# Supplementary material for: Maternal preconceptional and prenatal exposure to El Niño Southern Oscillation levels and child mortality: a multi-country study
Source: Nat Commun. 2024 Jul 17;15:6034. doi: 10.1038/s41467-024-50467-x (PMC11254917; doi:10.1038/s41467-024-50467-x)
Supplement: Supplementary file 4 — Source data [file 41467_2024_50467_MOESM4_ESM.zip]

Archive with 462 entries (440 files):
- Source Data/
- __MACOSX/._Source Data
- Source Data/Supplemental Figure S14-15/
- __MACOSX/Source Data/._Supplemental Figure S14-15
- Source Data/Supplemental Figure S1/
- __MACOSX/Source Data/._Supplemental Figure S1
- Source Data/.DS_Store
- __MACOSX/Source Data/._.DS_Store
- Source Data/Supplemental Figure S9-S11/
- __MACOSX/Source Data/._Supplemental Figure S9-S11
- Source Data/Supplemental Figure S2-S6/
- __MACOSX/Source Data/._Supplemental Figure S2-S6
- Source Data/Figure 4.xlsx
- __MACOSX/Source Data/._Figure 4.xlsx
- Source Data/Figure 5.csv
- __MACOSX/Source Data/._Figure 5.csv
- Source Data/Supplemental Figure S16-18.xlsx
- __MACOSX/Source Data/._Supplemental Figure S16-18.xlsx
- Source Data/Supplemental Figure S7-S8/
- __MACOSX/Source Data/._Supplemental Figure S7-S8
- Source Data/Supplemental Figure S12/
- __MACOSX/Source Data/._Supplemental Figure S12
- Source Data/Figrue 1.xlsx
- __MACOSX/Source Data/._Figrue 1.xlsx
- Source Data/Supplemental Figure S13/
- __MACOSX/Source Data/._Supplemental Figure S13
- Source Data/Figure 3/
- __MACOSX/Source Data/._Figure 3
- Source Data/Figure 2/
- __MACOSX/Source Data/._Figure 2
- Source Data/Supplemental Figure S14-15/.DS_Store
- __MACOSX/Source Data/Supplemental Figure S14-15/._.DS_Store
- Source Data/Supplemental Figure S14-15/S14/
- __MACOSX/Source Data/Supplemental Figure S14-15/._S14
- Source Data/Supplemental Figure S14-15/S15/
- __MACOSX/Source Data/Supplemental Figure S14-15/._S15
- Source Data/Supplemental Figure S1/ENSO Index.csv
- __MACOSX/Source Data/Supplemental Figure S1/._ENSO Index.csv
- Source Data/Supplemental Figure S9-S11/.DS_Store
- __MACOSX/Source Data/Supplemental Figure S9-S11/._.DS_Store
- Source Data/Supplemental Figure S9-S11/S10/
- __MACOSX/Source Data/Supplemental Figure S9-S11/._S10
- Source Data/Supplemental Figure S9-S11/S11/
- __MACOSX/Source Data/Supplemental Figure S9-S11/._S11
- Source Data/Supplemental Figure S9-S11/S9/
- __MACOSX/Source Data/Supplemental Figure S9-S11/._S9
- Source Data/Supplemental Figure S2-S6/.DS_Store
- __MACOSX/Source Data/Supplemental Figure S2-S6/._.DS_Store
- Source Data/Supplemental Figure S2-S6/Panel B/
- __MACOSX/Source Data/Supplemental Figure S2-S6/._Panel B
- Source Data/Supplemental Figure S2-S6/Panel E/
- __MACOSX/Source Data/Supplemental Figure S2-S6/._Panel E
- Source Data/Supplemental Figure S2-S6/Panel D/
- __MACOSX/Source Data/Supplemental Figure S2-S6/._Panel D
- Source Data/Supplemental Figure S2-S6/Panel C/
- __MACOSX/Source Data/Supplemental Figure S2-S6/._Panel C
- Source Data/Supplemental Figure S2-S6/Panel A/
- __MACOSX/Source Data/Supplemental Figure S2-S6/._Panel A
- Source Data/Supplemental Figure S7-S8/.DS_Store
- __MACOSX/Source Data/Supplemental Figure S7-S8/._.DS_Store
- Source Data/Supplemental Figure S7-S8/S8/
- __MACOSX/Source Data/Supplemental Figure S7-S8/._S8
- Source Data/Supplemental Figure S7-S8/S7/
- __MACOSX/Source Data/Supplemental Figure S7-S8/._S7
- Source Data/Supplemental Figure S12/ONI 0_59_cumest.csv
- __MACOSX/Source Data/Supplemental Figure S12/._ONI 0_59_cumest.csv
- Source Data/Supplemental Figure S12/abNino34 0_11_cumest.csv
- __MACOSX/Source Data/Supplemental Figure S12/._abNino34 0_11_cumest.csv
- Source Data/Supplemental Figure S12/ESPI 0_59_cumse.csv
- __MACOSX/Source Data/Supplemental Figure S12/._ESPI 0_59_cumse.csv
- Source Data/Supplemental Figure S12/.DS_Store
- __MACOSX/Source Data/Supplemental Figure S12/._.DS_Store
- Source Data/Supplemental Figure S12/abNino1_2 0_cumest.csv
- __MACOSX/Source Data/Supplemental Figure S12/._abNino1_2 0_cumest.csv
- Source Data/Supplemental Figure S12/ESPI 0_cumest.csv
- __MACOSX/Source Data/Supplemental Figure S12/._ESPI 0_cumest.csv
- Source Data/Supplemental Figure S12/MEI 0_cumest.csv
- __MACOSX/Source Data/Supplemental Figure S12/._MEI 0_cumest.csv
- Source Data/Supplemental Figure S12/abNino1_2 0_59_cumest.csv
- __MACOSX/Source Data/Supplemental Figure S12/._abNino1_2 0_59_cumest.csv
- Source Data/Supplemental Figure S12/MEI 0_59_cumest.csv
- __MACOSX/Source Data/Supplemental Figure S12/._MEI 0_59_cumest.csv
- Source Data/Supplemental Figure S12/MEI 0_cumse.csv
- __MACOSX/Source Data/Supplemental Figure S12/._MEI 0_cumse.csv
- Source Data/Supplemental Figure S12/ESPI 0_11_cumest.csv
- __MACOSX/Source Data/Supplemental Figure S12/._ESPI 0_11_cumest.csv
- Source Data/Supplemental Figure S12/ESPI 0_11_cumse.csv
- __MACOSX/Source Data/Supplemental Figure S12/._ESPI 0_11_cumse.csv
- Source Data/Supplemental Figure S12/ONI 0_59_cumse.csv
- __MACOSX/Source Data/Supplemental Figure S12/._ONI 0_59_cumse.csv
- Source Data/Supplemental Figure S12/abNino34 0_59_cumse.csv
- __MACOSX/Source Data/Supplemental Figure S12/._abNino34 0_59_cumse.csv
- Source Data/Supplemental Figure S12/abNino34 0_cumest.csv
- __MACOSX/Source Data/Supplemental Figure S12/._abNino34 0_cumest.csv
- Source Data/Supplemental Figure S12/MEI 0_59_cumse.csv
- __MACOSX/Source Data/Supplemental Figure S12/._MEI 0_59_cumse.csv
- Source Data/Supplemental Figure S12/abNino1_2 0_59_cumse.csv
- __MACOSX/Source Data/Supplemental Figure S12/._abNino1_2 0_59_cumse.csv
- Source Data/Supplemental Figure S12/abNino1_2 0_cumse.csv
- __MACOSX/Source Data/Supplemental Figure S12/._abNino1_2 0_cumse.csv
- Source Data/Supplemental Figure S12/abNino34 0_59_cumest.csv
- __MACOSX/Source Data/Supplemental Figure S12/._abNino34 0_59_cumest.csv
- Source Data/Supplemental Figure S12/ONI 0_11_cumest.csv
- __MACOSX/Source Data/Supplemental Figure S12/._ONI 0_11_cumest.csv
- Source Data/Supplemental Figure S12/ESPI 0_cumse.csv
- __MACOSX/Source Data/Supplemental Figure S12/._ESPI 0_cumse.csv
- Source Data/Supplemental Figure S12/ESPI 0_59_cumest.csv
- __MACOSX/Source Data/Supplemental Figure S12/._ESPI 0_59_cumest.csv
- Source Data/Supplemental Figure S12/ONI 0_cumest.csv
- __MACOSX/Source Data/Supplemental Figure S12/._ONI 0_cumest.csv
- Source Data/Supplemental Figure S12/abNino34 0_11_cumse.csv
- __MACOSX/Source Data/Supplemental Figure S12/._abNino34 0_11_cumse.csv
- Source Data/Supplemental Figure S12/ONI 0_11_cumse.csv
- __MACOSX/Source Data/Supplemental Figure S12/._ONI 0_11_cumse.csv
- Source Data/Supplemental Figure S12/abNino34 0_cumse.csv
- __MACOSX/Source Data/Supplemental Figure S12/._abNino34 0_cumse.csv
- Source Data/Supplemental Figure S12/abNino1_2 0_11_cumest.csv
- __MACOSX/Source Data/Supplemental Figure S12/._abNino1_2 0_11_cumest.csv
- Source Data/Supplemental Figure S12/ONI 0_cumse.csv
- __MACOSX/Source Data/Supplemental Figure S12/._ONI 0_cumse.csv
- Source Data/Supplemental Figure S12/MEI 0_11_cumse.csv
- __MACOSX/Source Data/Supplemental Figure S12/._MEI 0_11_cumse.csv
- Source Data/Supplemental Figure S12/abNino1_2 0_11_cumse.csv
- __MACOSX/Source Data/Supplemental Figure S12/._abNino1_2 0_11_cumse.csv
- Source Data/Supplemental Figure S12/MEI 0_11_cumest.csv
- __MACOSX/Source Data/Supplemental Figure S12/._MEI 0_11_cumest.csv
- Source Data/Supplemental Figure S13/ONI 0_59_cumest.csv
- __MACOSX/Source Data/Supplemental Figure S13/._ONI 0_59_cumest.csv
- Source Data/Supplemental Figure S13/abNino34 0_11_cumest.csv
- __MACOSX/Source Data/Supplemental Figure S13/._abNino34 0_11_cumest.csv
- Source Data/Supplemental Figure S13/ESPI 0_59_cumse.csv
- __MACOSX/Source Data/Supplemental Figure S13/._ESPI 0_59_cumse.csv
- Source Data/Supplemental Figure S13/.DS_Store
- __MACOSX/Source Data/Supplemental Figure S13/._.DS_Store
- Source Data/Supplemental Figure S13/abNino1_2 0_cumest.csv
- __MACOSX/Source Data/Supplemental Figure S13/._abNino1_2 0_cumest.csv
- Source Data/Supplemental Figure S13/ESPI 0_cumest.csv
- __MACOSX/Source Data/Supplemental Figure S13/._ESPI 0_cumest.csv
- Source Data/Supplemental Figure S13/MEI 0_cumest.csv
- __MACOSX/Source Data/Supplemental Figure S13/._MEI 0_cumest.csv
- Source Data/Supplemental Figure S13/abNino1_2 0_59_cumest.csv
- __MACOSX/Source Data/Supplemental Figure S13/._abNino1_2 0_59_cumest.csv
- Source Data/Supplemental Figure S13/MEI 0_59_cumest.csv
- __MACOSX/Source Data/Supplemental Figure S13/._MEI 0_59_cumest.csv
- Source Data/Supplemental Figure S13/MEI 0_cumse.csv
- __MACOSX/Source Data/Supplemental Figure S13/._MEI 0_cumse.csv
- Source Data/Supplemental Figure S13/ESPI 0_11_cumest.csv
- __MACOSX/Source Data/Supplemental Figure S13/._ESPI 0_11_cumest.csv
- Source Data/Supplemental Figure S13/ESPI 0_11_cumse.csv
- __MACOSX/Source Data/Supplemental Figure S13/._ESPI 0_11_cumse.csv
- Source Data/Supplemental Figure S13/ONI 0_59_cumse.csv
- __MACOSX/Source Data/Supplemental Figure S13/._ONI 0_59_cumse.csv
- Source Data/Supplemental Figure S13/abNino34 0_59_cumse.csv
- __MACOSX/Source Data/Supplemental Figure S13/._abNino34 0_59_cumse.csv
- Source Data/Supplemental Figure S13/abNino34 0_cumest.csv
- __MACOSX/Source Data/Supplemental Figure S13/._abNino34 0_cumest.csv
- Source Data/Supplemental Figure S13/MEI 0_59_cumse.csv
- __MACOSX/Source Data/Supplemental Figure S13/._MEI 0_59_cumse.csv
- Source Data/Supplemental Figure S13/abNino1_2 0_59_cumse.csv
- __MACOSX/Source Data/Supplemental Figure S13/._abNino1_2 0_59_cumse.csv
- Source Data/Supplemental Figure S13/abNino1_2 0_cumse.csv
- __MACOSX/Source Data/Supplemental Figure S13/._abNino1_2 0_cumse.csv
- Source Data/Supplemental Figure S13/abNino34 0_59_cumest.csv
- __MACOSX/Source Data/Supplemental Figure S13/._abNino34 0_59_cumest.csv
- Source Data/Supplemental Figure S13/ONI 0_11_cumest.csv
- __MACOSX/Source Data/Supplemental Figure S13/._ONI 0_11_cumest.csv
- Source Data/Supplemental Figure S13/ESPI 0_cumse.csv
- __MACOSX/Source Data/Supplemental Figure S13/._ESPI 0_cumse.csv
- Source Data/Supplemental Figure S13/ESPI 0_59_cumest.csv
- __MACOSX/Source Data/Supplemental Figure S13/._ESPI 0_59_cumest.csv
- Source Data/Supplemental Figure S13/ONI 0_cumest.csv
- __MACOSX/Source Data/Supplemental Figure S13/._ONI 0_cumest.csv
- Source Data/Supplemental Figure S13/abNino34 0_11_cumse.csv
- __MACOSX/Source Data/Supplemental Figure S13/._abNino34 0_11_cumse.csv
- Source Data/Supplemental Figure S13/ONI 0_11_cumse.csv
- __MACOSX/Source Data/Supplemental Figure S13/._ONI 0_11_cumse.csv
- Source Data/Supplemental Figure S13/abNino34 0_cumse.csv
- __MACOSX/Source Data/Supplemental Figure S13/._abNino34 0_cumse.csv
- Source Data/Supplemental Figure S13/abNino1_2 0_11_cumest.csv
- __MACOSX/Source Data/Supplemental Figure S13/._abNino1_2 0_11_cumest.csv
- Source Data/Supplemental Figure S13/ONI 0_cumse.csv
- __MACOSX/Source Data/Supplemental Figure S13/._ONI 0_cumse.csv
- Source Data/Supplemental Figure S13/MEI 0_11_cumse.csv
- __MACOSX/Source Data/Supplemental Figure S13/._MEI 0_11_cumse.csv
- Source Data/Supplemental Figure S13/abNino1_2 0_11_cumse.csv
- __MACOSX/Source Data/Supplemental Figure S13/._abNino1_2 0_11_cumse.csv
- Source Data/Supplemental Figure S13/MEI 0_11_cumest.csv
- __MACOSX/Source Data/Supplemental Figure S13/._MEI 0_11_cumest.csv
- Source Data/Figure 3/ONI 0_59_cumest.csv
- __MACOSX/Source Data/Figure 3/._ONI 0_59_cumest.csv
- Source Data/Figure 3/abNino34 0_11_cumest.csv
- __MACOSX/Source Data/Figure 3/._abNino34 0_11_cumest.csv
- Source Data/Figure 3/ESPI 0_59_cumse.csv
- __MACOSX/Source Data/Figure 3/._ESPI 0_59_cumse.csv
- Source Data/Figure 3/.DS_Store
- __MACOSX/Source Data/Figure 3/._.DS_Store
- Source Data/Figure 3/abNino1_2 0_cumest.csv
- __MACOSX/Source Data/Figure 3/._abNino1_2 0_cumest.csv
- Source Data/Figure 3/ESPI 0_cumest.csv
- __MACOSX/Source Data/Figure 3/._ESPI 0_cumest.csv
- Source Data/Figure 3/MEI 0_cumest.csv
- __MACOSX/Source Data/Figure 3/._MEI 0_cumest.csv
- Source Data/Figure 3/abNino1_2 0_59_cumest.csv
- __MACOSX/Source Data/Figure 3/._abNino1_2 0_59_cumest.csv
- Source Data/Figure 3/MEI 0_59_cumest.csv
- __MACOSX/Source Data/Figure 3/._MEI 0_59_cumest.csv
- Source Data/Figure 3/MEI 0_cumse.csv
- __MACOSX/Source Data/Figure 3/._MEI 0_cumse.csv
- Source Data/Figure 3/ESPI 0_11_cumest.csv
- __MACOSX/Source Data/Figure 3/._ESPI 0_11_cumest.csv
- Source Data/Figure 3/ESPI 0_11_cumse.csv
- __MACOSX/Source Data/Figure 3/._ESPI 0_11_cumse.csv
- Source Data/Figure 3/ONI 0_59_cumse.csv
- __MACOSX/Source Data/Figure 3/._ONI 0_59_cumse.csv
- Source Data/Figure 3/abNino34 0_59_cumse.csv
- __MACOSX/Source Data/Figure 3/._abNino34 0_59_cumse.csv
- Source Data/Figure 3/abNino34 0_cumest.csv
- __MACOSX/Source Data/Figure 3/._abNino34 0_cumest.csv
- Source Data/Figure 3/MEI 0_59_cumse.csv
- __MACOSX/Source Data/Figure 3/._MEI 0_59_cumse.csv
- Source Data/Figure 3/abNino1_2 0_59_cumse.csv
- __MACOSX/Source Data/Figure 3/._abNino1_2 0_59_cumse.csv
- Source Data/Figure 3/abNino1_2 0_cumse.csv
- __MACOSX/Source Data/Figure 3/._abNino1_2 0_cumse.csv
- Source Data/Figure 3/abNino34 0_59_cumest.csv
- __MACOSX/Source Data/Figure 3/._abNino34 0_59_cumest.csv
- Source Data/Figure 3/ONI 0_11_cumest.csv
- __MACOSX/Source Data/Figure 3/._ONI 0_11_cumest.csv
- Source Data/Figure 3/ESPI 0_cumse.csv
- __MACOSX/Source Data/Figure 3/._ESPI 0_cumse.csv
- Source Data/Figure 3/ESPI 0_59_cumest.csv
- __MACOSX/Source Data/Figure 3/._ESPI 0_59_cumest.csv
- Source Data/Figure 3/ONI 0_cumest.csv
- __MACOSX/Source Data/Figure 3/._ONI 0_cumest.csv
- Source Data/Figure 3/abNino34 0_11_cumse.csv
- __MACOSX/Source Data/Figure 3/._abNino34 0_11_cumse.csv
- Source Data/Figure 3/ONI 0_11_cumse.csv
- __MACOSX/Source Data/Figure 3/._ONI 0_11_cumse.csv
- Source Data/Figure 3/abNino34 0_cumse.csv
- __MACOSX/Source Data/Figure 3/._abNino34 0_cumse.csv
- Source Data/Figure 3/abNino1_2 0_11_cumest.csv
- __MACOSX/Source Data/Figure 3/._abNino1_2 0_11_cumest.csv
- Source Data/Figure 3/ONI 0_cumse.csv
- __MACOSX/Source Data/Figure 3/._ONI 0_cumse.csv
- Source Data/Figure 3/MEI 0_11_cumse.csv
- __MACOSX/Source Data/Figure 3/._MEI 0_11_cumse.csv
- Source Data/Figure 3/abNino1_2 0_11_cumse.csv
- __MACOSX/Source Data/Figure 3/._abNino1_2 0_11_cumse.csv
- Source Data/Figure 3/MEI 0_11_cumest.csv
- __MACOSX/Source Data/Figure 3/._MEI 0_11_cumest.csv
- Source Data/Figure 2/ONI 0_11_lagest.csv
- __MACOSX/Source Data/Figure 2/._ONI 0_11_lagest.csv
- Source Data/Figure 2/MEI 0_lagse.csv
- __MACOSX/Source Data/Figure 2/._MEI 0_lagse.csv
- Source Data/Figure 2/abNino34 0_59_lagest.csv
- __MACOSX/Source Data/Figure 2/._abNino34 0_59_lagest.csv
- Source Data/Figure 2/ESPI 0_11_lagse.csv
- __MACOSX/Source Data/Figure 2/._ESPI 0_11_lagse.csv
- Source Data/Figure 2/abNino34 0_lagest.csv
- __MACOSX/Source Data/Figure 2/._abNino34 0_lagest.csv
- Source Data/Figure 2/abNino1_2 0_11_lagest.csv
- __MACOSX/Source Data/Figure 2/._abNino1_2 0_11_lagest.csv
- Source Data/Figure 2/MEI 0_11_lagest.csv
- __MACOSX/Source Data/Figure 2/._MEI 0_11_lagest.csv
- Source Data/Figure 2/ONI 0_lagest.csv
- __MACOSX/Source Data/Figure 2/._ONI 0_lagest.csv
- Source Data/Figure 2/ESPI 0_59_lagest.csv
- __MACOSX/Source Data/Figure 2/._ESPI 0_59_lagest.csv
- Source Data/Figure 2/ESPI 0_59_lagse.csv
- __MACOSX/Source Data/Figure 2/._ESPI 0_59_lagse.csv
- Source Data/Figure 2/ONI 0_lagse.csv
- __MACOSX/Source Data/Figure 2/._ONI 0_lagse.csv
- Source Data/Figure 2/ONI 0_11_lagse.csv
- __MACOSX/Source Data/Figure 2/._ONI 0_11_lagse.csv
- Source Data/Figure 2/abNino34 0_11_lagse.csv
- __MACOSX/Source Data/Figure 2/._abNino34 0_11_lagse.csv
- Source Data/Figure 2/abNino34 0_lagse.csv
- __MACOSX/Source Data/Figure 2/._abNino34 0_lagse.csv
- Source Data/Figure 2/abNino1_2 0_11_lagse.csv
- __MACOSX/Source Data/Figure 2/._abNino1_2 0_11_lagse.csv
- Source Data/Figure 2/ESPI 0_lagest.csv
- __MACOSX/Source Data/Figure 2/._ESPI 0_lagest.csv
- Source Data/Figure 2/MEI 0_lagest.csv
- __MACOSX/Source Data/Figure 2/._MEI 0_lagest.csv
- Source Data/Figure 2/abNino1_2 0_lagest.csv
- __MACOSX/Source Data/Figure 2/._abNino1_2 0_lagest.csv
- Source Data/Figure 2/MEI 0_11_lagse.csv
- __MACOSX/Source Data/Figure 2/._MEI 0_11_lagse.csv
- Source Data/Figure 2/abNino34 0_11_lagest.csv
- __MACOSX/Source Data/Figure 2/._abNino34 0_11_lagest.csv
- Source Data/Figure 2/ONI 0_59_lagest.csv
- __MACOSX/Source Data/Figure 2/._ONI 0_59_lagest.csv
- Source Data/Figure 2/abNino1_2 0_lagse.csv
- __MACOSX/Source Data/Figure 2/._abNino1_2 0_lagse.csv
- Source Data/Figure 2/ESPI 0_lagse.csv
- __MACOSX/Source Data/Figure 2/._ESPI 0_lagse.csv
- Source Data/Figure 2/ESPI 0_11_lagest.csv
- __MACOSX/Source Data/Figure 2/._ESPI 0_11_lagest.csv
- Source Data/Figure 2/abNino1_2 0_59_lagest.csv
- __MACOSX/Source Data/Figure 2/._abNino1_2 0_59_lagest.csv
[truncated: 162 more entries]
