# Supplementary material for: Maternal preconceptional and prenatal exposure to El Niño Southern Oscillation levels and child mortality: a multi-country study
Source: Nat Commun. 2024 Jul 17;15:6034. doi: 10.1038/s41467-024-50467-x (PMC11254917; doi:10.1038/s41467-024-50467-x)
Supplement: Supplementary file 4 — Source data [file 41467_2024_50467_MOESM4_ESM.zip › Source Data/Figure 4.xlsx]

## Sheet: 画图
		El Niño conditions (based on 90th percentile of MEI measure)
		Infant mortality															Under-five mortality
	Characteristics	Subgroup	HR (95%CI)	Effect modification														HR (95%CI)	Effect modification
	Sex
		Male	1.35 (1.27,1.42)	Ref.														1.47 (1.40,1.54)	Ref.
		Female	1.39 (1.31,1.48)	0.41														1.50 (1.42,1.58)	0.54
	Birth order
		First	1.36 (1.25,1.47)	Ref.														1.50 (1.39,1.61)	Ref.
		Second	1.40 (1.27,1.54)	0.63														1.53 (1.41,1.67)	0.67
		Third or fourth	1.29 (1.19,1.40)	0.39														1.41 (1.31,1.52)	0.24
		≥Fifth	1.38 (1.28,1.49)	0.74														1.45 (1.36,1.55)	0.55
	Mother age
		[15, 19)	1.39 (1.28,1.52)	Ref.														1.54 (1.43,1.67)	Ref.
		[20, 24)	1.37 (1.27,1.48)	0.78														1.52 (1.42,1.62)	0.75
		[25, 29)	1.29 (1.18,1.41)	0.21														1.42 (1.31,1.53)	0.13
		[30, 34)	1.34 (1.20,1.50)	0.6														1.37 (1.25,1.51)	0.06
		≥35	1.42 (1.27,1.59)	0.81														1.50 (1.36,1.66)	0.67
	Urbanicity
		Urban	1.22 (1.12,1.34)	Ref.														1.35 (1.25,1.46)	Ref.
		Rural	1.41 (1.35,1.48)	0.005														1.52 (1.46,1.58)	0.01
	Child delivery place
		Institution	1.31 (1.23,1.40)	Ref.														1.43 (1.35,1.52)	Ref.
		Home	1.40 (1.32,1.47)	0.14														1.51 (1.44,1.58)	0.2
	Birth quarter	Q1	1.31 (1.19,1.43)	Ref.														1.38 (1.28,1.50)	Ref.
		Q2	1.30 (1.20,1.40)	0.91														1.44 (1.34,1.54)	0.49
		Q3	1.43 (1.29,1.59)	0.20														1.53 (1.39,1.68)	0.13
		Q4	1.48 (1.34,1.64)	0.07														1.57 (1.43,1.72)	0.05
	Safe water
		Yes	1.28 (1.19,1.38)	Ref.														1.40 (1.31,1.50)	Ref.
		No	1.40 (1.33,1.47)	0.06														1.51 (1.45,1.58)	0.07
	Education
		No education	1.36 (1.28,1.44)	Ref.														1.46 (1.39,1.53)	Ref.
		Primary	1.45 (1.35,1.57)	0.17														1.63 (1.53,1.74)	0.007
		Secondary or higher	1.20 (1.09,1.32)	0.03														1.26 (1.15,1.38)	0.006
	Household wealth
		Poorest or poorer	1.37 (1.29,1.45)	Ref.														1.46 (1.39,1.54)	Ref.
		Middle or richer	1.43 (1.33,1.52)	0.36														1.57 (1.48,1.66)	0.07
		Richest	1.27 (1.13,1.43)	0.27														1.40 (1.26,1.56)	0.51
	Geographic zone
	South, Southeast and Western Asia		1.13 (1.04,1.22)	Ref.														1.11 (1.03,1.20)	Ref.
	Northern and Western Africa		1.23 (1.15,1.32)	0.09														1.27 (1.20,1.35)	0.005
	Central, Eastern and Southern Africa		1.72 (1.61,1.85)	<0.001														1.86 (1.75,1.98)	<0.001
					HR ( 95%CI)															HR ( 95%CI)
