# Supplementary material for: Maternal preconceptional and prenatal exposure to El Niño Southern Oscillation levels and child mortality: a multi-country study
Source: Nat Commun. 2024 Jul 17;15:6034. doi: 10.1038/s41467-024-50467-x (PMC11254917; doi:10.1038/s41467-024-50467-x)
Supplement: Supplementary file 4 — Source data [file 41467_2024_50467_MOESM4_ESM.zip › Source Data/Figure 5.csv]

Country	Location	HR	HR.L	HR.H
Burundi	Eastern Africa	1.05	0.72	1.55
Kenya	Eastern Africa	1.78	1.35	2.35
Madagascar	Eastern Africa	21.26	6.72	67.24
Malawi	Eastern Africa	1.86	1.63	2.12
Mozambique	Eastern Africa	1.53	0.73	3.22
Rwanda	Eastern Africa	2.00	1.70	2.36
Uganda	Eastern Africa	1.80	1.52	2.12
Tanzania	Eastern Africa	2.81	2.25	3.52
Benin	Western Africa	1.15	0.96	1.38
Ghana	Western Africa	1.14	0.81	1.60
Guinea	Western Africa	1.42	1.17	1.73
Cote dIvoire	Western Africa	0.91	0.60	1.37
Liberia	Western Africa	0.76	0.41	1.42
Mali	Western Africa	1.53	1.36	1.73
Niger	Western Africa	2.19	1.23	3.89
Nigeria	Western Africa	1.04	0.91	1.19
Senegal	Western Africa	0.98	0.79	1.22
Burkina Faso	Western Africa	1.35	1.11	1.64
Zimbabwe	Southern Africa	1.56	1.17	2.08
Lesotho	Southern Africa	2.62	1.33	5.16
Namibia	Southern Africa	0.72	0.49	1.05
South Africa	Southern Africa	0.58	0.21	1.58
Morocco	Northern Africa	0.67	0.30	1.51
Sudan	Northern Africa	0.87	0.21	3.60
Tunisia	Northern Africa	1.20	0.25	5.72
Egypt	Northern Africa	1.76	1.45	2.13
Angola	Central Africa	0.41	0.02	7.46
Cameroon	Central Africa	1.18	0.70	2.00
Chad	Central Africa	3.02	2.12	4.32
Congo Democratic Republic	Central Africa	1.27	0.86	1.89
Zambia	Central Africa	1.54	1.31	1.81
Bangladesh	South Asia	1.17	0.94	1.46
Sri Lanka	South Asia	4.69	0.47	46.51
India	South Asia	1.09	1.00	1.19
Pakistan	South Asia	0.95	0.75	1.21
Myanmar	Southeast Asia	1.13	0.03	36.57
Jordan	Western Asia	1.34	0.98	1.84
Yemen	Western Asia	0.81	0.52	1.26
