# Supplementary material for: Maternal preconceptional and prenatal exposure to El Niño Southern Oscillation levels and child mortality: a multi-country study
Source: Nat Commun. 2024 Jul 17;15:6034. doi: 10.1038/s41467-024-50467-x (PMC11254917; doi:10.1038/s41467-024-50467-x)
Supplement: Supplementary file 4 — Source data [file 41467_2024_50467_MOESM4_ESM.zip › Source Data/Supplemental Figure S16-18.xlsx]

## Sheet: S16
Figure 16 is generated by R based on the study sample directly, without intermediate data outputs.

## Sheet: S17
Figure S17 is generated by R based on the study sample directly, without intermediate data outputs.

## Sheet: S18
Figure S18 is generated by R based on the study sample directly, without intermediate data outputs.
