# Supplementary material for: Maternal preconceptional and prenatal exposure to El Niño Southern Oscillation levels and child mortality: a multi-country study
Source: Nat Commun. 2024 Jul 17;15:6034. doi: 10.1038/s41467-024-50467-x (PMC11254917; doi:10.1038/s41467-024-50467-x)
Supplement: Supplementary file 4 — Source data [file 41467_2024_50467_MOESM4_ESM.zip › Source Data/Figrue 1.xlsx]

## Sheet: a
Country, survey years	Geographic zone	Sample size
India, 1992-2016	South Asia	392281
Nigeria, 1990-2018	Western Africa	110870
Egypt, 1988-2014	Northern Africa	88153
Senegal, 1986-2017	Western Africa	79733
Malawi, 1992-2016	Eastern Africa	64298
Jordan, 1990-2018	Western Asia	62000
Mali, 1987-2018	Western Africa	56440
Benin, 1996-2018	Western Africa	51274
Zambia, 1992-2018	Central Africa	50049
Kenya, 1989-2009	Eastern Africa	49460
Uganda, 1988-2016	Eastern Africa	49369
Bangladesh, 1996-2014	South Asia	45505
Tanzania, 1991-2015	Eastern Africa	44865
Rwanda, 1992-2014	Eastern Africa	44348
Pakistan, 1990-2018	South Asia	39946
Burkina Faso, 1993-2010	Western Africa	37392
Niger, 1992-2012	Western Africa	33243
Chad, 1996-2014	Central Africa	31488
Congo DR, 2007-2014	Central Africa	27568
Guinea, 1999-2018	Western Africa	26842
Madagascar, 1992-2008	Eastern Africa	26571
Zimbabwe, 1988-2015	Southern Africa	26294
Mozambique, 1997-2011	Eastern Africa	25364
Cameroon, 1991-2011	Central Africa	25287
Burundi, 1987-2016	Eastern Africa	24676
Yemen, 1991-2013	Western Asia	23301
Ghana, 1988-2014	Western Africa	22330
Namibia, 1992-2013	Southern Africa	18052
Morocco, 1987-2003	Northern Africa	17462
Liberia, 1986-2013	Western Africa	16515
Angola, 2015	Central Africa	14134
Cote d'Ivoire, 1994-2011	Western Africa	13652
Lesotho, 2004-2014	Southern Africa	10814
South Africa, 1998-2016	Southern Africa	8578
Sudan, 1989-1990	Northern Africa	6616
Myanmar, 2015	Southeast Asia	4812
Tunisia, 1988	Northern Africa	4477
Sri Lanka, 1987	South Asia	4006

## Sheet: b
The figure requires exact coordinates, which we do not have permission to disclose.
For more information, please visit: https://dhsprogram.com/
We will be happy to provide our correlation estimates for a specific set of coordinates that readers request.

## Sheet: c
The figure requires exact coordinates, which we do not have permission to disclose.
For more information, please visit: https://dhsprogram.com/
We will be happy to provide our correlation estimates for a specific set of coordinates that readers request.
