# Supplementary material for: Maternal preconceptional and prenatal exposure to El Niño Southern Oscillation levels and child mortality: a multi-country study
Source: Nat Commun. 2024 Jul 17;15:6034. doi: 10.1038/s41467-024-50467-x (PMC11254917; doi:10.1038/s41467-024-50467-x)
Supplement: Supplementary file 4 — Source data [file 41467_2024_50467_MOESM4_ESM.zip › Source Data/Supplemental Figure S1/ENSO Index.csv]

year	month	MEI	abNino1_2	abNino34	ESPI	ONI
1979	1	0.469999999	0.16	-0.13	1.01533	0.03
1979	2	0.25999999	-0.58	-0.22	0.70502	0.07
1979	3	-0.079999998	-0.58	-0.02	0.17286	0.2
1979	4	0.200000003	0.15	0.02	-0.15151	0.28
1979	5	0.270000011	-0.13	-0.25	-0.09556	0.23
1979	6	-0.150000006	0.16	-0.29	-1.1273	0.05
1979	7	-0.140000001	-0.26	-0.47	-0.87678	0.04
1979	8	0.439999998	-0.07	-0.1	0.6585	0.17
1979	9	0.379999995	0.43	0.28	-0.36576	0.33
1979	10	0.239999995	0.45	0.11	-0.02439	0.45
1979	11	0.519999981	0.14	0.29	-0.21269	0.52
1979	12	0.649999976	-0.08	0.52	0.34097	0.64
1980	1	0.349999994	-0.25	0.54	-0.73733	0.59
1980	2	0.189999998	-0.42	0.22	-0.46183	0.46
1980	3	0.409999996	-0.01	0.03	0.41208	0.34
1980	4	0.589999974	0	-0.07	-0.33693	0.38
1980	5	0.550000012	-0.43	0.08	0.75912	0.48
1980	6	0.620000005	-0.36	0.21	-0.13139	0.46
1980	7	0.620000005	-0.84	-0.06	0.5663	0.25
1980	8	0.150000006	-0.48	-0.38	-0.97505	0.03
1980	9	0.200000003	-0.3	-0.28	0.10593	-0.07
1980	10	0.090000004	-0.5	-0.26	-0.0855	0.02
1980	11	-0.029999999	-0.41	-0.1	0.35061	0.11
1980	12	-0.059999999	-0.4	0.05	-0.83272	-0.01
1981	1	-0.330000013	-1.5	-0.36	-0.59035	-0.26
1981	2	-0.239999995	-1.17	-0.64	0.38788	-0.5
1981	3	0.330000013	-0.55	-0.64	0.81679	-0.47
1981	4	0.409999996	-0.73	-0.53	0.71754	-0.37
1981	5	-0.270000011	-0.77	-0.57	-0.68481	-0.26
1981	6	-0.600000024	-0.63	-0.46	-0.49371	-0.29
1981	7	-0.50999999	-0.89	-0.64	-0.42197	-0.3
1981	8	-0.310000002	-1.13	-0.53	0.31676	-0.25
1981	9	-0.01	-0.79	-0.19	-0.9103	-0.16
1981	10	-0.100000001	-0.57	-0.3	-0.57056	-0.13
1981	11	-0.219999999	-0.46	-0.41	-0.84225	-0.15
1981	12	-0.159999996	-0.18	-0.2	-0.21343	-0.08
1982	1	-0.379999995	-0.26	0.13	-0.66956	-0.05
1982	2	-0.469999999	-0.79	-0.17	-0.31302	0.07
1982	3	-0.280000001	-1.29	0.13	-0.17107	0.19
1982	4	-0.340000004	-0.81	0.21	-0.16953	0.47
1982	5	-0.029999999	-0.31	0.45	-0.04837	0.66
1982	6	0.779999971	0.13	0.53	0.43734	0.72
1982	7	1.789999962	0.47	0.37	2.21935	0.79
1982	8	2.019999981	0.8	0.73	1.64897	1.07
1982	9	1.809999943	1.31	1.49	1.88772	1.58
1982	10	1.929999948	1.81	1.99	1.94788	1.97
1982	11	2.279999971	3.03	1.92	2.95648	2.18
1982	12	2.480000019	3.16	2.2	1.96181	2.23
1983	1	2.569999933	2.65	2.35	2.46852	2.18
1983	2	2.74000001	2.03	1.94	2.05954	1.92
1983	3	2.680000067	2.23	1.38	1.54509	1.54
1983	4	2.789999962	3.32	0.95	1.43562	1.29
1983	5	2.890000105	3.85	0.9	1.53672	1.06
1983	6	2.019999981	4.24	0.54	1.42148	0.72
1983	7	0.75	3.8	-0.11	-1.06271	0.31
1983	8	-0.109999999	2.93	-0.27	-0.05397	-0.08
1983	9	-0.409999996	1.37	-0.52	-0.52924	-0.46
1983	10	-0.430000007	0.99	-1.16	-0.72171	-0.81
1983	11	-0.430000007	0.4	-1.29	-0.56305	-1
1983	12	-0.430000007	0.21	-1.03	-0.85765	-0.91
1984	1	-0.5	-0.39	-0.67	-1.25177	-0.6
1984	2	-0.519999981	-0.88	-0.19	-1.33421	-0.42
1984	3	-0.109999999	-0.87	-0.52	-0.85274	-0.34
1984	4	0.090000004	-0.23	-0.68	-1.43883	-0.43
1984	5	-0.469999999	-1.11	-0.73	-1.61688	-0.51
1984	6	-0.720000029	-0.95	-0.9	-1.12579	-0.45
1984	7	-0.310000002	-0.63	-0.5	-0.99987	-0.3
1984	8	-0.150000006	-0.56	-0.24	-1.28313	-0.16
1984	9	-0.109999999	-0.07	-0.34	-1.36597	-0.24
1984	10	-0.150000006	-0.51	-0.67	-0.66674	-0.56
1984	11	-0.579999983	-0.13	-1.19	0.1103	-0.92
1984	12	-0.310000002	-0.4	-1.34	-0.6078	-1.14
1985	1	-0.25	-0.78	-1.16	-0.06814	-1.04
1985	2	-0.579999983	-1.38	-0.72	-0.86248	-0.85
1985	3	-0.600000024	-0.89	-0.79	0.13296	-0.77
1985	4	-0.75999999	-1.37	-1.18	-0.87846	-0.78
1985	5	-1.220000029	-1.88	-1.03	-1.27089	-0.78
1985	6	-0.569999993	-1.27	-0.91	-0.6511	-0.63
1985	7	-0.02	-1.4	-0.74	-0.50059	-0.49
1985	8	-0.370000005	-1.23	-0.56	-0.52678	-0.46
1985	9	-0.439999998	-0.99	-0.7	-0.86167	-0.4
1985	10	-0.039999999	-0.92	-0.49	-0.51608	-0.35
1985	11	0	-0.79	-0.37	-0.69526	-0.27
1985	12	-0.340000004	-0.38	-0.41	-0.29472	-0.36
1986	1	-0.360000014	0	-0.66	-1.19314	-0.49
1986	2	-0.300000012	-0.1	-0.71	-0.54349	-0.47
1986	3	-0.389999986	-0.73	-0.42	-1.61581	-0.31
1986	4	-0.519999981	-0.85	-0.33	-1.0811	-0.2
1986	5	-0.180000007	-1.18	-0.53	0.21204	-0.12
1986	6	0.119999997	-1.08	-0.31	-0.20274	-0.04
1986	7	0.560000002	-0.49	-0.11	-0.03018	0.22
1986	8	1.049999952	-0.1	0.32	0.07082	0.44
1986	9	1.309999943	0.18	0.53	0.02135	0.71
1986	10	0.569999993	0.25	0.81	0.0767	0.94
1986	11	0.649999976	0.36	1.01	0.13686	1.14
1986	12	1.059999943	0.6	1.12	1.80845	1.22
1987	1	0.980000019	0.99	1.14	0.51243	1.23
1987	2	1.080000043	0.97	1.13	1.10648	1.19
1987	3	1.470000029	1.44	0.98	1.52377	1.06
1987	4	1.659999967	1.56	0.58	2.01767	0.95
1987	5	1.909999967	1.52	0.62	2.14975	0.97
1987	6	2.019999981	0.98	0.92	1.30243	1.22
1987	7	1.919999957	1.03	1.29	2.21963	1.51
1987	8	1.480000019	0.82	1.57	0.76478	1.7
1987	9	1.230000019	1.1	1.65	1.73081	1.65
1987	10	1.129999995	1.45	1.24	0.80438	1.48
1987	11	0.850000024	1.14	1.07	0.31182	1.25
1987	12	0.75	0.67	0.94	0.33941	1.11
1988	1	0.589999974	0.02	0.9	0.04456	0.81
1988	2	0.310000002	-0.31	0.28	0.06427	0.54
1988	3	0.189999998	-0.81	0.1	-0.834	0.14
1988	4	-0.01	-0.83	-0.44	0.49703	-0.31
1988	5	-0.360000014	-1.26	-1.25	-0.81966	-0.88
1988	6	-1.190000057	-1.66	-1.74	-0.74217	-1.3
1988	7	-1.769999981	-1.37	-1.74	-0.58217	-1.3
1988	8	-1.789999962	-1.46	-1.19	-1.22153	-1.11
1988	9	-1.769999981	-1.29	-1	-1.19459	-1.19
1988	10	-1.539999962	-1.2	-1.9	-1.09863	-1.48
1988	11	-1.610000014	-0.96	-2.05	-1.85008	-1.8
1988	12	-1.49000001	-0.75	-1.96	-0.87337	-1.85
1989	1	-1.090000033	-0.3	-1.97	-0.78329	-1.69
1989	2	-1.059999943	-0.06	-1.47	-0.86944	-1.43
1989	3	-1.200000048	-0.15	-1.21	-0.765	-1.08
1989	4	-1.090000033	-0.09	-1.08	-0.65488	-0.83
1989	5	-1.039999962	-1.2	-0.88	-0.72076	-0.58
1989	6	-1.019999981	-1.08	-0.59	-0.00997	-0.4
1989	7	-1.120000005	-0.79	-0.57	-0.2214	-0.31
1989	8	-0.730000019	-0.3	-0.53	-0.77784	-0.27
1989	9	-0.610000014	-0.65	-0.3	0.00471	-0.24
1989	10	-0.560000002	-0.48	-0.4	-0.70657	-0.22
1989	11	-0.330000013	-0.24	-0.45	-0.24894	-0.16
1989	12	-0.02	-0.4	-0.13	0.25851	-0.05
1990	1	0.119999997	-0.48	0.01	0.09334	0.14
1990	2	0.430000007	-0.16	0.21	0.98115	0.21
1990	3	0.610000014	-0.44	0.04	0.74089	0.28
1990	4	0.170000002	-0.52	0.08	0.48188	0.29
1990	5	0.029999999	-0.24	0.08	0.17294	0.29
1990	6	0.039999999	-0.3	-0.08	-0.53726	0.31
1990	7	0.170000002	-0.66	0.09	0.3084	0.33
1990	8	0.059999999	-0.44	0.22	0.36216	0.38
1990	9	0.209999993	-0.49	0.22	-0.0395	0.39
1990	10	-0.059999999	-0.7	0.21	-0.16341	0.35
1990	11	0.119999997	-0.65	0.1	0.28412	0.4
1990	12	0.280000001	-0.5	0.35	0.72101	0.41
1991	1	0.159999996	-0.54	0.49	-0.0165	0.41
1991	2	0.079999998	-0.38	0.32	-0.07319	0.26
1991	3	0.209999993	-0.21	0.03	0.62531	0.22
1991	4	0.209999993	-0.3	0.19	-0.0279	0.26
1991	5	0.349999994	-0.33	0.26	0.77713	0.45
1991	6	0.889999986	0.21	0.52	1.2746	0.64
1991	7	0.879999995	0.6	0.76	0.83845	0.73
1991	8	0.419999987	0.37	0.68	0.95747	0.64
1991	9	0.620000005	0.46	0.42	0.90521	0.62
1991	10	1.090000033	0.65	0.86	0.70264	0.79
1991	11	1.169999957	0.72	1.2	1.52343	1.21
1991	12	1.289999962	0.83	1.69	0.59275	1.53
1992	1	1.700000048	0.47	1.84	2.36302	1.71
1992	2	1.590000033	0.61	1.78	1.62374	1.63
1992	3	1.720000029	1.24	1.38	2.57237	1.48
1992	4	1.980000019	2.19	1.2	1.66474	1.29
1992	5	1.690000057	2.22	1.04	1.71646	1.06
1992	6	1.580000043	0.85	0.58	0.84234	0.73
1992	7	0.75999999	-0.07	0.22	0.03925	0.37
1992	8	0.079999998	-0.14	0.05	-0.11165	0.09
1992	9	0.5	0.03	-0.06	0.43427	-0.13
1992	10	0.810000002	0.01	-0.3	-0.90982	-0.25
1992	11	0.730000019	-0.07	-0.28	0.62404	-0.28
1992	12	0.779999971	-0.1	-0.15	0.35649	-0.13
1993	1	0.829999983	-0.01	0.14	0.16607	0.09
1993	2	0.930000007	0.3	0.41	0.70837	0.3
1993	3	0.779999971	0.6	0.39	0.70548	0.5
1993	4	0.980000019	1.25	0.59	1.33938	0.67
1993	5	1.480000019	1.15	0.78	1.11693	0.7
1993	6	1.5	1.04	0.35	0.73234	0.57
1993	7	0.910000026	0.7	0.23	0.20988	0.32
1993	8	0.620000005	0.56	0.13	0.57853	0.25
1993	9	0.639999986	0.38	0.35	0.155	0.15
1993	10	0.949999988	0.55	0.06	0.77563	0.1
1993	11	0.699999988	0.31	0	0.17294	0.04
1993	12	0.25999999	0.02	0.16	0.15359	0.06
1994	1	0.02	-0.09	0.1	0.12552	0.06
1994	2	-0.170000002	-0.33	0.06	-0.13718	0.07
1994	3	-0.209999993	-1.01	0.11	-0.81079	0.17
1994	4	0.029999999	-1.27	0.26	0.26879	0.31
1994	5	0	-1.06	0.31	0.16057	0.42
1994	6	0.25	-0.91	0.32	0.59798	0.41
1994	7	0.879999995	-0.87	0.24	1.02119	0.44
1994	8	0.839999974	-1.03	0.53	0.7069	0.43
1994	9	1.059999943	-0.15	0.48	1.27871	0.55
1994	10	1.470000029	0.8	0.75	1.2788	0.74
1994	11	0.99000001	0.6	1.11	0.84742	1.01
1994	12	0.870000005	0.86	1.25	1.14523	1.09
1995	1	0.769999981	0.73	1.02	0.34518	0.96
1995	2	0.479999989	0.1	0.73	-0.09856	0.72
1995	3	0.140000001	-0.49	0.46	-0.51966	0.53
1995	4	0.180000007	-1.55	0.28	0.38868	0.3
1995	5	0.159999996	-1.41	-0.11	0.13914	0.14
1995	6	0	-0.93	-0.14	-0.09679	-0.03
1995	7	-0.25	-0.61	-0.21	-0.17231	-0.24
1995	8	-0.649999976	-0.41	-0.63	-1.37162	-0.54
1995	9	-0.860000014	-0.28	-0.84	-1.14092	-0.81
1995	10	-0.649999976	-0.55	-0.88	-0.51376	-0.97
1995	11	-0.670000017	-0.28	-1.1	-1.21603	-1
1995	12	-0.819999993	-0.85	-0.95	-0.9078	-0.98
1996	1	-0.829999983	-0.65	-0.86	-0.98519	-0.9
1996	2	-0.810000002	-0.44	-0.86	-1.22801	-0.75
1996	3	-0.639999986	-0.33	-0.61	-0.22198	-0.59
1996	4	-0.689999998	-1.92	-0.47	-0.63879	-0.39
1996	5	-0.829999983	-1.44	-0.38	-0.4119	-0.31
1996	6	-0.899999976	-1.89	-0.44	-0.16137	-0.3
1996	7	-0.75999999	-1.26	-0.44	-0.42737	-0.27
1996	8	-0.600000024	-0.87	-0.22	-0.51051	-0.32
1996	9	-0.25999999	-0.65	-0.45	-0.43937	-0.35
1996	10	-0.310000002	-0.7	-0.44	-0.96602	-0.4
1996	11	-0.300000012	-1.1	-0.41	-0.63504	-0.45
1996	12	-0.449999988	-1.13	-0.64	-1.0508	-0.49
1997	1	-0.660000026	-0.9	-0.53	0.17659	-0.5
1997	2	-0.720000029	-0.22	-0.37	-0.89825	-0.36
1997	3	-0.289999992	0.54	-0.25	1.26246	-0.1
1997	4	0.170000002	0.91	0.16	1.24804	0.28
1997	5	0.680000007	2.12	0.64	2.13609	0.75
1997	6	2.25	3	1.09	3.53095	1.22
1997	7	2.109999895	3.63	1.56	1.95745	1.6
1997	8	2.200000048	3.96	1.89	2.99355	1.9
1997	9	2.170000076	3.96	2.13	3.0605	2.14
1997	10	2.00999999	3.67	2.36	3.20304	2.33
1997	11	2.059999943	4.47	2.41	2.13268	2.4
1997	12	2.029999971	4.25	2.29	2.28455	2.39
1998	1	2.230000019	3.55	2.38	2.47553	2.24
1998	2	2.430000067	2.64	2.03	1.96814	1.93
1998	3	2.269999981	2.74	1.34	1.34651	1.44
1998	4	2.549999952	2.68	0.78	1.11937	0.99
1998	5	2.25999999	2.72	0.57	1.01023	0.45
1998	6	0.370000005	2.24	-0.39	-0.88174	-0.13
1998	7	-1.419999957	1.42	-0.99	-0.27011	-0.78
1998	8	-1.74000001	0.96	-1.28	-0.9705	-1.12
1998	9	-1.309999943	0.22	-1.26	-1.17287	-1.31
1998	10	-1.210000038	0.33	-1.46	-1.01313	-1.35
1998	11	-1.299999952	-0.14	-1.46	-1.08407	-1.48
1998	12	-1.25	-0.18	-1.69	-0.98407	-1.57
1999	1	-1.25999999	-0.78	-1.69	-1.1481	-1.55
1999	2	-1.179999948	-0.54	-1.32	-0.80235	-1.3
1999	3	-1.110000014	-0.04	-0.95	-0.97757	-1.07
1999	4	-1.169999957	-0.9	-1.11	-1.6974	-0.98
1999	5	-1.360000014	-0.69	-1.15	-1.3144	-1.02
1999	6	-1.25999999	-0.76	-1.19	-0.60652	-1.04
1999	7	-1.190000057	-0.23	-1.17	-0.96072	-1.1
1999	8	-1.070000052	-0.11	-1.22	-1.3033	-1.11
1999	9	-1.169999957	-1.05	-1.09	-0.29173	-1.16
1999	10	-1.309999943	-0.86	-1.23	-0.92281	-1.26
1999	11	-1.330000043	-1.23	-1.58	-0.73938	-1.46
1999	12	-1.429999948	-0.64	-1.74	-1.0691	-1.65
2000	1	-1.25999999	-0.76	-1.77	-1.00105	-1.66
2000	2	-1.269999981	-0.62	-1.55	-0.95071	-1.41
2000	3	-1.360000014	-0.47	-0.98	-0.75159	-1.07
2000	4	-0.930000007	-0.04	-0.87	-0.9821	-0.81
2000	5	-0.970000029	-0.4	-0.86	-0.69274	-0.71
2000	6	-1.139999986	-0.38	-0.79	-1.62835	-0.64
2000	7	-0.579999983	-0.28	-0.67	0.04638	-0.55
2000	8	-0.079999998	-0.57	-0.49	-1.16031	-0.51
2000	9	-0.360000014	-0.23	-0.52	0.28711	-0.55
2000	10	-0.550000012	-0.27	-0.7	-1.17446	-0.63
2000	11	-0.910000026	-1.19	-0.79	-0.7076	-0.75
2000	12	-0.800000012	-0.96	-0.92	-0.47222	-0.74
2001	1	-0.819999993	-0.63	-0.73	-0.93738	-0.68
2001	2	-0.870000005	-0.48	-0.63	-1.09959	-0.52
2001	3	-0.790000021	0.17	-0.48	-0.97516	-0.44
2001	4	-0.610000014	0.18	-0.49	-0.86644	-0.34
2001	5	-0.579999983	-0.71	-0.34	-0.17695	-0.25
2001	6	-0.709999979	-0.85	-0.19	-0.97573	-0.12
2001	7	-0.02	-0.58	-0.04	0.47214	-0.08
2001	8	0.340000004	-0.84	-0.05	-0.17648	-0.13
2001	9	-0.07	-1.13	-0.2	0.09751	-0.19
2001	10	-0.25	-1.13	-0.14	-0.39585	-0.29
2001	11	-0.319999993	-0.89	-0.37	-0.74356	-0.35
2001	12	0.02	-1.02	-0.41	0.37255	-0.31
2002	1	0.07	-0.78	-0.15	-0.05427	-0.15
2002	2	-0.25999999	-0.07	-0.04	0.60475	0.03
2002	3	-0.200000003	0.77	0.01	0.27341	0.09
2002	4	-0.360000014	0.82	0.02	-0.12602	0.2
2002	5	-0.100000001	0.63	0.31	0.21128	0.43
2002	6	0.400000006	0.38	0.72	0.44943	0.65
2002	7	0.419999987	-0.23	0.74	1.70256	0.79
2002	8	0.970000029	-0.26	0.87	0.93982	0.86
2002	9	0.839999974	0.2	1.09	1.7772	1.01
2002	10	0.790000021	0.37	1.25	1.50342	1.21
2002	11	0.75999999	0.97	1.47	0.91197	1.31
2002	12	0.860000014	1.1	1.37	1.52927	1.14
2003	1	0.800000012	0.13	0.6	0.81898	0.92
2003	2	0.620000005	-0.12	0.64	0.22479	0.63
2003	3	0.529999971	-0.07	0.36	-0.05283	0.38
2003	4	-0.079999998	-0.56	-0.14	0.30221	-0.04
2003	5	-0.569999993	-1.65	-0.61	-0.29548	-0.26
2003	6	-0.07	-1.35	-0.29	1.09819	-0.16
2003	7	0.01	-1.01	0.21	-0.46642	0.08
2003	8	0.01	0.01	0.26	-0.05095	0.21
2003	9	0.140000001	-0.45	0.27	-0.55743	0.26
2003	10	0.25999999	0.23	0.42	-0.36216	0.29
2003	11	0.289999992	0.28	0.33	0.08533	0.35
2003	12	0.100000001	0.22	0.43	-0.42965	0.35
2004	1	0.159999996	-0.21	0.27	0.28436	0.37
2004	2	-0.039999999	-0.07	0.23	-0.13191	0.31
2004	3	-0.439999998	-0.74	0.12	0.03492	0.23
2004	4	-0.230000004	-0.57	0.07	0.965	0.17
2004	5	-0.439999998	-1.59	0.06	-1.51531	0.17
2004	6	-0.340000004	-1.07	0.13	0.38996	0.28
2004	7	0.430000007	-0.78	0.49	-0.01871	0.47
2004	8	0.74000001	-0.75	0.76	1.56144	0.64
2004	9	0.540000021	-0.27	0.81	-0.01903	0.7
2004	10	0.340000004	0.15	0.73	0.3802	0.67
2004	11	0.50999999	0.72	0.66	0.53607	0.66
2004	12	0.50999999	0.36	0.74	0.37089	0.69
2005	1	0.079999998	-0.02	0.66	-0.09497	0.64
2005	2	0.610000014	-0.94	0.36	1.11161	0.58
2005	3	0.819999993	-1.46	0.45	-0.09212	0.45
2005	4	0.129999995	-0.42	0.26	-0.07704	0.43
2005	5	0.180000007	-0.38	0.3	0.14563	0.29
2005	6	0.200000003	-0.77	0.04	0.34321	0.11
2005	7	-0.02	-0.35	-0.23	-0.74921	-0.06
2005	8	-0.01	-0.4	-0.05	-0.05716	-0.14
2005	9	-0.050000001	-0.74	-0.04	-0.47353	-0.11
2005	10	-0.709999979	-1.27	-0.06	-0.50651	-0.29
2005	11	-0.75	-1.43	-0.59	-0.85052	-0.57
2005	12	-0.730000019	-0.92	-0.92	-1.16222	-0.84
2006	1	-0.680000007	-0.37	-0.91	-0.61427	-0.85
2006	2	-0.5	0.22	-0.67	-0.88454	-0.77
2006	3	-0.610000014	-0.29	-0.71	-0.89015	-0.57
2006	4	-0.839999974	-1.5	-0.32	-1.05275	-0.37
2006	5	-0.430000007	-0.56	-0.09	-0.17708	-0.14
2006	6	-0.230000004	-0.21	0	-0.77521	-0.03
2006	7	0.109999999	0.2	0.01	0.44214	0.1
2006	8	0.560000002	0.7	0.31	0.34117	0.3
2006	9	0.629999995	0.97	0.6	0.09993	0.54
2006	10	0.680000007	1.05	0.7	1.34597	0.77
2006	11	0.899999976	0.79	0.99	1.55183	0.94
2006	12	0.589999974	0.71	1.14	0.42455	0.94
2007	1	0.620000005	0.66	0.7	0.21564	0.66
2007	2	0.389999986	0.11	0.13	0.09137	0.22
2007	3	-0.219999999	-0.64	-0.18	-0.21103	-0.12
2007	4	-0.360000014	-1.22	-0.32	-0.38787	-0.32
2007	5	-0.439999998	-1.79	-0.47	-0.19556	-0.38
2007	6	-0.860000014	-1.61	-0.35	-0.70667	-0.47
2007	7	-0.769999981	-0.98	-0.59	-1.40595	-0.56
2007	8	-0.930000007	-1.2	-0.72	-0.61157	-0.81
2007	9	-1.100000024	-0.97	-1.11	-0.95129	-1.07
2007	10	-1.139999986	-1.52	-1.39	-0.45497	-1.34
2007	11	-1.129999995	-1.73	-1.54	-0.78811	-1.5
2007	12	-1.220000029	-1.66	-1.58	-0.98459	-1.6
2008	1	-1.080000043	-0.48	-1.68	-0.25471	-1.64
2008	2	-1.269999981	0.22	-1.67	-1.18351	-1.52
2008	3	-1.539999962	0.39	-1.21	-1.10377	-1.29
2008	4	-1.129999995	0.41	-0.99	-1.30726	-1.01
2008	5	-0.980000019	0.54	-0.84	-0.68151	-0.84
2008	6	-0.860000014	0.55	-0.68	-0.8829	-0.61
2008	7	-0.870000005	0.99	-0.3	-0.84032	-0.37
2008	8	-1.080000043	1.4	-0.13	-0.79975	-0.23
2008	9	-1.070000052	1.02	-0.25	-0.48213	-0.24
2008	10	-1.120000005	0.35	-0.35	-0.8831	-0.35
2008	11	-1.049999952	-0.28	-0.46	-1.16974	-0.55
2008	12	-1.049999952	-0.45	-0.86	-1.16012	-0.73
2009	1	-1.00999999	-0.17	-0.89	-0.6874	-0.85
2009	2	-0.850000024	-0.68	-0.79	-0.96414	-0.79
2009	3	-0.939999998	-0.81	-0.69	-0.69954	-0.61
2009	4	-0.810000002	0.41	-0.35	-0.86938	-0.33
2009	5	-0.720000029	0.34	0.06	-0.63202	0.01
2009	6	-0.059999999	0.65	0.31	0.29816	0.28
2009	7	0.49000001	0.75	0.48	0.32415	0.45
2009	8	0.519999981	0.84	0.56	0.87152	0.58
2009	9	0.389999986	0.51	0.68	0.28839	0.71
2009	10	0.560000002	0.32	0.89	0.71448	1.01
2009	11	1.049999952	0.33	1.46	-0.24659	1.36
2009	12	0.959999979	0.6	1.74	1.21623	1.56
2010	1	0.930000007	0.28	1.52	1.00578	1.5
2010	2	1.279999971	0.12	1.25	2.00625	1.22
2010	3	1.309999943	0.07	0.9	0.62486	0.84
2010	4	0.49000001	-0.11	0.38	0.66273	0.35
2010	5	-0.170000002	0.24	-0.22	-0.18582	-0.17
2010	6	-1.330000043	0.01	-0.69	-0.80504	-0.66
2010	7	-2.430000067	-1.03	-1.07	-1.17543	-1.05
2010	8	-2.400000095	-1.31	-1.39	-1.68569	-1.35
2010	9	-2.279999971	-1.22	-1.6	-1.16834	-1.56
2010	10	-2.180000067	-1.28	-1.69	-1.38906	-1.64
2010	11	-2.039999962	-1.31	-1.64	-0.82952	-1.64
2010	12	-1.909999967	-0.9	-1.6	-0.99563	-1.59
2011	1	-1.830000043	-0.48	-1.54	-0.95504	-1.42
2011	2	-1.629999995	-0.16	-1.11	-0.97688	-1.19
2011	3	-1.789999962	-0.88	-0.93	-1.66771	-0.93
2011	4	-1.74000001	-0.19	-0.77	-1.10085	-0.73
2011	5	-1.289999962	0.11	-0.52	-0.94569	-0.55
2011	6	-1.080000043	0.3	-0.38	-1.14128	-0.44
2011	7	-0.860000014	0.1	-0.43	-0.42466	-0.48
2011	8	-0.879999995	-0.21	-0.65	-0.04856	-0.62
2011	9	-1.159999967	-0.74	-0.8	-0.73505	-0.83
2011	10	-1.370000005	-0.78	-1.05	-0.2349	-1.01
2011	11	-1.210000038	-0.57	-1.19	-0.44671	-1.09
2011	12	-1.24000001	-0.68	-1.06	-1.2906	-1.04
2012	1	-1.080000043	-0.18	-0.87	-0.73538	-0.86
2012	2	-0.670000017	0.36	-0.67	-0.52528	-0.72
2012	3	-0.589999974	0.16	-0.61	-1.37498	-0.59
2012	4	-0.430000007	0.9	-0.5	-0.40796	-0.47
2012	5	-0.349999994	0.87	-0.32	-1.03549	-0.26
2012	6	-0.280000001	1.02	0.02	-0.55555	-0.01
2012	7	0.300000012	0.4	0.25	-0.6769	0.25
2012	8	-0.059999999	0.07	0.47	0.27935	0.37
2012	9	-0.319999993	0.06	0.38	0.04974	0.37
2012	10	-0.219999999	-0.37	0.26	0.17407	0.27
2012	11	-0.07	-0.41	0.16	-0.19069	0.05
2012	12	-0.07	-0.85	-0.25	-0.15243	-0.21
2013	1	-0.050000001	-0.68	-0.53	-0.48993	-0.43
2013	2	-0.07	-0.73	-0.52	-0.78834	-0.43
2013	3	-0.140000001	-0.67	-0.25	0.28683	-0.34
2013	4	-0.370000005	-1.23	-0.25	0.87562	-0.3
2013	5	-0.709999979	-1.58	-0.4	-0.87263	-0.36
2013	6	-1.179999948	-1.91	-0.42	-0.7165	-0.41
2013	7	-0.850000024	-1.6	-0.39	-2.05964	-0.4
2013	8	-0.5	-1.16	-0.38	-0.74688	-0.32
2013	9	-0.379999995	-0.77	-0.18	-0.75063	-0.26
2013	10	-0.159999996	-0.75	-0.2	-0.18233	-0.18
2013	11	-0.180000007	-0.56	-0.14	-0.45609	-0.17
2013	12	-0.349999994	-0.44	-0.17	-0.80907	-0.27
2014	1	-0.50999999	-0.01	-0.49	-0.30051	-0.42
2014	2	-0.430000007	-0.61	-0.62	0.45847	-0.46
2014	3	-0.079999998	-0.31	-0.28	0.77458	-0.27
2014	4	-0.159999996	-0.03	0.08	1.30984	0.04
2014	5	-0.180000007	1.06	0.32	0.66205	0.21
2014	6	-0.01	1.54	0.23	0.50777	0.16
2014	7	0.319999993	0.98	-0.06	0.11128	0.05
2014	8	0.159999996	0.89	-0.03	0.14441	0.07
2014	9	-0.150000006	0.8	0.29	0.21027	0.23
2014	10	0.07	0.69	0.44	0.55725	0.49
2014	11	0.340000004	0.8	0.75	0.15872	0.64
2014	12	0.340000004	0.41	0.71	-0.36161	0.66
2015	1	0.230000004	-0.16	0.51	-0.00903	0.55
2015	2	0.050000001	-0.53	0.42	-0.0307	0.47
2015	3	0.129999995	0.09	0.47	0.95037	0.53
2015	4	0.349999994	1	0.7	1.24429	0.7
2015	5	0.959999979	1.55	0.92	3.02095	0.93
2015	6	1.850000024	2.19	1.18	1.59968	1.18
2015	7	1.730000019	2.54	1.46	3.76707	1.52
2015	8	1.919999957	1.65	1.93	2.32905	1.86
2015	9	2.210000038	2.28	2.21	2.18597	2.16
2015	10	2.109999895	2.12	2.36	2.30534	2.42
2015	11	1.879999995	2.28	2.72	0.9527	2.57
2015	12	1.899999976	2.21	2.66	2.05867	2.64
2016	1	1.940000057	1.79	2.57	2.26359	2.48
2016	2	1.809999943	1.3	2.26	1.73267	2.14
2016	3	1.309999943	1.35	1.62	1.18154	1.58
2016	4	1.330000043	0.45	0.91	0.98914	0.94
2016	5	1.25999999	0.49	0.3	0.07251	0.39
2016	6	0.360000014	0.64	-0.03	-0.50999	-0.07
2016	7	-0.50999999	0.25	-0.48	-0.95807	-0.36
2016	8	-0.280000001	0.24	-0.58	-0.31014	-0.54
2016	9	-0.340000004	0.57	-0.58	-1.35389	-0.63
2016	10	-0.600000024	0.34	-0.74	-1.22303	-0.69
2016	11	-0.50999999	0.12	-0.76	-0.48794	-0.67
2016	12	-0.340000004	0.43	-0.5	-0.66701	-0.56
2017	1	-0.409999996	0.93	-0.43	-1.00061	-0.34
2017	2	-0.409999996	1.36	-0.08	-0.64087	-0.16
2017	3	-0.579999983	1.61	0.03	-0.7616	0.05
2017	4	-0.209999993	1.05	0.22	-0.42776	0.2
2017	5	0.170000002	0.21	0.37	-1.01931	0.3
2017	6	-0.289999992	-0.24	0.34	-0.76059	0.31
2017	7	-0.699999988	-0.32	0.25	-1.37817	0.14
2017	8	-0.769999981	-0.34	-0.16	-0.50408	-0.11
2017	9	-0.800000012	-0.81	-0.43	-1.37199	-0.38
2017	10	-0.629999995	-0.81	-0.56	-0.67286	-0.65
2017	11	-0.629999995	-1.2	-0.97	-1.13442	-0.84
2017	12	-0.730000019	-1.42	-0.98	-0.71703	-0.97
2018	1	-0.769999981	-1.12	-0.98	-0.84826	-0.92
2018	2	-0.699999988	-0.97	-0.78	-0.2424	-0.85
2018	3	-0.790000021	-1.35	-0.8	-0.47027	-0.7
2018	4	-1.289999962	-1.03	-0.51	-0.3192	-0.5
2018	5	-0.910000026	-0.75	-0.2	-0.11709	-0.22
2018	6	-0.50999999	-0.72	0.04	0.17841	-0.01
2018	7	-0.170000002	-0.4	0.12	-0.05495	0.09
2018	8	0.360000014	-0.27	0.09	0.10955	0.23
2018	9	0.519999981	-0.08	0.47	0.11905	0.49
2018	10	0.409999996	0.16	0.9	0.26692	0.76
2018	11	0.25999999	0.81	0.9	0.36731	0.9
2018	12	0.129999995	1.05	0.89	0.28784	0.81
2019	1	0.079999998	0.83	0.65	0.19336	0.75
2019	2	0.519999981	0.52	0.71	1.28877	0.72
2019	3	0.769999981	0.12	0.81	1.0228	0.71
2019	4	0.330000013	0.3	0.62	0.30068	0.66
2019	5	0.25999999	0.2	0.55	1.10183	0.54
2019	6	0.349999994	-0.34	0.45	-0.31736	0.45
2019	7	0.239999995	-0.69	0.35	0.75425	0.28
2019	8	0.300000012	-0.76	0.04	0.5958	0.14
2019	9	0.150000006	-0.71	0.03	1.11256	0.19
2019	10	0.270000011	-0.74	0.48	0.27144	0.35
2019	11	0.449999988	-0.11	0.52	1.02508	0.51
2019	12	0.409999996	-0.04	0.52	0.45743	0.55
