# Supplementary material for: Maternal preconceptional and prenatal exposure to El Niño Southern Oscillation levels and child mortality: a multi-country study
Source: Nat Commun. 2024 Jul 17;15:6034. doi: 10.1038/s41467-024-50467-x (PMC11254917; doi:10.1038/s41467-024-50467-x)
Supplement: Supplementary file 4 — Source data [file 41467_2024_50467_MOESM4_ESM.zip › Source Data/Supplemental Figure S12/ONI 0_59_cumest.csv]

	lag0	lag1	lag2	lag3
-1.8	0.221716470691867	-0.537414658033131	0.165082726505654	-0.101148624395426
-1.7	0.182727444214756	-0.489054017412564	0.152630930933123	-0.0964361212808568
-1.6	0.146911450839916	-0.44287992367762	0.140565076528313	-0.0916166993263227
-1.5	0.114268490567346	-0.398892376828297	0.128885163291222	-0.086690358531824
-1.4	0.0847985633970473	-0.357091376864596	0.117591191221851	-0.0816570988973607
-1.3	0.0585016693290192	-0.317476923786517	0.1066831603202	-0.0765169204229325
-1.2	0.0353778083632617	-0.280049017594059	0.0961610705862687	-0.0712698231085398
-1.1	0.0154269804997749	-0.244807658287224	0.0860249220200577	-0.0659158069541824
-1	-0.00135081426144116	-0.211752845866011	0.0762747146215665	-0.0604548719598603
-0.9	-0.0149555759203867	-0.180884580330419	0.0669104483907954	-0.0548870181255736
-0.8	-0.0253873044770613	-0.15220286168045	0.0579321233277443	-0.0492122454513222
-0.7	-0.0326459999314655	-0.125707689916102	0.0493397394324128	-0.0434305539371061
-0.6	-0.0367316622835989	-0.101399065037377	0.0411332967048016	-0.0375419435829253
-0.5	-0.0376442915334616	-0.0792769870442732	0.0333127951449102	-0.03154641438878
-0.4	-0.0353838876810537	-0.0593414559367916	0.0258782347527388	-0.0254439663546699
-0.3	-0.0299504507263751	-0.0415924717149318	0.0188296155282874	-0.0192345994805952
-0.2	-0.0213561984744651	-0.0260267128400687	0.0121669388210751	-0.0129183931636934
-0.0999999999999996	-0.0110428336823064	-0.0122522372753074	0.00589036387457223	-0.00650471627765594
0	0	0	0	0
0.100000000000001	0.0117723025724542	0.0107299989858537	-0.00550415280264173	0.00659575566927452
0.2	0.0242740740350559	0.0199377596822536	-0.0106220945333528	0.0132825507301675
0.3	0.0375053143878054	0.0276232820891996	-0.0153538251921333	0.0200603851826789
0.4	0.0514660236307026	0.0337865662066918	-0.0196993447789832	0.026929259026809
0.5	0.0661562017637475	0.0384276120347303	-0.0236586532939025	0.0338891722625575
0.600000000000001	0.0815758487869401	0.0415464195733149	-0.0272317507368913	0.0409401248899244
0.700000000000001	0.0977249647002803	0.0431429888224456	-0.0304186371079494	0.0480821169089099
0.800000000000001	0.114603549503768	0.0432173197821226	-0.033219312407077	0.0553151483195138
0.9	0.132211603197404	0.0417694124523458	-0.0356337766342738	0.0626392191217363
1	0.150549125781187	0.0387992668331151	-0.0376620297895402	0.0700543293155773
1.1	0.169616117255118	0.0343068829244306	-0.0393040718728759	0.0775604789010368
1.2	0.189412577619197	0.0282922607262924	-0.0405599028842812	0.0851576678781147
1.3	0.209938506873423	0.0207554002387004	-0.0414295228237557	0.0928458962468113
1.4	0.231193905017798	0.0116963014616545	-0.0419129316912996	0.100625164007126
1.5	0.253178772052319	0.00111496439515474	-0.0420101294869131	0.10849547115906
1.6	0.275893107976989	-0.0109886109607987	-0.0417211162105959	0.116456817702612
1.7	0.299336912791806	-0.0246144246062061	-0.0410458918623481	0.124509203637782
1.8	0.323510186496771	-0.0397624765410673	-0.0399844564421697	0.132652628964571
1.9	0.348412929091883	-0.0564327667653822	-0.0385368099500608	0.140887093682978
2	0.374045140577144	-0.074625295279151	-0.0367029523860212	0.149212597793004
2.1	0.400406820952552	-0.0943400620823737	-0.0344828837500509	0.157629141294649
2.2	0.427497970218107	-0.11557706717505	-0.0318766040421502	0.166136724187912
2.3	0.455318588373811	-0.13833631055718	-0.0288841132623189	0.174735346472793
2.4	0.483868675419662	-0.162617792228764	-0.0255054114105569	0.183425008149293
2.5	0.51314823135566	-0.188421512189802	-0.0217404984868644	0.192205709217412
2.6	0.543157256181807	-0.215747470440294	-0.0175893744912414	0.201077449677149
