# Supplementary material for: Maternal preconceptional and prenatal exposure to El Niño Southern Oscillation levels and child mortality: a multi-country study
Source: Nat Commun. 2024 Jul 17;15:6034. doi: 10.1038/s41467-024-50467-x (PMC11254917; doi:10.1038/s41467-024-50467-x)
Supplement: Supplementary file 4 — Source data [file 41467_2024_50467_MOESM4_ESM.zip › Source Data/Supplemental Figure S12/abNino34 0_11_cumest.csv]

	lag0	lag1	lag2	lag3
-2	0.0144667247151458	-0.0648363796493861	-0.142823635352711	-0.0355531541967579
-1.9	0.00102477415379787	-0.05928088742889	-0.134991139114114	-0.0371285897489939
-1.8	-0.0110593823994353	-0.0539761632386649	-0.127222927517106	-0.0383479104080513
-1.7	-0.0217857449445536	-0.0489222070787106	-0.119519000561689	-0.0392111161739299
-1.6	-0.0311543134815571	-0.0441190189490273	-0.111879358247863	-0.0397182070466298
-1.5	-0.0391650880104458	-0.0395665988496148	-0.104304000575626	-0.039869183026151
-1.4	-0.0458180685312196	-0.0352649467804733	-0.0967929275449794	-0.0396640441124935
-1.3	-0.0511132550438787	-0.0312140627416027	-0.089346139155923	-0.0391027903056573
-1.2	-0.055050647548423	-0.0274139467330031	-0.0819636354084569	-0.0381854216056425
-1.1	-0.0576302460448524	-0.0238645987546743	-0.0746454163025809	-0.0369119380124489
-1	-0.0588520505331671	-0.0205660188066164	-0.0673914818382951	-0.0352823395260767
-0.9	-0.0587160610133669	-0.0175182068888295	-0.0602018320155994	-0.0332966261465257
-0.8	-0.0572222774854519	-0.0147211630013135	-0.053076466834494	-0.0309547978737961
-0.7	-0.0543706999494221	-0.0121748871440684	-0.0460153862949787	-0.0282568547078877
-0.6	-0.0501613284052775	-0.00987937931709424	-0.0390185903970536	-0.0252027966488007
-0.5	-0.0445941628530181	-0.007834639520391	-0.0320860791407187	-0.0217926236965349
-0.4	-0.0376692032926438	-0.00604066775395865	-0.0252178525259739	-0.0180263358510905
-0.3	-0.0293864497241548	-0.00449746401779723	-0.0184139105528193	-0.0139039331124674
-0.2	-0.0197459021475509	-0.00320502831190673	-0.0116742532212549	-0.00942541548066557
-0.1	-0.00964970434721856	-0.00182024537832689	-0.00540193242256843	-0.00474077407577367
0	0	0	0	0
0.1	0.00920321089410473	0.00225570782307394	0.00453154404645033	0.00479690674665544
0.2	0.0179599283350956	0.00494687809089492	0.00819269971678258	0.00964994616419265
0.3	0.0262701523229727	0.00807351080346296	0.0109834670109967	0.0145591182526116
0.4	0.0341338828577359	0.011635605960778	0.0129038459290928	0.0195244230119124
0.5	0.0415511199393853	0.0156331635628402	0.0139538364710708	0.024545860442095
0.6	0.0485218635679209	0.0200661836096494	0.0141334386369307	0.0296234305431593
0.7	0.0550461137433427	0.0249346661012056	0.0134426524266725	0.0347571333151054
0.8	0.0611238704656506	0.0302386110375089	0.0118814778402962	0.0399469687579332
0.9	0.0667551337348447	0.0359780184185592	0.00944991487780183	0.0451929368716429
1	0.071939903550925	0.0421528882443566	0.00614796353918937	0.0504950376562343
1.1	0.0766781799138914	0.0487632205149011	0.00197562382445882	0.0558532711117075
1.2	0.080969962823744	0.0558090152301925	-0.00306710426638985	0.0612676372380625
1.3	0.0848152522804828	0.0632902723902311	-0.00898022073335657	0.0667381360352992
1.4	0.0882140482841077	0.0712069919950167	-0.0157637255764414	0.0722647675034178
1.5	0.0911663508346188	0.0795591740445493	-0.0234176187956443	0.077847531642418
1.6	0.0936721599320161	0.088346818538829	-0.0319419003909653	0.0834864284523001
1.7	0.0957314755762996	0.0975699254778557	-0.0413365703624044	0.089181457933064
1.8	0.0973442977674693	0.107228494861629	-0.0516016287099615	0.0949326200847097
1.9	0.098510626505525	0.11732252669015	-0.0627370754336368	0.100739914907237
2	0.099230461790467	0.127852020963418	-0.0747429105334302	0.106603342400646
2.1	0.0995038036222952	0.138816977681433	-0.0876191340093417	0.112522902564937
2.2	0.0993306520010095	0.150217396844195	-0.101365745861371	0.11849859540011
2.3	0.09871100692661	0.162053278451704	-0.115982746089519	0.124530420906164
2.4	0.0976448683990967	0.17432462250396	-0.131470134693784	0.130618379083101
2.5	0.0961322364184695	0.187031429000963	-0.147827911674168	0.136762469930919
2.6	0.0941731109847285	0.200173697942714	-0.16505607703067	0.142962693449619
2.7	0.0917674920978737	0.213751429329211	-0.18315463076329	0.1492190496392
