# Supplementary material for: Maternal preconceptional and prenatal exposure to El Niño Southern Oscillation levels and child mortality: a multi-country study
Source: Nat Commun. 2024 Jul 17;15:6034. doi: 10.1038/s41467-024-50467-x (PMC11254917; doi:10.1038/s41467-024-50467-x)
Supplement: Supplementary file 4 — Source data [file 41467_2024_50467_MOESM4_ESM.zip › Source Data/Supplemental Figure S12/ESPI 0_59_cumse.csv]

	lag0	lag1	lag2	lag3
-2	0.0248852514068572	0.0335122404624346	0.0397056003223852	0.0447424101628607
-1.9	0.0219018646609047	0.0293381251223333	0.0345587444589672	0.0387513044811881
-1.8	0.0191787450876628	0.0255123596142187	0.0298205522707064	0.0332020677436439
-1.7	0.0167214349644336	0.0220430182501905	0.0255000454225489	0.0281008574095492
-1.6	0.0145358009913416	0.01893985452059	0.0216092832305595	0.0234566484948519
-1.5	0.0126271006346125	0.0162139191350836	0.0181641521831196	0.0192828477742562
-1.4	0.01099806711286	0.0138760452591487	0.0151846699247397	0.0155998866521403
-1.3	0.009645627409145	0.011933127870957	0.0126933734939243	0.0124390549380393
-1.2	0.00855636474954038	0.0103811043750928	0.0107087627307265	0.00984654153038347
-1.1	0.00770204959357286	0.00919509507249137	0.00922993477042039	0.00788092163479728
-1	0.00703786991495044	0.00832099801048445	0.00821372111644758	0.00658388988182816
-0.9	0.00650561312950319	0.00767577449561121	0.00755980514984911	0.00590750350313242
-0.8	0.00604117541997389	0.00715947806099194	0.00712403094701936	0.00566254128277264
-0.7	0.00558288883844059	0.00667263287203976	0.00675454005194171	0.00558763843686964
-0.6	0.00507727875083016	0.00612933611261114	0.00632242431625012	0.00546092034768031
-0.5	0.00448128623045018	0.00546225318599355	0.0057321241649107	0.0051370787200693
-0.4	0.00376198272190651	0.00462175459695771	0.00491786815894268	0.00453046798903655
-0.3	0.00289542119331202	0.00357303369530979	0.00383639341556025	0.00359197591122412
-0.2	0.00189166653055464	0.00232983814535264	0.00250510414893814	0.00234525521515807
-0.1	0.00091653575438827	0.00112463720998982	0.00120861058084197	0.00112659690178197
0	0	0	0	0
0.1	0.00086079241302386	0.00104746467614595	0.00112360564409505	0.00103617908257668
0.2	0.00166907416755504	0.00202166588064869	0.00216553634362938	0.00198388359556295
0.3	0.00242850168175021	0.00292710500328083	0.00312964709829835	0.00284542067552883
0.4	0.00314319740003536	0.00376895482902049	0.00402039975800729	0.00362354031121446
0.5	0.00381778904232639	0.00455313997199632	0.00484295259223527	0.00432153207546836
0.6	0.00445744229122538	0.00528641348895252	0.00560325511428466	0.00494334281850528
0.7	0.00506788245940256	0.00597642211517719	0.00630814364693746	0.00549371824909056
0.8	0.00565539989505147	0.00663174999244222	0.00696543039515574	0.00597837021838231
0.9	0.00622683350304444	0.0072619284673929	0.00758397548541589	0.00640416891871702
1	0.00678952709255866	0.00787739832791062	0.00817372791663494	0.00677935420182252
1.1	0.00735125461088505	0.0084894117659817	0.00874571844180683	0.00711375171579338
1.2	0.00792011286967294	0.00910986545669354	0.00931198634666732	0.00741896668592584
1.3	0.00850438403453499	0.00975106397639237	0.00988542453785264	0.00770851123131297
1.4	0.00911237447995644	0.0104254237935191	0.0104795347598933	0.00799780328951422
1.5	0.00975224078354073	0.011145140187571	0.0111080975385903	0.00830396448383658
1.6	0.0104318166180183	0.0119218493495083	0.0117847779865644	0.00864535367921974
1.7	0.0111584551897636	0.0127663220851224	0.012522704890935	0.0090408160004466
1.8	0.0119389002459939	0.0136882219110853	0.0133340710454081	0.00950870585223458
1.9	0.0127791948056653	0.0146959494766377	0.0142298029305133	0.0100658345150286
2	0.0136846315744253	0.0157965803349292	0.0152193363385052	0.0107265519655965
2.1	0.01465974370538	0.0169958885048293	0.016310514652076	0.0115021554860881
2.2	0.0157083302700833	0.018298437690377	0.0175096046274722	0.0124007216441644
2.3	0.0168335081682761	0.0197077171591122	0.0188214071785122	0.0134273308401118
2.4	0.0180377813445446	0.0212262997092785	0.0202494315838045	0.0145845583368436
2.5	0.0193231187747883	0.022856003139788	0.0217961009162865	0.015873076589187
2.6	0.0206910341993437	0.0245980421357062	0.0234629618771813	0.0172922413951202
2.7	0.022142662470878	0.026453162883895	0.025250880315472	0.0188405866927889
2.8	0.023678829237131	0.0284217571211313	0.0271602118070484	0.0205162013569566
2.9	0.0253001122430036	0.0305039553904408	0.0291909431872084	0.0223169932076859
3	0.0270068937146727	0.0326997011359297	0.0313428053741586	0.0242408604493159
3.1	0.0287994040849232	0.0350088081759714	0.0336153603666469	0.0262857942112002
3.2	0.030677757793818	0.0374310043631962	0.0360080664150377	0.0284499333564651
3.3	0.0326419821314283	0.0399659641257681	0.0385203255540098	0.0307315881300109
3.4	0.0346920401558941	0.0426133322766579	0.0411515173569471	0.0331292445950945
3.5	0.036827848683432	0.0453727410989005	0.0439010222130298	0.0356415579893777
3.6	0.0390492922537385	0.0482438223368181	0.0467682368136026	0.0382673402843492
3.7	0.0413562338564235	0.0512262153822534	0.0497525839588575	0.0410055452412145
