# Supplementary material for: Maternal preconceptional and prenatal exposure to El Niño Southern Oscillation levels and child mortality: a multi-country study
Source: Nat Commun. 2024 Jul 17;15:6034. doi: 10.1038/s41467-024-50467-x (PMC11254917; doi:10.1038/s41467-024-50467-x)
Supplement: Supplementary file 4 — Source data [file 41467_2024_50467_MOESM4_ESM.zip › Source Data/Supplemental Figure S12/abNino1_2 0_cumest.csv]

	lag0	lag1	lag2	lag3
-1.9	-0.0257970856357539	-0.0381490952292509	-0.0321144880194696	-0.134294401540451
-1.8	-0.0220118310809613	-0.0312532067342624	-0.025395512940309	-0.115030867514553
-1.7	-0.0185024398401212	-0.0249112119868036	-0.0192477256420201	-0.0971498630021909
-1.6	-0.0152689119132336	-0.0191231109868748	-0.0136711261246031	-0.0806513880033649
-1.5	-0.0123112473002985	-0.0138889037344757	-0.00866571438805781	-0.0655354425180749
-1.4	-0.00962944600131602	-0.00920859022960651	-0.00423149043238431	-0.0518020265463209
-1.3	-0.00722350801628602	-0.00508217047226714	-0.000368454257582577	-0.0394511400881027
-1.2	-0.00509343334520855	-0.00150964446245764	0.00292339413634736	-0.0284827831434206
-1.1	-0.0032392219880836	0.00150898779982204	0.00564405474940552	-0.0188969557122744
-1	-0.00166087394491117	0.00397372631457188	0.00779352758159192	-0.0106936577946641
-0.9	-0.000358389215691272	0.00588457108179187	0.00937181263290654	-0.00387288939058978
-0.8	0.000668232199576095	0.00724152210148202	0.0103789099033494	0.00156534949994859
-0.7	0.00141899030089094	0.00804457937364233	0.0108148193929205	0.00562105887695103
-0.6	0.00189388508825326	0.0082937428982728	0.0106795411016197	0.00829423874041752
-0.5	0.00209291656166305	0.00798901267537342	0.00997307502944726	0.00958488909034807
-0.4	0.00201608472112032	0.0071303887049442	0.008695421176403	0.00949300992674268
-0.3	0.00166338956662506	0.00571787098698514	0.00684657954248696	0.00801860124960132
-0.2	0.00105269288326351	0.00378281567628018	0.00446273850771953	0.00524162190013045
-0.0999999999999999	0.00046581387507583	0.0018199530889932	0.00211487014480238	0.00242364438499489
0	0	0	0	0
0.1	-0.000344748741963996	-0.00167704359069945	-0.00188187192668766	-0.00202931125485432
0.2	-0.00056843235081616	-0.00321117768310516	-0.0035307456352606	-0.00366428937956808
0.3	-0.000671050826556486	-0.00460240227721711	-0.00494662112571881	-0.00490493437414126
0.4	-0.000652604169184964	-0.00585071737303528	-0.00612949839806228	-0.00575124623857379
0.5	-0.000513092378701611	-0.00695612297055971	-0.00707937745229102	-0.00620322497286578
0.6	-0.000252515455106416	-0.00791861906979038	-0.00779625828840503	-0.00626087057701714
0.7	0.000129126601600614	-0.0087382056707273	-0.0082801409064043	-0.00592418305102792
0.8	0.000631833791419489	-0.00941488277337046	-0.00853102530628885	-0.00519316239489812
0.9	0.0012556061143502	-0.00994865037771986	-0.00854891148805866	-0.00406780860862772
1	0.00200044357039275	-0.0103395084837755	-0.00833379945171375	-0.00254812169221672
1.1	0.00286634615954713	-0.0105874570915374	-0.00788568919725411	-0.000634101645665158
1.2	0.00385331388181335	-0.0106924962010055	-0.00720458072467973	0.00167425153102702
1.3	0.00496134673719141	-0.0106546258121799	-0.00629047403399062	0.00437693783785979
1.4	0.00619044472568132	-0.0104738459250605	-0.00514336912518678	0.00747395727483314
1.5	0.00754060784728305	-0.0101501565396474	-0.00376326599826821	0.0109653098419471
1.6	0.00901183610199663	-0.0096835576559405	-0.0021501646532349	0.0148509955392016
1.7	0.010604129489822	-0.00907404927393986	-0.000304065090086875	0.0191310143665967
1.8	0.0123174880107593	-0.00832163139364545	0.0017750326911759	0.0238053663241325
1.9	0.0141519116648084	-0.00742630401505727	0.00408712869055342	0.0288740514118088
2	0.0161074004519693	-0.00638806713817538	0.00663222290804563	0.0343370696296257
2.1	0.0181839543722421	-0.00520692076299969	0.00941031534365257	0.0401944209775832
2.2	0.0203815734256267	-0.00388286488953026	0.0124214059973743	0.0464461054556813
2.3	0.0227002576121231	-0.00241589951776709	0.0156654948692107	0.0530921230639199
2.4	0.0251400069317314	-0.000806024647710128	0.0191425819591619	0.0601324738022993
2.5	0.0277008213844516	0.00094675972064058	0.0228526672672277	0.0675671576708191
2.6	0.0303827009702835	0.00284245358728503	0.0267957507934084	0.0753961746694796
2.7	0.0331856456892273	0.00488105695222323	0.0309718325377037	0.0836195247982806
2.8	0.036109655541283	0.00706256981545521	0.0353809125001138	0.0922372080572223
2.9	0.0391547305264504	0.00938699217698093	0.0400229906806386	0.101249224446304
3	0.0423208706447298	0.0118543240368004	0.0448980670792781	0.110655573965527
3.1	0.0456080758961209	0.0144645653949137	0.0500061416960324	0.120456256614891
3.2	0.0490163462806239	0.0172177162513206	0.0553472145309014	0.130651272394395
3.3	0.0525456817982388	0.0201137766060214	0.0609212855838852	0.141240621304039
3.4	0.0561960824489654	0.0231527464590159	0.0667283548549836	0.152224303343825
3.5	0.0599675482328039	0.0263346258103042	0.0727684223441968	0.16360231851375
3.6	0.0638600791497543	0.0296594146598862	0.0790414880515248	0.175374666813817
3.7	0.0678736751998164	0.033127113007762	0.0855475519769674	0.187541348244024
3.8	0.0720083363829905	0.0367377208539315	0.0922866141205248	0.200102362804371
3.9	0.0762640626992763	0.0404912381983948	0.0992586744821969	0.213057710494859
4	0.080640854148674	0.0443876650411518	0.106463733061984	0.226407391315488
4.1	0.0851387107311836	0.0484270013822026	0.113901789859885	0.240151405266257
4.2	0.089757632446805	0.0526092472215472	0.121572844875902	0.254289752347167
4.3	0.0944976192955382	0.0569344025591856	0.129476898110033	0.268822432558218
4.4	0.0993586712773832	0.0614024673951176	0.137613949562278	0.283749445899409
