# Supplementary material for: Maternal preconceptional and prenatal exposure to El Niño Southern Oscillation levels and child mortality: a multi-country study
Source: Nat Commun. 2024 Jul 17;15:6034. doi: 10.1038/s41467-024-50467-x (PMC11254917; doi:10.1038/s41467-024-50467-x)
Supplement: Supplementary file 4 — Source data [file 41467_2024_50467_MOESM4_ESM.zip › Source Data/Supplemental Figure S12/ESPI 0_cumest.csv]

	lag0	lag1	lag2	lag3
-2	-0.0197329146793737	0.0721625712922773	0.0545637034206165	-0.0432506405447658
-1.9	-0.0236511733053492	0.0568215257485157	0.0445069391934584	-0.0423932302493403
-1.8	-0.0270405077566302	0.0427421255226003	0.0352361948908286	-0.0413969818431806
-1.7	-0.0299009180332167	0.0299243706145313	0.0267514705127269	-0.0402618953262868
-1.6	-0.0322324041351088	0.0183682610243085	0.0190527660591534	-0.0389879706986588
-1.5	-0.0340349660623064	0.00807379675193191	0.0121400815301081	-0.0375752079602967
-1.4	-0.0353086038148095	-0.000959022202598375	0.00601341692559105	-0.0360236071112005
-1.3	-0.0360533173926181	-0.00873019583928241	0.000672772245602152	-0.0343331681513701
-1.2	-0.0362691067957323	-0.0152397241581201	-0.00388185250985851	-0.0325038910808055
-1.1	-0.035955972024152	-0.0204876071591116	-0.00765045734079101	-0.0305357758995069
-1	-0.0351139130778772	-0.0244738448422569	-0.0106330422471953	-0.0284288226074741
-0.9	-0.0337429299569079	-0.0271984372075558	-0.0128296072290714	-0.0261830312047071
-0.8	-0.0318430226612442	-0.0286613842550085	-0.0142401522864193	-0.023798401691206
-0.7	-0.0294141911908859	-0.0288626859846149	-0.014864677419239	-0.0212749340669708
-0.6	-0.0264564355458332	-0.0278023423963751	-0.0147031826275305	-0.0186126283320014
-0.5	-0.0229697557260861	-0.025480353490289	-0.0137556679112938	-0.0158114844862979
-0.4	-0.0189541517316444	-0.0218967192663566	-0.0120221332705289	-0.0128715025298602
-0.3	-0.0144096235625083	-0.017051439724578	-0.00950257870523579	-0.00979268246268843
-0.2	-0.00942175554808253	-0.0111249383462582	-0.00629596424597453	-0.00658490550737967
-0.1	-0.00458105621132829	-0.00536208792754942	-0.00308508710439079	-0.00331634940396517
0	0	0	0	0
0.1	0.00432141308590233	0.00496132543639	0.00295929706719784	0.00336414270451583
0.2	0.00838318304637869	0.00952188838162056	0.00579280409720272	0.00677607870958232
0.3	0.0121853098814291	0.0136816888356917	0.00850052109001464	0.0102358080151995
0.4	0.0157277935910535	0.0174407267986034	0.0110824480456336	0.0137433306213673
0.5	0.019010634175252	0.0207990022703557	0.0135385849640596	0.0172986465280857
0.6	0.0220338316340245	0.0237565152509486	0.0158689318452927	0.0209017557353549
0.7	0.024797385967371	0.026313265740382	0.0180734886893328	0.0245526582431746
0.8	0.0273012971752915	0.028469253738656	0.02015225549618	0.0282513540515451
0.9	0.0295455652577861	0.0302244792457707	0.0221052322658342	0.0319978431604662
1	0.0315301902148548	0.0315789422617258	0.0239324189982954	0.0357921255699379
1.1	0.0332551720464974	0.0325326427865216	0.0256338156935637	0.0396342012799603
1.2	0.0347205107527141	0.0330855808201579	0.027209422351639	0.0435240702905334
1.3	0.0359262063335049	0.0332377563626348	0.0286592389725214	0.0474617326016571
1.4	0.0368722587888696	0.0329891694139523	0.0299832655562109	0.0514471882133315
1.5	0.0375586681188084	0.0323398199741103	0.0311815021027074	0.0554804371255565
1.6	0.0379854343233213	0.031289708043109	0.0322539486120109	0.0595614793383322
1.7	0.0381525574024081	0.0298388336209482	0.0332006050841215	0.0636903148516586
1.8	0.038060037356069	0.027987196707628	0.0340214715190391	0.0678669436655356
1.9	0.037707874184304	0.0257347973031484	0.0347165479167637	0.0720913657799633
2	0.0370960678871129	0.0230816354075093	0.0352858342772955	0.0763635811949417
2.1	0.0362246184644959	0.0200277110207109	0.0357293306006342	0.0806835899104706
2.2	0.035093525916453	0.016573024142753	0.03604703688678	0.0850513919265502
2.3	0.0337027902429841	0.0127175747736356	0.0362389531357329	0.0894669872431806
2.4	0.0320524114440892	0.00846136291335887	0.0363050793474928	0.0939303758603615
2.5	0.0301423895197683	0.00380438856192269	0.0362454155220597	0.0984415577780932
2.6	0.0279727244700215	-0.00125334828067292	0.0360599616594337	0.103000532996375
2.7	0.0255434162948487	-0.00671184761442792	0.0357487177596148	0.107607301515208
2.8	0.02285446499425	-0.0125711094393424	0.0353116838226028	0.112261863334592
2.9	0.0199058705682252	-0.0188311337554162	0.0347488598483979	0.116964218454526
3	0.0166976330167745	-0.0254919205626495	0.0340602458370002	0.121714366875011
3.1	0.0132297523398979	-0.0325534698610422	0.0332458417884094	0.126512308596047
3.2	0.00950222853759526	-0.0400157816505943	0.0323056477026257	0.131358043617633
3.3	0.00551506160986669	-0.0478788559313059	0.031239663579649	0.13625157193977
3.4	0.00126825155671216	-0.0561426927031768	0.0300478894194793	0.141192893562457
3.5	-0.00323820162186839	-0.0648072919662073	0.0287303252221167	0.146182008485696
3.6	-0.00800429792587484	-0.0738726537203971	0.0272869709875612	0.151218916709485
3.7	-0.0130300373553073	-0.0833387779657464	0.0257178267158127	0.156303618233824
