# Supplementary material for: Maternal preconceptional and prenatal exposure to El Niño Southern Oscillation levels and child mortality: a multi-country study
Source: Nat Commun. 2024 Jul 17;15:6034. doi: 10.1038/s41467-024-50467-x (PMC11254917; doi:10.1038/s41467-024-50467-x)
Supplement: Supplementary file 4 — Source data [file 41467_2024_50467_MOESM4_ESM.zip › Source Data/Supplemental Figure S12/MEI 0_cumest.csv]

	lag0	lag1	lag2	lag3
-2.4	-0.0688813902998698	0.038706312205816	-0.108318324859453	-0.233938888721216
-2.3	-0.0613558040051007	0.0387589441002001	-0.0972366950471813	-0.208335092779614
-2.2	-0.0542417984256148	0.0386575567388354	-0.0867405521413507	-0.184136065444537
-2.1	-0.0475393735614122	0.038402150121722	-0.0768298961419612	-0.161341806715985
-2	-0.0412485294124926	0.0379927242488599	-0.0675047270490129	-0.139952316593957
-1.9	-0.0353692659788563	0.0374292791202492	-0.0587650448625056	-0.119967595078454
-1.8	-0.0299015832605031	0.0367118147358897	-0.0506108495824394	-0.101387642169476
-1.7	-0.0248454812574331	0.0358403310957816	-0.0430421412088143	-0.0842124578670231
-1.6	-0.0202009599696463	0.0348148281999247	-0.0360589197416304	-0.0684420421710949
-1.5	-0.0159680193971426	0.0336353060483192	-0.0296611851808875	-0.0540763950816913
-1.4	-0.0121466595399222	0.0323017646409649	-0.0238489375265858	-0.0411155165988126
-1.3	-0.00873688039798489	0.030814203977862	-0.0186221767787251	-0.0295594067224586
-1.2	-0.00573868197133077	0.0291726240590103	-0.0139809029373055	-0.0194080654526294
-1.1	-0.00315206425995985	0.02737702488441	-0.00992511600232708	-0.0106614927893251
-1	-0.000977027263872085	0.025427406454061	-0.00645481597378969	-0.00331968873254549
-0.9	0.00078642901693251	0.0233237687679632	-0.00357000285169343	0.00261734671770929
-0.8	0.00213830458245392	0.0210661118261168	-0.00127067663603827	0.00714961356143922
-0.7	0.00307859943269214	0.0186544356285217	0.000443162673175791	0.0102771117986444
-0.6	0.00360731356764719	0.0160887401751778	0.00157151507594874	0.0119998414293248
-0.5	0.00372444698731907	0.0133690254660853	0.00211438057228062	0.0123178024534804
-0.4	0.00342999969170776	0.0104952915012441	0.00207175916217136	0.0112309948711111
-0.3	0.00272397168081329	0.0074675382806542	0.00144365084562104	0.00873941868221711
-0.2	0.00170560772203649	0.00442102335846252	0.000440602079334152	0.00522458440719037
-0.0999999999999996	0.000782914221576709	0.00191180575948297	-7.18069616553799e-05	0.00225492472443803
0	0	0	0	0
0.100000000000001	-0.000643134942693692	-0.00131439391998638	0.000656022964300234	-0.0015401897661239
0.200000000000001	-0.00114649060650433	-0.00203137600047618	0.00189626193124536	-0.00236564457393357
0.3	-0.00151006699143191	-0.0021509462414694	0.00372071690083537	-0.00247636442342897
0.4	-0.00173386409747645	-0.00167310464296605	0.00612938787307026	-0.0018723493146102
0.5	-0.00181788192463795	-0.000597851204966084	0.00912227484795003	-0.000553599247477216
0.600000000000001	-0.00176212047291642	0.00107481407253045	0.0126993778254747	0.00147988577797
0.700000000000001	-0.00156657974231182	0.00334489118952357	0.0168606968056442	0.00422810576173144
0.800000000000001	-0.00123125973282419	0.00621238014601327	0.0216062317884586	0.00769106070380708
0.900000000000001	-0.000756160444453504	0.00967728094199954	0.0269359827739179	0.011868750604197
1	-0.000141281877199778	0.0137395935774824	0.0328499497620221	0.0167611754629011
1.1	0.000613375968937	0.0183993180524619	0.0393481327527712	0.0223683352799194
1.2	0.00150781309395682	0.0236564543669379	0.0464305317461651	0.0286902300552519
1.3	0.00254202949785969	0.0295110025209105	0.0540971467422039	0.0357268597888986
1.4	0.00371602518064561	0.0359629625143797	0.0623479777408877	0.0434782244808597
1.5	0.00502980014231454	0.0430123343473455	0.0711830247422163	0.0519443241311348
1.6	0.00648335438286656	0.0506591180198078	0.0806022877461897	0.0611251587397242
1.7	0.00807668790230158	0.0589033135317667	0.0906057667528081	0.0710207283066278
1.8	0.00980980070061968	0.0677449208832223	0.101193461762071	0.0816310328318456
1.9	0.0116826927778208	0.0771839400741744	0.112365372773979	0.0929560723153776
2	0.013695364133905	0.0872203711046231	0.124121499788532	0.104995846757224
2.1	0.0158478147688722	0.0978542139745683	0.13646184280573	0.117750356157384
2.2	0.0181400446827225	0.10908546868401	0.149386401825573	0.131219600515859
2.3	0.0205720538754558	0.120914135232949	0.162895176848061	0.145403579832648
2.4	0.0231438423470722	0.133340213621384	0.176988167873193	0.160302294107751
2.5	0.0258554100975716	0.146363703849315	0.191665374900971	0.175915743341169
