# Supplementary material for: Maternal preconceptional and prenatal exposure to El Niño Southern Oscillation levels and child mortality: a multi-country study
Source: Nat Commun. 2024 Jul 17;15:6034. doi: 10.1038/s41467-024-50467-x (PMC11254917; doi:10.1038/s41467-024-50467-x)
Supplement: Supplementary file 4 — Source data [file 41467_2024_50467_MOESM4_ESM.zip › Source Data/Supplemental Figure S12/abNino1_2 0_59_cumest.csv]

	lag0	lag1	lag2	lag3
-1.9	-0.0583437287560997	-0.0744168870001821	-0.113517102348091	-0.17740733546697
-1.8	-0.0509577477913078	-0.0628694521378521	-0.0945906797700526	-0.14947792431723
-1.7	-0.0440639701515327	-0.052187992127881	-0.0771328500805164	-0.123658421365288
-1.6	-0.0376623958367745	-0.0423725069702689	-0.0611436132794828	-0.0999488266111444
-1.5	-0.0317530248470329	-0.0334229966650158	-0.0466229693669518	-0.078349140054799
-1.4	-0.0263358571823082	-0.0253394612121217	-0.0335709183429234	-0.058859361696252
-1.3	-0.0214108928426002	-0.0181219006115866	-0.0219874602073976	-0.0414794915355032
-1.2	-0.0169781318279091	-0.0117703148634105	-0.0118725949603745	-0.0262095295725529
-1.1	-0.0130375741382347	-0.00628470396759341	-0.00322632260185396	-0.0130494758074009
-1	-0.00958921977357703	-0.00166506792413525	0.00395135686816401	-0.0019993302400472
-0.9	-0.00663306873393618	0.00208859326696389	0.00966044344967935	0.00694090712950816
-0.8	-0.00416912101931211	0.00497627960570405	0.0139009371426921	0.0137712363012652
-0.7	-0.00219737662970482	0.00699799109208521	0.0166728379472022	0.0184916572752239
-0.6	-0.000717835565114302	0.00815372772610739	0.0179761458632097	0.0211021700513842
-0.5	0.000269502174459435	0.00844348950777058	0.0178108608907146	0.0216027746297462
-0.4	0.000764636589016402	0.00786727643707479	0.016176983029717	0.0199934710103099
-0.3	0.000767567678556581	0.00642508851401999	0.0130745122802166	0.0162742591930752
-0.2	0.000315330860405212	0.0041696212510186	0.0085892711879128	0.0105734670521982
-0.0999999999999999	-7.73742977384462e-06	0.00193229252107931	0.00407534846235105	0.00491582275321052
0	0	0	0	0
0.1	0.000338543149726708	-0.00162725631221941	-0.00363677419914044	-0.00417400120743354
0.2	0.00100789201940628	-0.00294947641557893	-0.00683497413507028	-0.0076061808690901
0.3	0.00200804660903871	-0.00396666031007853	-0.0095945998077895	-0.0102965389849697
0.4	0.00333900691862404	-0.00467880799571819	-0.011915651217298	-0.0122450755550721
0.5	0.00500077294816221	-0.00508591947249795	-0.013798128363596	-0.0134517905793976
0.6	0.00699334469765327	-0.00518799474041779	-0.0152420312466833	-0.013916684057946
0.7	0.00931672216709721	-0.00498503379947771	-0.0162473598665599	-0.0136397559907174
0.8	0.011970905356494	-0.00447703664967773	-0.016814114223226	-0.0126210063777118
0.9	0.0149558942658437	-0.00366400329101783	-0.0169422943166814	-0.0108604352189292
1	0.0182716888951462	-0.00254593372349799	-0.0166319001469262	-0.00835804251436957
1.1	0.0219182892444016	-0.00112282794711827	-0.0158829317139603	-0.00511382826403291
1.2	0.0258956953136099	0.000605314038121369	-0.0146953890177839	-0.00112779246791922
1.3	0.0302039071027711	0.00263849223222095	-0.0130692720583967	0.00360006487397148
1.4	0.0348429246118851	0.00497670663518043	-0.011004580835799	0.00906974376163922
1.5	0.039812747840952	0.00761995724699983	-0.00850131534999063	0.015281244195084
1.6	0.0451133767899717	0.0105682440676791	-0.00555947560097163	0.0222345661743057
1.7	0.0507448114589444	0.0138215670972184	-0.002179061588742	0.0299297096993045
1.8	0.0567070518478699	0.0173799263356175	0.00163992668669828	0.0383666747700804
1.9	0.0630000979567483	0.0212433217828766	0.00589748922534918	0.0475454613866333
2	0.0696239497855795	0.0254117534389956	0.0105936260272107	0.057466069548963
2.1	0.0765786073343636	0.0298852213039745	0.0157283370922828	0.06812849925707
2.2	0.0838640706031006	0.0346637253778133	0.0213016224205656	0.0795327505109539
2.3	0.0914803395917904	0.039747265660512	0.027313482012059	0.0916788233106148
2.4	0.0994274143004332	0.0451358421520707	0.0337639158667631	0.104566717656053
2.5	0.107705294729029	0.0508294548524892	0.0406529239846777	0.118196433547268
2.6	0.116313980877577	0.0568281037617677	0.0479805063658031	0.13256797098426
2.7	0.125253472746079	0.0631317888799061	0.055746663010139	0.147681329967029
2.8	0.134523770334533	0.0697405102069044	0.0639513939176856	0.163536510495575
2.9	0.14412487364294	0.0766542677427626	0.0725946990884428	0.180133512569898
3	0.1540567826713	0.0838730614874808	0.0816765785224106	0.197472336189998
3.1	0.164319497419613	0.0913968914410588	0.0911970322195891	0.215552981355875
3.2	0.174913017887878	0.0992257576034968	0.101156060179978	0.234375448067529
3.3	0.185837344076097	0.107359659974795	0.111553662403578	0.253939736324961
3.4	0.197092475984268	0.115798598554952	0.122389838890388	0.274245846128169
3.5	0.208678413612393	0.12454257334397	0.133664589640409	0.295293777477154
3.6	0.22059515696047	0.133591584341848	0.145377914653641	0.317083530371916
3.7	0.2328427060285	0.142945631548585	0.157529813930083	0.339615104812455
3.8	0.245421060816483	0.152604714964183	0.170120287469736	0.362888500798772
3.9	0.258330221324419	0.16256883458864	0.183149335272599	0.386903718330865
4	0.271570187552307	0.172837990421957	0.196616957338673	0.411660757408735
4.1	0.285140959500149	0.183412182464135	0.210523153667958	0.437159618032383
4.2	0.299042537167943	0.194291410715172	0.224867924260454	0.463400300201807
4.3	0.313274920555691	0.205475675175069	0.23965126911616	0.490382803917008
4.4	0.327838109663391	0.216964975843826	0.254873188235076	0.518107129177987
