# Supplementary material for: Maternal preconceptional and prenatal exposure to El Niño Southern Oscillation levels and child mortality: a multi-country study
Source: Nat Commun. 2024 Jul 17;15:6034. doi: 10.1038/s41467-024-50467-x (PMC11254917; doi:10.1038/s41467-024-50467-x)
Supplement: Supplementary file 4 — Source data [file 41467_2024_50467_MOESM4_ESM.zip › Source Data/Supplemental Figure S12/MEI 0_59_cumest.csv]

	lag0	lag1	lag2	lag3
-2.4	-0.22341203712066	-0.205737020119903	-0.191358769853681	-0.387762725162274
-2.3	-0.200670503188351	-0.185099470502955	-0.171077599588385	-0.350262949069539
-2.2	-0.179117535124007	-0.165531527273346	-0.151889630326447	-0.314654487451044
-2.1	-0.158753132927628	-0.147033190431077	-0.133794862067865	-0.280937340306789
-2	-0.139577296599215	-0.129604459976148	-0.116793294812639	-0.249111507636775
-1.9	-0.121590026138767	-0.113245335908558	-0.100884928560771	-0.219176989441001
-1.8	-0.104791321546283	-0.0979558182283089	-0.0860697633122591	-0.191133785719468
-1.7	-0.0891811828217655	-0.083735906935399	-0.0723477990671041	-0.164981896472175
-1.6	-0.0747596099652129	-0.0705856020298289	-0.0597190358253058	-0.140721321699122
-1.5	-0.0615266029766254	-0.0585049035115986	-0.0481834735868642	-0.11835206140031
-1.4	-0.0494821618560032	-0.0474938113807081	-0.0377411123517794	-0.0978741155757382
-1.3	-0.0386262866033463	-0.0375523256371574	-0.0283919521200512	-0.0792874842254068
-1.2	-0.0289589772186544	-0.0286804462809463	-0.0201359928916798	-0.0625921673493156
-1.1	-0.0204802337019279	-0.0208781733120752	-0.0129732346666651	-0.047788164947465
-1	-0.0131900560531665	-0.0141455067305437	-0.00690367744500713	-0.0348754770198546
-0.9	-0.00708844427237026	-0.00848244653635198	-0.0019273212267059	-0.0238541035664847
-0.8	-0.00217539835953932	-0.00388899272950006	0.00195583398823863	-0.0147240445873551
-0.7	0.00154908168532642	-0.000365145309987935	0.00474578819982643	-0.00748530008246598
-0.6	0.00408499586222696	0.00208909572218443	0.00644254140805748	-0.00213787005181723
-0.5	0.00543234417116231	0.00347373036701707	0.00704609361293188	0.00131824550459121
-0.4	0.00559112661213239	0.00378875862450988	0.00655644481444947	0.00288304658675917
-0.3	0.00456134318513732	0.00303418049466296	0.0049735950126104	0.00255653319468683
-0.2	0.00264438210483746	0.00151073395109745	0.00263486627710269	0.000859048659374659
-0.0999999999999996	0.00107928423509796	0.000454786643598461	0.000927027593229895	-7.02170343406304e-05
0	0	0	0	0
0.100000000000001	-0.000593470600456592	0.000146374020301943	-0.000146216502587134	0.00106969976239631
0.200000000000001	-0.000701127566271721	0.000893908704504366	0.000488378085468563	0.00313888225284844
0.3	-0.000322970897445354	0.00224260405260729	0.00190378376416711	0.00620754747135644
0.4	0.000540999406022437	0.00419246006461067	0.00410000053350846	0.0102756954179202
0.5	0.00189078334413166	0.00674347674051451	0.00707702839349263	0.0153433260925397
0.600000000000001	0.00372638091688234	0.0098956540803188	0.0108348673441196	0.0214104394952151
0.700000000000001	0.00604779212427448	0.0136489920840236	0.0153735173853894	0.0284770356259462
0.800000000000001	0.00885501696630804	0.0180034907516288	0.0206929785173021	0.0365431144847331
0.900000000000001	0.0121480554429831	0.0229591500831346	0.0267932507398576	0.045608676071576
1	0.0159269075542996	0.0285159700785407	0.0336743340530558	0.0556737203864745
1.1	0.0201915733002575	0.0346739507378474	0.041336228456897	0.0667382474294289
1.2	0.0249420526808569	0.0414330920610545	0.0497789339513809	0.0788022572004389
1.3	0.0301783456960978	0.0487933940481621	0.0590024505365076	0.091865749699505
1.4	0.0359004523459801	0.0567548566991702	0.0690067782122772	0.105928724926627
1.5	0.0421083726305039	0.0653174800140788	0.0797919169786896	0.120991182881804
1.6	0.0488021065496691	0.0744812639928878	0.0913578668357448	0.137053123565038
1.7	0.0559816541034757	0.0842462086355972	0.103704627783443	0.154114546976327
1.8	0.0636470152919238	0.0946123139422071	0.116832199821784	0.172175453115672
1.9	0.0717981901150133	0.105579579912718	0.130740582950767	0.191235841983072
2	0.0804351785727443	0.117148006547128	0.145429777170394	0.211295713578529
2.1	0.0895579806651168	0.12931759384544	0.160899782480663	0.232355067902041
2.2	0.0991665963921307	0.142088341807652	0.177150598881575	0.25441390495361
2.3	0.109261025753786	0.155460250433764	0.19418222637313	0.277472224733233
2.4	0.119841268750083	0.169433319723777	0.211994664955328	0.301530027240913
2.5	0.130907325381021	0.18400754967769	0.230587914628169	0.326587312476649
