# Supplementary material for: Maternal preconceptional and prenatal exposure to El Niño Southern Oscillation levels and child mortality: a multi-country study
Source: Nat Commun. 2024 Jul 17;15:6034. doi: 10.1038/s41467-024-50467-x (PMC11254917; doi:10.1038/s41467-024-50467-x)
Supplement: Supplementary file 4 — Source data [file 41467_2024_50467_MOESM4_ESM.zip › Source Data/Supplemental Figure S12/MEI 0_cumse.csv]

	lag0	lag1	lag2	lag3
-2.4	0.0701588513578426	0.0694916878444544	0.0659164377544806	0.0331747343890121
-2.3	0.064184941292024	0.0638217448067583	0.0603159122693165	0.029547626912937
-2.2	0.0586614956200823	0.0585836899260618	0.0551754134869493	0.0262244057311488
-2.1	0.0535878739836721	0.0537742138082013	0.0504935578807541	0.0232152108634046
-2	0.0489608207890849	0.0493868860245266	0.0462652717694136	0.0205312750490134
-1.9	0.0447733084013632	0.0454111025103138	0.0424803003910866	0.0181838500251681
-1.8	0.0410131653282717	0.0418309482839082	0.039121576754768	0.0161819216428887
-1.7	0.0376616091070083	0.0386241160873714	0.0361636925779707	0.0145282777051343
-1.6	0.0346919086910092	0.0357610850095215	0.033571824015325	0.0132140887669495
-1.5	0.0320684921160962	0.0332047928540768	0.0313014963371552	0.0122134886885025
-1.4	0.0297468342184706	0.0309109984743808	0.0292994603828452	0.0114809887441186
-1.3	0.0276743541560869	0.0288294116459887	0.027505695860112	0.0109541862020132
-1.2	0.0257923235280311	0.0269054945224716	0.0258562427322573	0.0105613992506341
-1.1	0.0240385116249803	0.0250826741882572	0.0242863373917848	0.0102308579707867
-1	0.0223500987030211	0.0233046188724208	0.0227332985738788	0.00989780175059948
-0.9	0.0206663599774042	0.0215172526592651	0.0211387610432744	0.00950797120317351
-0.8	0.0189307574533323	0.01967029346065	0.0194500939434765	0.00901807961465164
-0.7	0.0170922909297991	0.0177182427268986	0.0176210554958078	0.00839460008923311
-0.6	0.0151061608856251	0.0156208847022947	0.015611870097449	0.00761197578031722
-0.5	0.0129339439943326	0.0133434568300502	0.0133889800866687	0.00665088465344231
-0.4	0.0105436335026805	0.0108567952549712	0.0109248100060153	0.00549685399720048
-0.3	0.00791040222398602	0.00813829351235048	0.00819832547537467	0.00413948209870991
-0.2	0.00510394855073719	0.00525686240477339	0.00528687827459299	0.00263710670566515
-0.0999999999999996	0.0024587290025218	0.00253639906638196	0.00254541765975122	0.00124955908648807
0	0	0	0	0
0.100000000000001	0.00228594155927677	0.00236711995634676	0.00236477474628713	0.0011182166809499
0.200000000000001	0.00441494448948871	0.00458193143260064	0.00456674393799288	0.00211338989694324
0.3	0.00640522719124074	0.00666377600245695	0.00662642298277858	0.00299588735617717
0.4	0.00827755790293915	0.00863449394147468	0.00856718465138233	0.00377862674204063
0.5	0.0100553555312071	0.0105184596833122	0.0104153325792316	0.00447759037949491
0.600000000000001	0.0117646688958924	0.0123424875541914	0.0122000188222343	0.00511230009371016
0.700000000000001	0.0134339915480633	0.014135574020332	0.0139529581066113	0.00570612104094603
0.800000000000001	0.0150938782970457	0.0159284555982831	0.0157079072968954	0.00628620402358846
0.900000000000001	0.0167763510316515	0.0177529846848711	0.0174999097366349	0.00688285524299726
1	0.0185141146714913	0.0196413562787056	0.0193643472170743	0.00752820024464994
1.1	0.0203396430916764	0.0216252501070221	0.0213358872309209	0.00825422119266874
1.2	0.0222842285674836	0.0237349755140048	0.0234474450166322	0.00909053482560888
1.3	0.0243771043465547	0.0259987120382925	0.0257292854324475	0.0100624704165729
1.4	0.0266447407135984	0.0284419235732191	0.0282083645506242	0.0111899373063159
1.5	0.029110382002132	0.0310869924283201	0.0309079628256454	0.0124872563577621
1.6	0.0317938461763756	0.0339530813208991	0.0338476071160488	0.0139637762368584
1.7	0.0347115644781005	0.03705619736808	0.0370432344267154	0.0156249082783535
1.8	0.0378768078996263	0.0404094101959538	0.04050752578489	0.0174732328244367
1.9	0.0413000345177534	0.0440231685058193	0.0442503348397415	0.0195094604677504
2	0.0449892947403533	0.0479056633264984	0.0482791467567136	0.0217331661244434
2.1	0.0489506442577418	0.0520631969721708	0.052599520902227	0.0241433008961932
2.2	0.0531885306317417	0.0565005297468314	0.0572154892068005	0.0267385246852418
2.3	0.0577061344616811	0.061221188425059	0.0621298972159105	0.0295174093481315
2.4	0.0625056576830166	0.0662277298819781	0.0673446854298757	0.0324785549264988
2.5	0.0675885593090117	0.0715219596033128	0.0728611149051454	0.0356206505656669
