# Supplementary material for: Maternal preconceptional and prenatal exposure to El Niño Southern Oscillation levels and child mortality: a multi-country study
Source: Nat Commun. 2024 Jul 17;15:6034. doi: 10.1038/s41467-024-50467-x (PMC11254917; doi:10.1038/s41467-024-50467-x)
Supplement: Supplementary file 4 — Source data [file 41467_2024_50467_MOESM4_ESM.zip › Source Data/Supplemental Figure S12/ESPI 0_11_cumest.csv]

	lag0	lag1	lag2	lag3
-2	-0.0663958415280221	0.0378325257569023	0.015729554707693	-0.0502906553100509
-1.9	-0.065029593440663	0.0263464135614378	0.00656892055535121	-0.0526413685730172
-1.8	-0.0634507867886626	0.0158918924808406	-0.00169417236515638	-0.0544708706811968
-1.7	-0.0616594215720209	0.00646896251511067	-0.00905972405382974	-0.0557791616345897
-1.6	-0.0596554977907379	-0.00192237633575206	-0.015527734510669	-0.0565662414331959
-1.5	-0.0574390154448137	-0.00928212407174752	-0.021098203735674	-0.0568321100770155
-1.4	-0.0550099745342482	-0.0156102806928757	-0.0257711317288447	-0.0565767675660483
-1.3	-0.0523683750590415	-0.0209068461991367	-0.0295465184901813	-0.0558002139002945
-1.2	-0.0495142170191935	-0.0251718205905303	-0.0324243640196837	-0.0545024490797539
-1.1	-0.0464475004147042	-0.0284052038670568	-0.0344046683173519	-0.0526834731044267
-1	-0.0431682252455737	-0.030606996028716	-0.0354874313831859	-0.0503432859743128
-0.9	-0.0396763915118019	-0.0317771970755079	-0.0356726532171857	-0.0474818876894122
-0.8	-0.0359719992133888	-0.0319158070074325	-0.0349603338193513	-0.044099278249725
-0.7	-0.0320550483503345	-0.0310228258244899	-0.0333504731896827	-0.040195457655251
-0.6	-0.0279255389226389	-0.0290982535266801	-0.0308430713281798	-0.0357704259059903
-0.5	-0.023583470930302	-0.026142090114003	-0.0274381282348428	-0.030824183001943
-0.4	-0.0190288443733238	-0.0221543355864586	-0.0231356439096716	-0.025356728943109
-0.3	-0.0142616592517044	-0.017134989944047	-0.0179356183526662	-0.0193680637294883
-0.2	-0.00932886626158387	-0.0112308614002133	-0.0119469176182899	-0.0129197721855803
-0.1	-0.00455441239679269	-0.00545488657411337	-0.005920687780465	-0.00643677279827289
0	0	0	0	0
0.1	0.00433437092879419	0.00513379832212679	0.0058151457231051	0.00639054620923833
0.2	0.00844870038958988	0.00994650839226699	0.0115247493888503	0.0127348658294421
0.3	0.0123429883823871	0.0144381302104206	0.0171288109972356	0.0190329588606113
0.4	0.0160172349071857	0.0186086637765876	0.0226273305482609	0.0252848253027459
0.5	0.0194714399639859	0.0224581090907681	0.0280203080419264	0.031490465155846
0.6	0.0227056035527876	0.0259864661529619	0.033307743478232	0.0376498784199115
0.7	0.0257197256735907	0.0291937349631692	0.0384896368571777	0.0437630650949424
0.8	0.0285138063263954	0.0320799155213899	0.0435659881787635	0.0498300251809388
0.9	0.0310878455112015	0.034645007827624	0.0485367974429893	0.0558507586779005
1	0.0334418432280091	0.0368890118818716	0.0534020646498553	0.0618252655858277
1.1	0.0355757994768183	0.0388119276841325	0.0581617897993613	0.0677535459047204
1.2	0.0374897142576289	0.0404137552344069	0.0628159728915075	0.0736355996345785
1.3	0.039183587570441	0.0416944945326947	0.0673646139262938	0.079471426775402
1.4	0.0406574194152547	0.0426541455789959	0.0718077129037201	0.085261027327191
1.5	0.0419112097920698	0.0432927083733105	0.0761452698237865	0.0910044012899454
1.6	0.0429449587008864	0.0436101829156385	0.0803772846864931	0.0967015486636652
1.7	0.0437586661417045	0.04360656920598	0.0845037574918398	0.10235246944835
1.8	0.0443523321145241	0.0432818672443348	0.0885246882398265	0.107957163644001
1.9	0.0447259566193452	0.0426360770307031	0.0924400769304533	0.113515631250617
2	0.0448795396561678	0.0416691985650848	0.0962499235637203	0.119027872268199
2.1	0.0448130812249918	0.0403812318474799	0.0999542281396273	0.124493886696746
2.2	0.0445265813258174	0.0387721768778885	0.103552990658174	0.129913674536258
2.3	0.0440200399586445	0.0368420336563104	0.107046211119362	0.135287235786736
2.4	0.0432934571234731	0.0345908021827458	0.110433889523189	0.140614570448179
2.5	0.0423468328203031	0.0320184824571945	0.113716025869656	0.145895678520588
2.6	0.0411801670491347	0.0291250744796567	0.116892620158764	0.151130560003962
2.7	0.0397934598099677	0.0259105782501324	0.119963672390512	0.156319214898302
2.8	0.0381867111028022	0.0223749937686214	0.122929182564899	0.161461643203607
2.9	0.0363599209276383	0.0185183210351238	0.125789150681927	0.166557844919877
3	0.0343130892844758	0.0143405600496397	0.128543576741595	0.171607820047113
3.1	0.0320462161733149	0.00984171081216899	0.131192460743903	0.176611568585315
3.2	0.0295593015941554	0.00502177332271168	0.133735802688851	0.181569090534481
3.3	0.0268523455469974	-0.000119252418732181	0.136173602576439	0.186480385894614
3.4	0.0239253480318409	-0.00558136641216263	0.138505860406668	0.191345454665711
3.5	0.0207783090486859	-0.0113645686575797	0.140732576179536	0.196164296847774
3.6	0.0174112285975324	-0.0174688591549833	0.142853749895044	0.200936912440803
3.7	0.0138241066783804	-0.0238942379043736	0.144869381553193	0.205663301444797
