# Supplementary material for: Maternal preconceptional and prenatal exposure to El Niño Southern Oscillation levels and child mortality: a multi-country study
Source: Nat Commun. 2024 Jul 17;15:6034. doi: 10.1038/s41467-024-50467-x (PMC11254917; doi:10.1038/s41467-024-50467-x)
Supplement: Supplementary file 4 — Source data [file 41467_2024_50467_MOESM4_ESM.zip › Source Data/Supplemental Figure S12/ESPI 0_11_cumse.csv]

	lag0	lag1	lag2	lag3
-2	0.0279688672425888	0.037597025845815	0.0446229987149815	0.0502819142539095
-1.9	0.024625032035499	0.0329175410141161	0.0388347327773554	0.0435430353871555
-1.8	0.0215739406594996	0.0286300958813657	0.0335078477891042	0.0373025815806235
-1.7	0.0188217645363225	0.0247438481349339	0.0286527219273106	0.031567684455612
-1.6	0.0163749547598888	0.0212698079262932	0.0242832056660883	0.0263487348157937
-1.5	0.0142391429242501	0.0182203502434241	0.0204174912298722	0.0216612392597264
-1.4	0.0124169380147065	0.0156074111733157	0.0170783739691939	0.0175287807370602
-1.3	0.0109042232319819	0.013438168309005	0.0142912236842555	0.0139873247989878
-1.2	0.00968514018199081	0.0117070494371729	0.012076190028559	0.0110895070439437
-1.1	0.00872728724793988	0.0103847535934264	0.0104304360035183	0.00890079875075182
-1	0.00798001227649292	0.0094092449790943	0.00930251175525916	0.0074646160772935
-0.9	0.00737813555236535	0.00868665037241305	0.0085768767084505	0.00672040368102265
-0.8	0.00685027528388297	0.00810499657850186	0.00809036583792395	0.00645103115970407
-0.7	0.00632793024364475	0.0075534284978284	0.00767291309043646	0.00636409970404087
-0.6	0.00575171248641065	0.00693644820656272	0.00718096746350447	0.0062137592352462
-0.5	0.00507374224657605	0.00617922817856193	0.00650833036477393	0.00583915781383837
-0.4	0.00425733194015425	0.00522657009073537	0.00558189516335899	0.00514521549468461
-0.3	0.00327574469128977	0.0040397106506874	0.00435351659545008	0.0040772035550483
-0.2	0.00214033804986113	0.00263431021664562	0.00284317594163552	0.00266203993364404
-0.1	0.00103721399882075	0.00127179375891852	0.0013720373021718	0.00127891829793205
0	0	0	0	0
0.1	0.000974511138737501	0.00118491179706123	0.0012761688434479	0.00117655717005836
0.2	0.00188995227693008	0.00228736598082811	0.00246020606913026	0.00225293024777913
0.3	0.00275042924305752	0.00331245369394095	0.00355643332362581	0.00323170269471405
0.4	0.00356056757963986	0.00426602099190693	0.00456984752804173	0.00411595241450524
0.5	0.00432555586351245	0.0051547582135679	0.0055062198225918	0.00490935957774941
0.6	0.00505118173052877	0.00598628476005102	0.00637220029785973	0.00561633785231351
0.7	0.00574385571598351	0.00676922082150366	0.00717542361845535	0.00624219237697882
0.8	0.00641061717315337	0.0075132347712693	0.00792460770926078	0.00679330664653299
0.9	0.00705911612306416	0.00822905246818344	0.00862963410591558	0.00727735768878996
1	0.00769756525154716	0.00892841345030105	0.00930159476382974	0.00770355350041624
1.1	0.0083346577297464	0.0096239601160619	0.00995278691141704	0.00808287744658625
1.2	0.00897944928786173	0.0103290506007557	0.0105966362781331	0.00842831019557777
1.3	0.00964120693744607	0.0110574947394133	0.0112475314560711	0.00875498095244674
1.4	0.0103292314365819	0.01182322461992	0.0119205598549846	0.00908017952943464
1.5	0.0110526651455794	0.0126399244948446	0.0126311492141007	0.00942314765015821
1.6	0.0118203002249944	0.0135206556023827	0.0133946363736982	0.00980457618385184
1.7	0.0126404031979472	0.0144775159513135	0.0142258028570072	0.0102457802333422
1.8	0.0135205702544195	0.0155213711256678	0.015138428949495	0.0107676101299633
1.9	0.0144676235787256	0.0166616802969224	0.0161449192248856	0.0113892606084804
2	0.0154875533856573	0.017906425333568	0.0172560411194612	0.0121272121174616
2.1	0.0165855045637304	0.0192621349150972	0.0184807972593819	0.0129945268068828
2.2	0.0177658020525936	0.0207339838997734	0.0198264284468801	0.0140006193566307
2.3	0.0190320060736257	0.0223259427395387	0.0212985245898945	0.0151514791947481
2.4	0.0203869872515837	0.024040952072305	0.0229012098710597	0.0164502079955882
2.5	0.021833012195785	0.0258811018886939	0.0246373667165432	0.0178976970686808
2.6	0.0233718316865235	0.0278478006534598	0.0265088682831504	0.019493296381257
2.7	0.0250047656478649	0.029941925692639	0.0285167977343805	0.0212353850876539
2.8	0.0267327811181272	0.0321639510134192	0.0306616414719222	0.0231218094220689
2.9	0.0285565611694337	0.0345140521550199	0.0329434508664945	0.025150191567956
3	0.0304765640565488	0.0369921897634459	0.0353619722036648	0.0273181315165193
3.1	0.0324930727876795	0.0395981746313285	0.0379167476294442	0.0296233286942553
3.2	0.0346062358656677	0.0423317172759118	0.0406071913192561	0.0320636476904674
3.3	0.0368161002309806	0.0451924650273819	0.0434326454450834	0.0346371473100443
3.4	0.0391226375312194	0.04818002927558	0.0463924202395598	0.0373420869009607
3.5	0.0415257648152061	0.0512940051134001	0.0494858218824439	0.0401769194926141
3.6	0.0440253606556221	0.0545339852011203	0.0527121712723968	0.0431402779662334
3.7	0.046621277579062	0.057899569299559	0.0560708161107815	0.0462309581490403
