# Supplementary material for: Maternal preconceptional and prenatal exposure to El Niño Southern Oscillation levels and child mortality: a multi-country study
Source: Nat Commun. 2024 Jul 17;15:6034. doi: 10.1038/s41467-024-50467-x (PMC11254917; doi:10.1038/s41467-024-50467-x)
Supplement: Supplementary file 4 — Source data [file 41467_2024_50467_MOESM4_ESM.zip › Source Data/Supplemental Figure S12/ONI 0_59_cumse.csv]

	lag0	lag1	lag2	lag3
-1.8	0.10583972482241	0.151316954367734	0.0985238357124907	0.0219248590702668
-1.7	0.0953242893772242	0.137169711053384	0.0889697692347693	0.0186515280400341
-1.6	0.0857984520934334	0.124238790290134	0.0803211210303074	0.0157400603956568
-1.5	0.0772345823474107	0.112480119993708	0.0725472899012262	0.0132093275389263
-1.4	0.0695903504898128	0.101833356272874	0.0656033283229708	0.0110819531976248
-1.3	0.0628049977557242	0.0922189295391216	0.0594269515106261	0.00937987525315783
-1.2	0.0567963488566772	0.0835359134349206	0.0539365006160355	0.00811226012406419
-1.1	0.0514595805362406	0.0756614106091017	0.0490306825270925	0.0072551996391246
-1	0.0466686559181282	0.0684520397136094	0.0445906902115768	0.00673501775201132
-0.9	0.0422807702942016	0.0617477457753163	0.0404847480152043	0.00643507059939138
-0.8	0.0381432700068668	0.0553776171754387	0.0365744164256737	0.00622603269302388
-0.7	0.0341017216286797	0.0491668821765529	0.0327214754348884	0.00599498755489045
-0.6	0.0300075522441497	0.0429440113222195	0.0287941519112575	0.00565698553701182
-0.5	0.0257240744837234	0.0365470046948696	0.0246718724084839	0.00515298903230624
-0.4	0.0211305609569158	0.0298285332227565	0.0202484389926375	0.00444332107266406
-0.3	0.016125347276845	0.0226610128432234	0.0154346536524794	0.00350164374843904
-0.2	0.0106378077925893	0.014954113727638	0.0101699045474483	0.00231317043350749
-0.0999999999999996	0.00515476586925163	0.00727824255157642	0.00492327424363372	0.00109575327807281
0	0	0	0	0
0.100000000000001	0.00486882077602317	0.00695006518305069	0.00464669051846097	0.000979168966146671
0.2	0.00949912581714424	0.0136480858969942	0.00906927706461928	0.00184811536363743
0.3	0.0139433746904184	0.0201761896044166	0.0133257426338899	0.0026148259151104
0.4	0.0182587059931635	0.0266213734314297	0.0174789924193771	0.00328932557640509
0.5	0.0225062564480216	0.0330739595999412	0.0215958540792673	0.00388414890631615
0.600000000000001	0.0267501380920935	0.0396257140839133	0.0257456748784248	0.00441482748216603
0.700000000000001	0.0310561104235546	0.0463677732348237	0.0299986033560825	0.00490030267061621
0.800000000000001	0.0354900389097274	0.0533885648190727	0.0344237118570013	0.00536310940016094
0.9	0.0401162771223177	0.0607719177871219	0.0390871592124666	0.00582912220169441
1	0.0449961322627539	0.0685955252993872	0.0440505932787061	0.00632666347350271
1.1	0.05018656418182	0.0769298662258715	0.0493699486178485	0.00688491044763216
1.2	0.0557392278644344	0.085837618323583	0.0550947195004984	0.00753181006040726
1.3	0.0616999105993744	0.0953735300218373	0.061267706522059	0.00829199713623581
1.4	0.0681083544911951	0.10558467057682	0.0679251689989837	0.0091852972462969
1.5	0.0749984073413863	0.116510955338595	0.0750972775599625	0.0102261723850446
1.6	0.0823984180261173	0.128185841534366	0.0828087526548532	0.0114240752899291
1.7	0.090331786358076	0.140637103545739	0.0910795874604224	0.0127843810933928
1.8	0.09881758673972	0.153887617545434	0.0999257775112518	0.0143095018391771
1.9	0.107871202569282	0.167956107425984	0.10936000547737	0.0159999017051757
2	0.11750492811885	0.182857823382653	0.11939225231577	0.017854886276095
2.1	0.127728512377902	0.19860513962034	0.130030323208814	0.0198731527264043
2.2	0.13854963322925	0.215208068243813	0.141280288131583	0.0220531423697176
2.3	0.149974299963651	0.232674693075548	0.153146843540208	0.0243932502622605
2.4	0.162007188092756	0.251011530837325	0.165633604854055	0.0268919399779819
2.5	0.17465191356864	0.270223828732742	0.178743340326225	0.0295477993531227
2.6	0.18791125474295	0.290315807729086	0.192478156500298	0.0323595614344842
