# Supplementary material for: Maternal preconceptional and prenatal exposure to El Niño Southern Oscillation levels and child mortality: a multi-country study
Source: Nat Commun. 2024 Jul 17;15:6034. doi: 10.1038/s41467-024-50467-x (PMC11254917; doi:10.1038/s41467-024-50467-x)
Supplement: Supplementary file 4 — Source data [file 41467_2024_50467_MOESM4_ESM.zip › Source Data/Supplemental Figure S12/abNino34 0_59_cumse.csv]

	lag0	lag1	lag2	lag3
-2	0.0517077098556225	0.0549107998569231	0.0482766745326774	0.0233698999118567
-1.9	0.0465748515676351	0.0496927024111853	0.0435276362029308	0.0202318311393829
-1.8	0.0419153236929172	0.0449481650394828	0.0392280903249834	0.0173889734122381
-1.7	0.0377257465474102	0.0406701922156356	0.0353737253179999	0.0148537379766415
-1.6	0.0339975365014147	0.036846118868803	0.0319546822168314	0.0126416069325394
-1.5	0.0307146509638004	0.0334557171551009	0.028953351990254	0.0107701921681943
-1.4	0.0278511859751366	0.0304693717408507	0.0263421713416606	0.00925544524661066
-1.3	0.0253693602986448	0.0278467698461074	0.0240819860521692	0.00810289673344584
-1.2	0.0232186123101919	0.0255366221630214	0.0221216665476563	0.00729416248292253
-1.1	0.0213364603360418	0.0234777983543766	0.0203994803908026	0.00677586696853203
-1	0.0196513237363761	0.0216019029357779	0.0188462158347504	0.00646249666205986
-0.9	0.0180868226276424	0.0198368664734909	0.0173894304871834	0.00625477708672024
-0.8	0.0165665496867242	0.0181108156092711	0.0159578303844456	0.00606046091814797
-0.7	0.0150182495700301	0.0163554759458349	0.0144848703439077	0.00580561281681781
-0.6	0.0133767282943806	0.0145086258808247	0.0129110924813632	0.00543592284485151
-0.5	0.0115853590290166	0.0125154889613734	0.0111852022890888	0.00491318945047128
-0.4	0.00959649061723273	0.0103292819539299	0.00926422631357423	0.00421097217040032
-0.3	0.00737141702266251	0.00791148617219178	0.00711337052809881	0.00331107002876611
-0.2	0.00488176014313379	0.00523378625039134	0.00470730660840456	0.00220141262448383
-0.1	0.00235021389340914	0.00252210010155266	0.00226385386384136	0.00104316969304742
0	0	0	0	0
0.1	0.00218562817380083	0.00235312421794694	0.00210090713770891	0.000932386251167924
0.2	0.0042260269106808	0.00456093804139862	0.0040581950890887	0.00175935966937728
0.3	0.00614335962475706	0.00665029451528485	0.00589408116792923	0.00248766828943503
0.4	0.00796269510802628	0.00865121103074611	0.00763378232524644	0.00312580347289332
0.5	0.0097119552126953	0.010596635331159	0.00930546369664081	0.00368443285033557
0.6	0.0114216620720985	0.0125219592964036	0.0109399702555441	0.00417687690798487
0.7	0.0131244497713333	0.01446427021286	0.0125703026641688	0.00461956725272115
0.8	0.0148543362425011	0.0164613753012457	0.0142308337557947	0.00503236644296865
0.9	0.0166457951456944	0.0185506860502396	0.0159563124718989	0.00543856334982068
1	0.0185327142566635	0.0207680880615448	0.0177807548768427	0.00586432385850029
1.1	0.0205473607991937	0.0231469338804756	0.0197363583429636	0.00633744201885202
1.2	0.0227194810232956	0.0257172739828431	0.0218525788514293	0.00688545337350801
1.3	0.0250756362621487	0.0285053916711994	0.0241554783983949	0.00753348697554228
1.4	0.0276388287674818	0.0315336484647984	0.0266673911897095	0.00830244913336067
1.5	0.0304284149605574	0.0348205964438475	0.0294068948230195	0.00920804904129558
1.6	0.0334602587283215	0.0383812846882499	0.0323890256401164	0.0102608143082948
1.7	0.0367470530152295	0.0422276801284484	0.0356256554478728	0.0114668580746138
1.8	0.0402987346046714	0.046369133007011	0.039125948102803	0.0128289850433733
1.9	0.0441229284260321	0.0508128353271469	0.0428968305376539	0.0143477828863116
2	0.0482253758542953	0.0555642400029761	0.0469434342150811	0.0160225077053008
2.1	0.0526103197821105	0.0606274246780344	0.0512694829178338	0.0178517153374224
2.2	0.0572808341027084	0.066005395795563	0.0558776179466342	0.0198336697611103
2.3	0.0622390955182131	0.0717003356806914	0.060769661620322	0.0219665859027738
2.4	0.0674866016836972	0.0777137991072319	0.0659468253262458	0.0242487614528274
2.5	0.0730243426416554	0.0840468671879073	0.071409870571673	0.0266786395903852
2.6	0.0788529333785876	0.0907002663910148	0.0771592317575032	0.029254831289394
2.7	0.0849727150242746	0.0976744597286805	0.0831951086462483	0.0319761154606409
