# Supplementary material for: Maternal preconceptional and prenatal exposure to El Niño Southern Oscillation levels and child mortality: a multi-country study
Source: Nat Commun. 2024 Jul 17;15:6034. doi: 10.1038/s41467-024-50467-x (PMC11254917; doi:10.1038/s41467-024-50467-x)
Supplement: Supplementary file 4 — Source data [file 41467_2024_50467_MOESM4_ESM.zip › Source Data/Supplemental Figure S12/abNino34 0_cumest.csv]

	lag0	lag1	lag2	lag3
-2	-0.00778653666877575	-0.064733863502686	-0.19784043144081	-0.10033590575413
-1.9	-0.0160163581312327	-0.05398573936729	-0.178355998401224	-0.0891473275075656
-1.8	-0.0233256906912451	-0.0440467935181743	-0.159886039916855	-0.0786190219549905
-1.7	-0.0297145343488128	-0.0349170259553388	-0.142430555987704	-0.0687509890964042
-1.6	-0.035182889103936	-0.0265964366787836	-0.12598954661377	-0.0595432289318069
-1.5	-0.0397307549566146	-0.0190850256885086	-0.110563011795055	-0.0509957414611983
-1.4	-0.0433581319068486	-0.0123827929845139	-0.0961509515315572	-0.0431085266845786
-1.3	-0.046065019954638	-0.00648973856679942	-0.0827533658232774	-0.0358815846019478
-1.2	-0.0478514190999827	-0.00140586243536525	-0.0703702546702155	-0.0293149152133059
-1.1	-0.048717329342883	0.00286883540978869	-0.0590016180723714	-0.0234085185186528
-1	-0.0486627506833386	0.00633435496866238	-0.0486474560297451	-0.0181623945179886
-0.9	-0.0476876831213496	0.0089906962412558	-0.0393077685423366	-0.0135765432113132
-0.8	-0.045792126656916	0.010837859227569	-0.030982555610146	-0.00965096459862671
-0.7	-0.0429760812900378	0.0118758439276019	-0.0236718172331732	-0.00638565867992909
-0.6	-0.0392395470207151	0.0121046503413545	-0.0173755534114182	-0.00378062545522031
-0.5	-0.0345825238489477	0.0115242784688269	-0.0120937641448811	-0.00183586492450043
-0.4	-0.0290050117747357	0.010134728310019	-0.00782644943356177	-0.000551377087769382
-0.3	-0.0225070107980792	0.00793599986493093	-0.00457360927746028	7.28380549728034e-05
-0.2	-0.015088520918978	0.00492809313356252	-0.00233524367657667	3.67805037260911e-05
-0.1	-0.00737702354277218	0.00198982193910833	-0.000885868589075189	-0.000155511556304486
0	0	0	0	0
0.1	0.00704254970933854	-0.00104137268376246	0.000322362090648878	0.00050331517263954
0.2	0.0137506255852434	-0.00113429611217904	8.12176828714746e-05	0.00135443396161414
0.3	0.0201242276277146	-0.000278770285249768	-0.000723433223332239	0.0025533563669238
0.4	0.0261633558367523	0.00152520479702538	-0.00209159062796228	0.0041000823885685
0.5	0.0318680102123562	0.0042776291346464	-0.0040232545310186	0.00599461202654829
0.6	0.0372381907545265	0.00797850272761328	-0.00651842493250122	0.00823694528086311
0.7	0.0422738974632632	0.012627825575926	-0.00957710183241012	0.010827082151513
0.8	0.0469751303385662	0.0182255976795846	-0.0131992852307454	0.0137650226384979
0.9	0.0513418893804356	0.0247718190385891	-0.0173849751275069	0.017050766741818
1	0.0553741745888713	0.0322664896529395	-0.0221341715226947	0.020684314461473
1.1	0.0590719859638734	0.0407096095226357	-0.0274468744163088	0.0246656657974631
1.2	0.0624353235054419	0.0501011786476778	-0.0333230838083492	0.0289948207497883
1.3	0.0654641872135767	0.0604411970280658	-0.039762799698816	0.0336717793184485
1.4	0.0681585770882778	0.0717296646637996	-0.046766022087709	0.0386965415034438
1.5	0.0705184931295454	0.0839665815548793	-0.0543327509750283	0.0440691073047742
1.6	0.0725439353373792	0.0971519477013048	-0.0624629863607739	0.0497894767224396
1.7	0.0742349037117795	0.111285763103076	-0.0711567282449459	0.05585764975644
1.8	0.0755913982527461	0.126368027760194	-0.0804139766275441	0.0622736264067756
1.9	0.076613418960279	0.142398741672657	-0.0902347315085686	0.0690374066734462
2	0.0773009658343783	0.159377904840466	-0.100618992888019	0.0761489905564518
2.1	0.077654038875044	0.177305517263621	-0.111566760765897	0.0836083780557924
2.2	0.077672638082276	0.196181578942122	-0.1230780351422	0.0914155691714683
2.3	0.0773567634560744	0.216006089875968	-0.13515281601693	0.0995705639034792
2.4	0.076706414996439	0.236779050065161	-0.147791103390086	0.108073362251825
2.5	0.0757215927033701	0.258500459509699	-0.160992897261668	0.116923964216506
2.6	0.0744022965768676	0.281170318209583	-0.174758197631677	0.126122369797522
2.7	0.0727485266169314	0.304788626164814	-0.189087004500112	0.135668578994873
