# Supplementary material for: Maternal preconceptional and prenatal exposure to El Niño Southern Oscillation levels and child mortality: a multi-country study
Source: Nat Commun. 2024 Jul 17;15:6034. doi: 10.1038/s41467-024-50467-x (PMC11254917; doi:10.1038/s41467-024-50467-x)
Supplement: Supplementary file 4 — Source data [file 41467_2024_50467_MOESM4_ESM.zip › Source Data/Supplemental Figure S12/MEI 0_59_cumse.csv]

	lag0	lag1	lag2	lag3
-2.4	0.0477783094348798	0.0475955941354198	0.0448779064522064	0.0232088156551286
-2.3	0.0436244775645108	0.0436079258430346	0.0409861684658726	0.0206771829193611
-2.2	0.0397780883125138	0.0399179897499303	0.0374053541710208	0.0183475851661528
-2.1	0.0362396255761913	0.0365247445675609	0.0341356081281973	0.0162262137791989
-2	0.0330081173312623	0.0334253488968734	0.031175003606757	0.0143201508863979
-1.9	0.030080378426818	0.0306144368449577	0.0285185640092852	0.0126369277107144
-1.8	0.0274500609611392	0.0280832788880123	0.0261571174248852	0.0111834305181499
-1.7	0.0251065662461983	0.0258189058249044	0.0240761154765988	0.00996379438733848
-1.6	0.0230339521534529	0.0238033319859558	0.0222546441627942	0.00897611484125448
-1.5	0.0212100570071001	0.0220130609285095	0.0206649189099031	0.00820849531938262
-1.4	0.0196061136471084	0.0204190616496564	0.0192725296035365	0.00763602892436301
-1.3	0.0181870915966348	0.0189873399480107	0.0180375505254952	0.00722081963544772
-1.2	0.0169128552400224	0.0176801003739178	0.016916391740419	0.0069159068935843
-1.1	0.0157400012206036	0.0164573420117822	0.0158640489856408	0.00667154529819029
-1	0.0146240395375252	0.0152786216439484	0.0148363180235437	0.00644103800161217
-0.9	0.0135215084236347	0.0141046983388818	0.013791610056985	0.00618426425176442
-0.8	0.012391688724373	0.0128988439728143	0.0126921786322788	0.00586877145220522
-0.7	0.0111977520468387	0.0116277228649336	0.0115047510145869	0.00546928136489651
-0.6	0.00990735267607848	0.0102618613552864	0.0102006844172775	0.00496651960542679
-0.5	0.00849280594248529	0.00877582267786446	0.00875583410309404	0.00434595569622464
-0.4	0.00693111428761866	0.00714831168236414	0.00715038483352983	0.00359674904399069
-0.3	0.0052044465588926	0.00536280041355454	0.005369194784433	0.00271111864713644
-0.2	0.00335872209255337	0.00346471659735638	0.00346288707358902	0.00172737741917878
-0.0999999999999996	0.00161813694582533	0.001671816019337	0.00166730008486213	0.000818493294185776
0	0	0	0	0
0.100000000000001	0.00150443146777325	0.00156024167292202	0.00154895687478513	0.000732392995492865
0.200000000000001	0.00290526918223728	0.00301982504514455	0.00299108834709587	0.00138404427893334
0.3	0.00421414082723941	0.0043911949199078	0.00433964428504756	0.00196165089068462
0.4	0.00544431188803161	0.00568841284296724	0.00560972647950194	0.00247356255130832
0.5	0.00661076021038397	0.00692718830097336	0.00681834207621419	0.00293012021394736
0.600000000000001	0.00773017668021597	0.00812482909808675	0.00798435825222369	0.00334397282097356
0.700000000000001	0.00882086422912547	0.00930008858531314	0.00912832708995404	0.00373028831177939
0.800000000000001	0.00990251192893666	0.0104728948614058	0.0102721591516471	0.00410673502839786
0.900000000000001	0.0109958332671399	0.0116639610579373	0.0114386436435416	0.00449309311118627
1	0.0121220778613013	0.0128942950704202	0.012650840503022	0.00491040169592672
1.1	0.0133024506682493	0.0141846476299164	0.0139313990283364	0.00537968333045969
1.2	0.0145574955872885	0.0155549534782008	0.0153018793427919	0.00592047806398031
1.3	0.0159065132609603	0.0170238258713874	0.0167821582100032	0.00654955474732623
1.4	0.0173670801097888	0.0186081569211296	0.0183899860473312	0.00728013192666493
1.5	0.0189547170117819	0.0203228572681656	0.0201407318005639	0.00812173729333486
1.6	0.0206827274726539	0.0221807441383388	0.0220473169056143	0.0090805968251635
1.7	0.0225621958403797	0.0241925641149542	0.0241203098604535	0.0101603129453676
1.8	0.0246021142385539	0.0263671213766513	0.0263681358112108	0.0113625982234161
1.9	0.0268095963653813	0.0287114756759095	0.0287973519620302	0.0126879164967089
2	0.0291901364532203	0.0312311757700982	0.0314129460567275	0.0141359738222612
2.1	0.0317478789546617	0.0339305004412054	0.0342186265806156	0.0157060611253621
2.2	0.0344858747587337	0.0368126875684157	0.0372170853629327	0.0173972767644832
2.3	0.0374063097402904	0.0398801396715157	0.0404102233300546	0.0192086622556081
2.4	0.0405106994615885	0.0431346007108098	0.0437993373197938	0.0211392797014272
2.5	0.0438000493695991	0.0465773033712392	0.0473852702448718	0.0231882521702583
