# Supplementary material for: Maternal preconceptional and prenatal exposure to El Niño Southern Oscillation levels and child mortality: a multi-country study
Source: Nat Commun. 2024 Jul 17;15:6034. doi: 10.1038/s41467-024-50467-x (PMC11254917; doi:10.1038/s41467-024-50467-x)
Supplement: Supplementary file 4 — Source data [file 41467_2024_50467_MOESM4_ESM.zip › Source Data/Supplemental Figure S12/abNino1_2 0_59_cumse.csv]

	lag0	lag1	lag2	lag3
-1.9	0.0223455619141298	0.0239441302013412	0.0254692765875103	0.0263096464087871
-1.8	0.0197556387556676	0.0210749278692492	0.0222899224097073	0.0226555220879987
-1.7	0.0174509549506693	0.0185094256142858	0.0194352234350747	0.0193132348349202
-1.6	0.0154343288502572	0.0162528121065086	0.0169131639118947	0.0162912739723121
-1.5	0.0137046949618879	0.0143075239993861	0.0147304910982862	0.0136013627334121
-1.4	0.0122541568601065	0.0126702018376442	0.0128897497775268	0.011259385030457
-1.3	0.0110646442124593	0.0113276236977567	0.0113844979226115	0.00928556044658266
-1.2	0.0101053494548898	0.010252653645618	0.0101933063263246	0.00770158003513175
-1.1	0.00933250840508449	0.0094022220765124	0.00927492892758062	0.00652020907400649
-1	0.00869241435514036	0.00871926536182087	0.0085681763109405	0.00572423981199648
-0.9	0.00812691109601296	0.0081386689130014	0.00799823627811185	0.00524521506160025
-0.8	0.00757930019387103	0.00759487316499207	0.00748697900385193	0.00496723386471202
-0.7	0.0069987365062677	0.0070281623915672	0.00696238832392335	0.0047604798450934
-0.6	0.0063423864027188	0.00638807510674355	0.00636393161215853	0.00451420522098781
-0.5	0.00557572967085141	0.00563416061364293	0.00564383642783417	0.00414827665555674
-0.4	0.0046718312959923	0.0047351767806418	0.00476594321717968	0.00360935057141626
-0.3	0.0036104439462279	0.00366792019971503	0.00370392115012335	0.00286323661046713
-0.2	0.00238887898441879	0.00242857349429363	0.00245304289975879	0.00190252074471337
-0.0999999999999999	0.00116759043628555	0.00118705448189031	0.00119770583485892	0.000924841471405042
0	0	0	0	0
0.1	0.00111806685878009	0.00113703700406232	0.001144209900443	0.00087267007960596
0.2	0.00219116211006233	0.00222890279335699	0.00223945433161525	0.0016939172792481
0.3	0.00322422511985601	0.00328085115898435	0.0032906745035046	0.00246458404486295
0.4	0.00422258530118145	0.00429854333975415	0.00430323118548678	0.00318562042736385
0.5	0.00519195563500686	0.00528803761559478	0.00528290467935222	0.00385809986190277
0.6	0.00613841535697971	0.00625576684298595	0.00623588386338464	0.00448323734758556
0.7	0.00706838042607948	0.00720850263176733	0.0071687424209315	0.00506241033304659
0.8	0.00798856094327454	0.00815330554873889	0.00808840082665328	0.00559718261047194
0.9	0.00890590546989026	0.00909746165672378	0.00900207340798481	0.00608933149093612
1	0.00982753316294	0.0100484067913143	0.00991720081108202	0.00654087846200257
1.1	0.0107606557075866	0.0110136411239357	0.0108413694063305	0.00695412339351114
1.2	0.0117124920538356	0.0120006376034455	0.0117822204363797	0.00733168213197739
1.3	0.0126901798025802	0.0130167486419724	0.0127473528626205	0.00767652697444111
1.4	0.0137006875909496	0.0140691157715945	0.0137442247128625	0.00799202900131717
1.5	0.0147507328970492	0.0151645868651783	0.0147800581110455	0.00828200053933916
1.6	0.0158467092884291	0.0163096448905544	0.0158617529876652	0.00855073509896887
1.7	0.0169946263274347	0.0175103511431852	0.0169958137350626	0.00880304099980485
1.8	0.0182000642423186	0.0187723046368679	0.0181882918945775	0.00904426364221168
1.9	0.0194681442416959	0.0201006180133126	0.0194447465292718	0.00928029018532911
2	0.0208035141638054	0.0214999091365493	0.0207702224648993	0.00951752956568209
2.1	0.0222103481542963	0.0229743065986725	0.0221692452738307	0.00976286078661571
2.2	0.0236923583477885	0.0245274667481602	0.0236458308761548	0.0100235437491991
2.3	0.0252528161208456	0.0261625995670358	0.0252035070084346	0.0103070900170094
2.4	0.0268945803669387	0.0278825007257253	0.0268453435604231	0.010621095909403
2.5	0.0286201303617722	0.0296895873632761	0.0285739888459044	0.0109730466898142
2.6	0.0304316010678745	0.0315859354956795	0.0303917091686637	0.0113701071051467
2.7	0.0323308190984089	0.033573317372991	0.0323004294751426	0.0118189183392519
2.8	0.0343193379604059	0.0356532375288193	0.0343017733690856	0.0123254228052397
2.9	0.0363984715818469	0.0378269666539699	0.0363971012377094	0.01289473518139
3	0.0385693254667615	0.0400955727572248	0.0385875456629282	0.0135310711532752
3.1	0.0408328251036997	0.0424599493417914	0.0408740436438896	0.0142377362703988
3.2	0.0431897414724063	0.0449208405268579	0.04325736543256	0.0150171686089372
3.3	0.0456407136551452	0.0474788631867362	0.0457381399863808	0.0158710226506971
3.4	0.0481862686706983	0.0501345262747739	0.0483168771807488	0.0168002789643421
3.5	0.0508268387199256	0.0528882475557502	0.0509939870111779	0.0178053647232933
3.6	0.0535627760711847	0.0557403679983386	0.0537697960624295	0.0188862728085491
3.7	0.056394365830212	0.0586911640866258	0.0566445615404289	0.0200426709704921
3.8	0.059321836839235	0.06174085830325	0.0596184831613674	0.0212739962170483
3.9	0.0623453709396542	0.06488962802162	0.0626917131781241	0.0225795326240929
4	0.0654651108158156	0.0681376130246774	0.0658643648023169	0.0239584728943939
4.1	0.0686811666172425	0.0714849218454865	0.0691365192547478	0.0254099652656991
4.2	0.0719936215353513	0.0749316371023953	0.0725082316503567	0.026933147965793
4.3	0.0754025364895532	0.078477819979788	0.07597953589774	0.0285271735445505
4.4	0.078907954057625	0.0821235139852364	0.0795504487688649	0.0301912252672402
