# Supplementary material for: Maternal preconceptional and prenatal exposure to El Niño Southern Oscillation levels and child mortality: a multi-country study
Source: Nat Commun. 2024 Jul 17;15:6034. doi: 10.1038/s41467-024-50467-x (PMC11254917; doi:10.1038/s41467-024-50467-x)
Supplement: Supplementary file 4 — Source data [file 41467_2024_50467_MOESM4_ESM.zip › Source Data/Supplemental Figure S12/abNino1_2 0_cumse.csv]

	lag0	lag1	lag2	lag3
-1.9	0.0341679961163809	0.0365013541475563	0.0383644388421625	0.039478897190064
-1.8	0.0302144446682841	0.0321491358158531	0.0336114640577038	0.0340025058936066
-1.7	0.0266919489147493	0.0282530836796808	0.029343758949977	0.0289939235374667
-1.6	0.0236046599752168	0.0248205258729893	0.0255725695365653	0.0244658988633476
-1.5	0.0209510644965956	0.02185473307047	0.0223069734754762	0.0204359915704864
-1.4	0.0187196630970592	0.0193505375112711	0.0195494675492534	0.016927905792328
-1.3	0.0168840044024753	0.017288470922232	0.0172890267943515	0.013971647231365
-1.2	0.0153987489162164	0.0156288484719933	0.015492601622836	0.0115990847689742
-1.1	0.014199070878491	0.0143086334417158	0.0140984697530989	0.00982832482155832
-1	0.0132048326398647	0.0132439052109349	0.0130163101435588	0.0086325669234726
-0.9	0.0123285981405108	0.012338210158825	0.0121362947144258	0.00790907124537704
-0.8	0.011484511828816	0.0114936291472489	0.0113437368406815	0.00748516532141898
-0.7	0.0105951020863412	0.010620238119505	0.0105325727759634	0.00716766769390524
-0.6	0.00959477625159079	0.00964149069654779	0.0096131933229792	0.00679148672699304
-0.5	0.00843047082602784	0.00849565315162254	0.0085144744052616	0.00623682843020413
-0.4	0.00706066803784628	0.00713481857148106	0.00718228570800714	0.0054237196583062
-0.3	0.00545409628127537	0.00552327859416354	0.00557702194134049	0.00430077953961796
-0.2	0.00360631362118408	0.00365474590657231	0.00369140248219704	0.00285678992083256
-0.0999999999999999	0.00176121068335257	0.00178522551475938	0.00180144200160492	0.00138829722617194
0	0	0	0	0
0.1	0.00168372038894778	0.00170778636491444	0.00171926047770481	0.00130916417529975
0.2	0.00329695437492903	0.00334562410900046	0.00336329581303542	0.00254039009785959
0.3	0.00484732708291853	0.00492165395579742	0.00493970784437387	0.00369502416479507
0.4	0.00634309264421388	0.00644466867544447	0.00645675923867012	0.00477458657541636
0.5	0.00779312727602284	0.00792409808883163	0.00792337477101136	0.00578079694766434
0.6	0.00920690462940442	0.00936997421156002	0.0093491250385239	0.00671560380492574
0.7	0.0105944508450896	0.0107928742302708	0.0107441894417139	0.00758121840082969
0.8	0.0119662776493743	0.0122038401617199	0.0121192960114703	0.00838015332837086
0.9	0.0133332931401248	0.0136142756304452	0.0134856368922656	0.00911526628722877
1	0.0147066915905337	0.0150358220985738	0.0148547599859528	0.00978980923218841
1.1	0.0160978254810828	0.0164802188815441	0.0162384392915746	0.0104074828595442
1.2	0.017518064822082	0.017959153104258	0.0176485286162811	0.0109724959607675
1.3	0.0189786503663863	0.0194841070890762	0.0190968052721669	0.0114896285286432
1.4	0.0204905482601146	0.0210662112623302	0.0205948117803635	0.0119642965832267
1.5	0.0220643138405405	0.0227161103766352	0.0221537041963377	0.0124026154471398
1.6	0.0237099715990945	0.0244438496883101	0.0237841152971149	0.0128114566315695
1.7	0.0254369168743878	0.0262587858803347	0.0254960395578283	0.0131984916603649
1.8	0.0272538428545718	0.0281695252790497	0.0272987447963372	0.013572214251301
1.9	0.0291686942627319	0.0301838896221348	0.0292007129154973	0.0139419306639355
2	0.0311886469952833	0.0323089076099529	0.0312096097050407	0.0143177072976671
2.1	0.0333201112442458	0.0345508289341778	0.0333322815199044	0.0147102655393998
2.2	0.0355687544197707	0.0369151565294753	0.0355747750631064	0.0151308171839477
2.3	0.0379395395454747	0.0394066924254726	0.0379423755678299	0.0155908399383644
2.4	0.0404367746757022	0.0420295926935942	0.0404396583694174	0.0161018012999847
2.5	0.0430641691680286	0.0447874274490076	0.0430705490690529	0.0166748491233904
2.6	0.0458248931980569	0.0476832425368163	0.0458383880592262	0.0173204960726786
2.7	0.0487216375939543	0.0507196202769104	0.048745995945671	0.0180483300589695
2.8	0.0517566717866482	0.0538987373682469	0.0517957372246596	0.0188667815191629
2.9	0.0549318983417807	0.0572224186997877	0.0549895803588737	0.0197829706056976
3	0.0582489031165616	0.0606921863510633	0.0583291530787792	0.0208026448428004
3.1	0.0617090005496286	0.0643093034823913	0.0618157922916077	0.0219302039651693
3.2	0.0653132739444617	0.0680748131201655	0.0654505884028183	0.0231687970885426
3.3	0.0690626108576769	0.0719895720515712	0.069234424156493	0.0245204704814216
3.4	0.0729577338690757	0.0760542801739856	0.0731680083004394	0.0259863425879338
3.5	0.0769992271085931	0.0802695057154778	0.0772519045001296	0.0275667855792311
3.6	0.0811875589631583	0.0846357067705549	0.0814865559833604	0.0292615977774313
3.7	0.0855231013985873	0.0891532495931585	0.0858723064123472	0.0310701570173242
3.8	0.0900061463197583	0.0938224240675477	0.0904094174661795	0.032991550120905
3.9	0.0946369193655873	0.0986434567450604	0.0950980835851576	0.0350246775318741
4	0.0994155915004055	0.103616521796555	0.0999384442875719	0.0371683346788532
4.1	0.104342288724943	0.108741750190499	0.104930594424565	0.039421272997744
4.2	0.109417100191392	0.114019237367719	0.110074592693609	0.0417822440531719
4.3	0.114640084969946	0.119449049647331	0.115370468688143	0.0442500301613595
4.4	0.120011277679962	0.125031229565074	0.120818228721348	0.0468234645777109
