# Supplementary material for: Maternal preconceptional and prenatal exposure to El Niño Southern Oscillation levels and child mortality: a multi-country study
Source: Nat Commun. 2024 Jul 17;15:6034. doi: 10.1038/s41467-024-50467-x (PMC11254917; doi:10.1038/s41467-024-50467-x)
Supplement: Supplementary file 4 — Source data [file 41467_2024_50467_MOESM4_ESM.zip › Source Data/Supplemental Figure S12/abNino34 0_59_cumest.csv]

	lag0	lag1	lag2	lag3
-2	0.0197179082446859	-0.0687965093835941	-0.138901719083296	-0.067907843323928
-1.9	0.0074257275067842	-0.0634339541159063	-0.132868412566727	-0.0674939246722393
-1.8	-0.00366065600538712	-0.0582795933898238	-0.126729647539027	-0.0667627458996179
-1.7	-0.013541242291828	-0.0533334272053465	-0.120485424000195	-0.0657143070060638
-1.6	-0.0222160313525385	-0.0485954555624743	-0.114135741950231	-0.0643486079915771
-1.5	-0.0296850231875185	-0.0440656784612073	-0.107680601389135	-0.0626656488561577
-1.4	-0.0359482177967682	-0.0397440959015454	-0.101120002316908	-0.0606654295998057
-1.3	-0.0410056151802874	-0.0356307078834888	-0.0944539447335487	-0.058347950222521
-1.2	-0.0448572153380762	-0.0317255144070373	-0.0876824286390578	-0.0557132107243037
-1.1	-0.0475030182701346	-0.028028515472191	-0.0808054540334352	-0.0527612111051537
-1	-0.0489430239764625	-0.0245397110789498	-0.0738230209166808	-0.0494919513650711
-0.9	-0.0491772324570601	-0.0212591012273138	-0.0667351292887946	-0.0459054315040558
-0.8	-0.0482056437119272	-0.018186685917283	-0.0595417791497767	-0.0420016515221079
-0.7	-0.0460282577410639	-0.0153224651488574	-0.0522429704996271	-0.0377806114192273
-0.6	-0.0426450745444702	-0.0126664389220369	-0.0448387033383457	-0.0332423111954141
-0.5	-0.0380560941221461	-0.0102186072368217	-0.0373289776659325	-0.0283867508506682
-0.4	-0.0322613164740915	-0.00797897009321154	-0.0297137934823876	-0.0232139303849896
-0.3	-0.0252607416003066	-0.0059475274912066	-0.0219931507877109	-0.0177238497983785
-0.2	-0.0170543695007912	-0.00412427943080684	-0.0141670495819025	-0.0119165090908346
-0.1	-0.00838614179157427	-0.00223363417009327	-0.00668587196916219	-0.00595439643896343
0	0	0	0	0
0.1	0.00810405587393163	0.00257662307947295	0.00589056632558403	0.00594668022605563
0.2	0.0159260258302206	0.00549623506832559	0.0109858270075899	0.0118856442392035
0.3	0.023465909868867	0.00875883596655792	0.0152857820460176	0.0178168920394435
0.4	0.0307237079898707	0.0123644257741699	0.0187904314408672	0.0237404236267757
0.5	0.0376994201932318	0.0163130044911616	0.0214997751921386	0.0296562390012002
0.6	0.0443930464789502	0.020604572117533	0.0234138132998318	0.0355643381627169
0.7	0.050804586847026	0.0252391286532841	0.0245325457639469	0.0414647211113258
0.8	0.0569340412974592	0.0302166740984149	0.0248559725844838	0.0473573878470268
0.9	0.0627814098302498	0.0355372084529254	0.0243840937614426	0.0532423383698201
1	0.0683466924453976	0.0412007317168155	0.0231169092948232	0.0591195726797056
1.1	0.0736298891429029	0.0472072438900854	0.0210544191846257	0.0649890907766833
1.2	0.0786309999227656	0.0535567449727349	0.0181966234308499	0.0708508926607532
1.3	0.0833500247849856	0.0602492349647641	0.0145435220334961	0.0767049783319153
1.4	0.0877869637295629	0.067284713866173	0.010095114992564	0.0825513477901697
1.5	0.0919418167564976	0.0746631816769616	0.00485140230805386	0.0883900010355162
1.6	0.0958145838657897	0.0823846383971299	-0.00118761602003448	0.0942209380679549
1.7	0.0994052650574392	0.0904490840266779	-0.00802193999170101	0.100044158887486
1.8	0.102713860331446	0.0988565185656056	-0.0156515696069456	0.105859663494109
1.9	0.10574036968781	0.107606942013913	-0.0240765048657684	0.111667451887824
2	0.108484793126532	0.1167003543716	-0.0332967457681694	0.117467524068632
2.1	0.110947130647611	0.126136755638667	-0.0433122923141486	0.123259880036532
2.2	0.113127382251047	0.135916145815113	-0.0541231445037058	0.129044519791524
2.3	0.115025547936841	0.146038524900939	-0.0657293023368413	0.134821443333608
2.4	0.116641627704992	0.156503892896145	-0.0781307658135549	0.140590650662784
2.5	0.1179756215555	0.167312249800731	-0.0913275349338466	0.146352141779053
2.6	0.119027529488366	0.178463595614696	-0.105319609697717	0.152105916682414
2.7	0.119797351503589	0.189957930338041	-0.120106990105165	0.157851975372867
