# Supplementary material for: Maternal preconceptional and prenatal exposure to El Niño Southern Oscillation levels and child mortality: a multi-country study
Source: Nat Commun. 2024 Jul 17;15:6034. doi: 10.1038/s41467-024-50467-x (PMC11254917; doi:10.1038/s41467-024-50467-x)
Supplement: Supplementary file 4 — Source data [file 41467_2024_50467_MOESM4_ESM.zip › Source Data/Supplemental Figure S12/ONI 0_11_cumest.csv]

	lag0	lag1	lag2	lag3
-1.8	0.29268861730921	-0.528814799673134	0.118886634455065	-0.0486751553203073
-1.7	0.245382883563483	-0.484012694013415	0.113104775328796	-0.0493437689582144
-1.6	0.201773353544533	-0.441029015357688	0.107221493762438	-0.0496113870142262
-1.5	0.16186002725236	-0.399863763705952	0.101236789755991	-0.0494780094883426
-1.4	0.125642904686965	-0.360516939058209	0.0951506633094547	-0.0489436363805638
-1.3	0.0931219858483464	-0.322988541414458	0.0889631144228294	-0.0480082676908895
-1.2	0.0642972707365054	-0.287278570774699	0.0826741430961151	-0.0466719034193201
-1.1	0.0391687593514416	-0.253387027138932	0.0762837493293117	-0.0449345435658553
-1	0.0177364516931551	-0.221313910507157	0.0697919331224192	-0.0427961881304952
-0.9	3.47761645807664e-07	-0.191059220879374	0.0631986944754375	-0.0402568371132397
-0.8	-0.0140395524430862	-0.162622958255584	0.0565040333883669	-0.0373164905140889
-0.7	-0.0243832489210411	-0.136005122635785	0.049707949861207	-0.0339751483330429
-0.6	-0.0310307416722186	-0.111205714019978	0.0428104438939581	-0.0302328105701014
-0.5	-0.033982030696619	-0.088224732408164	0.0358115154866201	-0.0260894772252648
-0.4	-0.033237115994242	-0.0670621778003418	0.028711164639193	-0.0215451482985327
-0.3	-0.0287959975650879	-0.0477180501965116	0.0215093913516768	-0.0165998237899054
-0.2	-0.0206738785196099	-0.0301909976042372	0.0142077930441885	-0.0112549597593043
-0.0999999999999996	-0.0106647280842612	-0.0143214847210305	0.00699486552096071	-0.00568237148750581
0	0	0	0	0
0.100000000000001	0.0113203057331737	0.0127734565588545	-0.00677680351869378	0.00579215470321316
0.2	0.0232961891152598	0.0239988849555326	-0.0133355450351204	0.0116940926221336
0.3	0.0359276501462584	0.0336762851900345	-0.0196762245492802	0.0177058137567613
0.4	0.0492146888261695	0.0418056572623602	-0.0257988420611728	0.0238273181070964
0.5	0.0631573051549931	0.0483870011725098	-0.0317033975707985	0.0300586056731387
0.600000000000001	0.0777554991327291	0.053420316920483	-0.0373898910781572	0.0363996764548883
0.700000000000001	0.0930092707593776	0.0569056045062801	-0.0428583225832487	0.0428505304523453
0.800000000000001	0.108918620034939	0.0588428639299009	-0.0481086920860733	0.0494111676655095
0.9	0.125483546959412	0.0592320951913457	-0.0531409995866308	0.0560815880943811
1	0.142704051532798	0.058073298290614	-0.0579552450849214	0.0628617917389599
1.1	0.160580133755096	0.0553664732277062	-0.0625514285809449	0.0697517785992461
1.2	0.179111793626307	0.0511116200026222	-0.0669295500747015	0.0767515486752395
1.3	0.19829903114643	0.0453087386153621	-0.0710896095661909	0.0838611019669403
1.4	0.218141846315466	0.0379578290659256	-0.0750316070554133	0.0910804384743484
1.5	0.238640239133414	0.0290588913543129	-0.0787555425423688	0.0984095581974636
1.6	0.259794209600275	0.0186119254805241	-0.0822614160270572	0.105848461136286
1.7	0.281603757716048	0.00661693144455896	-0.0855492275094785	0.113397147290816
1.8	0.304068883480734	-0.00692609075358231	-0.0886189769896329	0.121055616661054
1.9	0.327189586894332	-0.0220171411138998	-0.0914706644675204	0.128823869246998
2	0.350965867956843	-0.0386562196363936	-0.0941042899431406	0.13670190504865
2.1	0.375397726668266	-0.0568433263210636	-0.0965198534164939	0.144689724066009
2.2	0.400485163028601	-0.0765784611679096	-0.0987173548875802	0.152787326299076
2.3	0.426228177037849	-0.097861624176932	-0.100696794356399	0.160994711747849
2.4	0.45262676869601	-0.120692815348131	-0.102458171822952	0.16931188041233
2.5	0.479680938003083	-0.145072034681506	-0.104001487287237	0.177738832292519
2.6	0.507390684959068	-0.170999282177057	-0.105326740749255	0.186275567388414
