# Supplementary material for: Maternal preconceptional and prenatal exposure to El Niño Southern Oscillation levels and child mortality: a multi-country study
Source: Nat Commun. 2024 Jul 17;15:6034. doi: 10.1038/s41467-024-50467-x (PMC11254917; doi:10.1038/s41467-024-50467-x)
Supplement: Supplementary file 4 — Source data [file 41467_2024_50467_MOESM4_ESM.zip › Source Data/Supplemental Figure S12/ESPI 0_cumse.csv]

	lag0	lag1	lag2	lag3
-2	0.0359875118155556	0.0487115866790983	0.0580153229799363	0.0655448679107167
-1.9	0.0317052090731182	0.0426475972586868	0.0504710022210101	0.0567422388948823
-1.8	0.0278036315320685	0.0370966926079326	0.0435339006881278	0.0485941881074531
-1.7	0.0242907734495573	0.0320711846112677	0.0372183315864849	0.0411105440101876
-1.6	0.0211746965637526	0.0275857510802324	0.0315433408858928	0.0343056221505375
-1.5	0.0184618791999136	0.0236566360917303	0.0265337930974987	0.0282007585213716
-1.4	0.0161540883550631	0.0202989874791681	0.0222204617111724	0.0228282975356467
-1.3	0.0142433954921689	0.017520758226583	0.0186366803114761	0.0182372178575048
-1.2	0.0127058454171522	0.0153118515604907	0.0158067793954386	0.0144981025342558
-1.1	0.0114959971206208	0.0136299206263547	0.0137212792433787	0.0116956069804033
-1	0.0105458974715558	0.0123898085304754	0.0123036939569932	0.0098779771908991
-0.9	0.00977079024065088	0.0114665358724627	0.0113943752021108	0.00894987731326642
-0.8	0.00907983750543156	0.0107141967007853	0.0107768084727577	0.00861688121579302
-0.7	0.00838702092168896	0.00999040923066276	0.0102311165658211	0.00850019811198251
-0.6	0.0076182484939977	0.00917353159179408	0.00957442760351098	0.00828725019469926
-0.5	0.00671387267305529	0.00816859128906317	0.00867230189627629	0.00777420299197219
-0.4	0.00562811033092678	0.00690555977038425	0.00743227457379073	0.0068400860245405
-0.3	0.00432749550770643	0.00533520279400526	0.00579334395575153	0.00541484280283742
-0.2	0.0028275733859723	0.00347897096351784	0.00378323366017884	0.00353465660902609
-0.1	0.00137052159826509	0.00167969684059333	0.00182580533574768	0.0016980972401056
0	0	0	0	0
0.1	0.00128823783893228	0.00156524467438644	0.001698509241633	0.00156207083070598
0.2	0.00249899769504201	0.00302193882799892	0.0032747221388164	0.00299099409729234
0.3	0.00363770588407868	0.00437687035190564	0.00473441868664264	0.00429018668687319
0.4	0.00471046945058884	0.00563782918937141	0.00608427910280127	0.00546372026910444
0.5	0.00572413158339458	0.00681372419583705	0.00733201477389334	0.00651646440276765
0.6	0.00668631720694632	0.00791469315028424	0.00848650649154644	0.00745426084093224
0.7	0.00760546241547534	0.00895219457590858	0.00955794336149463	0.00828413355379097
0.8	0.00849082037034915	0.00993906637452298	0.0105579518818523	0.00901453747438871
0.9	0.00935243581744986	0.0108895331512426	0.0114996999948079	0.00965564531650938
1	0.0102010809201181	0.0118191426778235	0.012397955959049	0.010219664665696
1.1	0.0110481470455467	0.0127446137126193	0.0132690777910597	0.0107211652531381
1.2	0.011905490718692	0.0136835837882881	0.0141309075720788	0.0111773774771308
1.3	0.0127852370418381	0.0146542572360828	0.0150025483672939	0.0116083980272546
1.4	0.013699549845783	0.0156749696552337	0.015904011879666	0.0120372111415366
1.5	0.0146603835725017	0.0167637021621121	0.0168557428538691	0.0124894158932472
1.6	0.0156792360059109	0.0179375923026545	0.0178780494907904	0.0129925602464861
1.7	0.0167669222476979	0.0192124936640427	0.018990492261904	0.0135750425184473
1.8	0.017933388198288	0.0206026303240805	0.0202112989568567	0.0142646562270886
1.9	0.0191875765940424	0.0221203764072811	0.021556874962854	0.0150869949124313
2	0.0205373515699411	0.0237761697777275	0.0230414625894406	0.0160640312190504
2.1	0.0219894803973767	0.0255785484120522	0.0246769758427583	0.0172131704748525
2.2	0.0235496649974006	0.0275342832988352	0.0264730060908835	0.0185469417097608
2.3	0.0252226119893578	0.0296485750499169	0.0284369686729743	0.0200732953415131
2.4	0.0270121286168294	0.0319252821323132	0.0305743463701355	0.0217963244585719
2.5	0.028921232513085	0.0343671542900981	0.0328889835073634	0.0237171734976623
2.6	0.0309522652258748	0.0369760524879243	0.0353833912098521	0.0258349348190346
2.7	0.0331070019797612	0.0397531443355154	0.0380590354663713	0.0281474122223931
2.8	0.0353867527271833	0.0426990701684465	0.0409165912196632	0.0306517059326554
2.9	0.037792451761648	0.0458140793400286	0.0439561553050001	0.0333446243356652
3	0.0403247348773034	0.049098138946675	0.0471774178026071	0.0362229523366878
3.1	0.0429840042455407	0.0525510185408229	0.0505797953867253	0.0392836124599098
3.2	0.0457704819117515	0.0561723548035392	0.0541625321510705	0.0425237513916183
3.3	0.048684253197555	0.0599617000154431	0.0579247738684999	0.045940777737053
3.4	0.0517253014299348	0.0639185577464145	0.0618656212984667	0.0495323696427459
3.5	0.0548935353972836	0.0680424086571965	0.0659841674185725	0.0532964650039819
3.6	0.058188810820769	0.0723327287731625	0.0702795225980573	0.0572312425342997
3.7	0.0616109469748666	0.0767890021058489	0.0747508309031853	0.0613350988597741
