# Supplementary material for: Maternal preconceptional and prenatal exposure to El Niño Southern Oscillation levels and child mortality: a multi-country study
Source: Nat Commun. 2024 Jul 17;15:6034. doi: 10.1038/s41467-024-50467-x (PMC11254917; doi:10.1038/s41467-024-50467-x)
Supplement: Supplementary file 4 — Source data [file 41467_2024_50467_MOESM4_ESM.zip › Source Data/Supplemental Figure S12/ESPI 0_59_cumest.csv]

	lag0	lag1	lag2	lag3
-2	-0.0803407491062213	-0.00343555254533419	-0.0384357862648897	-0.119567150487129
-1.9	-0.0766753592649124	-0.0104029855585428	-0.0426450509545111	-0.115234954482719
-1.8	-0.0729697390529991	-0.0166026205409558	-0.0461967994186591	-0.110726648462388
-1.7	-0.0692238884704815	-0.0220344574925734	-0.0490910316573338	-0.106042232426136
-1.6	-0.0654378075173597	-0.0266984964133956	-0.0513277476705353	-0.101181706373963
-1.5	-0.0616114961936335	-0.0305947373034222	-0.0529069474582634	-0.096145070305868
-1.4	-0.0577449544993031	-0.0337231801626533	-0.0538286310205182	-0.0909323242218519
-1.3	-0.0538381824343684	-0.0360838249910889	-0.0540927983572997	-0.0855434681219144
-1.2	-0.0498911799988294	-0.0376766717887291	-0.0536994494686079	-0.0799785020060557
-1.1	-0.0459039471926861	-0.0385017205555737	-0.0526485843544428	-0.0742374258742756
-1	-0.0418764840159385	-0.0385589712916229	-0.0509402030148044	-0.0683202397265742
-0.9	-0.0378087904685866	-0.0378484239968765	-0.0485743054496927	-0.0622269435629514
-0.8	-0.0337008665506305	-0.0363700786713347	-0.0455508916591077	-0.0559575373834074
-0.7	-0.02955271226207	-0.0341239353149974	-0.0418699616430493	-0.0495120211879421
-0.6	-0.0253643276029053	-0.0311099939278646	-0.0375315154015177	-0.0428903949765554
-0.5	-0.0211357125731363	-0.0273282545099362	-0.0325355529345127	-0.0360926587492474
-0.4	-0.016866867172763	-0.0227787170612124	-0.0268820742420345	-0.0291188125060181
-0.3	-0.0125577914017854	-0.0174613815816932	-0.0205710793240829	-0.0219688562468674
-0.2	-0.00823028977731586	-0.011486817145585	-0.0136849217958965	-0.0146619833966621
-0.1	-0.0040348075185138	-0.00561792019840579	-0.00679181913412252	-0.00733062335044857
0	0	0	0	0
0.1	0.00387413277822555	0.00536694344963231	0.00669053560647105	0.00732988665468362
0.2	0.00758759081616285	0.0104829101504911	0.0132797876852906	0.0146590366136023
0.3	0.0111403741138119	0.0153479001025764	0.0197677562364587	0.0219874498767559
0.4	0.0145324826711726	0.0199619133058883	0.0261544412599753	0.0293151264441446
0.5	0.0177639164882452	0.0243249497604266	0.0324398427558404	0.0366420663157683
0.6	0.0208346755650294	0.0284370094661915	0.0386239607240541	0.0439682694916271
0.7	0.0237447599015254	0.0322980924231828	0.0447067951646163	0.0512937359717209
0.8	0.0264941694977331	0.0359081986314008	0.050688346077527	0.0586184657560497
0.9	0.0290829043536526	0.0392673280908451	0.0565686134627862	0.0659424588446136
1	0.0315109644692838	0.0423754808015161	0.062347597320394	0.0732657152374124
1.1	0.0337783498446267	0.0452326567634135	0.0680252976503503	0.0805882349344463
1.2	0.0358850604796814	0.0478388559765374	0.0736017144526551	0.0879100179357152
1.3	0.0378310963744478	0.0501940784408879	0.0790768477273084	0.0952310642412192
1.4	0.039616457528926	0.0522983241564649	0.0844506974743102	0.102551373850958
1.5	0.0412411439431159	0.0541515931232683	0.0897232636936606	0.109870946764932
1.6	0.0427051556170175	0.0557538853412983	0.0948945463853595	0.117189782983141
1.7	0.0440084925506309	0.0571052008105548	0.0999645455494069	0.124507882505585
1.8	0.045151154743956	0.0582055395310379	0.104933261185803	0.131825245332264
1.9	0.0461331421969929	0.0590549015027474	0.109800693294547	0.139141871463179
2	0.0469544549097415	0.0596532867256835	0.11456684187564	0.146457760898328
2.1	0.0476150928822018	0.060000695199846	0.119231706929082	0.153772913637712
2.2	0.0481150561143739	0.0600971269252351	0.123795288454872	0.161087329681331
2.3	0.0484543446062577	0.0599425819018506	0.12825758645301	0.168401009029185
2.4	0.0486329583578533	0.0595370601296928	0.132618600923497	0.175713951681275
2.5	0.0486508973691606	0.0588805616087613	0.136878331866333	0.183026157637599
2.6	0.0485081616401796	0.0579730863390565	0.141036779281517	0.190337626898158
2.7	0.0482047511709104	0.0568146343205781	0.14509394316905	0.197648359462953
2.8	0.0477406659613529	0.0554052055533263	0.149049823528931	0.204958355331982
2.9	0.0471159060115072	0.053744800037301	0.152904420361161	0.212267614505247
3	0.0463304713213732	0.0518334177725022	0.156657733665739	0.219576136982746
3.1	0.0453843618909509	0.0496710587589298	0.160309763442666	0.226883922764481
3.2	0.0442775777202404	0.047257722996584	0.163860509691941	0.23419097185045
3.3	0.0430101188092416	0.0445934104854647	0.167309972413565	0.241497284240655
3.4	0.0415819851579545	0.041678121225572	0.170658151607537	0.248802859935094
3.5	0.0399931767663792	0.0385118552169057	0.173905047273858	0.256107698933769
3.6	0.0382436936345157	0.035094612459466	0.177050659412527	0.263411801236678
3.7	0.0363335357623638	0.0314263929532527	0.180094988023545	0.270715166843823
