# Supplementary material for: Maternal preconceptional and prenatal exposure to El Niño Southern Oscillation levels and child mortality: a multi-country study
Source: Nat Commun. 2024 Jul 17;15:6034. doi: 10.1038/s41467-024-50467-x (PMC11254917; doi:10.1038/s41467-024-50467-x)
Supplement: Supplementary file 4 — Source data [file 41467_2024_50467_MOESM4_ESM.zip › Source Data/Supplemental Figure S12/ONI 0_cumest.csv]

	lag0	lag1	lag2	lag3
-1.8	0.476031883216562	-0.677244396302917	0.103175495747155	-0.0748405657336835
-1.7	0.414366045374324	-0.613974104913251	0.105879573087237	-0.0664544333520838
-1.6	0.356889397204993	-0.553746085684002	0.107567593514289	-0.0585785542873495
-1.5	0.303601938708569	-0.49656033861517	0.108239557028312	-0.0512129285394806
-1.4	0.254503669885051	-0.442416863706756	0.107895463629305	-0.0443575561084773
-1.3	0.209594590734441	-0.391315660958759	0.106535313317269	-0.0380124369943394
-1.2	0.168874701256737	-0.343256730371179	0.104159106092204	-0.0321775711970671
-1.1	0.13234400145194	-0.298240071944017	0.10076684195411	-0.0268529587166601
-1	0.100002491320049	-0.256265685677272	0.0963585209029858	-0.0220385995531188
-0.9	0.0718501708610655	-0.217333571570945	0.0909341429388329	-0.0177344937064429
-0.8	0.0478870400749889	-0.181443729625035	0.0844937080616507	-0.0139406411766324
-0.7	0.0281130989618186	-0.148596159839542	0.077037216271439	-0.0106570419636875
-0.6	0.0125283475215554	-0.118790862214467	0.0685646675681982	-0.00788369606760792
-0.5	0.00113278575419876	-0.0920278367498086	0.059076061951928	-0.00562060348839398
-0.4	-0.00607358634025104	-0.0683070834455679	0.0485713994226286	-0.00386776422604544
-0.3	-0.00909076876179403	-0.0476286023017446	0.0370506799802998	-0.00262517828056239
-0.2	-0.00793461822988145	-0.0299836704452577	0.0245220846120601	-0.00188840361589302
-0.0999999999999996	-0.00447622992697912	-0.0143429875943439	0.0119509709779313	-0.00113327933718455
0	0	0	0	0
0.100000000000001	0.0054940715510559	0.0130452923377744	-0.0113308283217339	0.00151143439566068
0.2	0.0120059847261885	0.0247928894189789	-0.0220415139872701	0.0034010238497975
0.3	0.019535739525398	0.0352427912436137	-0.032132056996609	0.00566876836241035
0.4	0.0280833359486843	0.0443949978116788	-0.0416024573497501	0.00831466793349942
0.5	0.0376487739960473	0.0522495091231742	-0.050452715046694	0.0113387225630646
0.600000000000001	0.0482320536674871	0.0588063251780997	-0.0586828300874403	0.0147409322511057
0.700000000000001	0.0598331749630037	0.0640654459764556	-0.0662928024719889	0.0185212969976232
0.800000000000001	0.0724521378825971	0.0680268715182417	-0.0732826322003402	0.0226798168026166
0.9	0.0860889424262672	0.0706906018034581	-0.0796523192724938	0.0272164916660862
1	0.100743588594014	0.0720566368321046	-0.08540186368845	0.0321313215880318
1.1	0.116416076385838	0.0721249766041815	-0.0905312654482086	0.0374243065684537
1.2	0.133106405801738	0.0708956211196886	-0.09504052455177	0.0430954466073515
1.3	0.150814576841716	0.0683685703786262	-0.0989296409991334	0.0491447417047257
1.4	0.16954058950577	0.0645438243809938	-0.102198614790299	0.0555721918605759
1.5	0.189284443793901	0.0594213831267916	-0.104847445925268	0.062377797074902
1.6	0.210046139706109	0.0530012466160198	-0.106876134404039	0.0695615573477044
1.7	0.231825677242393	0.0452834148486782	-0.108284680226613	0.0771234726789828
1.8	0.254623056402754	0.0362678878247669	-0.109073083392989	0.0850635430687376
1.9	0.278438277187192	0.0259546655442858	-0.109241343903167	0.0933817685169681
2	0.303271339595707	0.014343748007235	-0.108789461757148	0.102078149023675
2.1	0.329122243628299	0.00143513521361419	-0.107717436954932	0.111152684588858
2.2	0.355990989284967	-0.0127711728365757	-0.106025269496518	0.120605375212517
2.3	0.383877576565712	-0.028275176143336	-0.103712959381906	0.130436220894652
2.4	0.412782005470534	-0.0450768747066657	-0.100780506611097	0.140645221635263
2.5	0.442704275999433	-0.0631762685265655	-0.0972279111840909	0.151232377434351
2.6	0.473644388152409	-0.0825733576030345	-0.0930551731008867	0.162197688291914
