# Supplementary material for: Maternal preconceptional and prenatal exposure to El Niño Southern Oscillation levels and child mortality: a multi-country study
Source: Nat Commun. 2024 Jul 17;15:6034. doi: 10.1038/s41467-024-50467-x (PMC11254917; doi:10.1038/s41467-024-50467-x)
Supplement: Supplementary file 4 — Source data [file 41467_2024_50467_MOESM4_ESM.zip › Source Data/Supplemental Figure S12/abNino34 0_11_cumse.csv]

	lag0	lag1	lag2	lag3
-2	0.0592437420157694	0.062869845306089	0.0553894086755155	0.0266467621004453
-1.9	0.0533517625220352	0.0568820341800832	0.0499286142862736	0.0230713768472605
-1.8	0.0479998603633831	0.0514348031187447	0.0449807619671262	0.0198315775815023
-1.7	0.0431844501871046	0.0465204920276058	0.0405412619150743	0.0169413758272422
-1.6	0.0388961709581641	0.0421251088627737	0.0365993874113538	0.0144182622723911
-1.5	0.0351173360670203	0.0382261730196519	0.0331357821679791	0.0122821725108475
-1.4	0.0318191809992717	0.034790606342602	0.0301199215811212	0.0105512639218147
-1.3	0.0289594980971796	0.0317731719782981	0.0275081575010115	0.00923209078178626
-1.2	0.0264814830009192	0.0291160543897187	0.0252431298979708	0.00830434786979605
-1.1	0.0243145605937057	0.0267500414096489	0.0232551577982399	0.00770812222164139
-1	0.0223774676979475	0.0245973733508886	0.0214656637742883	0.007346748761979
-0.9	0.0205830945864552	0.0225758047200908	0.0197919697138122	0.00710744045198616
-0.8	0.0188439565139194	0.0206030466626865	0.0181523400457372	0.0068850119465452
-0.7	0.0170770583319471	0.0186007224347036	0.0164702031804207	0.00659495838313147
-0.6	0.0152073343137428	0.0164972567966838	0.0146769507068947	0.00617512303086628
-0.5	0.0131694718840648	0.0142295452479262	0.012713275309256	0.00558175823544953
-0.4	0.010908450358152	0.0117436375293581	0.0105294241264186	0.00478457976652395
-0.3	0.00837954706794121	0.00899508237620217	0.00808507742208951	0.00376274119656257
-0.2	0.00554994475930347	0.00595116427313571	0.00535084420409476	0.00250241382926283
-0.1	0.00267228023062494	0.00286817913336219	0.00257371940944174	0.00118628558514106
0	0	0	0	0
0.1	0.00248598775696484	0.00267679935677532	0.00238928156175747	0.00106118913957949
0.2	0.00480773489344428	0.00518910225847154	0.00461612521050189	0.00200321396172991
0.3	0.00699047218911525	0.00756739464945632	0.00670580134550841	0.00283351627982834
0.4	0.00906271438291701	0.00984573440225452	0.00868696922113113	0.00356144748166984
0.5	0.0110561936524845	0.0120614825083432	0.0105916118732568	0.00419874333078713
0.6	0.0130055659588652	0.0142547502137438	0.0124547256621814	0.00476005070670034
0.7	0.0149478518949901	0.0164675513611952	0.014313721804079	0.00526344310852026
0.8	0.0169216088057961	0.0187427009200476	0.0162075373638011	0.0057308000089385
0.9	0.0189658804388419	0.0211225574100868	0.018175509765387	0.00618785244047404
1	0.021119022458749	0.0236477504275246	0.02025612762812	0.00666365269002221
1.1	0.0234175393703698	0.0263560472806539	0.0224858107704416	0.00718928097844997
1.2	0.0258950751356254	0.0292814875448872	0.0248978756595814	0.00779581946291068
1.3	0.028581670986418	0.0324538590077895	0.0275218051345889	0.00851196493002108
1.4	0.0315033489246034	0.0358985223484777	0.0303828759101403	0.00936191837693955
1.5	0.0346820173168163	0.0396365358784288	0.0335021277571737	0.0103641488798649
1.6	0.0381356450540637	0.0436849988347978	0.0368966060559393	0.0115312609132712
1.7	0.0418786238534858	0.0480575239682321	0.0405797850954681	0.0128707534520395
1.8	0.0459222347354976	0.0527647610884351	0.0445620810228987	0.0143862252917197
1.9	0.0502751475525847	0.0578149134789911	0.0488513812830912	0.0160786142022422
2	0.0549439026779418	0.0632142107105074	0.0534535412426699	0.0179472289467692
2.1	0.0599333443792043	0.0689673196052771	0.0583728209155477	0.0199904996252834
2.2	0.0652469919785025	0.075077688179307	0.063612251649914	0.0222064710841877
2.3	0.0708873463829303	0.0815478254995781	0.0691739336459447	0.0245931008796899
2.4	0.0768561364005602	0.0883795246210404	0.0750592712014369	0.0271484240293021
2.5	0.0831545125744928	0.0955740373515315	0.0812691550886769	0.029870633710083
2.6	0.0897831972737111	0.10313220958961	0.0878041018036328	0.0327581121625181
2.7	0.0967425994524956	0.111054585153738	0.0946643586153318	0.035809433899585
