# Supplementary material for: Maternal preconceptional and prenatal exposure to El Niño Southern Oscillation levels and child mortality: a multi-country study
Source: Nat Commun. 2024 Jul 17;15:6034. doi: 10.1038/s41467-024-50467-x (PMC11254917; doi:10.1038/s41467-024-50467-x)
Supplement: Supplementary file 4 — Source data [file 41467_2024_50467_MOESM4_ESM.zip › Source Data/Supplemental Figure S12/ONI 0_11_cumse.csv]

	lag0	lag1	lag2	lag3
-1.8	0.121612530483303	0.173810421543274	0.113126947489284	0.0249834172798036
-1.7	0.109483493602717	0.157488843291152	0.102120383858633	0.0212535569274973
-1.6	0.0984917454696536	0.142568920460079	0.0921551945264167	0.0179352079602185
-1.5	0.0886066997031368	0.129001340523306	0.0831970621065744	0.0150497684493187
-1.4	0.0797811795243221	0.11671825808447	0.0751953279734188	0.0126229510033958
-1.3	0.0719470685886739	0.105629801315326	0.0680794855047075	0.0106798282185309
-1.2	0.0650117327532133	0.0956214717015372	0.0617567249998439	0.00923121316596117
-1.1	0.0588563847005033	0.0865532523509116	0.0561114925870871	0.00825058348426295
-1	0.0533374833505537	0.0782611348213196	0.0510077939001691	0.00765480580946309
-0.9	0.0482916413082459	0.0705613692949192	0.0462943369373448	0.00731144205315268
-0.8	0.0435434920542561	0.063257114603369	0.0418117772078878	0.00707311325976108
-0.7	0.0389150214719901	0.0561465492702064	0.0374007046497797	0.00681087249390428
-0.6	0.034234515472548	0.0490311863815006	0.0329089219043114	0.00642762208604426
-0.5	0.0293436929899075	0.0417232879751657	0.0281970323005855	0.00585587111149252
-0.4	0.0241025761181644	0.0340519524270026	0.0231421885918212	0.005050271855437
-0.3	0.0183931892463814	0.0258690873211227	0.0176411660418719	0.00398073255561102
-0.2	0.0121333772685612	0.0170696359257899	0.0116236671328687	0.00263034513761684
-0.0999999999999996	0.00587891597122433	0.00830654283555281	0.00562664009528294	0.0012464086530099
0	0	0	0	0
0.100000000000001	0.00555156809788094	0.00792945848960205	0.00530949280516449	0.00111452022494514
0.2	0.010829814713594	0.0155689991686876	0.0103615982505457	0.00210420577774493
0.3	0.0158945251315491	0.0230127086070806	0.0152223748756272	0.0029779018366719
0.4	0.0208108508939512	0.0303603064755307	0.019963529709355	0.0037467005540519
0.5	0.0256485400882316	0.0377153717143434	0.0246612902654521	0.00442446320043648
0.600000000000001	0.0304807752567315	0.0451831764662832	0.0293948140678285	0.00502836570742772
0.700000000000001	0.0353826596644023	0.0528682946881176	0.0342442332873771	0.00557937254054215
0.800000000000001	0.0404294553908801	0.0608722014290586	0.0392885111262935	0.00610247434364022
0.9	0.0456947299029386	0.069291088526365	0.0446033369793712	0.00662646172330181
1	0.0512485944114655	0.078214088216734	0.0502592895375251	0.00718300698450401
1.1	0.0571562070503086	0.0877220273011493	0.0563204476120348	0.00780495996774314
1.2	0.0634766683775701	0.0978867506569874	0.0628435432301629	0.00852405356459495
1.3	0.0702623693594385	0.108770975675535	0.0698776576783961	0.00936854079015829
1.4	0.0775587821963197	0.120428584292667	0.0774643846789805	0.0103614159369026
1.5	0.0854046292028803	0.132905232582812	0.0856383406436904	0.0115196621603527
1.6	0.093832333614086	0.146239156483762	0.0944278911174945	0.012854540010234
1.7	0.102868648822552	0.16046206816878	0.103855976582939	0.0143725759747381
1.8	0.112535373106295	0.175600061984125	0.113940947894981	0.0160768072183818
1.9	0.122850077163625	0.191674474566189	0.12469735152648	0.0179679463965734
2	0.133826794520177	0.208702666311041	0.136136631074082	0.0200453039037066
2.1	0.145476645366014	0.22669870885561	0.148267731340321	0.0223074397310626
2.2	0.157808380386106	0.245673975442518	0.161097604560607	0.0247525860552247
2.3	0.170828842269181	0.26563763871434	0.174631626083012	0.0273789012975858
2.4	0.184543349447094	0.286597084690138	0.188873930533294	0.0301846110692389
2.5	0.198956010246323	0.308558253472127	0.203827680601384	0.0331680780330626
2.6	0.214069977042459	0.33152591748676	0.219495280155839	0.0363278294961592
