# Supplementary material for: Maternal preconceptional and prenatal exposure to El Niño Southern Oscillation levels and child mortality: a multi-country study
Source: Nat Commun. 2024 Jul 17;15:6034. doi: 10.1038/s41467-024-50467-x (PMC11254917; doi:10.1038/s41467-024-50467-x)
Supplement: Supplementary file 4 — Source data [file 41467_2024_50467_MOESM4_ESM.zip › Source Data/Supplemental Figure S12/abNino34 0_cumse.csv]

	lag0	lag1	lag2	lag3
-2	0.0797773816604423	0.0846890743618145	0.0745990650281309	0.0357496737083818
-1.9	0.0717896259955682	0.076570243418574	0.0671992612534173	0.030967082135833
-1.8	0.0645274397028061	0.0691782774232877	0.060488075121187	0.026630592687099
-1.7	0.0579870569755026	0.0625039700976582	0.0544603155801813	0.0227584130548157
-1.6	0.0521573960960545	0.0565299770320026	0.0491029606851017	0.0193732811926753
-1.5	0.0470166506513661	0.0512279009856974	0.0443918153041026	0.0165011948657258
-1.4	0.0425284999917094	0.0465553518429084	0.0402880023598098	0.0141661006523042
-1.3	0.0386386909638982	0.042453636379901	0.0367351038873262	0.0123773827278768
-1.2	0.0352731116485712	0.0388468983703168	0.0336580278602027	0.0111100631383169
-1.1	0.0323384836291442	0.035643401978581	0.0309645180905446	0.0102874887053571
-1	0.0297261978433382	0.0327391466776436	0.0285495127789664	0.00978368618693253
-0.9	0.0273187504295949	0.0300232790614914	0.0263015557381646	0.00944953752819487
-0.8	0.0249972776482694	0.0273841906799097	0.0241097457119238	0.00914439558275807
-0.7	0.0226484297292705	0.024715073977012	0.0218696955784454	0.0087543586612088
-0.6	0.0201693463065306	0.021918069058579	0.0194875823028075	0.00819522506795039
-0.5	0.0174703769690948	0.0189067244251161	0.0168821611388626	0.00740756623603253
-0.4	0.0144759600998332	0.0156070572625878	0.013985230538822	0.00635018983024714
-0.3	0.0111246904577519	0.0119580893302329	0.0107415210210666	0.00499472830702135
-0.2	0.00737149321677982	0.00791489408968893	0.00711073475990241	0.00332235562702433
-0.1	0.00355111829073602	0.00381668381810374	0.0034210500306565	0.00157530465898663
0	0	0	0	0
0.1	0.00330725005790369	0.00356637888532587	0.00317797221552564	0.00140975194378865
0.2	0.00639989116240764	0.00691819429776143	0.00614247031322653	0.00266168613993976
0.3	0.00931132169293431	0.0100958729085221	0.00892744453817703	0.0037654990607984
0.4	0.0120791953378423	0.0131444583157208	0.0115713254107395	0.00473336825185594
0.5	0.0147453123919019	0.0161132323220886	0.0141169075033908	0.00558057090538661
0.6	0.0173552174507164	0.0190549712591464	0.0166109039237714	0.00632617379207007
0.7	0.0199574581823971	0.0220248291101682	0.0191031201765815	0.00699371612498345
0.8	0.0226025052784514	0.0250789050032898	0.0216452510386444	0.0076117279344762
0.9	0.0253413960397459	0.0282726229673465	0.0242893790355566	0.00821383124407091
1	0.0282242282859918	0.031659104004702	0.0270863283013765	0.00883810764851445
1.1	0.0312986759327241	0.0352877236731429	0.0300840758033206	0.00952547464019318
1.2	0.0346087040718531	0.0392030146468902	0.0333264212507251	0.0103170809385549
1.3	0.0381936243147027	0.0434440037220479	0.0368520641058988	0.0112511722028968
1.4	0.042087562403796	0.0480439904757674	0.0406941495746151	0.0123602487697993
1.5	0.0463193331612514	0.0530307056376584	0.0448802561190447	0.0136693229895662
1.6	0.0509126560099103	0.0584267468100644	0.0494327319620568	0.0151956273151866
1.7	0.0558866107568825	0.0642501795990574	0.0543692593118404	0.0169495372647501
1.8	0.0612562284790498	0.0705152056225096	0.0597035289763949	0.0189361350343395
1.9	0.0670331278166826	0.0772328238612463	0.0654459321529318	0.0211568571628341
2	0.0732261318325756	0.0844114386772652	0.0716042071306441	0.0236108873833613
2.1	0.0798418259700648	0.0920573906435842	0.0781840070690515	0.0262961800934452
2.2	0.0868850384872662	0.100175402865575	0.085189376505461	0.0292101390037423
2.3	0.0943592393832423	0.108768945876464	0.0926231381281011	0.0323500300357548
2.4	0.102266862702455	0.11784052973146	0.100487198909387	0.0357132114954754
2.5	0.110609561550992	0.127391934116828	0.108782787802728	0.0392972481878194
2.6	0.119388406647757	0.137424387437942	0.117510637584519	0.0430999563808291
2.7	0.128604038981934	0.147938704911913	0.126671122355163	0.0471194100774661
