# Supplementary material for: Maternal preconceptional and prenatal exposure to El Niño Southern Oscillation levels and child mortality: a multi-country study
Source: Nat Commun. 2024 Jul 17;15:6034. doi: 10.1038/s41467-024-50467-x (PMC11254917; doi:10.1038/s41467-024-50467-x)
Supplement: Supplementary file 4 — Source data [file 41467_2024_50467_MOESM4_ESM.zip › Source Data/Supplemental Figure S12/abNino1_2 0_11_cumest.csv]

	lag0	lag1	lag2	lag3
-1.9	-0.078006988064153	-0.0749201016103616	-0.0948706803328874	-0.200967174482373
-1.8	-0.0680164968194846	-0.0633164432904541	-0.0788318248754706	-0.170789626753062
-1.7	-0.0586950197155598	-0.0525807880136988	-0.0640446722160185	-0.142834024573163
-1.6	-0.0500425567523785	-0.0427131357800957	-0.0505092223545314	-0.117100367942674
-1.5	-0.0420591079299408	-0.0337134865896449	-0.0382254752910091	-0.0935886568615961
-1.4	-0.0347446732482467	-0.0255818404423463	-0.0271934310254518	-0.0722988913299291
-1.3	-0.0280992527072961	-0.0183181973382	-0.0174130895578593	-0.053231071347673
-1.2	-0.0221228463070892	-0.0119225572772059	-0.00888445088823166	-0.0363851969148279
-1.1	-0.0168154540476257	-0.00639492025936412	-0.00160751501656892	-0.0217612680313936
-1	-0.0121770759289058	-0.00173528628467453	0.00441771805712897	-0.00935928469737013
-0.9	-0.00820771195092954	0.00205634464686279	0.00919124833286197	0.000820753087242424
-0.8	-0.0049073621136968	0.00497997253524785	0.0127130758106301	0.00877884532244409
-0.7	-0.00227602641720762	0.00703559738048067	0.0149832004904333	0.0145149920082349
-0.6	-0.000313704861462012	0.00822321918256124	0.0160016223722717	0.0180291931446148
-0.5	0.000979602553540038	0.00854283794148956	0.0157683414561452	0.0193214487315838
-0.4	0.00160389582779853	0.00799445365726564	0.0142833577420539	0.018391758769142
-0.3	0.00155917496131345	0.00657806632988946	0.0115466712299976	0.0152401232572893
-0.2	0.000889488456881585	0.00434265900561401	0.00762928845103703	0.0099949318474439
-0.0999999999999999	0.000289823626096334	0.00206107510629328	0.00365153438772635	0.00468188741280531
0	0	0	0	0
0.1	2.00175785925309e-05	-0.00184056631326589	-0.00332531471214212	-0.00405073039097218
0.2	0.000349876361873923	-0.00346062383350439	-0.00632440974870002	-0.00747030376011125
0.3	0.000989576349844181	-0.0048601725607155	-0.00899728510967366	-0.0102587201074172
0.4	0.00193911754250335	-0.00603921249489918	-0.011343940795063	-0.0124159794328898
0.5	0.00319849993985136	-0.00699774363605547	-0.0133643768048681	-0.0139420817365294
0.6	0.00476772354188827	-0.00773576598418435	-0.015058593139089	-0.0148370270183358
0.7	0.00664678834861405	-0.00825327953928584	-0.0164265897977256	-0.015100815278309
0.8	0.0088356943600287	-0.00855028430135992	-0.017468366780778	-0.0147334465164491
0.9	0.0113344415761322	-0.00862678027040659	-0.0181839240882461	-0.013734920732756
1	0.0141430299969246	-0.00848276744642586	-0.0185732617201299	-0.0121052379272297
1.1	0.0172614596224059	-0.00811824582941776	-0.0186363796764295	-0.00984439809987035
1.2	0.020689730452576	-0.00753321541938224	-0.0183732779571449	-0.00695240125067776
1.3	0.0244278424874351	-0.00672767621631929	-0.017783956562276	-0.00342924737965202
1.4	0.028475795726983	-0.00570162822022897	-0.0168684154918229	0.000725063513206871
1.5	0.0328335901712197	-0.00445507143111123	-0.0156266547457854	0.00551053142789893
1.6	0.0375012258201454	-0.00298800584896609	-0.0140586743241638	0.0109271563644242
1.7	0.0424787026737599	-0.00130043147379354	-0.0121644742269579	0.0169749383227825
1.8	0.0477660207320633	0.000607651694406398	-0.00994405445416768	0.0236538773029741
1.9	0.0533631799950556	0.00273624365563377	-0.00739741500579323	0.0309639733049989
2	0.0592701804627368	0.00508534440988849	-0.00452455588183456	0.0389052263288567
2.1	0.0654870221351068	0.00765495395717064	-0.00132547708229165	0.0474776363745477
2.2	0.0720137050121657	0.0104450722974802	0.00219982139283555	0.056681203442072
2.3	0.0788502290939134	0.0134556994308171	0.00605133954354693	0.0665159275314293
2.4	0.0859965943803501	0.0166868353571815	0.0102290773698427	0.0769818086426199
2.5	0.0934528008714756	0.0201384800765733	0.0147330348717226	0.0880788467756435
2.6	0.10121884856729	0.0238106335889924	0.0195632120491868	0.0998070419305004
2.7	0.109294737467793	0.0277032958944389	0.0247196089022352	0.11216639410719
2.8	0.117680467572986	0.0318164669929129	0.0302022254308679	0.125156903305714
2.9	0.126376038882867	0.0361501468844143	0.0360110616350849	0.13877856952607
3	0.135381451397436	0.0407043355689431	0.0421461175148861	0.153031392768259
3.1	0.144696705116695	0.0454790330464992	0.0486073930702716	0.167915373032282
3.2	0.154321800040643	0.0504742393170828	0.0553948883012412	0.183430510318138
3.3	0.164256736169279	0.0556899543806938	0.0625086032077952	0.199576804625827
3.4	0.174501513502605	0.0611261782373321	0.0699485377899335	0.216354255955349
3.5	0.185056132040619	0.0667829108869979	0.0777146920476558	0.233762864306704
3.6	0.195920591783322	0.0726601523296911	0.0858070659809626	0.251802629679893
3.7	0.207094892730714	0.0787579025654116	0.0942256595898536	0.270473552074914
3.8	0.218579034882795	0.0850761615941597	0.102970472874329	0.289775631491769
3.9	0.230373018239565	0.0916149294159351	0.112041505834388	0.309708867930457
4	0.242476842801024	0.0983742060307378	0.121438758470032	0.330273261390978
4.1	0.254890508567171	0.105353991438568	0.13116223078126	0.351468811873333
4.2	0.267614015538008	0.112554285639426	0.141211922768072	0.37329551937752
4.3	0.280647363713533	0.119975088633311	0.151587834430469	0.395753383903541
4.4	0.293990553093747	0.127616400420223	0.162289965768449	0.418842405451394
