# Supplementary material for: Maternal preconceptional and prenatal exposure to El Niño Southern Oscillation levels and child mortality: a multi-country study
Source: Nat Commun. 2024 Jul 17;15:6034. doi: 10.1038/s41467-024-50467-x (PMC11254917; doi:10.1038/s41467-024-50467-x)
Supplement: Supplementary file 4 — Source data [file 41467_2024_50467_MOESM4_ESM.zip › Source Data/Supplemental Figure S12/ONI 0_cumse.csv]

	lag0	lag1	lag2	lag3
-1.8	0.163189682938767	0.234133936310357	0.15192982383047	0.0332934164653364
-1.7	0.146803780267843	0.211935602661294	0.137049494180345	0.0283369814339934
-1.6	0.131949139057635	0.191639740658969	0.12357395851191	0.0239261541971977
-1.5	0.118587089814388	0.17318373469148	0.111459203816629	0.0200888938481541
-1.4	0.106657172813417	0.156480459603516	0.100639557534228	0.0168586844957883
-1.3	0.09607111922851	0.141413278461644	0.0910227766320318	0.0142680481104181
-1.2	0.0867077086579556	0.127832087294964	0.0824864402196685	0.012330870163736
-1.1	0.0784101095249347	0.115551556574971	0.074876989085352	0.0110124851829132
-1	0.0709872789836896	0.10435264126211	0.0680124940093267	0.0102044093303826
-0.9	0.0642202172295113	0.0939879218631406	0.0616893927248041	0.00973315973068159
-0.8	0.0578724695630222	0.0841904672768562	0.0556922720869575	0.00940457308122651
-0.7	0.0517028896077567	0.0746849926788394	0.0498048478046858	0.00904775652118268
-0.6	0.0454780830066261	0.0651995471668427	0.0438200999240982	0.00853337602331026
-0.5	0.0389824555098646	0.0554761002594568	0.0375481332156581	0.00777119537641957
-0.4	0.0320251373240899	0.0452793094186605	0.0308214850148448	0.00670042753476976
-0.3	0.0244452005777743	0.0344050277997038	0.0234994262130177	0.00528066643690421
-0.2	0.0161303164311776	0.022707916173862	0.0154859440015544	0.00348913579303036
-0.0999999999999996	0.00781802009993161	0.0110538262434141	0.00749726951270366	0.00165334416037174
0	0	0	0	0
0.100000000000001	0.00738835767878217	0.010561147157937	0.0070779376186481	0.00147830590272792
0.2	0.0144193701465559	0.0207474213900236	0.0138173683427104	0.00279084216992724
0.3	0.0211729261552578	0.0306857175673183	0.020307524249515	0.00394923418979523
0.4	0.0277359222998845	0.0405102053474139	0.0266451137363439	0.00496806638319522
0.5	0.034201200529396	0.0503598734820693	0.0329327449991812	0.00586557495433599
0.600000000000001	0.0406659735139852	0.0603755736749684	0.0392767345698142	0.00666437596175562
0.700000000000001	0.0472297990306635	0.0706967995437765	0.0457844436784942	0.00739210537095741
0.800000000000001	0.0539922458632001	0.0814584956301214	0.0525613895641255	0.00808175523487597
0.9	0.0610504604238129	0.0927881959719995	0.0597084411106191	0.00877140386074301
1	0.0684968738665868	0.104803737943918	0.0673194035959827	0.00950303133621386
1.1	0.0764172717444057	0.117611700050835	0.0754792242728453	0.0103202829733518
1.2	0.0848893859010171	0.131306599626846	0.0842629325145847	0.0112654248830397
1.3	0.0939820796917215	0.145970786327799	0.0937353027961234	0.012376177418018
1.4	0.103755107866817	0.16167489915029	0.103951129851489	0.0136833025531351
1.5	0.114259362951948	0.178478724399161	0.114955950955736	0.0152095545056897
1.6	0.125537481597276	0.196432294279166	0.126787040136319	0.0169700318266337
1.7	0.13762467661861	0.215577089459239	0.13947452079083	0.0189734832426661
1.8	0.150549675179915	0.235947242317441	0.153042480666392	0.0212239707906841
1.9	0.164335670186095	0.257570671556616	0.167510013152344	0.0237224334005577
2	0.179001221355638	0.280470108104255	0.182892143275956	0.0264679274189688
2.1	0.194561068717766	0.304663994505502	0.199200622438734	0.0294585039415811
2.2	0.211026841706248	0.330167255364709	0.2164445927931	0.0326917773148326
2.3	0.228407661176	0.356991945877698	0.234631131832115	0.036165266454345
2.4	0.246710640390254	0.385147790573463	0.253765692275602	0.039876583736189
2.5	0.265941295625354	0.414642626430366	0.273852453518805	0.0438235282092784
2.6	0.286103878816252	0.445482764669219	0.294894600173536	0.0480041220152574
