# Supplementary material for: Maternal preconceptional and prenatal exposure to El Niño Southern Oscillation levels and child mortality: a multi-country study
Source: Nat Commun. 2024 Jul 17;15:6034. doi: 10.1038/s41467-024-50467-x (PMC11254917; doi:10.1038/s41467-024-50467-x)
Supplement: Supplementary file 4 — Source data [file 41467_2024_50467_MOESM4_ESM.zip › Source Data/Supplemental Figure S12/MEI 0_11_cumse.csv]

	lag0	lag1	lag2	lag3
-2.4	0.0543608039019734	0.0542056494177949	0.0505241294277707	0.0258028238735556
-2.3	0.0496553466039774	0.0496811694533214	0.0461831076200189	0.0229845097400363
-2.2	0.0452986885859536	0.0454945460440189	0.0421923956229555	0.0203954570055305
-2.1	0.0412911738761836	0.0416444201238763	0.0385516314866693	0.0180429566735661
-2	0.0376314343528134	0.0381273531481551	0.0352579263558133	0.0159352524662711
-1.9	0.0343155285789601	0.0349370097597356	0.0323047510899417	0.0140809248674291
-1.8	0.0313358724599061	0.0320632179911795	0.029680668726592	0.0124874627079472
-1.7	0.0286800278822273	0.0294909968219802	0.0273680754997747	0.011158634489558
-1.6	0.02632950375052	0.0271997046826449	0.025342211580384	0.0100905773105928
-1.5	0.0242588173023303	0.0251625122235204	0.0235707549706099	0.00926740578405523
-1.4	0.0224351150619299	0.0233464045520069	0.0220142590127731	0.00865832562606869
-1.3	0.02081860595273	0.0217128450911506	0.0206275129781158	0.0082184867650259
-1.2	0.0193638895967572	0.0202190896958432	0.0193616496192604	0.00789405270402044
-1.1	0.0180220177853736	0.0188199735389942	0.0181666094923784	0.00762933945370948
-1	0.0167429160535356	0.0174698755619116	0.0169935031571889	0.00737295499520575
-0.9	0.0154777182180153	0.0161245464335885	0.0157965073557753	0.00708122742597622
-0.8	0.0141806533426807	0.0147425645106934	0.0145341199914011	0.00671905089395959
-0.7	0.0128103086830403	0.0132863145545841	0.0131697852101562	0.00625915531055298
-0.6	0.0113302823469456	0.0117225129068729	0.0116720251994258	0.00568075603499985
-0.5	0.00970938354412445	0.0100224072482087	0.010014279907023	0.0049681685614751
-0.4	0.00792167053576101	0.0081619021734774	0.00817472553398772	0.00410967301385589
-0.3	0.00594700759904036	0.00612227813896326	0.00613667836004357	0.0030968505051349
-0.2	0.00383770669832577	0.00395523127493372	0.00395783522440099	0.00197335425500835
-0.0999999999999996	0.00184880641921912	0.00190842970995367	0.00190564085104553	0.000935207917283566
0	0	0	0	0
0.100000000000001	0.00171865422697802	0.00178082560420211	0.00177037333259442	0.000837141199078181
0.200000000000001	0.00331865787807107	0.00344640993443865	0.00341855190573619	0.00158229558708636
0.3	0.004813241513052	0.00501085257258818	0.0049595758579832	0.00224305606832163
0.4	0.00621750568096593	0.0064900928685764	0.00641059096761847	0.0028288826592019
0.5	0.00754850880583921	0.00790194959302192	0.00779091255874288	0.00335148423157271
0.600000000000001	0.00882527152295544	0.00926606983135602	0.00912197840029072	0.00382517657057091
0.700000000000001	0.0100686655062329	0.0106037613719768	0.0104271551208829	0.00426712328477753
0.800000000000001	0.0113011597705816	0.0119376909396481	0.0117313731132111	0.00469732139093977
0.900000000000001	0.0125464112601801	0.0132914462079794	0.0130605865057912	0.00513817402017218
1	0.0138287094348024	0.0146889812752143	0.0144410856978695	0.00561354234501017
1.1	0.0151723129989864	0.0161539888317985	0.0158987233288661	0.00614731797915013
1.2	0.0166007434094141	0.0177092608606498	0.0174581397396082	0.00676177029970716
1.3	0.0181361151371561	0.0193761067266482	0.0191420808178561	0.00747607839019406
1.4	0.0197985800912489	0.0211738895025745	0.0209708853555903	0.00830542545297346
1.5	0.0216059426745129	0.0231197201936184	0.0229621852832899	0.0092608110145149
1.6	0.0235734692752408	0.0252283216907801	0.0251308218522655	0.0103494683464342
1.7	0.0257138821750141	0.0275120480125693	0.0274889465779303	0.011575620305495
1.8	0.0280375023586071	0.0299810260457026	0.0300462555905157	0.0129413087257015
1.9	0.0305524932453069	0.032643379055367	0.0328103013212258	0.0144471257473679
2	0.0332651572676194	0.0355054924885411	0.0357868323775356	0.0160927777717006
2.1	0.0361802454574204	0.0385722897476978	0.0389801252877361	0.0178774814096444
2.2	0.0393012519573192	0.0418474951098329	0.0423932855281039	0.0198002220961659
2.3	0.0426306769222858	0.0453338701366162	0.0460285068419716	0.0218599127077787
2.4	0.0461702505628234	0.0490334173174759	0.0498872861660183	0.0240554846806068
2.5	0.0499211174956718	0.0529475498785337	0.0539705965974994	0.0263859360152511
