# Supplementary material for: Maternal preconceptional and prenatal exposure to El Niño Southern Oscillation levels and child mortality: a multi-country study
Source: Nat Commun. 2024 Jul 17;15:6034. doi: 10.1038/s41467-024-50467-x (PMC11254917; doi:10.1038/s41467-024-50467-x)
Supplement: Supplementary file 4 — Source data [file 41467_2024_50467_MOESM4_ESM.zip › Source Data/Supplemental Figure S12/abNino1_2 0_11_cumse.csv]

	lag0	lag1	lag2	lag3
-1.9	0.0257241422077433	0.0274480512700808	0.0290630687997791	0.0300106195460578
-1.8	0.022739453684098	0.0241642407332675	0.0254464402198671	0.0258519617420751
-1.7	0.0200797952910239	0.0212253269156262	0.0221977768215846	0.0220474592558427
-1.6	0.0177484993713618	0.0186370875494507	0.019325888238528	0.0186066204926797
-1.5	0.0157447071843008	0.0164022810232331	0.0168381475088197	0.0155425505941322
-1.4	0.0140600936912535	0.014517289167307	0.014737191812426	0.0128729711263488
-1.3	0.012675065617061	0.0129675956245969	0.0130156213886658	0.0106204061926582
-1.2	0.0115556985233589	0.0117231993261287	0.0116493521524305	0.00880902383035374
-1.1	0.0106531925849673	0.0107361732261767	0.0105922212142828	0.00745318822713411
-1	0.00990698707416572	0.00994257587703742	0.00977572482359723	0.00653416353871642
-0.9	0.00925085499642127	0.00926892376070826	0.00911588471705148	0.00597608348623872
-0.8	0.00861970017194477	0.00864073302502323	0.00852465174686642	0.00564921309872645
-0.7	0.0079547790415961	0.0079897643685314	0.00792051184317087	0.00540685337644361
-0.6	0.00720638376184109	0.00725808640300334	0.00723466503026073	0.00512284278151886
-0.5	0.00633433905110405	0.00639910097432262	0.00641262122143869	0.0047053657460014
-0.4	0.00530724464692301	0.00537673156694571	0.00541301850850001	0.00409308164841558
-0.3	0.00410147154670848	0.00416413918358426	0.00420567077734783	0.00324659698317675
-0.2	0.00271355222905159	0.00275664520289883	0.00278495301247051	0.00215710898014037
-0.0999999999999999	0.00132609379093256	0.00134715354476465	0.00135962434909161	0.00104853550195022
0	0	0	0	0
0.1	0.00126940765521409	0.0012898702632031	0.00129861603502783	0.000989254707915042
0.2	0.00248723423141464	0.00252797028393422	0.00254137072619827	0.0019200793156687
0.3	0.00365902372860355	0.00372028160656167	0.00373388018072729	0.00279343154183619
0.4	0.00479076347847842	0.00487325499314259	0.00488224013904705	0.00361039174885627
0.5	0.005888878442658	0.0059937992879977	0.00599302640440938	0.00437218097872467
0.6	0.00696021344106159	0.00708925638392002	0.00707328279325402	0.00508018174139523
0.7	0.00801200165741242	0.00816736072513497	0.00813049441475087	0.00573596190771315
0.8	0.00905181835751491	0.00923618256868449	0.00917254460741071	0.00634130205578655
0.9	0.0100875196108599	0.0103040552958179	0.0102076547101066	0.00689822658579045
1	0.0111271668853082	0.0113794883426483	0.0112443070064187	0.00740903883559534
1.1	0.0121789395926058	0.0124710686685183	0.0122911525719367	0.00787636027406637
1.2	0.0132510388548485	0.0135873549179613	0.013356907222422	0.00830317358863693
1.3	0.0143515867650632	0.0147367693588062	0.014450240101561	0.00869286907977296
1.4	0.0154885260591197	0.0159274931232977	0.0155796604376982	0.00904929318350335
1.5	0.0166695252748127	0.017167370140747	0.0167534084486597	0.0093767971230883
1.6	0.0179018940977204	0.0184638244296323	0.0179793561739741	0.00968028261778617
1.7	0.0191925127263496	0.0198237942197666	0.019264923171434	0.00996524026745823
1.8	0.0205477778610411	0.0212536848880538	0.0206170106562313	0.0102377747800665
1.9	0.0219735665181695	0.0227593411384298	0.0220419560022539	0.0105046098280928
2	0.0234752174930021	0.0243460374487254	0.0235455078208563	0.0107730643782012
2.1	0.0250575291126643	0.026018484701388	0.0251328203167286	0.0110509923614447
2.2	0.0267247710490547	0.0277808501931254	0.0268084644618672	0.0113466791463782
2.3	0.0284807074459867	0.0296367878875512	0.0285764528078464	0.0116686919464395
2.4	0.0303286284392381	0.0315894757834807	0.0304402744696615	0.0120256871354273
2.5	0.0322713872527282	0.0336416575343761	0.0324029368940537	0.0124261848420485
2.6	0.034311440357015	0.0357956858763603	0.0344670113697807	0.0128783286640552
2.7	0.0364508885936696	0.0380535659161975	0.0366346797381088	0.0133896537799794
2.8	0.0386915176280689	0.0404169968283135	0.0389077803229737	0.0139668881135668
2.9	0.0410348365391193	0.0428874109649921	0.0412878516491229	0.014615807491786
3	0.0434821137522235	0.0454660097704913	0.0437761730061828	0.0153411575418742
3.1	0.0460344098533711	0.0481537961983996	0.0463738013229424	0.0161466445574096
3.2	0.0486926070826201	0.0509516035637835	0.0490816041326683	0.0170349875815424
3.3	0.0514574354981438	0.0538601209259522	0.0519002886419316	0.0180080168958568
3.4	0.0543294959361035	0.0568799152054527	0.0548304270736649	0.0190668010746812
3.5	0.0573092799775394	0.0600114503023418	0.0578724785539081	0.0202117854810924
3.6	0.0603971871820319	0.0632551035130884	0.0610268078648714	0.0214429283358239
3.7	0.0635935398688591	0.0666111795502681	0.0642937014070265	0.0227598248290726
3.8	0.06689859572799	0.0700799224602895	0.067673380710284	0.0241618139809216
3.9	0.07031255853209	0.0736615257156879	0.0711660138170836	0.0256480663880995
4	0.0738355872017772	0.0773561407344381	0.0747717248345128	0.0272176533799891
4.1	0.0774678034533139	0.0811638840523581	0.0784906019227398	0.0288695995111477
4.2	0.0812092982333108	0.085084843348083	0.0823227039560961	0.0306029209558233
4.3	0.0850601371205561	0.0891190824946047	0.086268066062991	0.0324166524881951
4.4	0.0890203648518478	0.0932666457877677	0.0903267042226458	0.0343098655439096
