# Supplementary material for: Maternal preconceptional and prenatal exposure to El Niño Southern Oscillation levels and child mortality: a multi-country study
Source: Nat Commun. 2024 Jul 17;15:6034. doi: 10.1038/s41467-024-50467-x (PMC11254917; doi:10.1038/s41467-024-50467-x)
Supplement: Supplementary file 4 — Source data [file 41467_2024_50467_MOESM4_ESM.zip › Source Data/Supplemental Figure S12/MEI 0_11_cumest.csv]

	lag0	lag1	lag2	lag3
-2.4	-0.157244883030088	-0.135910101558496	-0.147875671961017	-0.283825354725867
-2.3	-0.140980822641411	-0.121228138671081	-0.134698095789909	-0.25593820153211
-2.2	-0.125575258389361	-0.107347237882924	-0.122145283981834	-0.229475221351685
-2.1	-0.111028190273936	-0.0942673991940245	-0.11021723653679	-0.204436414184593
-2	-0.0973396182951384	-0.0819886226043831	-0.0989139534547785	-0.180821780030833
-1.9	-0.0845095424529669	-0.0705109081139996	-0.0882354347357985	-0.158631318890406
-1.8	-0.0725379627474215	-0.0598342557228739	-0.0781816803798502	-0.13786503076331
-1.7	-0.0614248791785023	-0.049958665431006	-0.0687526903869338	-0.118522915649548
-1.6	-0.0511702917462095	-0.0408841372383961	-0.0599484647570491	-0.100604973549117
-1.5	-0.0417742004505429	-0.0326106711450439	-0.0517690034901963	-0.0841112044620189
-1.4	-0.0332366052915026	-0.0251382671509497	-0.0442143065863752	-0.0690416083882532
-1.3	-0.0255575062690886	-0.0184669252561133	-0.037284374045586	-0.0553961853278198
-1.2	-0.0187369033833008	-0.0125966454605348	-0.0309792058678286	-0.0431749352807186
-1.1	-0.0127747966341393	-0.00752742776421413	-0.0252988020531029	-0.03237785824695
-1	-0.00767118602160401	-0.0032592721671513	-0.0202431626014091	-0.0230049542265136
-0.9	-0.003426071545695	0.000207821330653684	-0.015812287512747	-0.0150562232194095
-0.8	-3.94532064122707e-05	0.00287385272920077	-0.0120061767871168	-0.00853166522563785
-0.7	0.00248866899624418	0.00473882202849001	-0.00882483042451832	-0.00343128024519854
-0.6	0.00415829506227439	0.00580272922852138	-0.00626824842495169	0.000244931721908408
-0.5	0.00496942499167835	0.00606557432929493	-0.00433643078841681	0.00249697067568308
-0.4	0.004922058784456	0.00552735733081058	-0.00302937751491378	0.00332483661612528
-0.3	0.00401619644060742	0.0041880782330684	-0.00234708860444252	0.00272852954323521
-0.2	0.00245699357089012	0.00229463156090984	-0.00207394711291777	0.00111307224435558
-0.0999999999999996	0.00108786797605048	0.000862028487508396	-0.00132352752113211	0.000143558973021411
0	0	0	0	0
0.100000000000001	-0.000806610357261446	-0.000291453901615441	0.00189663545047849	0.000682395325291166
0.200000000000001	-0.00133196309573379	-1.23332173378714e-05	0.00436637883030338	0.00219074494889501
0.3	-0.00157605821541702	0.000837362052832717	0.00740923013947471	0.00452504887081157
0.4	-0.00153889571631115	0.0022576319088963	0.0110251893779924	0.00768530709104078
0.5	-0.00122047559841622	0.00424847635085288	0.0152142565458566	0.0116715196095826
0.600000000000001	-0.000620797861732204	0.00680989537870245	0.0199764316430671	0.0164836864264371
0.700000000000001	0.000260137493740934	0.00994188899244504	0.025311714669624	0.0221218075416043
0.800000000000001	0.00142233046800314	0.0136444571920806	0.0312201056255274	0.0285858829550842
0.900000000000001	0.00286578106105448	0.0179175999776092	0.0377016045107772	0.0358759126668767
1	0.00459048927289488	0.0227613173490308	0.0447562113253733	0.0439918966769819
1.1	0.00659645510352437	0.0281756093063454	0.0523839260693159	0.0529338349853998
1.2	0.00888367855294297	0.034160475849553	0.0605847487426049	0.0627017275921303
1.3	0.0114521596211507	0.0407159169786536	0.0693586793452403	0.0732955744971735
1.4	0.0143018983081475	0.0478419326936472	0.0787057178772221	0.0847153757005294
1.5	0.0174328946139333	0.0555385229945338	0.0886258643385503	0.0969611312021979
1.6	0.0208451485385083	0.0638056878813134	0.0991191187292249	0.110032841002179
1.7	0.0245386600818723	0.0726434273539859	0.110185481049246	0.123930505100473
1.8	0.0285134292440255	0.0820517414125515	0.121824951298613	0.138654123497079
1.9	0.0327694560249677	0.0920306300570101	0.134037529477327	0.154203696191999
2	0.0373067404246991	0.102580093287362	0.146823215585387	0.170579223185231
2.1	0.0421252824432195	0.113700131103606	0.160182009622794	0.187780704476775
2.2	0.047225082080529	0.125390743505744	0.174113911589547	0.205808140066632
2.3	0.0526061393366276	0.137651930493775	0.188618921485647	0.224661529954802
2.4	0.0582684542115153	0.150483692067698	0.203697039311093	0.244340874141285
2.5	0.0642120267051921	0.163886028227515	0.219348265065885	0.26484617262608
