# Supplementary material for: Maternal preconceptional and prenatal exposure to El Niño Southern Oscillation levels and child mortality: a multi-country study
Source: Nat Commun. 2024 Jul 17;15:6034. doi: 10.1038/s41467-024-50467-x (PMC11254917; doi:10.1038/s41467-024-50467-x)
Supplement: Supplementary file 4 — Source data [file 41467_2024_50467_MOESM4_ESM.zip › Source Data/Supplemental Figure S13/ONI 0_59_cumest.csv]

	lag0	lag1	lag2	lag3	lag4	lag5	lag6	lag7	lag8
-1.8	-0.12511746026168	-0.114807930872967	-0.0591978342580842	-0.0147507748074516	0.0129659215510575	0.0253536743325316	0.0234635481732871	0.0079962528308679	-0.0206978568159538
-1.7	-0.11700171501522	-0.109548223810802	-0.0597255680812844	-0.0193045373785551	0.00600174350026575	0.0169055249025514	0.0139409945888316	-0.00253572226720699	-0.0323465630787211
-1.6	-0.109026648819233	-0.104156802323577	-0.059799227712401	-0.0232183117776956	-0.000218796531057496	0.00929531680657675	0.00539602731950467	-0.0118686656027422	-0.0424747622653978
-1.5	-0.101192261673721	-0.0986336664112925	-0.059418813151434	-0.0264920980048731	-0.00569569854291226	0.00252305004460767	-0.00217135363469397	-0.0200025771757377	-0.0510824543759837
-1.4	-0.0934985535786821	-0.0929788160739483	-0.0585843243983833	-0.0291258960600876	-0.0104289625352985	-0.00341127538335572	-0.00876114827376405	-0.0269374569861935	-0.0581696394104788
-1.3	-0.0859455245341172	-0.0871922513115444	-0.0572957614532489	-0.031119705943339	-0.0144185885082162	-0.00850765947731351	-0.0143733565977058	-0.0326733050341096	-0.0637363173688833
-1.2	-0.0785331745400261	-0.0812739721240807	-0.055553124316031	-0.0324735276546275	-0.0176645764616654	-0.0127661022372657	-0.019007978606519	-0.037210121319486	-0.0677824882511969
-1.1	-0.0712615035964089	-0.0752239785115573	-0.0533564129867293	-0.033187361193953	-0.0201669263956461	-0.0161866036632122	-0.0226650143002039	-0.0405479058423228	-0.0703081520574199
-1	-0.0641305117032655	-0.0690422704739741	-0.050705627465344	-0.0332612065613154	-0.0219256383101583	-0.0187691637551531	-0.0253444636787603	-0.0426866586026199	-0.0713133087875521
-0.9	-0.057140198860596	-0.0627288480113312	-0.0476007677518751	-0.0326950637567149	-0.022940712205202	-0.0205137825130884	-0.0270463267421882	-0.0436263796003772	-0.0707979584415935
-0.8	-0.0502905650684002	-0.0562837111236286	-0.0440418338463226	-0.0314889327801513	-0.0232121480807771	-0.0214204599370181	-0.0277706034904877	-0.0433670688355949	-0.0687621010195442
-0.7	-0.0435816103266783	-0.0497068598108662	-0.0400288257486864	-0.0296428136316248	-0.0227399459368839	-0.0214891960269422	-0.0275172939236588	-0.041908726308273	-0.0652057365214043
-0.6	-0.0370133346354302	-0.0429982940730441	-0.0355617434589665	-0.0271567063111352	-0.021524105773522	-0.0207199907828606	-0.0262863980417015	-0.0392513520184113	-0.0601288649471735
-0.5	-0.030585737994656	-0.0361580139101623	-0.0306405869771631	-0.0240306108186826	-0.0195646275906916	-0.0191128442047735	-0.0240779158446157	-0.0353949459660099	-0.053531486296852
-0.4	-0.0242988204043555	-0.0291860193222207	-0.0252653563032759	-0.020264527154267	-0.0168615113883928	-0.0166677562926807	-0.0208918473324015	-0.0303395081510689	-0.0454136005704398
-0.3	-0.0181525818645289	-0.0220823103092195	-0.0194360514373052	-0.0158584553178884	-0.0134147571666254	-0.0133847270465823	-0.0167281925050588	-0.0240850385735882	-0.0357752077679368
-0.2	-0.0121470223751761	-0.0148468868711584	-0.0131526723792507	-0.0108123953095468	-0.00922436492538952	-0.00926375646647826	-0.0115869513625877	-0.0166315372335677	-0.0246163078893431
-0.0999999999999996	-0.00618754301702964	-0.00748298797258829	-0.00654684234186534	-0.00532975465067784	-0.00452555732628328	-0.0045578148924679	-0.00574420074207141	-0.00829649713698694	-0.0123205952081611
0	0	0	0	0	0	0	0	0	0
0.100000000000001	0.00643298198465601	0.00760148213485157	0.0064636789583242	0.00513950808368757	0.00430910289848364	0.00436322427882003	0.00559494288177742	0.00819963914540961	0.0122750032887435
0.2	0.0131114029369383	0.0153214584319663	0.0128441945331072	0.0100887696003848	0.00840175136916759	0.00853185794399212	0.0110406279032608	0.0163024202992418	0.0245044146580693
0.3	0.0200352628568469	0.0231599288913443	0.019141546724349	0.0148477845500917	0.0122779454120519	0.0125059009955163	0.0163370550644501	0.0243083434614966	0.0366882341079775
0.4	0.0272045617443819	0.0311168935129856	0.0253557355320496	0.0194165529328083	0.0159376850271365	0.0162853534333926	0.0214842243653454	0.032217408632174	0.0488264616384681
0.5	0.0346192995995433	0.0391923522968901	0.031486760956209	0.0237950747485346	0.0193809702144215	0.019870215257621	0.0264821358059466	0.040029615811274	0.060919097249541
0.600000000000001	0.0422794764223309	0.0473863052430578	0.0375346229968273	0.0279833499972706	0.0226078009739067	0.0232604864682014	0.0313307893862538	0.0477449649987966	0.0729661409411963
0.700000000000001	0.0501850922127449	0.0556987523514888	0.0434993216539044	0.0319813786790162	0.0256181773055924	0.026456167065134	0.036030185106267	0.0553634561947419	0.0849675927134341
0.800000000000001	0.0583361469707852	0.064129693622183	0.0493808569274403	0.0357891607937716	0.0284120992094783	0.0294572570484186	0.0405803229659861	0.0628850893991097	0.0969234525662541
0.9	0.0667326406964518	0.0726791290551404	0.0551792288174349	0.0394066963415365	0.0309895666855646	0.0322637564180554	0.0449812029654111	0.0703098646119001	0.108833720499656
1	0.0753745733897448	0.0813470586503611	0.0608944373238884	0.0428339853223113	0.0333505797338512	0.0348756651740442	0.0492328251045422	0.0776377818331132	0.120698396513641
1.1	0.0842619450506642	0.090133482407845	0.0665264824468008	0.0460710277360956	0.0354951383543381	0.0372929833163851	0.0533351893833792	0.0848688410627489	0.132517480608208
1.2	0.0933947556792098	0.0990384003275922	0.0720753641861719	0.0491178235828898	0.0374232425470254	0.0395157108450781	0.0572882958019221	0.0920030423008072	0.144290972783358
1.3	0.102773005275382	0.108061812409603	0.0775410825420019	0.0519743728626935	0.039134892311913	0.0415438477601232	0.061092144360171	0.0990403855472879	0.15601887303909
1.4	0.11239669383918	0.117203718653876	0.0829236375142907	0.054640675575507	0.0406300876490009	0.0433773940615204	0.0647467350581259	0.105980870802191	0.167701181375404
1.5	0.122265821370605	0.126464119060413	0.0882230291030383	0.0571167317213301	0.0419088285582892	0.0450163497492696	0.0682520678957868	0.112824498065518	0.179337897792301
1.6	0.132380387869656	0.135843013629213	0.0934392573082447	0.0594025413001629	0.0429711150397778	0.046460714823371	0.0716081428731536	0.119571267337266	0.19092902228978
1.7	0.142740393336333	0.145340402360277	0.0985723221299099	0.0614981043120054	0.0438169470934667	0.0477104892838244	0.0748149599902263	0.126221178617438	0.202474554867841
1.8	0.153345837770637	0.154956285253603	0.103622223568034	0.0634034207568576	0.044446324719356	0.04876567313063	0.077872519247005	0.132774231906032	0.213974495526485
1.9	0.164196721172567	0.164690662309193	0.108588961622617	0.0651184906347194	0.0448592479174456	0.0496262663637877	0.0807808206434898	0.139230427203048	0.225428844265711
2	0.175293043542123	0.174543533527046	0.113472536293658	0.066643313945591	0.0450557166877356	0.0502922689832973	0.0835398641796803	0.145589764508487	0.236837601085519
2.1	0.186634804879306	0.184514898907162	0.118272947581159	0.0679778906894723	0.0450357310302259	0.0507636809891592	0.086149649855577	0.151852243822349	0.24820076598591
2.2	0.198222005184115	0.194604758449542	0.122990195485118	0.0691222208663631	0.0447992909449163	0.0510405023813731	0.0886101776711795	0.158017865144634	0.259518338966883
2.3	0.21005464445655	0.204813112154185	0.127624280005536	0.0700763044762638	0.0443463964318073	0.051122733159939	0.0909214476264881	0.16408662847534	0.270790320028439
2.4	0.222132722696612	0.215139960021091	0.132175201142413	0.0708401415191741	0.0436770474908986	0.0510103733248572	0.0930834597215025	0.17005853381447	0.282016709170577
2.5	0.2344562399043	0.22558530205026	0.136642958895749	0.071413731995094	0.0427912441221901	0.0507034228761272	0.0950962139562228	0.175933581162022	0.293197506393297
2.6	0.247025196079614	0.236149138241693	0.141027553265544	0.0717970759040236	0.0416889863256819	0.0502018818137495	0.0969597103306492	0.181711770517997	0.3043327116966
