# Supplementary material for: Maternal preconceptional and prenatal exposure to El Niño Southern Oscillation levels and child mortality: a multi-country study
Source: Nat Commun. 2024 Jul 17;15:6034. doi: 10.1038/s41467-024-50467-x (PMC11254917; doi:10.1038/s41467-024-50467-x)
Supplement: Supplementary file 4 — Source data [file 41467_2024_50467_MOESM4_ESM.zip › Source Data/Supplemental Figure S13/abNino34 0_11_cumest.csv]

	lag0	lag1	lag2	lag3	lag4	lag5	lag6	lag7	lag8
-2	-0.0470213341761851	-0.0364739502921166	-0.000233433046820459	0.0388436745837187	0.0734037202670111	0.0992141991184034	0.113100732474406	0.112947067892691	0.0976950791520962
-1.9	-0.048223643980557	-0.0383012237738587	-0.00384578952434556	0.0317384353917708	0.0619992924168097	0.0836171239492025	0.0941021867877731	0.0917946521317372	0.0758646055807027
-1.8	-0.0490497615592163	-0.0397418182403615	-0.00707373746496331	0.0251815745705841	0.0514166843517257	0.069150301228141	0.0765214572120896	0.0722895069784112	0.0558341278645256
-1.7	-0.0494996869121632	-0.0407957336916251	-0.0099172768686737	0.0191730921201582	0.0416558960717591	0.0558137309552188	0.0603585437473552	0.0544316324327132	0.0376036460035653
-1.6	-0.0495734200393975	-0.0414629701276494	-0.0123764077354767	0.0137129880404935	0.0327169275769099	0.0436074131304361	0.0456134463935699	0.0382210284946431	0.0211731599978216
-1.5	-0.0492709609409194	-0.0417435275484346	-0.0144511300653724	0.00880126233158974	0.0245997788671781	0.0325313477537928	0.0322861651507338	0.023657695164201	0.00654266984729447
-1.4	-0.0485923096167288	-0.0416374059539806	-0.0161414438583607	0.004437914993447	0.0173044499425638	0.0225855348252889	0.0203767000188467	0.0107416324413868	-0.00628782444801604
-1.3	-0.0475374660668256	-0.0411446053442873	-0.0174473491144416	0.000622946026065301	0.0108309408030669	0.0137699743449244	0.00988505099790882	-0.000527159673799363	-0.0173183228881098
-1.2	-0.0461064302912101	-0.0402651257193549	-0.0183688458336152	-0.00264364457055541	0.00517925144868742	0.00608466631269937	0.000811218087920019	-0.0101486811813576	-0.026548825472987
-1.1	-0.044299202289882	-0.0389989670791832	-0.0189059340158814	-0.00536185679641506	0.000349381879425356	-0.00047038927138627	-0.00684479871111966	-0.0181229320812879	-0.0339793322026476
-1	-0.0421157820628414	-0.0373461294237723	-0.0190586136612402	-0.00753169065151373	-0.00365866790471927	-0.00589519240733252	-0.0130829993992102	-0.0244499123735902	-0.0396098430770915
-0.9	-0.0395561696100884	-0.0353066127531222	-0.0188268847696917	-0.00915314613585136	-0.00684489790374648	-0.0101897430951393	-0.0179033839763517	-0.0291296220582646	-0.0434403580963188
-0.8	-0.0366203649316228	-0.0328804170672329	-0.0182107473412357	-0.010226223249428	-0.00920930811765628	-0.0133540413348068	-0.021305952442544	-0.032162061135311	-0.0454708772603294
-0.7	-0.0333083680274448	-0.0300675423661043	-0.0172102013758725	-0.0107509219922436	-0.0107518985464486	-0.0153880871263348	-0.0232907047977872	-0.0335472296047295	-0.0457014005691234
-0.6	-0.0296201788975543	-0.0268679886497366	-0.0158252468736019	-0.0107272423642981	-0.0114726691901236	-0.0162918804697233	-0.0238576410420813	-0.03328512746652	-0.0441319280227008
-0.5	-0.0255557975419512	-0.0232817559181297	-0.0140558838344239	-0.0101551843655917	-0.0113716200486811	-0.0160654213649725	-0.0230067611754263	-0.0313757547206826	-0.0407624596210616
-0.4	-0.0211152239606357	-0.0193088441712835	-0.0119021122583385	-0.00903474799612423	-0.0104487511221212	-0.0147087098120823	-0.0207380651978221	-0.0278191113672172	-0.0355929953642057
-0.3	-0.0162984581536078	-0.0149492534091981	-0.00936393214534582	-0.00736593325589576	-0.00870406241044389	-0.0122217458110527	-0.0170515531092689	-0.0226151974061239	-0.0286235352521331
-0.2	-0.0111055001208673	-0.0102029836318736	-0.00644134349544572	-0.00514874014490624	-0.00613755391364913	-0.00860452936188358	-0.0119472249097665	-0.0157640128374025	-0.019854079284844
-0.1	-0.00561713853646485	-0.00515884333573569	-0.00324438274723885	-0.00256702669413263	-0.00303780293157344	-0.00425620339427532	-0.00592184703327382	-0.00783447981592594	-0.0098939747259102
0	0	0	0	0	0	0	0	0	0
0.1	0.00574086620091355	0.00526799584926946	0.00328492747500706	0.00254084882082949	0.00295781881595698	0.00413913441014005	0.00578726831569158	0.00770386900748683	0.00978976072296343
0.2	0.0116054600662758	0.0106451442120726	0.0066103996777823	0.00505551976835579	0.00583565351629744	0.00816119983614474	0.0114399579138008	0.0152771272065344	0.01947530744298
0.3	0.0175937815960867	0.0161314450884096	0.00997641660832576	0.00754401284257893	0.00863350410102139	0.0120661962780141	0.0169580687943278	0.0227197745971429	0.0290566401600497
0.4	0.0237058307903463	0.0217268984782804	0.0133829782666374	0.0100063280434989	0.0113513705701289	0.0158541237357482	0.0223416009572725	0.0300318111793122	0.0385337588741726
0.5	0.0299416076490547	0.0274315043816849	0.0168300846527173	0.0124424653711157	0.0139892529236198	0.0195249822093469	0.0275905544026348	0.0372132369530423	0.0479066635853487
0.6	0.0363011121722117	0.0332452627986232	0.0203177357665654	0.0148524248254294	0.0165471511614943	0.0230787716988103	0.0327049291304149	0.0442640519183333	0.0571753542935779
0.7	0.0427843443598174	0.0391681737290953	0.0238459316081816	0.0172362064064399	0.0190250652837523	0.0265154922041384	0.0376847251406127	0.0511842560751851	0.0663398309988603
0.8	0.0493913042118718	0.0452002371731011	0.0274146721775661	0.0195938101141472	0.0214229952903938	0.0298351437253311	0.0425299424332282	0.0579738494235977	0.0754000937011959
0.9	0.0561219917283749	0.0513414531306406	0.0310239574747188	0.0219252359485514	0.0237409411814187	0.0330377262623885	0.0472405810082614	0.0646328319635711	0.0843561424005846
1	0.0629764069093267	0.057591821601714	0.0346737874996397	0.0242304839096523	0.0259789029568272	0.0361232398153106	0.0518166408657123	0.0711612036951054	0.0932079770970266
1.1	0.0699545497547272	0.0639513425863211	0.0383641622523288	0.0265095539974502	0.0281368806166192	0.0390916843840974	0.0562581220055809	0.0775589646182005	0.101955597790522
1.2	0.0770564202645764	0.070420016084462	0.0420950817327861	0.0287624462119448	0.0302148741607947	0.0419430599687489	0.0605650244278672	0.0838261147328565	0.11059900448107
1.3	0.0842820184388743	0.0769978420961367	0.0458665459410115	0.0309891605531363	0.0322128835893537	0.044677366569265	0.0647373481325712	0.0899626540390732	0.119138197168671
1.4	0.0916313442776209	0.0836848206213451	0.0496785548770052	0.0331896970210247	0.0341309089022962	0.0472946041856458	0.068775093119693	0.0959685825368509	0.127573175853326
1.5	0.0991043977808161	0.0904809516600873	0.0535311085407671	0.0353640556156098	0.0359689500996222	0.0497947728178912	0.0726782593892324	0.101843900226189	0.135903940535034
1.6	0.10670117894846	0.0973862352123632	0.0574242069322972	0.0375122363368919	0.0377270071813317	0.0521778724660014	0.0764468469411896	0.107588607107089	0.144130491213795
1.7	0.114421687780553	0.104400671278173	0.0613578500515955	0.0396342391848707	0.0394050801474247	0.0544439031299763	0.0800808557755645	0.113202703179549	0.152252827889609
1.8	0.122265924277094	0.111524259857516	0.0653320378986621	0.0417300641595464	0.0410031689979012	0.0565928648098157	0.083580285892357	0.11868618844357	0.160270950562476
1.9	0.130233888438084	0.118757000950394	0.0693467704734967	0.0437997112609189	0.0425212737327611	0.0586247575055199	0.0869451372915672	0.124039062899151	0.168184859232396
2	0.138325580263523	0.126098894556805	0.0734020477760997	0.0458431804889882	0.0439593943520047	0.0605395812170887	0.0901754099731953	0.129261326546294	0.17599455389937
2.1	0.14654099975341	0.13354994067675	0.0774978698064708	0.0478604718437545	0.0453175308556317	0.0623373359445223	0.0932711039372409	0.134352979384997	0.183700034563397
2.2	0.154880146907747	0.141110139310228	0.0816342365646101	0.0498515853252175	0.0465956832436423	0.0640180216878205	0.0962322191837043	0.139314021415262	0.191301301224477
2.3	0.163343021726531	0.14877949045724	0.0858111480505177	0.0518165209333773	0.0477938515160363	0.0655816384469834	0.0990587557125853	0.144144452637087	0.19879835388261
2.4	0.171929624209765	0.156557994117787	0.0900286042641934	0.053755278668234	0.0489120356728138	0.0670281862220109	0.101750713523884	0.148844273050473	0.206191192537796
2.5	0.180639954357447	0.164445650291866	0.0942866052056373	0.0556678585297875	0.0499502357139747	0.0683576650129031	0.104308092617601	0.153413482655419	0.213479817190035
2.6	0.189474012169578	0.17244245897948	0.0985851508748495	0.0575542605180379	0.0509084516395193	0.0695700748196601	0.106730892993735	0.157852081451927	0.220664227839328
2.7	0.198431797646158	0.180548420180627	0.10292424127183	0.0594144846329851	0.0517866834494474	0.0706654156422817	0.109019114652287	0.162160069439995	0.227744424485674
