# Supplementary material for: Maternal preconceptional and prenatal exposure to El Niño Southern Oscillation levels and child mortality: a multi-country study
Source: Nat Commun. 2024 Jul 17;15:6034. doi: 10.1038/s41467-024-50467-x (PMC11254917; doi:10.1038/s41467-024-50467-x)
Supplement: Supplementary file 4 — Source data [file 41467_2024_50467_MOESM4_ESM.zip › Source Data/Supplemental Figure S13/ESPI 0_59_cumse.csv]

	lag0	lag1	lag2	lag3	lag4	lag5	lag6	lag7	lag8
-2	0.024589758266977	0.0308476106564497	0.0381127175138001	0.0437695964256048	0.0489290810146944	0.0549357636263427	0.0604704146902814	0.0648451756608057	0.0707046880931055
-1.9	0.0216628360173683	0.0269363917888417	0.0331568354811712	0.0379860839240216	0.0423946194146483	0.0475971065444285	0.0523998602846229	0.0561669641894027	0.0612595995520383
-1.8	0.0189820379701702	0.023334910659108	0.0285834368666034	0.0326373834939342	0.0363399814535443	0.0407928684272015	0.0449128853842436	0.0481066451940878	0.0524809216949637
-1.7	0.0165522063020897	0.0200497758608725	0.0244001643182166	0.0277309955828688	0.0307719260475977	0.0345299581890661	0.0380164692932285	0.0406701590708412	0.0443742170692374
-1.6	0.0143786346129394	0.0170895787880735	0.0206174870776233	0.0232775747635462	0.0257003093377154	0.0288184982703037	0.0317208636136253	0.0338663295254381	0.0369477672409974
-1.5	0.0124664300043752	0.014465234873452	0.0172497203209383	0.0192924596497985	0.021139864860039	0.0236737322951358	0.0260415737945654	0.0277087275540321	0.0302143635856973
-1.4	0.0108191045574755	0.0121898365105692	0.0143160096724953	0.0157977800140949	0.0171130725716427	0.019119196702453	0.021002721488743	0.022219020087347	0.0241945867103325
-1.3	0.00943598315378699	0.0102770568734863	0.0118402979901631	0.0128246779081253	0.013654431163431	0.0151917373035021	0.0166425768003629	0.0174330523552739	0.0189229739178341
-1.2	0.00830826657502034	0.00873633470649874	0.00984756905695887	0.0104131627541364	0.0108150690694016	0.0119479033140079	0.0130213427100551	0.0134113505488735	0.0144594514957336
-1.1	0.00741449047074967	0.00756296804755401	0.00835130910528793	0.00860204523142157	0.00866040922154764	0.00946508368351099	0.010225539767956	0.0102526763400415	0.0109072544357604
-1	0.00671751074429783	0.00672446402196475	0.00732901132069612	0.00739660005122476	0.00723869986406329	0.00781224172072262	0.00834267940126102	0.00808740279024394	0.00841966011649881
-0.9	0.00616564120260308	0.00615185259251632	0.00669771683137015	0.00671894794844717	0.00650107609403824	0.00695706254241985	0.00736043608636839	0.00697339337071985	0.00710718518866881
-0.8	0.00569860959160595	0.00574694023959656	0.00631792663267147	0.00639365129270047	0.0062429135062401	0.00667812808491962	0.00704927436962536	0.00669654049729235	0.00678497524891372
-0.7	0.00525574892573163	0.0054036086901549	0.00603189389885755	0.00620533962234371	0.00617818567216206	0.00664110957243512	0.00703215443806922	0.00680253069999528	0.00694263194188881
-0.6	0.00478269813082884	0.00502802348661721	0.00570291042249266	0.00596931876603992	0.00606291296441442	0.00655645730496346	0.00697521671504019	0.00687783955952318	0.0070906579468268
-0.5	0.004234719061388	0.00454757277062027	0.00523047023651977	0.00555676052581571	0.00573701144820203	0.00623648700963641	0.00666327057589144	0.00666938531540497	0.00693360865783872
-0.4	0.00357708768314249	0.00391029886280411	0.00454676673590291	0.00488600531695712	0.00510600556099828	0.00557266869155221	0.0059737781778985	0.0060424261309905	0.00631936408041353
-0.3	0.00278406316520542	0.00308068084958738	0.00360785248764032	0.00390699467487469	0.00411541912388195	0.00450361148264651	0.0048385072150417	0.00492603978510078	0.00517030179179341
-0.2	0.0018433991764849	0.00204309383057631	0.00239577623230771	0.00260070201981037	0.00274626288027459	0.00300829830444589	0.00323436536141096	0.00329820667016807	0.00346309615405371
-0.1	0.000893707305243598	0.000986420403926206	0.00115467035916261	0.00125323987198656	0.00132324136077876	0.00144983040819205	0.00155885757278169	0.00158854911338907	0.00166596906979549
0	0	0	0	0	0	0	0	0	0
0.1	0.000840092118409668	0.00091809563257385	0.00107020470052421	0.00116073161106277	0.00122481249523466	0.00134264611342401	0.00144382598281477	0.00146887438622542	0.00153632619316273
0.2	0.00162925034405747	0.00177009248873976	0.00205823697781713	0.00223095328622399	0.00235277355570669	0.00257980264274736	0.00277450744863892	0.00281975116881267	0.00294479147215601
0.3	0.00237050469954245	0.00255856356616015	0.00296677296699206	0.0032130023668721	0.0033857320996396	0.00371345393732653	0.0039942531036797	0.00405460102302388	0.00422750193602326
0.4	0.00306727179073465	0.00328648513495422	0.00379894186167756	0.00410962094364342	0.00432586400526275	0.00474593278917964	0.0051056581431266	0.00517575005676155	0.00538695921741274
0.5	0.00372339212072781	0.00395730005492731	0.00455840783922411	0.00492403449372982	0.0051757399719028	0.00567999230425485	0.00611178331521166	0.00618595630593464	0.00642614963608656
0.6	0.00434316459462567	0.00457498753209176	0.00524946441581811	0.00566004528378418	0.00593840841430609	0.00651889362872149	0.00701625112393959	0.00708850434474434	0.00734865565368139
0.7	0.00493137516786978	0.00514413769039399	0.00587714096566066	0.00632214209268022	0.00661749635285472	0.00726651266395286	0.00782336240346502	0.0078873221636455	0.00815879512844419
0.8	0.00549331579810078	0.00567002784461351	0.00644731951313639	0.00691562699377958	0.00721733139097325	0.00792746906412237	0.00853823655931309	0.00858712504310779	0.0088617947729726
0.9	0.00603478919270073	0.0061586953263439	0.00696685731691073	0.00744675829829172	0.00774308758147964	0.00850728055506033	0.00916697833041325	0.00919359143145421	0.0094640047844028
1	0.00656209450499814	0.00661699916388071	0.0074437069658023	0.00792290588220937	0.0082009568943351	0.00901254455765434	0.00971687255263261	0.00971357541309183	0.00997316127694006
1.1	0.00708198937449715	0.00705266007005503	0.00788702062049688	0.00835271052684067	0.00859834551732037	0.00945114664394066	0.0101966054498644	0.0101553585256016	0.0103987008730369
1.2	0.00760162478280307	0.00747426558146912	0.00830721900296386	0.00874623222472603	0.0089440895141842	0.00983249064564422	0.0106165055524231	0.0105289393258627	0.0107521258932554
1.3	0.00812845127124269	0.00789122574554834	0.00871599986206017	0.00911506370394194	0.00924867642415373	0.0101677372221073	0.0109887884115409	0.0108463505993973	0.0110474064836028
1.4	0.00867009810222381	0.00831366574375664	0.00912625711543782	0.00947237577694346	0.00952444735137285	0.0104700254249458	0.0113277760400515	0.0111219795028912	0.0113013845866115
1.5	0.00923423061205367	0.00875224658370109	0.00955188391968444	0.00983285330967881	0.00978573803769646	0.0107546351756326	0.0116500447501736	0.0113728436957726	0.0115341114351523
1.6	0.00982839465317838	0.00921791419706969	0.0100074439849189	0.0102124795335054	0.0100488997733512	0.0110390297759718	0.0119744366373873	0.0116187474114257	0.0117690068022703
1.7	0.0104598598146809	0.00972159021143435	0.0105077171812918	0.0106281383179376	0.0103321283666573	0.0113427029213531	0.012321857555407	0.0118822117931643	0.0120326861703433
1.8	0.0111354742445738	0.0102738315949605	0.0110671551791094	0.0110970334967864	0.0106550333014198	0.0116867557386453	0.0127147901180843	0.0121880593073333	0.0123542891085473
1.9	0.0118615429239011	0.0108844969590809	0.0116993120800593	0.0116359694536319	0.0110379131454521	0.012093160480008	0.0131764876584632	0.012562557500156	0.0127642000865288
2	0.0126437382641892	0.0115624601956031	0.0124163316896363	0.0122605854465332	0.0115007733656494	0.0125837369821637	0.0137298897491294	0.0130321159289242	0.0132922124286286
2.1	0.0134870475780105	0.0123154052193765	0.0132285676683154	0.0129846666566512	0.0120622147322875	0.0131789645177876	0.0143963965857211	0.013621678354393	0.0139654198027582
2.2	0.0143957573043174	0.0131497205062165	0.0141443847353335	0.013819649026806	0.0127383951319405	0.0138968370316175	0.0151947179326147	0.0143531065715054	0.0148063134146889
2.3	0.0153734698430737	0.0140704936982695	0.0151701485309051	0.0147743898687542	0.0135422779439451	0.0147519934885768	0.0161400246789233	0.0152439207608877	0.0158315708193479
2.4	0.0164231461424276	0.0150815905328745	0.0163103740729801	0.0158552097822566	0.0144833070541697	0.0157552902361898	0.0172435571618804	0.0163066781784856	0.0170517962098682
2.5	0.0175471660105698	0.0161857927510454	0.0175679800423357	0.0170661516771759	0.0155675228973535	0.0169138533671929	0.0185127140470093	0.017549065120496	0.0184721345026912
2.6	0.0187473983145291	0.0173849674367226	0.0189445918187977	0.0184093705745609	0.0167980178656797	0.0182315194534976	0.0199515214141319	0.0189745588201119	0.0200934302018434
2.7	0.0200252743610099	0.018680243813207	0.0204408458612451	0.0198855672718142	0.0181755718677017	0.0197094996121503	0.0215613154897915	0.0205833949010892	0.0219135446527773
2.8	0.0213818593554381	0.0200721801145218	0.0220566640254909	0.0214943997258586	0.0196993169631211	0.0213470999434885	0.0233414749617578	0.0223735809428637	0.0239285440223924
2.9	0.0228179185067477	0.0215609102173768	0.0237914821901604	0.023234833807649	0.0213673277803242	0.0231423775355426	0.0252900856957353	0.024341781135962	0.0261336194198974
3	0.0243339758253192	0.0231462656560348	0.0256444295468852	0.0251054193377596	0.0231770893229725	0.0250926703927498	0.0274044785168632	0.0264839957963753	0.0285237197574387
3.1	0.0259303648235551	0.024827872819686	0.0276144622757246	0.0271044935762546	0.0251258355377072	0.0271949874787513	0.0296816269992125	0.0287960322651764	0.0310939421030821
3.2	0.0276072711491368	0.0266052276018234	0.0297004588169768	0.0292303227388311	0.0272107753630375	0.0294462734553307	0.0321184196757027	0.0312738013517984	0.0338397439924114
3.3	0.0293647676978413	0.0284777509111472	0.0319012848280738	0.0314811948201778	0.0294292314869797	0.0318435742770405	0.0347118323894514	0.0339134844282277	0.0367570374130157
3.4	0.031202843030603	0.0304448287094311	0.03421583533502	0.0338554764265002	0.031778716694039	0.0343841307890992	0.0374590275943806	0.0367116126686164	0.0398422104967525
3.5	0.0331214240266617	0.0325058399933771	0.0366430603775737	0.036351644274056	0.0342569684178262	0.0370654234413769	0.0403574035843995	0.0396650908884709	0.0430921087728429
3.6	0.0351203937008086	0.0346601756560606	0.0391819791019058	0.038968299609919	0.0368619569478027	0.0398851857528194	0.0434046113280154	0.0427711890008083	0.0465039964061772
3.7	0.037199605044211	0.0369072506185258	0.0418316860242011	0.0417041716103607	0.0395918781039155	0.0428413990403759	0.0465985515697943	0.0460275163221575	0.0500755097134475
