# Supplementary material for: Maternal preconceptional and prenatal exposure to El Niño Southern Oscillation levels and child mortality: a multi-country study
Source: Nat Commun. 2024 Jul 17;15:6034. doi: 10.1038/s41467-024-50467-x (PMC11254917; doi:10.1038/s41467-024-50467-x)
Supplement: Supplementary file 4 — Source data [file 41467_2024_50467_MOESM4_ESM.zip › Source Data/Supplemental Figure S13/abNino1_2 0_cumest.csv]

	lag0	lag1	lag2	lag3	lag4	lag5	lag6	lag7	lag8
-1.9	0.0183943518409322	0.0211211043964751	0.00610184389913511	-0.0220935559431168	-0.0526403516744927	-0.0758884458995835	-0.0846002655718322	-0.0739507619935341	-0.041527410815837
-1.8	0.0170062708150124	0.019991028320103	0.00726222172489522	-0.0170889612064128	-0.0435583206433198	-0.0636822731361033	-0.0711131310974711	-0.061619102802562	-0.0330842923889453
-1.7	0.0156637885115548	0.0188606343302139	0.00825371207341645	-0.0125179633716339	-0.0351868162040598	-0.0523999152768931	-0.0586425622299079	-0.0502382914896202	-0.0253488702692878
-1.6	0.0143669049305596	0.0177299224268079	0.00907631494469879	-0.00838056243878003	-0.0275258383567125	-0.042041372321953	-0.0471885589691427	-0.0398083280547086	-0.0183211444568646
-1.5	0.0131156200720267	0.0165988926098849	0.00973003033874226	-0.00467675840785126	-0.020575387101278	-0.032606644271283	-0.0367511213151753	-0.0303292124978274	-0.0120011149516756
-1.4	0.0119099339359561	0.0154675448794449	0.0102148582555468	-0.00140655127884756	-0.0143354624377563	-0.024095731124883	-0.0273302492680058	-0.0218009448189764	-0.00638878175372088
-1.3	0.0107498465223478	0.0143358792354879	0.0105307986951126	0.00143005894823107	-0.00880606436614735	-0.0165086328827532	-0.0189259428276342	-0.0142235250181558	-0.00148414486300042
-1.2	0.00963535783120179	0.0132038956780139	0.0106778516574394	0.00383307227338462	-0.00398719288645126	-0.00984534954489339	-0.0115382019940606	-0.00759695309536546	0.00271279572048575
-1.1	0.00856646786251809	0.012071594207023	0.0106560171425273	0.0058024886966131	0.000121152001332036	-0.00410588111130367	-0.00516702676728487	-0.00192122905060543	0.00620203999673768
-1	0.00754317661629669	0.0109389748225151	0.0104652951503764	0.00733830821791652	0.00351897029720254	0.000709772418015974	0.00018758285269297	0.0028036471161243	0.00898358796575534
-0.9	0.00656548409253759	0.0098060375244902	0.0101056856809866	0.00844053083729487	0.00620626200116025	0.00460161104306556	0.00452562686587292	0.00657767540482375	0.0110574396275388
-0.8	0.00563339029124079	0.00867278231294833	0.00957718873435786	0.00910915655474814	0.00818302711320515	0.00756963476384504	0.00784710527225492	0.00940085581549286	0.0124235949820879
-0.7	0.0047468952124063	0.00753920918788948	0.00887980431049028	0.00934418537027635	0.00944926563333727	0.00961384358035447	0.010152018071839	0.0112731883481317	0.0130820540294028
-0.6	0.0039059988560341	0.00640531814931365	0.00801353240938383	0.00914561728387948	0.0100049775615566	0.0107342374925938	0.0114403652646252	0.0121946730027402	0.0130328167694834
-0.5	0.00311070122212421	0.00527110919722085	0.00697837303103849	0.00851345229555755	0.00985016289786309	0.0109308165005631	0.0117121468506135	0.0121653097793184	0.0122758832023298
-0.4	0.00236100231067662	0.00413658233161107	0.00577432617545426	0.00744769040531054	0.0089848216422568	0.0102035806042623	0.0109673628298039	0.0111850986778664	0.0108112533279419
-0.3	0.00165690212169134	0.00300173755248431	0.00440139184263116	0.00594833161313846	0.00740895379473771	0.0085525298036914	0.00920601320219641	0.00925403969838399	0.00863892714631976
-0.2	0.00099840065516835	0.00186657485984057	0.00285957003256918	0.00401537591904132	0.00512255935530584	0.00597766409885046	0.00642809796779101	0.00637213284087132	0.00575890465746337
-0.0999999999999999	0.000426290970772774	0.000821900471496248	0.00131282090014497	0.00190715411960824	0.0024805595141832	0.00291506235268999	0.00312218158674369	0.00304292985075437	0.00264781346192705
0	0	0	0	0	0	0	0	0	0
0.1	-0.000279968638862583	-0.000598005489636728	-0.00107686846735034	-0.00170289716899998	-0.00231473744183312	-0.00276213926670113	-0.00293241512924252	-0.00275044001988298	-0.00217865143383535
0.2	-0.000413614945814961	-0.00097211599741392	-0.00191778450190605	-0.00320153738739172	-0.00446365281131619	-0.00537135544741344	-0.00567506380098392	-0.00520839020889462	-0.00388814083957903
0.3	-0.000400938920857148	-0.00112233152333159	-0.00252274810366713	-0.00449592065517519	-0.00644674610844917	-0.00782764854213687	-0.00822794601522413	-0.00737385056703486	-0.005128468217231
0.4	-0.000241940563989151	-0.00104865206738975	-0.00289175927263359	-0.0055860469723504	-0.00826401733323204	-0.0101310185508714	-0.0105910617719631	-0.00924682109430367	-0.00589963356679125
0.5	6.33801247890453e-05	-0.000751077629588375	-0.00302481800880542	-0.00647191633891735	-0.00991546648566483	-0.0122814654736171	-0.012764411071201	-0.0108273017907011	-0.0062016368882598
0.6	0.000515023145477432	-0.00022960820992748	-0.00292192431218262	-0.00715352875487604	-0.0114010935657475	-0.0142789893103739	-0.0147479939129376	-0.0121152926562272	-0.00603447818163666
0.7	0.00111298849807601	0.000515756191592942	-0.00258307818276519	-0.00763088422022647	-0.0127208985734802	-0.0161235900611418	-0.0165418102971731	-0.0131107936908818	-0.0053981574469218
0.8	0.00185727618258479	0.00148501557497289	-0.00200827962055313	-0.00790398273496864	-0.0138748815088627	-0.0178152677259209	-0.0181458602239074	-0.0138138048946651	-0.00429267468411524
0.9	0.00274788619900376	0.00267816994021235	-0.00119752862554645	-0.00797282429910256	-0.0148630423718952	-0.0193540223047111	-0.0195601436931406	-0.014224326267577	-0.00271802989321699
1	0.00378481854733292	0.00409521928731134	-0.000150825197745135	-0.00783740891262821	-0.0156853811625775	-0.0207398537975125	-0.0207846607048725	-0.0143423578096174	-0.000674223074227012
1.1	0.00496807322757228	0.00573616361626986	0.00113183066285081	-0.00749773657554561	-0.0163418978809098	-0.0219727622043249	-0.0218194112591033	-0.0141678995207865	0.00183874577285465
1.2	0.00629765023972183	0.0076010029270879	0.00265043895624138	-0.00695380728785474	-0.016832592526892	-0.0230527475251485	-0.0226643953558329	-0.0137009514010842	0.00482087664802803
1.3	0.00777354958378157	0.00968973721976546	0.00440499968242658	-0.00620562104955563	-0.0171574651005241	-0.0239798097599833	-0.0233196129950614	-0.0129415134505105	0.00827216955129307
1.4	0.0093957712597515	0.0120023664943025	0.00639551284140641	-0.00525317786064824	-0.0173165156018062	-0.0247539489088292	-0.0237850641767886	-0.0118895856690654	0.0121926244826499
1.5	0.0111643152676316	0.0145388907506991	0.00862197843318085	-0.0040964777211326	-0.0173097440307381	-0.0253751649716862	-0.0240607489010147	-0.010545168056749	0.0165822414420983
1.6	0.0130791816074219	0.0172993099889553	0.0110843964577499	-0.0027355206310087	-0.0171371503873199	-0.0258434579485543	-0.0241466671677396	-0.00890826061356112	0.0214410204296385
1.7	0.0151403702791225	0.0202836242090709	0.0137827669151136	-0.00117030659027655	-0.0167987346715517	-0.0261588278394336	-0.0240428189769633	-0.00697886333950187	0.0267689614452704
1.8	0.0173478812827332	0.0234918334110461	0.016717089805272	0.000599164401063878	-0.0162944968834334	-0.0263212746443239	-0.0237492043286859	-0.0047569762345712	0.032566064488994
1.9	0.0197017146182541	0.0269239375948808	0.019887365128225	0.00257289234301255	-0.015624437022965	-0.0263307983632255	-0.0232658232229073	-0.00224259929876919	0.0388323295608093
2	0.0222018702856852	0.030579936760575	0.0232935928839725	0.00475087723556948	-0.0147885550901465	-0.0261873989961382	-0.0225926756596275	0.00056426746790425	0.0455677566607163
2.1	0.0248483482850265	0.0344598309081288	0.0269357730725148	0.00713311907873469	-0.0137868510849779	-0.025891076543062	-0.0217297616388465	0.00366362406544909	0.052772345788715
2.2	0.0276411486162779	0.0385636200375421	0.0308139056938516	0.00971961787250813	-0.0126193250074593	-0.0254418310039969	-0.0206770811605643	0.0070554704938653	0.0604460969448054
2.3	0.0305802712794396	0.0428913041488148	0.0349279907479831	0.0125103736168898	-0.0112859768575906	-0.024839662378943	-0.019434634224781	0.0107398067531529	0.0685890101289875
2.4	0.0336657162745115	0.0474428832419472	0.0392780282349092	0.0155053863118798	-0.00978680663537172	-0.0240845706679002	-0.0180024208314965	0.0147166328433119	0.0772010853412613
2.5	0.0368974836014935	0.052218357316939	0.0438640181546299	0.018704655957478	-0.00812181434080283	-0.0231765558708685	-0.0163804409807109	0.0189859487643423	0.0862823225816268
2.6	0.0402755732603858	0.0572177263737904	0.0486859605071453	0.0221081825536846	-0.0062909999738838	-0.0221156179878479	-0.014568694672424	0.023547754516244	0.0958327218500841
2.7	0.0437999852511882	0.0624409904125013	0.0537438552924553	0.0257159661004993	-0.00429436353461474	-0.0209017570188386	-0.012567181906636	0.0284020500990172	0.105852283146633
2.8	0.0474707195739009	0.0678881494330717	0.0590377025105599	0.0295280065979223	-0.00213190502299554	-0.0195349729638403	-0.0103759026833468	0.0335488355126618	0.116341006471274
2.9	0.0512877762285237	0.0735592034355017	0.0645675021614591	0.0335443040459536	0.000196375560973662	-0.0180152658228532	-0.00799485700255639	0.0389881107571777	0.127298891824006
3	0.0552511552150567	0.0794541524197911	0.070333254245153	0.0377648584445931	0.00269047821729303	-0.0163426355958772	-0.00542404486426478	0.044719875832565	0.13872593920483
3.1	0.0593608565335	0.0855729963859401	0.0763349587616415	0.0421896697938409	0.00535040294596245	-0.0145170822829123	-0.00266346626847209	0.0507441307388238	0.150622148613746
3.2	0.0636168801838534	0.0919157353339486	0.0825726157109247	0.0468187380936969	0.00817614974698196	-0.0125386058839585	0.000286878784821806	0.0570608754759539	0.162987520050753
3.3	0.068019226166117	0.0984823692638167	0.0890462250930024	0.0516520633441613	0.0111677186203516	-0.0104072063990159	0.00342699029561692	0.0636701100439554	0.175822053515852
3.4	0.0725678944802908	0.105272898175544	0.0957557869078748	0.0566896455452338	0.0143251095660713	-0.00812288382808436	0.00675686826391321	0.0705718344428283	0.189125749009043
3.5	0.0772628851263748	0.112287322069131	0.102701301155542	0.0619314846969146	0.017648322584141	-0.0056856381711641	0.0102765126897106	0.0777660486725725	0.202898606530326
3.6	0.082104198104369	0.119525640944578	0.109882767836003	0.0673775807992037	0.0211373576745609	-0.00309546942825484	0.0139859235730093	0.0852527527331883	0.2171406260797
3.7	0.0870918334142733	0.126987854801884	0.11730018694926	0.073027933852101	0.0247922148373308	-0.000352377599356843	0.017885100913809	0.0930319466246754	0.231851807657166
3.8	0.092225791056088	0.13467396364105	0.124953558495311	0.0788825438556066	0.0286128940724508	0.00254363731553015	0.02197404471211	0.101103630347034	0.247032151262724
3.9	0.0975060710298127	0.142583967462075	0.132842882474156	0.0849414108097205	0.0325993953799209	0.00559257531640596	0.0262527549679122	0.109467803900264	0.262681656896373
4	0.102932673335448	0.15071786626496	0.140968158885796	0.0912045347144426	0.0367517187597411	0.00879443640327067	0.0307212316812154	0.118124467284365	0.278800324558114
4.1	0.108505597972993	0.159075660049704	0.149329387730231	0.097671915569773	0.0410698642119114	0.0121492205761241	0.0353794748520199	0.127073620499338	0.295388154247947
4.2	0.114224844942448	0.167657348816307	0.15792656900746	0.104343553375712	0.0455538317364317	0.0156569278349666	0.0402274844803256	0.136315263545182	0.312445145965871
4.3	0.120090414243814	0.176462932564771	0.166759702717485	0.111219448132259	0.0502036213333022	0.0193175581797979	0.0452652605661325	0.145849396421897	0.329971299711887
4.4	0.126102305877089	0.185492411295094	0.175828788860303	0.118299599839414	0.0550192330025227	0.023131111610618	0.0504928031094404	0.155676019129484	0.347966615485995
