# Supplementary material for: Maternal preconceptional and prenatal exposure to El Niño Southern Oscillation levels and child mortality: a multi-country study
Source: Nat Commun. 2024 Jul 17;15:6034. doi: 10.1038/s41467-024-50467-x (PMC11254917; doi:10.1038/s41467-024-50467-x)
Supplement: Supplementary file 4 — Source data [file 41467_2024_50467_MOESM4_ESM.zip › Source Data/Supplemental Figure S13/ESPI 0_cumest.csv]

	lag0	lag1	lag2	lag3	lag4	lag5	lag6	lag7	lag8
-2	0.00117937210313301	0.00473612225788616	-0.00499125224226482	-0.03434387801874	-0.0778152369885798	-0.129477108809997	-0.184883328226651	-0.241069785067649	-0.296554424247542
-1.9	-0.00185638540507758	0.00308028672104944	-0.00335271320853965	-0.0289711997440028	-0.0682509663191454	-0.115073697733025	-0.164850657584933	-0.214522688274399	-0.262560211001187
-1.8	-0.00457443611799769	0.00157536860019496	-0.00186324802487146	-0.0239892821503067	-0.0592924440766474	-0.101516593066038	-0.145969623565087	-0.189523465204868	-0.230614082800914
-1.7	-0.00697478003562731	0.00022136789532272	-0.000522856691260265	-0.0193981252376518	-0.050939670261086	-0.0888057948090381	-0.128240226167115	-0.166072115859054	-0.200716039646723
-1.6	-0.00905741715796646	-0.000981715393567295	0.000668460792293933	-0.0151977290060382	-0.0431926448724611	-0.0769413029620243	-0.111662465391015	-0.144168640236957	-0.172866081538614
-1.5	-0.0108223474850151	-0.00203388126647507	0.00171070442579114	-0.0113880934554657	-0.0360513679107727	-0.0659231175249966	-0.0962363412367875	-0.123813038338579	-0.147064208476587
-1.4	-0.0122695710167733	-0.00293512972340061	0.00260387420923137	-0.00796921858593452	-0.0295158393760209	-0.0557512384979551	-0.0819618537044329	-0.105005310163918	-0.123310420460642
-1.3	-0.013399087753241	-0.00368546076434393	0.00334797014261461	-0.00494110439744452	-0.0235860592682055	-0.0464256658808999	-0.0688390027939511	-0.0877454557129748	-0.101604717490779
-1.2	-0.0142108976944183	-0.00428487438930501	0.00394299222594084	-0.00230375088999575	-0.0182620275873268	-0.0379463996738309	-0.056867788505342	-0.0720334749857494	-0.0819470995669979
-1.1	-0.014705000840305	-0.00473337059828386	0.00438894045921009	-5.71580635881748e-05	-0.0135437443333845	-0.030313439876748	-0.0460482108386056	-0.0578693679822418	-0.0643375666892988
-1	-0.0148813971909013	-0.00503094939128047	0.00468581484242235	0.00179867408177819	-0.00943120950637877	-0.0235267864896514	-0.0363802697937419	-0.0452531347024518	-0.0487761188576816
-0.9	-0.0147400867462071	-0.00517761076829485	0.00483361537557762	0.00326374554610333	-0.00592442310630956	-0.017586439512541	-0.027863965370751	-0.0341847751463795	-0.0352627560721466
-0.8	-0.0142810695062224	-0.005173354729327	0.0048323420586759	0.00433805632938726	-0.00302338513317689	-0.0124923989454168	-0.0204992975696328	-0.024664289314025	-0.0237974783326934
-0.7	-0.0135043454709472	-0.00501818127437691	0.00468199489171719	0.00502160643162997	-0.000728095586980734	-0.00824466478827886	-0.0142862663903873	-0.0166916772053882	-0.0143802856393223
-0.6	-0.0124099146403816	-0.0047120904034446	0.00438257387470149	0.00531439585283147	0.000961445532278894	-0.0048432370411271	-0.00922487183301462	-0.0102669388204691	-0.00701117799203317
-0.5	-0.0109977770145255	-0.00425508211653004	0.0039340790076288	0.00521642459299176	0.00204523822460198	-0.00228811570396155	-0.0053151138975146	-0.00539007415926766	-0.00169015539082601
-0.4	-0.00926793259337888	-0.00364715641363326	0.00333651029049911	0.00472769265211082	0.00252328248998855	-0.000579300776782198	-0.00255699258388728	-0.00206108322178397	0.00158278216429914
-0.3	-0.0072203813769418	-0.00288831329475425	0.00258986772331243	0.00384820003018867	0.00239557832843858	0.000283207740410911	-0.000950507892132752	-0.00027996600801804	0.00280763467334226
-0.2	-0.00486286390765996	-0.00198129690068933	0.00169923843079372	0.00258854920612109	0.00167727981780954	0.000320030152096966	-0.000467249876338194	-7.26032437699306e-06	0.00203864877954004
-0.1	-0.00242126299748192	-0.00100618614629578	0.000813073770927597	0.00125813939364475	0.000810609934453151	0.00013290366101563	-0.00027816572592068	-9.13890925243564e-05	0.000858838128120311
0	0	0	0	0	0	0	0	0	0
0.1	0.00240092508478582	0.001037261538198	-0.000739982881989068	-0.00118586897481316	-0.000754549985549899	-7.86808309499024e-05	0.000367247301423871	0.000266906953196106	-0.000537865604820848
0.2	0.00478151225687552	0.00210559846829821	-0.00140687487503961	-0.00229946753079474	-0.00145304002219656	-0.000103138831834099	0.0008235761783509	0.000709331767063919	-0.000754758686342282
0.3	0.00714176151626911	0.00320501079030065	-0.00200067597915162	-0.00334079566794473	-0.00209547010994001	-7.33740026526257e-05	0.00136898663078103	0.00132727444160338	-0.00065067924456439
0.4	0.00948167286296659	0.0043354985042053	-0.00252138619432509	-0.00430985338626313	-0.0026818402487802	1.06136565945875e-05	0.00200347865871439	0.00212073497681461	-0.000225627279486983
0.5	0.011801246296968	0.00549706161001217	-0.00296900552056004	-0.00520664068574995	-0.00321215043871717	0.00014882414590746	0.00272705226215082	0.00308971337269749	0.000520397208889729
0.6	0.0141004818182732	0.00668970010772126	-0.00334353395785647	-0.0060311575664052	-0.00368640067975092	0.000341257465286043	0.00353970744109042	0.00423420962925205	0.00158739422056586
0.7	0.0163793794268824	0.00791341399733257	-0.00364497150621436	-0.00678340402822886	-0.00410459097188141	0.000587913614730357	0.00444144419553322	0.00555422374647839	0.00297536375554147
0.8	0.0186379391227954	0.0091682032788461	-0.00387331816563373	-0.00746338007122092	-0.00446672131510866	0.000888792594240365	0.00543226252547916	0.00704975572437642	0.00468430581381646
0.9	0.0208761609060123	0.0104540679522618	-0.00402857393611456	-0.0080710856953814	-0.00477279170943269	0.00124389440381604	0.00651216243092822	0.00872080556294609	0.00671422039539078
1	0.0230940447765331	0.0117710080175798	-0.00411073881765687	-0.0086065209007103	-0.00502280215485349	0.00165321904345747	0.00768114391188047	0.0105673732621875	0.00906510750026458
1.1	0.0252915907343578	0.0131190234748	-0.00411981281026065	-0.00906968568720761	-0.00521675265137105	0.00211676651316455	0.00893920696833585	0.0125894588221006	0.0117369671284378
1.2	0.0274687987794864	0.0144981143239224	-0.0040557959139259	-0.00946058005487333	-0.00535464319898538	0.00263453681293735	0.0102863516002944	0.0147870622426855	0.0147297992799104
1.3	0.0296256689119189	0.015908280564947	-0.00391868812865262	-0.00977920400370747	-0.00543647379769646	0.00320652994277586	0.0117225778077561	0.017160183523942	0.0180436039546824
1.4	0.0317622011316553	0.0173495221978739	-0.00370848945444081	-0.01002555753371	-0.00546224444750435	0.00383274590268004	0.0132478855907209	0.0197088226658702	0.0216783811527537
1.5	0.0338783954386955	0.0188218392227029	-0.00342519989129047	-0.010199640644881	-0.00543195514840895	0.00451318469264994	0.0148622749491889	0.0224329796684701	0.0256341308741245
1.6	0.0359742518330397	0.0203252316394342	-0.0030688194392016	-0.0103014533372204	-0.00534560590041033	0.00524784631268556	0.0165657458831601	0.0253326545317417	0.0299108531187948
1.7	0.0380497703146878	0.0218596994480677	-0.00263934809817421	-0.0103309956107282	-0.00520319670350847	0.00603673076278689	0.0183582983926344	0.0284078472556851	0.0345085478867644
1.8	0.0401049508836397	0.0234252426486034	-0.0021367858682083	-0.0102882674654044	-0.0050047275577034	0.00687983804295389	0.0202399324776118	0.0316585578403001	0.0394272151780335
1.9	0.0421397935398955	0.0250218612410414	-0.00156113274930384	-0.010173268901249	-0.00475019846299509	0.00777716815318658	0.0222106481380925	0.0350847862855868	0.0446668549926019
2	0.0441542982834552	0.0266495552253815	-0.000912388741460855	-0.00998599991826207	-0.00443960941938353	0.008728721093485	0.0242704453740762	0.0386865325915452	0.0502274673304697
2.1	0.0461484651143188	0.0283083246016239	-0.000190553844679357	-0.00972646051644353	-0.00407296042686875	0.00973449686384911	0.0264193241855631	0.0424637967581754	0.0561090521916369
2.2	0.0481222940324863	0.0299981693697685	0.000604371941040682	-0.0093946506957934	-0.00365025148545076	0.0107944954642789	0.0286572845725532	0.0464165787854772	0.0623116095761036
2.3	0.0500757850379577	0.0317190895298153	0.00147238861569927	-0.00899057045631171	-0.00317148259512947	0.0119087168947744	0.0309843265350464	0.0505448786734507	0.0688351394838696
2.4	0.0520089381307329	0.0334710850817643	0.00241349617929636	-0.0085142197979984	-0.00263665375590499	0.0130771611553357	0.0334004500730428	0.054848696422096	0.0756796419149351
2.5	0.0539217533108121	0.0352541560256156	0.00342769463183199	-0.00796559872085351	-0.00204576496777723	0.0142998282459626	0.0359056551865424	0.059328032031413	0.0828451168693001
2.6	0.0558142305781951	0.0370683023613691	0.00451498397330614	-0.00734470722487705	-0.00139881623074631	0.0155767181666552	0.038499941875545	0.0639828855014016	0.0903315643469643
2.7	0.0576863699328821	0.0389135240890248	0.00567536420371884	-0.006651545310069	-0.000695807544812105	0.0169078309174135	0.0411833101400509	0.0688132568320621	0.0981389843479281
2.8	0.0595381713748729	0.0407898212085827	0.00690883532307002	-0.00588611297642939	6.32610900253155e-05	0.0182931664982375	0.0439557599800599	0.0738191460233941	0.106267376872191
2.9	0.0613696349041676	0.0426971937200428	0.00821539733135975	-0.00504841022395816	0.000878389673766002	0.0197327249091272	0.046817291395572	0.0790005530753978	0.114716741919753
3	0.0631807605207662	0.0446356416234052	0.00959505022858808	-0.00413843705265528	0.00174957820640996	0.0212265061500828	0.0497679043865874	0.0843574779880734	0.123487079490616
3.1	0.0649715482246687	0.0466051649186697	0.0110477940147548	-0.00315619346252094	0.00267682668795705	0.0227745102211038	0.0528075989531058	0.0898899207614205	0.132578389584777
3.2	0.0667419980158751	0.0486057636058365	0.0125736286898602	-0.00210167945355493	0.00366013511840743	0.0243767371221907	0.0559363750951274	0.0955978813954394	0.141990672202237
3.3	0.0684921098943853	0.0506374376849055	0.014172554253904	-0.000974895025757413	0.00469950349776099	0.0260331868533432	0.0591542328126522	0.10148135989013	0.151723927342998
3.4	0.0702218838601995	0.0527001871558767	0.0158445707068864	0.000224159820871747	0.00579493182601783	0.0277438594145614	0.0624611721056801	0.107540356245492	0.161778155007057
3.5	0.0719313199133176	0.0547940120187502	0.0175896780488073	0.00149548508633249	0.00694642010317793	0.0295087548058453	0.0658571929742112	0.113774870461526	0.172153355194416
3.6	0.0736204180537395	0.0569189122735259	0.0194078762796667	0.00283908077062482	0.00815396832924122	0.031327873027195	0.0693422954182454	0.120184902538232	0.182849527905074
3.7	0.0752891782814653	0.0590748879202038	0.0212991653994647	0.00425494687374872	0.00941757650420776	0.0332012140786103	0.0729164794377827	0.126770452475609	0.193866673139032
