# Supplementary material for: Maternal preconceptional and prenatal exposure to El Niño Southern Oscillation levels and child mortality: a multi-country study
Source: Nat Commun. 2024 Jul 17;15:6034. doi: 10.1038/s41467-024-50467-x (PMC11254917; doi:10.1038/s41467-024-50467-x)
Supplement: Supplementary file 4 — Source data [file 41467_2024_50467_MOESM4_ESM.zip › Source Data/Supplemental Figure S13/MEI 0_cumest.csv]

	lag0	lag1	lag2	lag3	lag4	lag5	lag6	lag7	lag8
-2.4	-0.0463994955313816	-0.0864340569126429	-0.0993039092931921	-0.0838046760769127	-0.0607117921359756	-0.0497194866637784	-0.0655984315553696	-0.118195741407448	-0.212434973518363
-2.3	-0.0445957592224507	-0.0774667846276697	-0.0859184229150092	-0.0718182075165813	-0.0527006109643473	-0.0448483588695508	-0.060473495440625	-0.107717383483192	-0.190650704400062
-2.2	-0.0427799236885551	-0.0689716091300798	-0.0733473822745886	-0.0605801976518834	-0.0451727985534512	-0.0402246679436627	-0.0555604180457959	-0.0977297903420362	-0.170007655573476
-2.1	-0.0409519889296947	-0.0609485304198733	-0.0615907873719305	-0.0500906464828189	-0.0381283549032874	-0.035848413886114	-0.0508591993708824	-0.0882329619839818	-0.150505827038607
-2	-0.0391119549458695	-0.0533975484970502	-0.0506486382070347	-0.0403495540093878	-0.0315672800138557	-0.0317195966969047	-0.0463698394158845	-0.0792268984090282	-0.132145218795453
-1.9	-0.0372598217370795	-0.0463186633616104	-0.0405209347799013	-0.0313569202315902	-0.0254895738851563	-0.0278382163760348	-0.042092338180802	-0.0707115996171757	-0.114925830844015
-1.8	-0.0353955893033248	-0.039711875013554	-0.0312076770905303	-0.023112745149426	-0.0198952365171891	-0.0242042729235043	-0.0380266956656351	-0.062687065608424	-0.0988476631842921
-1.7	-0.0335192576446052	-0.0335771834528809	-0.0227088651389217	-0.0156170287628953	-0.0147842679099542	-0.0208177663393133	-0.0341729118703838	-0.0551532963827733	-0.0839107158162854
-1.6	-0.0316308267609209	-0.0279145886795912	-0.0150244989250755	-0.00886977107199799	-0.0101566680634515	-0.0176786966234617	-0.030530986795048	-0.0481102919402234	-0.0701149887399944
-1.5	-0.0297302966522717	-0.0227240906936849	-0.00815457844899165	-0.00287097207673412	-0.00601243697768091	-0.0147870637759494	-0.0271009204396277	-0.0415580522807745	-0.0574604819554191
-1.4	-0.0278176673186578	-0.0180056894951619	-0.0020991037106702	0.00237936822289631	-0.00235157465264264	-0.0121428677967767	-0.023882712804123	-0.0354965774044265	-0.0459471954625596
-1.3	-0.0258929387600791	-0.0137593850840223	0.00314192528988887	0.0068812498268933	0.000825918911663429	-0.00974610868594334	-0.0208763638885339	-0.0299258673111795	-0.0355751292614159
-1.2	-0.0239561109765356	-0.00998517746026604	0.00756850855268556	0.0106346727352569	0.00352004371523725	-0.0075967864434494	-0.0180818736928602	-0.0248459220010334	-0.0263442833519879
-1.1	-0.0220071839680273	-0.00668306662389316	0.0111806460777198	0.013639636947987	0.00573079975807888	-0.00569490106929486	-0.0154992422171022	-0.0202567414739882	-0.0182546577342756
-1	-0.0200461577345543	-0.00385305257490362	0.0139783378649917	0.0158961424650836	0.00745818704018827	-0.00404045256347977	-0.0131284694612596	-0.0161583257300439	-0.011306252408279
-0.9	-0.0180730322761164	-0.00149513531329743	0.0159615839145013	0.0174041892865469	0.00870220556156544	-0.00263344092600412	-0.0109695554253326	-0.0125506747692006	-0.00549906737399821
-0.8	-0.0160878075927138	0.000390685160925377	0.0171303842262484	0.0181637774123767	0.00946285532221036	-0.00147386615686789	-0.00902250010932116	-0.00943378859145815	-0.000833102631433182
-0.7	-0.0140904836843463	0.00180440884776483	0.0174847388002331	0.018174906842573	0.00974013632212309	-0.000561728256071049	-0.00728730351322521	-0.0068076671968166	0.00269164181941616
-0.6	-0.0120810605510141	0.00274603574722094	0.0170246476364555	0.0174375775771359	0.00953404856130361	0.000102972776386361	-0.00576396563704483	-0.00467231058527602	0.00507516597854977
-0.5	-0.0100595381927171	0.00321556585929368	0.0157501107349155	0.0159517896160654	0.00884459203975186	0.000520236940504336	-0.00445248648077999	-0.00302771875683635	0.00631746984596766
-0.4	-0.00802591660945533	0.00321299918398305	0.013661128095613	0.0137175429593615	0.00767176675746792	0.000690064236282887	-0.00335286604443072	-0.00187389171149764	0.00641855342166974
-0.3	-0.00598019580122876	0.00273833572128906	0.0107576997185482	0.0107348376070241	0.00601557271445174	0.000612454663722041	-0.00246510432799695	-0.00121082944925982	0.00537841670565613
-0.2	-0.0039242729742222	0.00180412286977831	0.007063290558527	0.00702602091715857	0.0038913257931674	0.000296540414096508	-0.00178033379939686	-0.00102062923354119	0.00323498791854928
-0.0999999999999996	-0.00192075593931921	0.000824424827021653	0.00335224420806409	0.00332855578716195	0.00180445016970315	4.36838321328192e-05	-0.00100592586821522	-0.000712500693118427	0.00123989847653449
0	0	0	0	0	0	0	0	0	0
0.100000000000001	0.00183799484373545	-0.000669151611286659	-0.00299344206566531	-0.00295964644432729	-0.00152202471594206	0.000165488917698058	0.00123744380524884	0.00111687284581411	-0.000484707511054207
0.200000000000001	0.00359322859188713	-0.00118303000683829	-0.00562808198893175	-0.00555038354581986	-0.002761623978123	0.000540150585227009	0.00270640554753129	0.00263811784432392	-0.00021422405662804
0.3	0.00526570124445502	-0.0015416351866549	-0.00790391976979937	-0.00777221130447774	-0.00371879778654282	0.00112398500258683	0.00440688522684734	0.00456373499552942	0.000811450363278433
0.4	0.00685541280143917	-0.00174496715073649	-0.00982095540826815	-0.00962512972030094	-0.00439354614120154	0.00191699216977756	0.00633888284319703	0.00689372429943062	0.00259231574866527
0.5	0.00836236326283953	-0.0017930258990831	-0.0113791889043381	-0.0111091387932895	-0.00478586904209916	0.00291917208679914	0.00850239839658029	0.00962808575602751	0.00512837209953237
0.600000000000001	0.00978655262865613	-0.00168581143169466	-0.0125786202580093	-0.0122242385234433	-0.00489576648923567	0.00413052475365163	0.0108974318869972	0.0127668193653201	0.00841961941587984
0.700000000000001	0.011127980898889	-0.00142332374857122	-0.0134192494692816	-0.0129704289107624	-0.00472323848261105	0.00555105017033499	0.0135239833144477	0.0163099251273084	0.0124660576977077
0.800000000000001	0.012386648073538	-0.00100556284971276	-0.0139010765381551	-0.0133477099552468	-0.00426828502222533	0.00718074833684925	0.0163820526789318	0.0202574030419924	0.0172676869450158
0.900000000000001	0.0135625541526033	-0.000432528735119285	-0.0140241014646297	-0.0133560816568965	-0.00353090610807849	0.00901961925319439	0.0194716399804496	0.024609253109372	0.0228245071578042
1	0.0146556991360848	0.000295778595209207	-0.0137883242487056	-0.0129955440157116	-0.00251110174017055	0.0110676629193704	0.0227927452190009	0.0293654753294474	0.029136518336073
1.1	0.0156660830239826	0.00117935914127269	-0.0131937448903826	-0.012266097031692	-0.00120887191850154	0.0133248793353773	0.0263453683945858	0.0345260697022184	0.0362037204798221
1.2	0.0165937058162966	0.00221821290307121	-0.0122403633896608	-0.0111677407048377	0.000375783356928609	0.015791268501215	0.0301295095072044	0.0400910362276851	0.0440261135890515
1.3	0.0174385675130268	0.00341233988060474	-0.0109281797465401	-0.00970047503514866	0.00224286408611988	0.0184668304168837	0.0341451685568566	0.0460603749058476	0.0526036976637613
1.4	0.0182006681141732	0.00476174007387328	-0.00925719396102068	-0.00786430002262493	0.00439237026907227	0.0213515650823833	0.0383923455435424	0.0524340857367057	0.0619364727039513
1.5	0.0188800076197359	0.00626641348287684	-0.00722740603310235	-0.00565921566726654	0.00682430190578576	0.0244454724977137	0.0428710404672618	0.0592121687202596	0.0720244387096218
1.6	0.0194765860297148	0.0079263601076154	-0.00483881596278525	-0.00308522196907347	0.00953865899626034	0.027748552662875	0.0475812533280148	0.066394623856509	0.0828675956807725
1.7	0.0199904033441099	0.00974157994808898	-0.00209142375006931	-0.000142318928045698	0.012535441540496	0.0312608055778672	0.0525229841258014	0.0739814511454542	0.0944659436174035
1.8	0.0204214595629213	0.0117120730042976	0.00101477060504546	0.00316949345581674	0.0158146495384928	0.0349822312426903	0.0576962328606216	0.0819726505870951	0.106819482519515
1.9	0.0207697546861489	0.0138378392762412	0.00447976710255905	0.00685021518251391	0.0193762829902507	0.0389128296573442	0.0631009995324754	0.0903682221814317	0.119928212387107
2	0.0210352887137927	0.0161188787639198	0.00830356574247151	0.0108998462520458	0.0232203418957698	0.0430526008218292	0.068737284141363	0.0991681659284641	0.133792133220179
2.1	0.0212180616458528	0.0185551914673335	0.0124861665247827	0.0153183866644123	0.0273468262550499	0.0474015447361449	0.074605086687284	0.108372481828192	0.148411245018731
2.2	0.0213180734823291	0.0211467773864821	0.0170275694494929	0.0201058364196136	0.0317557360680912	0.0519596614002915	0.0807044071702387	0.117981169880616	0.163785547782764
2.3	0.0213353242232216	0.0238936365213658	0.0219277745166018	0.0252621955176494	0.0364470713348936	0.056726950814269	0.087035245590227	0.127994230085735	0.179915041512277
2.4	0.0212698138685303	0.0267957688719845	0.0271867817261095	0.03078746395852	0.041420832055457	0.0617034129780774	0.0935976019472489	0.13841166244355	0.19679972620727
2.5	0.0211215424182553	0.0298531744383381	0.032804591078016	0.0366816417422253	0.0466770182297815	0.0668890478917166	0.100391476241304	0.149233466954061	0.214439601867744
