# Supplementary material for: Maternal preconceptional and prenatal exposure to El Niño Southern Oscillation levels and child mortality: a multi-country study
Source: Nat Commun. 2024 Jul 17;15:6034. doi: 10.1038/s41467-024-50467-x (PMC11254917; doi:10.1038/s41467-024-50467-x)
Supplement: Supplementary file 4 — Source data [file 41467_2024_50467_MOESM4_ESM.zip › Source Data/Supplemental Figure S13/abNino1_2 0_59_cumest.csv]

	lag0	lag1	lag2	lag3	lag4	lag5	lag6	lag7	lag8
-1.9	-0.0321052546843565	-0.0416325313723047	-0.0493694522928183	-0.0657027315040983	-0.0869983811697866	-0.108614664868665	-0.127070280284819	-0.14004435920764	-0.146376467531823
-1.8	-0.0247547121711812	-0.0324351231514493	-0.0390575269843182	-0.0525512175367318	-0.0699794200100127	-0.0876456054547582	-0.102777377158916	-0.113526470647786	-0.118968753684016
-1.7	-0.0180450224254889	-0.0240309500972032	-0.0296178071133865	-0.0404935784019142	-0.0543624165469751	-0.0683946092039193	-0.0804678721142593	-0.0891673491056702	-0.0937856120919897
-1.6	-0.0119761854472797	-0.0164200122095664	-0.0210502926800232	-0.0295298140996454	-0.0401473707806737	-0.0508616761161479	-0.0601417651508479	-0.0669669945812937	-0.070827042755745
-1.5	-0.00654820123655353	-0.0096023094885389	-0.0133549836842283	-0.0196599246299254	-0.0273342827111085	-0.0350468061914441	-0.0417990562686822	-0.0469254070746559	-0.0500930456752819
-1.4	-0.00176106979331043	-0.00357784193412071	-0.00653188012600192	-0.0108839099927543	-0.0159231523382795	-0.0209499994298079	-0.025439745467762	-0.029042586585757	-0.0315836208506003
-1.3	0.00238520888244962	0.00165339045368816	-0.00058098200534391	-0.003201770188132	-0.00591397966218683	-0.00857125583123927	-0.0110638327480875	-0.0133185331145969	-0.0152987682817002
-1.2	0.00589063479072659	0.00609138767488772	0.00449771067774565	0.00338649478394141	0.00269323531716961	0.00208942460426174	0.00132868189034138	0.000246753338824282	-0.00123848796858169
-1.1	0.00875520793152052	0.00973614972947797	0.0087041979232668	0.008880884923466	0.00989849259978984	0.0110320418766952	0.0117377984475246	0.0116532727745066	0.0105972200887554
-1	0.0109789283048314	0.0125876766174589	0.0120384797312195	0.0132814002304417	0.0157017921856738	0.018256595986061	0.0201635169234623	0.0209010251924501	0.0202083558903109
-0.9	0.0125617959106592	0.0146459683388306	0.0145005561016038	0.0165880407048687	0.0201031340748216	0.0237630869323593	0.0266058373181543	0.0279900105926548	0.027594919436085
-0.8	0.0135038107490039	0.0159110248935929	0.0160904270344197	0.0188008063467467	0.0231025182672331	0.02755151471559	0.0310647596316007	0.0329202289751206	0.0327569107260775
-0.7	0.0138049728198656	0.0163828462817459	0.0168080925296672	0.0199196971560759	0.0246999447629084	0.0296218793357531	0.0335402838638014	0.0356916803398475	0.0356943297602886
-0.6	0.0134652821232443	0.0160614325032896	0.0166535525873462	0.0199447131328563	0.0248954135618475	0.0299741807928487	0.0340324100147565	0.0363043646868356	0.0364071765387181
-0.5	0.0124847386591398	0.0149467835582241	0.0156268072074568	0.0188758542770878	0.0236889246640503	0.0286084190868766	0.032541138084466	0.0347582820160848	0.0348954510613661
-0.4	0.0108633424275524	0.0130388994465492	0.0137278563899989	0.0167131205887705	0.0210804780695168	0.0255245942178369	0.0290664680729299	0.0310534323275952	0.0311591533282326
-0.3	0.00860109342848181	0.0103377801682649	0.0109567001349727	0.0134565120679043	0.0170700737782472	0.0207227061857297	0.0236083999801481	0.0251898156213667	0.0251982833393176
-0.2	0.00569799166192823	0.00684342572337144	0.00731333844237801	0.0091060287144893	0.0116577117902413	0.0142027549905549	0.0161669338061208	0.0171674318973995	0.0170128410946211
-0.0999999999999999	0.0026096946887696	0.00312238479957643	0.00337890731179052	0.00430710419941646	0.00560018905767633	0.00686030373201759	0.00778905460652585	0.00818751260392486	0.00795621318557647
0	0	0	0	0	0	0	0	0	0
0.1	-0.00212546699941401	-0.0025167342434088	-0.00281620897067912	-0.00380731556261381	-0.00513351220558847	-0.00636709986507584	-0.00718730426518043	-0.0073802758886386	-0.00683908997681853
0.2	-0.00376670630947245	-0.00442781793065	-0.00506971960024688	-0.007114842488425	-0.00980034755908916	-0.01224099586321	-0.0137728581890155	-0.013953315061991	-0.0125610567448792
0.3	-0.00492371793017529	-0.00573325106172356	-0.00676053188870322	-0.00992258077743351	-0.014000506060502	-0.0176216879944024	-0.0197566617715052	-0.0197191175200572	-0.0171659003041819
0.4	-0.00559650186152251	-0.00643303363662947	-0.00788864583604814	-0.0122305304296393	-0.0177339877098269	-0.022509176258653	-0.0251387150126493	-0.024677683262837	-0.0206536206547266
0.5	-0.00578505810351416	-0.00652716565536775	-0.00845406144228165	-0.0140386914450425	-0.0210007925070639	-0.0269034606559618	-0.0299190179124481	-0.0288290122903306	-0.0230242177965134
0.6	-0.00548938665615021	-0.00601564711793841	-0.00845677870740378	-0.015347063823643	-0.0238009204522131	-0.0308045411863289	-0.0340975704709014	-0.0321731046025379	-0.0242776917295422
0.7	-0.00470948751943065	-0.00489847802434141	-0.00789679763141448	-0.0161556475654408	-0.0261343715452745	-0.0342124178497542	-0.0376743726880093	-0.034709960199459	-0.0244140424538131
0.8	-0.00344536069335552	-0.00317565837457681	-0.0067741182143138	-0.016464442670436	-0.028001145786248	-0.0371270906462378	-0.0406494245637717	-0.0364395790810937	-0.023433269969326
0.9	-0.00169700617792479	-0.000847188168644561	-0.0050887404561017	-0.0162734491386285	-0.0294012431751336	-0.0395485595757797	-0.0430227260981888	-0.0373619612474423	-0.021335374276081
1	0.000535576026861546	0.00208693259345532	-0.00284066435677819	-0.0155826669700184	-0.0303346637119314	-0.0414768246383797	-0.0447942772912604	-0.0374771066985046	-0.018120355374078
1.1	0.00325238592100346	0.00562670391172282	-2.9889916343292e-05	-0.0143920961646056	-0.0308014073966413	-0.042911885834038	-0.0459640781429865	-0.0367850154342806	-0.013788213263317
1.2	0.00645342350450098	0.00977212578615799	0.00334358286520303	-0.0127017367223901	-0.0308014742292634	-0.0438537431627546	-0.0465321286533673	-0.0352856874547703	-0.00833894794379821
1.3	0.0101386887773541	0.0145231982167607	0.00727975398786072	-0.010511588643372	-0.0303348642097975	-0.0443023966245294	-0.0464984288224026	-0.0329791227599738	-0.00177255941552143
1.4	0.0143081817395628	0.0198799212035312	0.0117786234516299	-0.00782165192755115	-0.0294015773382439	-0.0442578462193625	-0.0458629786500925	-0.029865321349891	0.0059109523215134
1.5	0.0189619023911271	0.0258422947464692	0.0168401912565103	-0.00463192657492772	-0.0280016136146024	-0.0437200919472538	-0.044625778136437	-0.025944283224522	0.0147115872673061
1.6	0.024099850732047	0.0324103188455749	0.0224644574025023	-0.000942412585501578	-0.026134973038873	-0.0426891338082033	-0.042786827281436	-0.0212160083838667	0.0246293454218568
1.7	0.0297220267623225	0.0395839935008482	0.0286514218896056	0.00324689004072723	-0.0238016556110558	-0.0411649718022111	-0.0403461260850896	-0.0156804968279251	0.0356642267851655
1.8	0.0358284304819535	0.0473633187122891	0.0354010847178204	0.00793598130375867	-0.0210016613311507	-0.0391476059292771	-0.0373036745473977	-0.00933774855669721	0.047816231357232
1.9	0.0424190618909402	0.0557482944798977	0.0427134458871465	0.0131248612035928	-0.0177349901991577	-0.0366370361894014	-0.0336594726683605	-0.00218776357018316	0.0610853591380566
2	0.0494939209892825	0.0647389208036739	0.050588505397584	0.0188135297402295	-0.0140016422150769	-0.0336332625825839	-0.0294135204479779	0.00576945813161723	0.075471610127639
2.1	0.0570530077769804	0.0743351976836178	0.059026263249133	0.025001986913669	-0.00980161737890822	-0.0301362851088246	-0.0245658178862496	0.0145339165487039	0.0909749843259795
2.2	0.0650963222540338	0.0845371251197292	0.0680267194417933	0.0316902327239111	-0.0051349156906517	-0.0261461037681237	-0.0191163649831761	0.0241056116810768	0.107595481733078
2.3	0.0736238644204428	0.0953447031120083	0.077589873975565	0.0388782671709559	-1.5371503073458e-06	-0.0216627185604809	-0.0130651617387571	0.0344845435287358	0.125333102348934
2.4	0.0826356342762075	0.106757931660455	0.0877157268504482	0.0465660902548033	0.00559851824212493	-0.0166861294858965	-0.00641220815299272	0.0456707120916814	0.144187846173548
2.5	0.0921316318213277	0.118776810765069	0.0984042780664427	0.0547537019754534	0.0116652504866449	-0.0112163365443702	0.000842495774117143	0.0576641173699129	0.164159713206921
2.6	0.102111857055804	0.131401340425851	0.109655527623549	0.0634411023329062	0.018198659583253	-0.00525333973590213	0.00869895004257238	0.070464759363431	0.185248703449051
2.7	0.112576309979635	0.144631520642801	0.121469475521766	0.0726282913271616	0.0251987455319488	0.0012028609395076	0.017157154652373	0.0840726380722351	0.207454816899939
2.8	0.123524990592822	0.158467351415918	0.133846121761095	0.0823152689582197	0.0326655083327325	0.00815226548185909	0.0262171096035192	0.0984877534963256	0.230778053559585
2.9	0.134957898895365	0.172908832745203	0.146785466341535	0.0925020352260805	0.040598947985604	0.0155948738911524	0.0358788148960107	0.113710105635702	0.255218413427989
3	0.146875034887263	0.187955964630656	0.160287509263087	0.103188590130744	0.0489990644905633	0.0235306861673874	0.0461422705298477	0.129739694490365	0.280775896505151
3.1	0.159276398568517	0.203608747072276	0.17435225052575	0.11437493367221	0.0578658578476107	0.0319597023105642	0.05700747650503	0.146576520060315	0.307450502791071
3.2	0.172161989939126	0.219867180070064	0.188979690129524	0.126061065850479	0.0671993280567457	0.0408819223206827	0.0684744328215579	0.16422058234555	0.335242232285749
3.3	0.185531808999091	0.236731263624019	0.20416982807441	0.13824698666555	0.0769994751179688	0.0502973461977431	0.0805431394794312	0.182671881346072	0.364151084989185
3.4	0.199385855748412	0.254200997734142	0.219922664360407	0.150932696117424	0.0872662990312796	0.0602059739417452	0.0932135964786501	0.20193041706188	0.394177060901378
3.5	0.213724130187088	0.272276382400433	0.236238198987516	0.164118194206101	0.0979997997966782	0.0706078055526889	0.106485803819214	0.221996189492974	0.42532016002233
3.6	0.22854663231512	0.290957417622891	0.253116431955736	0.17780348093158	0.109199977414165	0.0815028410305745	0.120359761501124	0.242869198639355	0.45758038235204
3.7	0.243853362132507	0.310244103401517	0.270557363265067	0.191988556293862	0.120866831883739	0.0928910803754018	0.134835469524379	0.264549444501022	0.490957727890507
3.8	0.25964431963925	0.330136439736311	0.28856099291551	0.206673420292947	0.133000363205401	0.104772523587171	0.149912927888979	0.287036927077975	0.525452196637733
3.9	0.275919504835348	0.350634426627272	0.307127320907064	0.221858072928835	0.145600571379152	0.117147170665882	0.165592136594925	0.310331646370214	0.561063788593716
4	0.292678917720802	0.371738064074401	0.32625634723973	0.237542514201524	0.158667456404989	0.130015021611534	0.181873095642216	0.33443360237774	0.597792503758458
4.1	0.309922558295612	0.393447352077697	0.345948071913507	0.253726744111017	0.172201018282915	0.143376076424129	0.198755805030853	0.359342795100552	0.635638342131957
4.2	0.327650426559777	0.415762290637161	0.366202494928395	0.270410762657313	0.186201257012929	0.157230335103665	0.216240264760835	0.38505922453865	0.674601303714214
4.3	0.345862522513299	0.438682879752793	0.387019616284395	0.287594569840411	0.200668172595031	0.171577797650143	0.234326474832163	0.411582890692034	0.71468138850523
4.4	0.364558846156175	0.462209119424593	0.408399435981506	0.305278165660311	0.21560176502922	0.186418464063562	0.253014435244835	0.438913793560705	0.755878596505003
