# Supplementary material for: Maternal preconceptional and prenatal exposure to El Niño Southern Oscillation levels and child mortality: a multi-country study
Source: Nat Commun. 2024 Jul 17;15:6034. doi: 10.1038/s41467-024-50467-x (PMC11254917; doi:10.1038/s41467-024-50467-x)
Supplement: Supplementary file 4 — Source data [file 41467_2024_50467_MOESM4_ESM.zip › Source Data/Supplemental Figure S13/MEI 0_59_cumest.csv]

	lag0	lag1	lag2	lag3	lag4	lag5	lag6	lag7	lag8
-2.4	-0.120334710593242	-0.235047952196604	-0.293659090922359	-0.287484059589793	-0.25619818236643	-0.238162848359015	-0.26214909939761	-0.347337630035588	-0.503318787549635
-2.3	-0.111021646104415	-0.212365132491369	-0.262167606805066	-0.254767668292527	-0.225940392138129	-0.210020975265221	-0.232760815366313	-0.311327510903079	-0.454304861106356
-2.2	-0.102088860048001	-0.190818823630584	-0.232372757528944	-0.223878493708723	-0.197408610277539	-0.18348567967302	-0.205001631223388	-0.277217751147457	-0.407764682554634
-2.1	-0.0935363524240019	-0.17040902561425	-0.204274543093992	-0.194816535838382	-0.170602836784659	-0.158556961582413	-0.178871546968836	-0.245008350768723	-0.36369825189447
-2	-0.085364123232416	-0.151135738442367	-0.17787296350021	-0.167581794681504	-0.14552307165949	-0.1352348209934	-0.154370562602657	-0.214699309766875	-0.322105569125864
-1.9	-0.0775721724732438	-0.132998962114935	-0.153168018747597	-0.142174270238088	-0.122169314902032	-0.113519257905981	-0.13149867812485	-0.186290628141915	-0.282986634248815
-1.8	-0.0701605001464854	-0.115998696631954	-0.130159708836155	-0.118593962508136	-0.100541566512285	-0.0934102723201563	-0.110255893535417	-0.159782305893843	-0.246341447263323
-1.7	-0.0631291062521406	-0.100134941993424	-0.108848033765883	-0.0968408714916455	-0.0806398264902475	-0.0749078642359253	-0.0906422088343559	-0.135174343022658	-0.212170008169389
-1.6	-0.0564779907902096	-0.0854076981993442	-0.0892329935367806	-0.0769149971886181	-0.0624640948359212	-0.0580120336532882	-0.072657624021668	-0.11246673952836	-0.180472316967013
-1.5	-0.0502071537606922	-0.0718169652497153	-0.0713145881488483	-0.0588163395990534	-0.0460143715493054	-0.042722780572245	-0.0563021390973529	-0.0916594954109492	-0.151248373656194
-1.4	-0.0443165951635886	-0.0593627431445374	-0.0550928176020861	-0.0425448987229514	-0.0312906566304003	-0.0290401049927959	-0.0415757540614106	-0.072752610670426	-0.124498178236933
-1.3	-0.0388063149988987	-0.0480450318838102	-0.0405676818964938	-0.0281006745603121	-0.0182929500792058	-0.0169640069149408	-0.0284784689138412	-0.0557460853067902	-0.100221730709229
-1.2	-0.0336763132666225	-0.0378638314675338	-0.0277391810320715	-0.0154836671111355	-0.00702125189572194	-0.00649448633867945	-0.0170102836546446	-0.0406399193200417	-0.0784190310730829
-1.1	-0.02892658996676	-0.0288191418957083	-0.0166073150088193	-0.00469387637542164	0.00252443792005129	0.00236845673598785	-0.00717119828382081	-0.0274341127101805	-0.0590900793284942
-1	-0.0245571450993112	-0.0209109631683337	-0.00717208382673702	0.00426869764682951	0.0103441193681139	0.00962482230906117	0.00103878719863011	-0.0161286654772067	-0.042234875475463
-0.9	-0.0205679786642761	-0.0141392952854097	0.00056651251417529	0.0114040549556181	0.0164377924484659	0.0152746103805406	0.00761967279270828	-0.00672357762112019	-0.0278534195139894
-0.8	-0.0169590906616548	-0.00850413824693667	0.00660847401391753	0.0167121955509438	0.0208054571611072	0.019317820950426	0.0125714584984135	0.000781150858078884	-0.0159457114440734
-0.7	-0.0137304810914471	-0.00400549205291446	0.0109538006724898	0.0201931194328069	0.023447113506038	0.0217544540187175	0.015894144315746	0.0063855199603907	-0.00651175126571476
-0.6	-0.0108821499536531	-0.000643356703343009	0.013602492489892	0.0218468266012073	0.0243627614832581	0.022584509585415	0.0175877302447056	0.0100895296858152	0.000448461021086253
-0.5	-0.00841409724827287	0.00158226780177764	0.0145545494661243	0.021673317056145	0.0235524010927676	0.0218079876505186	0.0176522162852925	0.0118931800343524	0.00493492541632985
-0.4	-0.00632632297530634	0.0026713814624474	0.0138099716011866	0.0196725907976199	0.0210160323345665	0.0194248882140282	0.0160876024375064	0.0117964710060021	0.00694764192001576
-0.3	-0.00461882713475352	0.00262398427866636	0.0113687588950788	0.0158446478256322	0.0167536552086547	0.0154352112759439	0.0128938887013476	0.00979940260076455	0.0064866105321442
-0.2	-0.00327691542897067	0.00147592147249519	0.00728161124536661	0.010244054096013	0.0108180757124117	0.00988997571129744	0.0081244788052215	0.00596473480255121	0.00363231860747031
-0.0999999999999996	-0.00181567598316399	0.000410085500128903	0.00322162545303128	0.00467148634633711	0.00495189194820395	0.00447280457859985	0.00354169597750083	0.00236354730489091	0.00104084914076213
0	0	0	0	0	0	0	0	0	0
0.100000000000001	0.00217011252052132	0.000245664972108464	-0.00238326511372726	-0.00377040494299839	-0.00403760013220025	-0.00352843802450213	-0.00250060912728102	-0.00112590711212157	0.000509771185183898
0.200000000000001	0.00469466157839998	0.00114708041645438	-0.00392816988815038	-0.00663972848265793	-0.00716090844839666	-0.00611250949490641	-0.00396013140434209	-0.00101417403147364	0.00257016269631402
0.3	0.00757364717363596	0.00270424633303768	-0.00463471432326943	-0.00860797061897868	-0.0093699249485893	-0.00775221441121293	-0.00437856683118332	0.000335199241943697	0.00618117453339021
0.4	0.0108070693062293	0.00491716272185844	-0.00450289841908434	-0.0096751313519606	-0.0106646496327781	-0.00844755277342164	-0.00375591540780466	0.00292221270813047	0.0113428066964126
0.5	0.0143949279761799	0.00778582958291653	-0.00353272217559526	-0.00984121068160383	-0.0110450825009633	-0.00819852458153263	-0.00209217713420614	0.0067468663670866	0.0180550591853809
0.600000000000001	0.0183372231834879	0.0113102469162121	-0.00172418559280202	-0.00910620860790817	-0.0105112235531446	-0.00700512983554578	0.000612647989612242	0.0118091602188123	0.0263179320002956
0.700000000000001	0.0226339549281532	0.0154904147217451	0.000922711329295295	-0.00747012513087371	-0.00906307278932204	-0.00486736853546113	0.00435855996365054	0.0181090942633073	0.0361314251411563
0.800000000000001	0.0272851232101759	0.0203263329995155	0.00440796859069669	-0.00493296025050047	-0.00670063020949577	-0.00178524068127869	0.00914555878790874	0.0256466685005718	0.0474955386079632
0.900000000000001	0.0322907280295559	0.0258180017495232	0.00873158619140216	-0.00149471396678845	-0.00342389581366579	0.0022412537270015	0.0149736444623867	0.0344218829306057	0.060410272400716
1	0.0376507693862932	0.0319654209717684	0.0138935641314117	0.00284461372026237	0.000767130398168066	0.0072121146893795	0.0218428169870847	0.044434737553409	0.0748756265194151
1.1	0.0433652472803878	0.038768590666251	0.0198939024107254	0.00808502281065199	0.0058724484260056	0.0131273422058552	0.0297530763620024	0.0556852323689818	0.0908916009640603
1.2	0.0494341617118398	0.046227510832971	0.0267326010293431	0.0142265133043803	0.0118920582698469	0.0199869362764287	0.03870442258714	0.0681733673773238	0.108458195734652
1.3	0.0558575126806491	0.0543421814719284	0.0344096599872648	0.0212690852014475	0.0188259599296921	0.0277908969011	0.0486968556624975	0.0818991425784354	0.127575410831189
1.4	0.0626353001868157	0.0631126025831232	0.0429250792844908	0.0292127385018536	0.026674153405541	0.0365392240798692	0.059730375588075	0.0968625579723165	0.148243246253672
1.5	0.0697675242303398	0.0725387741665555	0.0522788589210208	0.0380574732055984	0.0354366386973938	0.0462319178127361	0.0718049823638723	0.113063613558967	0.170461702002102
1.6	0.077254184811221	0.0826206962222251	0.0624709988968549	0.0478032893126818	0.0451134158052501	0.0568689780997007	0.0849206759898894	0.130502309338387	0.194230778076478
1.7	0.0850952819294597	0.0933583687501321	0.073501499211993	0.0584501868231043	0.0557044847291104	0.0684504049407632	0.0990774564661265	0.149178645310576	0.2195504744768
1.8	0.0932908155850556	0.104751791750277	0.0853703598664352	0.0699981657368654	0.0672098454689744	0.0809761983359233	0.114275323792583	0.169092621475535	0.246420791203068
1.9	0.101840785778009	0.116800965222658	0.0980775808601815	0.0824472260539653	0.0796294980248422	0.0944463582851813	0.13051427796926	0.190244237833263	0.274841728255282
2	0.11074519250832	0.129505889167278	0.111623162193232	0.0957973677744042	0.0929634423967138	0.108860884788537	0.147794318996157	0.212633494383761	0.304813285633442
2.1	0.120004035775988	0.142866563584134	0.126007103865586	0.110048590898182	0.107211678584589	0.124219777845991	0.166115446873273	0.236260391127027	0.336335463337548
2.2	0.129617315581013	0.156882988473229	0.141229405877245	0.125200895425298	0.122374206588468	0.140523037457542	0.18547766160061	0.261124928063064	0.369408261367601
2.3	0.139585031923395	0.17155516383456	0.157290068228208	0.141254281355753	0.138451026408351	0.157770663623191	0.205880963178166	0.28722710519187	0.4040316797236
2.4	0.149907184803135	0.186883089668129	0.174189090918474	0.158208748689547	0.155442138044238	0.175962656342938	0.227325351605942	0.314566922513445	0.440205718405545
2.5	0.160583774220233	0.202866765973935	0.191926473948045	0.17606429742668	0.173347541496128	0.195099015616783	0.249810826883938	0.34314438002779	0.477930377413435
