# Supplementary material for: Maternal preconceptional and prenatal exposure to El Niño Southern Oscillation levels and child mortality: a multi-country study
Source: Nat Commun. 2024 Jul 17;15:6034. doi: 10.1038/s41467-024-50467-x (PMC11254917; doi:10.1038/s41467-024-50467-x)
Supplement: Supplementary file 4 — Source data [file 41467_2024_50467_MOESM4_ESM.zip › Source Data/Supplemental Figure S13/MEI 0_cumse.csv]

	lag0	lag1	lag2	lag3	lag4	lag5	lag6	lag7	lag8
-2.4	0.0506230388297849	0.042681077744169	0.0412277170120019	0.041305203697449	0.0388866543862181	0.0418601306680498	0.0452390644414089	0.0423987798743779	0.0417675506706129
-2.3	0.046054621400287	0.0385889733513754	0.0371942051113021	0.037182684653512	0.0348089985330507	0.0374736539030012	0.040578784875611	0.0379189895685817	0.0371945980777063
-2.2	0.0418413000687283	0.0348365684685123	0.0335141989727472	0.0334184294673928	0.0310841990299479	0.0334665172128879	0.0363176738190579	0.0338111440418098	0.0329834309599123
-2.1	0.0379855364565131	0.0314291730671809	0.0301944899046192	0.0300203907519249	0.0277227059458899	0.0298499076905775	0.0324663749917956	0.0300861391236426	0.0291454667069131
-2	0.034488202915638	0.0283708496406727	0.027240346475647	0.0269954509927226	0.0247350098567731	0.026635045815947	0.0290352466887657	0.026755514290793	0.025693967337424
-1.9	0.0313475057383673	0.0256630366919352	0.0246537154020959	0.0243476324406731	0.0221299254804036	0.0238313456537783	0.0260325000376782	0.0238300724010094	0.0226433727419274
-1.8	0.028557576413106	0.0233026117805716	0.0224307175641667	0.0220754567566617	0.019911664032022	0.0214432804993219	0.0234611479515898	0.0213172803150973	0.0200074711707066
-1.7	0.0261068111472938	0.0212794984439935	0.0205586675603931	0.0201686084546199	0.018075625455487	0.0194658809464385	0.0213147400354213	0.0192171477596716	0.0177956839533959
-1.6	0.0239761897266028	0.0195742179336465	0.019013280257986	0.0186045684949524	0.016603566254429	0.0178795647912691	0.0195725424424562	0.0175168772524516	0.0160070154481882
-1.5	0.0221379708283057	0.018156114791612	0.0177571106085918	0.0173464241727671	0.0154598206577669	0.0166460880813203	0.018195756423287	0.0161857176337411	0.0146224615730401
-1.4	0.020555246770197	0.0169831050765966	0.0167402202386844	0.0163431450284692	0.0145907602755165	0.0157079509745703	0.0171268430370623	0.0151725152979692	0.0135988222386321
-1.3	0.0191827342216362	0.0160034611802257	0.0159033452260048	0.0155328450762409	0.0139286822609237	0.0149925374672436	0.0162931632858954	0.0144081239537043	0.0128681198403448
-1.2	0.0179688482227456	0.0151593973174448	0.0151827752128407	0.0148482229573502	0.0133990602258932	0.0144198640716257	0.0156140929216948	0.0138125433022743	0.0123446487384231
-1.1	0.0168586838083352	0.0143914906865476	0.0145154779039426	0.0142224318779268	0.0129283862920855	0.0139109825468463	0.0150090630278368	0.0133040339929469	0.0119368745567262
-1	0.0157972421606502	0.0136427512696633	0.0138431522784766	0.0135937426339548	0.0124500696446191	0.0133943198794213	0.0144039708253642	0.0128068258866959	0.0115586755073745
-0.9	0.0147322393115093	0.0128615142502329	0.013114610006238	0.0129082441598075	0.0119074319970911	0.0128089146574677	0.0137347744334972	0.012255582708237	0.0111361620630622
-0.8	0.0136160836618866	0.0120029287426772	0.0122865938886804	0.01212071717735	0.0112542515647264	0.01210502200995	0.0129485056696071	0.0115967289786787	0.0106097700402279
-0.7	0.012406930589347	0.0110292761367979	0.0113235069693522	0.0111942629027693	0.0104538423398327	0.0112431399243006	0.0120026037286753	0.0107877329783163	0.00993329366285376
-0.6	0.011068963909215	0.00990953367882353	0.0101965624836414	0.0100992974098123	0.00947753578207341	0.0101923871322452	0.0108634650666314	0.00979546493113749	0.00907163400960715
-0.5	0.00957216645948402	0.00861857701829907	0.00888274238872427	0.00881235909284651	0.00830310538245801	0.00892881480535322	0.00950482120792811	0.00859437721539025	0.00799838378501674
-0.4	0.00789187579654872	0.00713632605769841	0.00736382009779951	0.00731500815951746	0.00691340668351048	0.00743394737507272	0.00790628828655452	0.00716489965309913	0.00669376678011647
-0.3	0.00600853825303758	0.00544713365136816	0.00562568329253862	0.0055930538157984	0.00529540318508141	0.00569373912326007	0.00605233514279759	0.00549229270066862	0.0051431681088061
-0.2	0.00391705964620558	0.00354815912171652	0.00366685135207102	0.00364511461506978	0.003448385324458	0.00370743491177084	0.00394174269912124	0.00357544466150026	0.003345634434866
-0.0999999999999996	0.00187464814060358	0.00169274273709748	0.00175034860901713	0.00173868892611052	0.00164068550948475	0.0017637690694821	0.00187664112641513	0.00169961421250268	0.00158611896300644
0	0	0	0	0	0	0	0	0	0
0.100000000000001	0.00171815476034395	0.00153792495607393	0.00159179142283812	0.00157825405119022	0.00147947425188981	0.00159032146157834	0.00169585728794677	0.00153033707003079	0.00141922540310611
0.200000000000001	0.00329322900924381	0.00293054853656612	0.00303421098212488	0.00300493492501035	0.00280487474118016	0.00301512881823919	0.00322033161272432	0.00289995674795421	0.00267968072946486
0.3	0.00474110290420794	0.00418938959798897	0.00433836140204688	0.00429080128470779	0.00398500785310071	0.00428420966037195	0.00458495201589382	0.00411944078627998	0.0037915484381487
0.4	0.00608042548874581	0.00532834762812438	0.00551763128748894	0.00544889318775321	0.00503075584483579	0.00540965331665398	0.00580384952503957	0.00520187221187989	0.00476760846636043
0.5	0.0073328437395628	0.00636409236202894	0.00658808331360873	0.00649494711250172	0.00595555612735571	0.00640637393863837	0.00689428704941474	0.00616338237394627	0.00562387244243891
0.600000000000001	0.00852309110763736	0.00731641750331651	0.00756882246784578	0.00744780459171709	0.00677593599535309	0.00729268693164515	0.00787720634791489	0.00702372950181232	0.00638027849178841
0.700000000000001	0.00967885591714017	0.00820848236019885	0.00848227790957724	0.00832974858773044	0.00751205586211928	0.00809088207691849	0.00877771404692375	0.00780682970016523	0.00706135621382258
0.800000000000001	0.0108303554073132	0.00906683634778485	0.00935430270948743	0.00916666766382646	0.00818816730686142	0.00882768457081861	0.00962537784247061	0.00854110247060436	0.00769668897443485
0.900000000000001	0.0120095745331314	0.00992110686984725	0.0102139753444825	0.00998791991917383	0.00883283267366207	0.00953443166692579	0.01045415478855	0.009259432034993	0.00832090804138557
1	0.0132491933965052	0.0108032526025609	0.0110929946016611	0.0108257677847294	0.00947870060870682	0.0102467423452741	0.0113017569071706	0.00999851965581841	0.00897290534575888
1.1	0.0145813109429193	0.0117463604624526	0.0120246162294658	0.0117143072214693	0.0101616301066824	0.0110034694041499	0.012208319663955	0.0107974673346921	0.00969404213009134
1.2	0.0160361451970243	0.0127830921032982	0.0130421911891178	0.0126879336955969	0.0109190601376277	0.0118448545040458	0.0132144068147743	0.0116956316694718	0.0105254317120464
1.3	0.0176409163099246	0.0139440223450253	0.0141775036669096	0.0137795473916378	0.0117877554322652	0.0128100689911978	0.0143586307126392	0.0127300812542692	0.0115048166811817
1.4	0.0194190796328299	0.0152561865243816	0.0154592089650724	0.0150188300945982	0.0128013483237878	0.0139346219401841	0.015675375645208	0.0139332320633479	0.0126638775342221
1.5	0.0213899858761355	0.0167421124171171	0.0169116725640712	0.0164309439242179	0.013988269700766	0.0152482649425122	0.0171931407089627	0.0153312420834439	0.0140267172148886
1.6	0.0235689433046112	0.0184194659358577	0.0185543975640498	0.0180358799797366	0.0153705690631728	0.0167738831531982	0.0189338192690264	0.0169434751247109	0.0156097724194071
1.7	0.0259675823680271	0.0203012626585893	0.0204020531767168	0.0198484824302858	0.0169637922387426	0.0185274949520867	0.020912911564852	0.0187829556261625	0.017422848133088
1.8	0.0285943945971436	0.0223964724620142	0.0224649676100295	0.0218789951589756	0.0187777202596144	0.0205191142030296	0.0231404056080906	0.0208574601893751	0.0194706966904016
1.9	0.0314553291402684	0.024710808937194	0.0247498807521313	0.0241338958856585	0.0208175749213777	0.0227540518719404	0.0256219679745836	0.0231708337539938	0.021754621170868
2	0.0345543633503163	0.0272475312815952	0.0272607657884537	0.0266167990996549	0.0230853100550398	0.0252342703828019	0.0283601432551741	0.0257242237320967	0.0242738049536575
2.1	0.037894000337367	0.0300081523342766	0.0299995880213563	0.0293292797344277	0.0255807424604495	0.027959551671318	0.0313553835401388	0.0285170783757047	0.0270262782768902
2.2	0.0414756757360954	0.0329930080213969	0.0329669348165805	0.0322715466121268	0.0283024227446224	0.0309283886988353	0.0346068428305226	0.0315478761898568	0.0300095556467898
2.3	0.045300074882563	0.0362016853590079	0.0361625004489127	0.0354429517037112	0.0312482458913103	0.0341386075165046	0.0381129439401414	0.0348146190135215	0.0332210229078155
2.4	0.0493673713949779	0.0396333277679016	0.0395854384398169	0.0388423528694809	0.034415848042215	0.0375877706868538	0.0418717584664127	0.0383151439903242	0.0366581532087516
2.5	0.0536774016225769	0.0432868436458338	0.0432346059460547	0.0424683597571991	0.0378028466896012	0.041273421506913	0.0458812475329216	0.042047308314846	0.0403186144798146
