# Supplementary material for: Maternal preconceptional and prenatal exposure to El Niño Southern Oscillation levels and child mortality: a multi-country study
Source: Nat Commun. 2024 Jul 17;15:6034. doi: 10.1038/s41467-024-50467-x (PMC11254917; doi:10.1038/s41467-024-50467-x)
Supplement: Supplementary file 4 — Source data [file 41467_2024_50467_MOESM4_ESM.zip › Source Data/Supplemental Figure S13/ESPI 0_11_cumest.csv]

	lag0	lag1	lag2	lag3	lag4	lag5	lag6	lag7	lag8
-2	-0.00858177449218479	-0.0544004571994218	-0.109837117509824	-0.16027981531277	-0.209042292655184	-0.260961846135522	-0.319666448202626	-0.387574747155724	-0.465896067144429
-1.9	-0.0106265010092051	-0.0497605206191515	-0.0965714912912056	-0.140164354708591	-0.183272407590481	-0.22974950034208	-0.28248602076729	-0.343408894068714	-0.413481582847652
-1.8	-0.0124074594975126	-0.0453268260654872	-0.0841377811400951	-0.121342997414281	-0.159139886682767	-0.200478328073858	-0.247570730933781	-0.301892034826688	-0.364179709534655
-1.7	-0.0139246499571073	-0.0410993735384288	-0.0725359870564922	-0.103815743429839	-0.136644729932042	-0.173148329330856	-0.214920578702098	-0.263024169429646	-0.317990447205438
-1.6	-0.0151780723879892	-0.0370781630379764	-0.0617661090403968	-0.0875825927552666	-0.115786937338306	-0.147759504113074	-0.184535564072242	-0.226805297877587	-0.274913795860001
-1.5	-0.0161677267901583	-0.0332631945641298	-0.051828147091809	-0.0726435453905631	-0.0965665089015592	-0.124311852420513	-0.156415687044212	-0.193235420170513	-0.234949755498345
-1.4	-0.0168936131636146	-0.0296544681168893	-0.0427221012107287	-0.0589986013357285	-0.0789834446218016	-0.102805374253172	-0.130560947618008	-0.162314536308422	-0.198098326120469
-1.3	-0.017355731508358	-0.0262519836962547	-0.0344479713971561	-0.0466477605907628	-0.0630377444990332	-0.0832400696110517	-0.106971345793632	-0.134042646291315	-0.164359507726373
-1.2	-0.0175540818243886	-0.023055741302226	-0.027005757651091	-0.0355910231556661	-0.048729408533254	-0.0656159384941516	-0.0856468815710815	-0.108419750119192	-0.133733300316058
-1.1	-0.0174886641117065	-0.0200657409348032	-0.0203954599725334	-0.0258283890304382	-0.0360584367244639	-0.0499329809024717	-0.0665875549503578	-0.0854458477920529	-0.106219703889522
-1	-0.0171594783703115	-0.0172819825939864	-0.0146170783614834	-0.0173598582150794	-0.0250248290726629	-0.0361911968360121	-0.0497933659314606	-0.0651209393098975	-0.0818187184467673
-0.9	-0.0165665246002037	-0.0147044662797755	-0.00967061281794103	-0.0101854307095894	-0.0156285855778511	-0.0243905862947729	-0.0352643145143901	-0.047445024672726	-0.0605303439877924
-0.8	-0.015709802801383	-0.0123331919921705	-0.00555606334190618	-0.00430510651396841	-0.00786970624002845	-0.014531149278754	-0.023000400699146	-0.0324181038805383	-0.0423545805125977
-0.7	-0.0145893129738496	-0.0101681597311715	-0.00227342993337889	0.000281114371783685	-0.00174819105919493	-0.00661288578795549	-0.0130016244857285	-0.0200401769333343	-0.0272914280211832
-0.6	-0.0132050551176033	-0.00820936949677846	0.00017728740764082	0.00357323194766682	0.00273595996464938	-0.000635795822377284	-0.00526798587413756	-0.0103112438311143	-0.015340886513549
-0.5	-0.0115570292326443	-0.00645682128899132	0.00179608868115299	0.00557124621368104	0.00558274683150456	0.00340012061798059	0.000200515135626879	-0.00323130457387805	-0.00650295598969493
-0.4	-0.00964523531897241	-0.00491051510781013	0.00258297388715758	0.00627515716982633	0.00679216954137061	0.00549486353311814	0.00340387854356478	0.00119964083837438	-0.000777636449621104
-0.3	-0.00746967337658772	-0.00357045095323488	0.00253794302565458	0.00568496481610266	0.00636422809424744	0.0056484329230353	0.00434210434967606	0.00298159240564288	0.00183507210667238
-0.2	-0.00503631918416438	-0.00242926948704151	0.00168518101938355	0.00383664068638138	0.00434324217816914	0.00391256768402104	0.00307530384589277	0.00218524175842143	0.00141927696892557
-0.1	-0.00251955660432815	-0.00127221211527059	0.000730446979344824	0.00177989819259982	0.00202253920888062	0.00179710093988827	0.0013576315693986	0.000873496553262142	0.000429378619404158
0	0	0	0	0	0	0	0	0	0
0.1	0.00252235062882006	0.00138736685877027	-0.000506159918650906	-0.00150305389141807	-0.00172437544847268	-0.00147873513564374	-0.000997590862302995	-0.000435247901364948	0.000131141110713153
0.2	0.00504749528213203	0.0028898884610402	-0.000788032776607907	-0.0027292634816544	-0.00315058713653745	-0.00263910446704298	-0.00163514101751044	-0.000432247150832767	0.000822801951543539
0.3	0.00757543395993591	0.00450756480680979	-0.000845618573871037	-0.00367862877070904	-0.00427863506419437	-0.0034811079941978	-0.00191265046562241	9.00225159644271e-06	0.00207498252249105
0.4	0.0101061666622317	0.00624039589607905	-0.000678917310440241	-0.00435114975858189	-0.00510851923144332	-0.00400474571710805	-0.00183011920663871	0.000888500305922892	0.00388768282355594
0.5	0.0126396933890194	0.00808838172884797	-0.000287928986315567	-0.00474682644527309	-0.00564023963828446	-0.0042100176357739	-0.00138754724055959	0.00220624701214636	0.00626090285473789
0.6	0.015176014140299	0.0100515223051165	0.000327346398502993	-0.00486565883078254	-0.00587379628471768	-0.00409692375019526	-0.00058493456738492	0.00396224237026694	0.00919464261603706
0.7	0.0177151289160705	0.0121298176248848	0.00116690884401548	-0.00470764691511023	-0.00580918917074294	-0.00366546406037206	0.000577718812885395	0.00615648638028471	0.0126889021074536
0.8	0.0202570377163339	0.0143232676881527	0.00223075835022186	-0.0042727906982562	-0.00544641829636034	-0.00291563856630441	0.00210041290025123	0.0087889790421996	0.0167436813289873
0.9	0.0228017405410893	0.0166318724949203	0.00351889491712211	-0.00356109018022046	-0.00478548366156986	-0.00184744726799231	0.00398314769471252	0.0118597203560115	0.0213589802806381
1	0.0253492373903365	0.0190556320451876	0.00503131854471629	-0.00257254536100298	-0.00382638526637146	-0.000460890165435685	0.00622592319626946	0.0153687103217207	0.0265347989624063
1.1	0.0278995282640757	0.0215945463389545	0.00676802923300434	-0.00130715624060379	-0.00256912311076517	0.00124403274136543	0.00882873940492188	0.0193159489393269	0.0322711373742917
1.2	0.0304526131623067	0.0242486153762211	0.00872902698198631	0.000235077180977161	-0.00101369719475098	0.00326732145241099	0.0117915963206699	0.0237014362088302	0.0385679955162943
1.3	0.0330084920850297	0.0270178391569873	0.0109143117916622	0.00205415490373982	0.000839892481671134	0.00560897596770109	0.0151144939435135	0.0285251721302307	0.0454253733884142
1.4	0.0355671650322446	0.0299022176812532	0.0133238836620319	0.00415007692768418	0.00299164591850107	0.0082689962872356	0.0187974322734525	0.0337871567035282	0.0528432709906511
1.5	0.0381286320039514	0.0329017509490188	0.0159577425930956	0.00652284325281032	0.00544156311573895	0.0112473824110146	0.0228404113104871	0.0394873899287229	0.0608216883230053
1.6	0.0406928930001501	0.036016438960284	0.0188158885848531	0.00917245387911815	0.00818964407338477	0.0145441343390382	0.0272434310546173	0.0456258718058148	0.0693606253854769
1.7	0.0432599480208407	0.0392462817150489	0.0218983216373046	0.0120989088066077	0.0112358887914385	0.0181592520713062	0.032006491505843	0.0522026023348037	0.0784600821780655
1.8	0.0458297970660232	0.0425912792133135	0.0252050417504499	0.015302208035279	0.0145802972699001	0.0220927356078187	0.0371295926641643	0.0592175815156898	0.0881200587007715
1.9	0.0484024401356976	0.0460514314550778	0.0287360489242892	0.0187823515651321	0.0182228695087695	0.0263445849485757	0.0426127345295811	0.0666708093484729	0.0983405549535946
2	0.050977877229864	0.0496267384403417	0.0324913431588223	0.0225393393961668	0.0221636055080469	0.0309148000935772	0.0484559171020935	0.0745622858331532	0.109121570936535
2.1	0.0535561083485222	0.0533172001691052	0.0364709244540493	0.0265731715283832	0.0264025052677321	0.035803381042823	0.0546591403817013	0.0828920109697305	0.120463106649592
2.2	0.0561371334916724	0.0571228166413685	0.0406747928099703	0.0308838479617815	0.0309395687878254	0.0410103277963136	0.0612224043684048	0.0916599847582052	0.132365162092767
2.3	0.0587209526593145	0.0610435878571314	0.0451029482265851	0.0354713686963614	0.0357747960683264	0.0465356403540484	0.0681457090622038	0.100866207198577	0.144827737266059
2.4	0.0613075658514484	0.0650795138163939	0.0497553907038938	0.0403357337321231	0.0409081871092353	0.0523793187160278	0.0754290544630984	0.110510678290846	0.157850832169469
2.5	0.0638969730680743	0.0692305945191562	0.0546321202418965	0.0454769430690665	0.0463397419105523	0.0585413628822519	0.0830724405710885	0.120593398035012	0.171434446802995
2.6	0.0664891743091922	0.0734968299654181	0.059733136840593	0.0508949967071916	0.052069460472277	0.0650217728527201	0.0910758673861741	0.131114366431074	0.185578581166639
2.7	0.0690841695748019	0.0778782201551797	0.0650584404999835	0.0565898946464985	0.0580973427944097	0.0718205486274331	0.0994393349083554	0.142073583479035	0.2002832352604
2.8	0.0716819588649035	0.0823747650884408	0.0706080312200678	0.062561636886987	0.0644233888769502	0.0789376902063903	0.108162843137632	0.153471049178892	0.215548409084278
2.9	0.074282542179497	0.0869864647652017	0.076381909000846	0.0688102234286573	0.0710475987198987	0.0863731975895921	0.117246392074004	0.165306763530646	0.231374102638273
3	0.0768859195185825	0.0917133191854624	0.0823800738423181	0.0753356542715095	0.0779699723232551	0.0941270707770386	0.126689981717472	0.177580726534298	0.247760315922386
3.1	0.0794920908821598	0.0965553283492225	0.0886025257444841	0.0821379294155431	0.0851905096870194	0.102199309768729	0.136493612068036	0.190292938189846	0.264707048936616
3.2	0.0821010562702291	0.101512492256482	0.0950492647073441	0.0892170488607587	0.0927092108111916	0.110589914564665	0.146657283125695	0.203443398497292	0.282214301680963
3.3	0.0847128156827902	0.106584810907242	0.101720290730898	0.0965730126071558	0.100526075695772	0.119298885164844	0.157180994890449	0.217032107456635	0.300282074155427
3.4	0.0873273691198433	0.111772284301501	0.108615603815146	0.104205820654735	0.108641104340759	0.128326221569269	0.168064747362299	0.231059065067875	0.318910366360009
3.5	0.0899447165813883	0.11707491243926	0.115735203960087	0.112115473003495	0.117054296746155	0.137671923777937	0.179308540541245	0.245524271331012	0.338099178294708
3.6	0.0925648580674252	0.122492695320519	0.123079091165723	0.120301969653438	0.125765652911959	0.147335991790851	0.190912374427286	0.260427726246046	0.357848509959524
3.7	0.095187793577954	0.128025632945277	0.130647265432052	0.128765310604562	0.134775172838171	0.157318425608008	0.202876249020422	0.275769429812978	0.378158361354457
