# Supplementary material for: Maternal preconceptional and prenatal exposure to El Niño Southern Oscillation levels and child mortality: a multi-country study
Source: Nat Commun. 2024 Jul 17;15:6034. doi: 10.1038/s41467-024-50467-x (PMC11254917; doi:10.1038/s41467-024-50467-x)
Supplement: Supplementary file 4 — Source data [file 41467_2024_50467_MOESM4_ESM.zip › Source Data/Supplemental Figure S13/ESPI 0_11_cumse.csv]

	lag0	lag1	lag2	lag3	lag4	lag5	lag6	lag7	lag8
-2	0.0275729288194434	0.034717903209783	0.0430262992585851	0.0494752617616117	0.0553562472567838	0.0621910414865845	0.0685046753465561	0.073534515477431	0.0802501969031291
-1.9	0.0242962292251106	0.0303161763593325	0.0374278453409734	0.0429337221837437	0.0479599016756167	0.0538792527251836	0.0593568201776975	0.0636878307493795	0.0695245911796358
-1.8	0.0212963922909011	0.0262641502207486	0.0322622424325777	0.0368847755727079	0.0411074446575463	0.0461733632189381	0.0508709194334061	0.0545427368175332	0.0595562577628699
-1.7	0.0185788698858125	0.0225693817938043	0.0275382338136049	0.0313370210194235	0.034806641295471	0.0390812860168542	0.0430549468933285	0.0461060358495416	0.0503515750644934
-1.6	0.0161495637943256	0.0192416727618659	0.0232677938355743	0.0263026725264588	0.0290688131439682	0.0326146153614972	0.035920618440277	0.038387834902169	0.0419200418519418
-1.5	0.0140140596674013	0.0162934291676789	0.0194672852622181	0.0217993064240271	0.023910876911798	0.0267908097698699	0.0294856592615267	0.0314036838435906	0.0342763333260316
-1.4	0.0121759775047577	0.0137394331749355	0.0161585601573425	0.0178522548022777	0.0193586186891257	0.0216368152841073	0.02377764960199	0.0251784156649985	0.0274440657075841
-1.3	0.0106339954050724	0.011594916999001	0.0133688576792855	0.0144970845162865	0.015451531695853	0.0171947735087036	0.0188403438792833	0.0197531162864927	0.0214628707321524
-1.2	0.00937742211514865	0.00986994138715966	0.0111263759223273	0.0117792556638656	0.0122479026946872	0.0135292108337826	0.014742520432209	0.0151971263732436	0.0164014787323669
-1.1	0.00838122877510335	0.00855808114834681	0.00944576971407365	0.00974225434360458	0.00982161821015039	0.0107279457356002	0.0115827670796694	0.011623357839897	0.0123780663067757
-1	0.00760294901843833	0.00762122373281153	0.00830023108023481	0.00839036984853666	0.00822541680161922	0.0088678977649226	0.00945991295819585	0.00917987197928819	0.00956708396058852
-0.9	0.00698425394414533	0.00698044978998753	0.00759428895791624	0.00763286827687496	0.00740025189697562	0.00790922943122025	0.00835749685924147	0.00792949388939405	0.00809122431495994
-0.8	0.00645772920342243	0.0065248600902828	0.00716927951512955	0.00726957118143268	0.00711195454180899	0.00759829898318976	0.00801206485449469	0.00762434908024693	0.00773473667674039
-0.7	0.00595589667076908	0.00613552715067544	0.00684707014922048	0.00705711498829163	0.00703755783842738	0.00755666528166572	0.00799545827279354	0.007747623458971	0.00791634261295488
-0.6	0.00541846099698963	0.00570769347678506	0.00647393186628376	0.00678781836905233	0.00690298380771307	0.00745817298897157	0.00793052315390347	0.00783213192230795	0.00808276217288809
-0.5	0.00479583454609095	0.00516038145571204	0.00593705924908761	0.00631705933408072	0.0065285173561933	0.00709163972900117	0.00757466001183847	0.00759259056207126	0.00790072614255076
-0.4	0.00404950263240269	0.00443561191284829	0.00516037806488521	0.00555315072200311	0.00580795009122033	0.00633485609092859	0.00678975434295281	0.00687708689828186	0.00719853330495222
-0.3	0.00315087358897652	0.00349369115495002	0.00409456252951933	0.00443983286712034	0.00467992338223114	0.00511860409495907	0.005498860832708	0.00560558325884906	0.0058884519172252
-0.2	0.00208637611381502	0.00231718276682533	0.00271950674916508	0.00295576252708257	0.00312306088392814	0.00341921407739498	0.00367600034702374	0.00375328924029709	0.00394415566241824
-0.1	0.00101174248333658	0.00111904405814114	0.0013111460957085	0.00142473957004697	0.00150508195108118	0.00164812089825355	0.0017719689362029	0.0018079608815277	0.00189760778427662
0	0	0	0	0	0	0	0	0	0
0.1	0.000951496318108247	0.00104209256165364	0.00121610399708833	0.00132034468637945	0.00139367205122521	0.00152674414378435	0.00164168209341091	0.00167216726748108	0.00175033769537036
0.2	0.00184573682159231	0.00200970505269187	0.00233969137671938	0.00253849366823083	0.00267766878831003	0.00293397109556552	0.00315514627727192	0.00321038108201125	0.00335536851157714
0.3	0.00268609766474163	0.00290569111883991	0.00337370507179116	0.00365701620367658	0.00385402175955927	0.00422385695461238	0.00454281280636046	0.00461680269558764	0.00481741176761163
0.4	0.00347638238160863	0.00373334823944571	0.00432158137443114	0.00467892298336349	0.00492511997417496	0.00539895853568586	0.00580752404450144	0.00589398209923088	0.00613922128531552
0.5	0.00422086289749375	0.00449648707956495	0.00518733857475454	0.00560775149805457	0.0058937839318717	0.00646229186227638	0.00695263083527992	0.00704494170987954	0.00732408334256171
0.6	0.00492431753458049	0.00519950797747026	0.00597567912809359	0.00644766749990533	0.00676335611189104	0.00741742808043653	0.00798209773562307	0.00807327999199025	0.00837593925096661
0.7	0.00559206273534283	0.00584748289864563	0.00669210521867015	0.00720358436361364	0.00753781123733268	0.00826861032670159	0.0089006307824663	0.0089832996772731	0.00929953873302849
0.8	0.00622997437469929	0.00644623961951345	0.00734304594790679	0.0078813013682507	0.00822188984143649	0.00902089534053488	0.00971383162772122	0.00978016596605068	0.0101006313739747
0.9	0.00684449380646085	0.00700244275468657	0.00793599174251783	0.00848766029638898	0.0088212584630315	0.00968032346383009	0.0104283815465366	0.010470100548671	0.0107862042257038
1	0.00744261340470946	0.00752366352642141	0.00847962768126313	0.00903071684401799	0.00934269879434028	0.0102541197180655	0.0110522575507408	0.0110606170591266	0.011364773559736
1.1	0.00803183658252708	0.00801842710556475	0.00898395215787488	0.00951991863714802	0.00979432567295536	0.0107509262587655	0.0115949799304427	0.0115608019296227	0.0118467367221567
1.2	0.00862010836812756	0.00849622345891937	0.0094603609028406	0.00996627470964016	0.0101858290513838	0.0111810617490953	0.0120678850229202	0.0119816403493186	0.0122447841976948
1.3	0.00921571477437996	0.0089674658629858	0.00992166989700233	0.0103824920540248	0.0105287268587095	0.0115567948765412	0.0124844076723119	0.0123363783524972	0.01257435952247
1.4	0.00982715239131239	0.00944338192023164	0.0103820462447632	0.0107830442214264	0.0108366029099672	0.0118926061625642	0.0128603436226441	0.0126408966885793	0.0128541319208921
1.5	0.0104629735360279	0.00993582647191856	0.0108568169160694	0.0111841275562592	0.0111252864660097	0.0122053939289545	0.0132140428890215	0.0129140479691718	0.0131064101461803
1.6	0.0111316162519957	0.0104570151311338	0.0113621351526497	0.0116034574415448	0.011412909760081	0.0125145585558065	0.0135664634551424	0.0131778756387549	0.0133573764238851
1.7	0.0118412315760509	0.0110191907335079	0.0119145055967704	0.0120598666320523	0.0117197632173834	0.0128418801484589	0.0139409975926563	0.0134575972723847	0.0136369675108239
1.8	0.012599521924261	0.011634250209073	0.012530200066247	0.0125726961996821	0.0120678673787744	0.0132111006736214	0.014362983735636	0.0137812115985348	0.0139782049835997
1.9	0.0134136036576282	0.0123133717413591	0.0132246285807985	0.0131610166592052	0.0124802113938444	0.0136471492469722	0.0148588514930113	0.0141786064197735	0.0144158269287201
2	0.0142899039151474	0.0130666867859408	0.0140117522839576	0.0138427713359442	0.0129796803953603	0.0141750210568205	0.0154549259271666	0.0146801333595077	0.0149842409131899
2.1	0.0152340972845146	0.0139030357842877	0.0149036248438327	0.0146339742461072	0.0135877975415084	0.0148184291107587	0.0161760279224006	0.0153147802156645	0.0157150868417194
2.2	0.0162510828502659	0.0148298312758766	0.0159101235970669	0.0155480982168371	0.0143235008762394	0.0155984548380855	0.0170441082028582	0.016108260909776	0.0166349477074773
2.3	0.0173449976832561	0.0158530323126088	0.0170388895877159	0.016595747745952	0.0152022050710225	0.016532469305856	0.0180771857922145	0.0170814508975289	0.0177637981169374
2.4	0.0185192596882954	0.0169772158152256	0.0182954526807786	0.0177846401480946	0.0162353319179977	0.0176335407464257	0.0192887939127096	0.0182495304523854	0.0191145493573763
2.5	0.0197766312168409	0.0182057185882126	0.0196834886015464	0.0191198478602231	0.0174303553825059	0.0189104027338105	0.0206879910663817	0.0196219699972348	0.020693653764389
2.6	0.0211192948455679	0.0195408198115899	0.0212051451923744	0.0206042108056726	0.0187912656415633	0.0203679000718848	0.0222798425622488	0.0212032240131165	0.0225024070474624
2.7	0.0225489338034317	0.020983936664233	0.0228613824338004	0.0222388193602639	0.0203192751242399	0.0220077288762691	0.0240661853860447	0.0229938326528567	0.0245384879797838
2.8	0.0240668111952165	0.0225358124549631	0.0246522870603723	0.0240234873132155	0.0220135862126763	0.0238292714679413	0.0260464793388592	0.0249916153271389	0.026797375458031
2.9	0.0256738439763849	0.02419668438241	0.0265773402759868	0.0259571645506484	0.0238720899121217	0.0258303740858451	0.0282185964245717	0.0271927324297739	0.0292734594758433
3	0.0273706692773308	0.0259664248503833	0.0286356314035774	0.0280382678427988	0.0258919289910925	0.0280079847172595	0.0305794686528808	0.0295925105877431	0.031960811141839
3.1	0.0291577019959704	0.0278446552475049	0.0308260196867695	0.030264928550103	0.028069910983881	0.0303586276744207	0.0331255720350832	0.0321860190030556	0.0348536601095154
3.2	0.0310351835328392	0.0298308341834048	0.0331472513420862	0.0326351674219799	0.0304027871091022	0.0328787284292168	0.0358532602889633	0.0349684342544858	0.0379466554347566
3.3	0.0330032221624573	0.0319243237119667	0.0355980406171559	0.0351470110146108	0.0328874255066503	0.0355648183421728	0.0387589774921429	0.0379352469206556	0.041234981927811
3.4	0.0350618258835623	0.0341244375430167	0.0381771233538872	0.0377985643181658	0.035520908083368	0.0384136514260404	0.0418393814835472	0.0410823602994277	0.0447143880853993
3.5	0.0372109287418516	0.0364304750792291	0.0408832903846201	0.0405880521764437	0.0383005757719028	0.0414222610447908	0.0450914057840424	0.0444061209543484	0.0483811645573678
3.6	0.0394504116380206	0.0388417446357272	0.0437154066370815	0.0435138394271838	0.0412240410296758	0.0445879780577826	0.0485122816091256	0.0479033093936719	0.0522320981446885
3.7	0.0417801185735704	0.0413575786134774	0.046672420431198	0.0465744371430989	0.0442891808671605	0.0479084257636936	0.0520995355087507	0.0515711096398145	0.0562644163568552
