# Supplementary material for: Maternal preconceptional and prenatal exposure to El Niño Southern Oscillation levels and child mortality: a multi-country study
Source: Nat Commun. 2024 Jul 17;15:6034. doi: 10.1038/s41467-024-50467-x (PMC11254917; doi:10.1038/s41467-024-50467-x)
Supplement: Supplementary file 4 — Source data [file 41467_2024_50467_MOESM4_ESM.zip › Source Data/Supplemental Figure S13/ONI 0_59_cumse.csv]

	lag0	lag1	lag2	lag3	lag4	lag5	lag6	lag7	lag8
-1.8	0.0434268789203905	0.0287641864164036	0.0257547598263014	0.0264426397530078	0.0210922183441667	0.0231354124306177	0.0285693697119167	0.0281498417378758	0.0281270665295081
-1.7	0.0388335765078747	0.0253820423787261	0.0228258770115431	0.0234327219920846	0.018257797361045	0.0199174149454928	0.0248502425417903	0.0243059251661501	0.0239273714564711
-1.6	0.0346477373569614	0.022332237579042	0.0201843389059903	0.0207216782536397	0.0157442226956972	0.0170756770225577	0.0215515881384609	0.0208860511958179	0.0201505800291317
-1.5	0.0308647379359845	0.0196165975400934	0.0178299392916746	0.0183092794605161	0.0135620130472253	0.0146257885459172	0.0186842331358384	0.0179052809507169	0.0168159194026978
-1.4	0.0274758991043755	0.0172340791010905	0.0157594330272225	0.0161919825087798	0.0117199906970396	0.0125820144198274	0.0162554234213721	0.0153779552059011	0.0139489676369988
-1.3	0.024466757238554	0.0151784326694615	0.0139646343650052	0.0143608752511734	0.0102205805105463	0.0109506257342679	0.0142630256608653	0.0133120853674669	0.0115806795867073
-1.2	0.0218151176043486	0.0134351090900663	0.0124301286711382	0.0127992409777606	0.00905239815879582	0.00971888606625571	0.012687280071463	0.0116994104833762	0.00973986128820684
-1.1	0.019489239681543	0.0119779699014231	0.0111311059273282	0.0114803232408138	0.00818219289765178	0.00884323773065735	0.0114826994227263	0.0105029342598253	0.00843268775471208
-1	0.0174467115382467	0.0107670293919763	0.0100321894891672	0.0103662442011441	0.00755130629384312	0.00824542904416047	0.0105752919063671	0.00964903137126131	0.0076111882301558
-0.9	0.0156346291131385	0.0097487401042405	0.00908815660557207	0.00940899467460527	0.00708126428704233	0.00782307456768059	0.00986915274532684	0.00903262033422289	0.00715616395234561
-0.8	0.0139914533018526	0.0088595776089362	0.00824684204216797	0.00855370227665988	0.00668676020729789	0.00746943672384565	0.00926041434142148	0.0085352185487783	0.00690227698826776
-0.7	0.0124503825921916	0.00803204840531685	0.00745351433136972	0.00774331677885238	0.00628868413166847	0.00709020082436781	0.00865145908302075	0.0080450983038245	0.00668699931248113
-0.6	0.010943514033672	0.00720099599780406	0.00665534650199563	0.00692322776623912	0.00582153809290053	0.00661076385891912	0.0079596566629535	0.00746949622848589	0.00638213438596958
-0.5	0.0094058221893366	0.00630825719700807	0.00580476843836355	0.00604460151051495	0.00523491888038648	0.00597586713987767	0.00711982341133791	0.00673743385877875	0.00589827504360062
-0.4	0.00777820854506978	0.00530494892942965	0.00486123888769617	0.00506604629341181	0.0044916361587543	0.00514592076463637	0.006082707851818	0.00579705570445987	0.00517638790029136
-0.3	0.0060094389395978	0.00415185117377101	0.003791733934638	0.00395397610102236	0.00356487016204041	0.00409296422547257	0.00481203848035134	0.00461137564582748	0.00417809709972199
-0.2	0.0040578245868991	0.00281916349766984	0.00257096338615603	0.00268272249740762	0.00243584044006313	0.00279760791899815	0.00328194316941391	0.00315472114839088	0.00287868164835289
-0.0999999999999996	0.0019792883273191	0.0013645689747242	0.00124788032813572	0.00130332495555793	0.00117274975931032	0.00134329808057916	0.00158052287061264	0.00151784109379397	0.00137804782616454
0	0	0	0	0	0	0	0	0	0
0.100000000000001	0.00187627462057787	0.00126658736295446	0.00116775490073461	0.00122194723885508	0.00107169162446129	0.00121929486580033	0.00144760207685284	0.00138569629373729	0.00123953094382801
0.2	0.00366210163810257	0.00244202573931921	0.00226304497380461	0.00237020545785016	0.00204682196477932	0.00231994643962047	0.00277053388522787	0.0026467526117297	0.0023466371437778
0.3	0.00537134630813385	0.00353421842355538	0.00329455977535753	0.00345346497188792	0.00293078386169598	0.00330847678551663	0.00397861455489325	0.00379216892445822	0.0033288763041314
0.4	0.00701915725229806	0.00455226165534837	0.00427207390240865	0.00448146950467061	0.00373004558178905	0.00419283052428712	0.00508348886727411	0.00483271307361979	0.00419564224091255
0.5	0.00862189554925264	0.00550655169909341	0.00520646751625722	0.00546503479745502	0.00445235293262709	0.00498267675072198	0.00609888340451182	0.0057812065806374	0.00495860551250185
0.600000000000001	0.0101969998047522	0.00640886026769833	0.00610969684908457	0.00641602104789602	0.0051069457958084	0.00568974242969247	0.00704083111309772	0.00665279639827671	0.00563220978176119
0.700000000000001	0.0117627830206767	0.00727235764237322	0.00699470115323072	0.00734724701002678	0.00570477175684984	0.00632815177555764	0.00792781847431423	0.00746516807938622	0.00623418042917515
0.800000000000001	0.013338164000271	0.00811156052825873	0.00787523664352453	0.00827233711479557	0.00625866683688263	0.00691472276705478	0.00878079537701164	0.00823863673614751	0.00678595553519079
0.9	0.0149423443601716	0.00894218327064589	0.00876563574665624	0.00920549963583814	0.00678345821613618	0.00746914216882306	0.00962298147323189	0.00899603796108445	0.00731288912271687
1	0.0165944505059785	0.00978087853616765	0.00968050084393973	0.0101612433040689	0.00729593029756639	0.0080139120412006	0.0104794136393271	0.00976234279067412	0.00784402327156016
1.1	0.0183131663083991	0.0106448678625967	0.0106343537135457	0.0111540503106185	0.00781459134936647	0.0085739511041076	0.0113762153312604	0.0105639516371427	0.00841122561678469
1.2	0.0201163849864266	0.0115514821900404	0.0116412719375879	0.0121980328000293	0.00835919388107643	0.00917576826137254	0.0123396299342173	0.0114276879292531	0.00904760118714312
1.3	0.0220209069336822	0.0125176531817999	0.0127145483776543	0.0133066049799882	0.00895000586175442	0.00984622109601158	0.0133949314839015	0.0123796010853821	0.00978533286153389
1.4	0.0240422041643459	0.0135594112372863	0.0138664074342765	0.0144922019721786	0.00960689812708529	0.0106110153410259	0.0145653785430854	0.0134437665177966	0.0106533952006372
1.5	0.0261942630971512	0.0146914494675557	0.0151078025041332	0.0157660694153285	0.0103483835162711	0.0114932312476545	0.0158713820751416	0.0146412957240937	0.0116757332109417
1.6	0.0284895075889414	0.0159268021255534	0.0164483054733133	0.0171381364895354	0.0111907804134498	0.0125121971373714	0.0173300074761124	0.0159897206990418	0.0128703577780289
1.7	0.0309387954854022	0.0172766640605586	0.0178960850774164	0.0186169725607489	0.0121476512654969	0.0136829302565346	0.0189548449351179	0.0175028127298417	0.014249448085368
1.8	0.0335514758638637	0.0187503518924229	0.0194579599618299	0.0202098171062944	0.0132295901116745	0.0150161783465765	0.0207561981114927	0.0191907848682012	0.0158202026908753
1.9	0.0363354911073377	0.0203553856537503	0.0211395061543032	0.0219226659275202	0.0144443382395601	0.0165189240775763	0.0227414892547271	0.0210607554671162	0.0175860328416086
2	0.0392975076868656	0.0220976567311272	0.0229451974549218	0.0237603943268118	0.0157971362416051	0.0181951346404311	0.0249157682138686	0.0231173333350793	0.0195477500097485
2.1	0.0424430612767156	0.0239816449694552	0.0248785597043534	0.0257268991432246	0.0172911957522175	0.0200465556305879	0.0272822326834348	0.0253632102364586	0.021704550873192
2.2	0.0457767046835743	0.0260106524116506	0.0269423242976058	0.0278252449341821	0.0189281892633969	0.0220734175865133	0.0298426997039223	0.0277996889347158	0.0240547407904513
2.3	0.0493021502535583	0.0281870296516149	0.0291385711600037	0.0300578037996313	0.0207086912074841	0.0242749971741946	0.0325979995622912	0.0304271147864497	0.0265962186879085
2.4	0.0530224013852253	0.0305123799235206	0.0314688557070519	0.0324263823700947	0.022632538857575	0.0266500273136069	0.0355482858679332	0.033245206807555	0.0293267775671854
2.5	0.0569398702282602	0.0329877338078099	0.0339343176164453	0.0349323327720361	0.0246991074548647	0.0291969776145847	0.0386932687559075	0.0362532994058257	0.0322442763880964
2.6	0.0610564804901472	0.0356136930092159	0.0365357714849262	0.0375766467666585	0.0269075085393327	0.0319142350989595	0.0420323839477774	0.0394505118308124	0.0353467284948219
