# Supplementary material for: Maternal preconceptional and prenatal exposure to El Niño Southern Oscillation levels and child mortality: a multi-country study
Source: Nat Commun. 2024 Jul 17;15:6034. doi: 10.1038/s41467-024-50467-x (PMC11254917; doi:10.1038/s41467-024-50467-x)
Supplement: Supplementary file 4 — Source data [file 41467_2024_50467_MOESM4_ESM.zip › Source Data/Supplemental Figure S13/abNino34 0_59_cumse.csv]

	lag0	lag1	lag2	lag3	lag4	lag5	lag6	lag7	lag8
-2	0.0363171822859575	0.0284317497054515	0.0269282089706157	0.0268865637756744	0.023950024271875	0.025915496152613	0.0297156425823237	0.0299929079966239	0.0320469038559476
-1.9	0.0326124546370449	0.0252690674385874	0.0239387135775379	0.0238292197808229	0.0209147009216728	0.0225617740663666	0.025975494625381	0.0260714246342685	0.0277083260616617
-1.8	0.0292211172869523	0.0223834912363858	0.0212120224932255	0.0210477913512682	0.0181678104243861	0.0195348558283468	0.0225974028620993	0.0225152597120506	0.0237452093356756
-1.7	0.0261431283261866	0.019778548616465	0.0187514140988104	0.0185468003567233	0.0157193631404792	0.0168476380879985	0.0195938530492515	0.019338359779926	0.0201709813550813
-1.6	0.0233763472232954	0.017456829686114	0.0165592180716903	0.0163299393763066	0.0135805256561564	0.014514749970018	0.0169782813334344	0.0165575511044116	0.0170037350514284
-1.5	0.0209153091688573	0.0154187225229228	0.014635593286148	0.0143986286834038	0.0117619324788772	0.0125503529866339	0.014762566919887	0.0141911493509342	0.0142669963633415
-1.4	0.0187496666600375	0.0136604618370797	0.0129766615992819	0.0127497249274591	0.0102698743515464	0.0109629791943721	0.0129518552176133	0.0122545822647722	0.0119886303888611
-1.3	0.0168624559351531	0.0121715169795141	0.0115720395402759	0.0113724251040947	0.00909973947354752	0.00974662385777031	0.0115363142794757	0.0107511787343984	0.0101944602573765
-1.2	0.0152285517908844	0.0109317640938083	0.0104022092046482	0.0102449836217909	0.00822791886797693	0.00887022725393962	0.0104818849814734	0.00965858277187896	0.00889200912820415
-1.1	0.0138138541534683	0.00990944663974981	0.00943668384815939	0.00933258576447524	0.00760652683557742	0.00827213308905428	0.00972546938571904	0.00891736664770965	0.00804565707922361
-1	0.0125757423779302	0.00906119051542419	0.00863413560358707	0.00858792745453675	0.00716615713203312	0.00786607755532005	0.00917990914643592	0.00843256528620036	0.00756080798869462
-0.9	0.011465016858318	0.00833476409022182	0.00794507908273649	0.00795506350706108	0.00682693569222815	0.00755690857153661	0.00874774584740111	0.00809100021226336	0.00729887190668366
-0.8	0.0104290091526741	0.00767395258389242	0.00731647250250267	0.00737532192994262	0.00651165826185447	0.00725647656250448	0.00833621609254895	0.00778337117087168	0.00711500862650929
-0.7	0.00941509236595722	0.0070238419076173	0.00669663761809049	0.00679304038232588	0.00615454579508578	0.00689241266246776	0.00786672599442403	0.00741850012754965	0.00688799239601751
-0.6	0.00837375081072081	0.0063348624638745	0.00603899067685804	0.00615940530568737	0.00570402982818867	0.00640961913252862	0.00727760751454205	0.00692701513097025	0.00652897698063316
-0.5	0.00726067684305407	0.00556489485128602	0.00530396798263976	0.00543400854802265	0.00512161385404244	0.0057678354135831	0.00652261521669391	0.00625872628146323	0.00597703513761487
-0.4	0.00603781494579043	0.0046796956888032	0.00445940399205432	0.00458471931655954	0.00437926972553055	0.0049381760089417	0.00556787009401962	0.00537812969591572	0.00519138958802503
-0.3	0.00467367108544659	0.00365237026411676	0.00348004785952871	0.00358676590348134	0.00345685093030436	0.00390006701081135	0.00438886261018112	0.00426032637081497	0.00414483951005934
-0.2	0.00314382682895861	0.00246292820720711	0.00234723303069006	0.00242207641345891	0.00234029821196317	0.00263918723519514	0.00296840294765931	0.00288827134289471	0.00281947545058174
-0.1	0.00152576768450805	0.00118729253745845	0.00113264228808069	0.00116813572562951	0.00112098480709736	0.00126181208739179	0.00142148859717783	0.00138126195456002	0.00134411218236524
0	0	0	0	0	0	0	0	0	0
0.1	0.0014368761223348	0.00109868452201198	0.00105086624772077	0.00108210107349633	0.00101975337586029	0.00114297452072008	0.00129378166645022	0.00125255747525903	0.00120891490066675
0.2	0.00279511741875101	0.00211479191259343	0.00202607357023459	0.00208423340009309	0.00194224445293848	0.00217182369271118	0.00246648846232053	0.00238258550605682	0.0022884523053138
0.3	0.00408619083647023	0.00305534310505065	0.00293269886955476	0.00301344109252918	0.0027722836879798	0.00309231055276122	0.00352613151999655	0.00339760677602437	0.0032458345816678
0.4	0.00532278694394778	0.00392847291842372	0.00377888203522459	0.00387786227658903	0.00351571123629615	0.00391149824816746	0.00448237704463787	0.00430678638442873	0.00409004413791786
0.5	0.00651878037857895	0.00474354217850958	0.00457391105651127	0.00468683069822807	0.0041796183355083	0.00463804645589506	0.00534684797181853	0.00512126571788855	0.00483225074750525
0.6	0.00768912486584541	0.00551122179697686	0.00532827301368928	0.00545094690780614	0.00477259782733799	0.00528255002078773	0.00613342936337479	0.00585451731233494	0.00548629681267268
0.7	0.00884967467776639	0.0062435275748509	0.00605365164089266	0.00618209852374944	0.00530501084394283	0.00585790108938473	0.00685853730734916	0.00652268223602748	0.00606920130768195
0.8	0.0100169319168139	0.00695378127809045	0.00676285123818719	0.00689340676626761	0.00578924206812576	0.00637963319806637	0.00754128824595973	0.00714482334895937	0.00660159868115559
0.9	0.0112077290680575	0.00765647431703331	0.0074696300585962	0.00759907826231654	0.00623989556265343	0.00686617346931042	0.00820348385973467	0.00774299643010269	0.00710796963887789
1	0.0124388670982685	0.0083670176229593	0.00818843544680981	0.00831414916515892	0.00667385988742721	0.00733889270811148	0.0088693177594071	0.0083420198379964	0.00761646501340569
1.1	0.0137267383876884	0.00910137644984086	0.00893404803381515	0.00905412376719495	0.00711015398146601	0.00782181923052393	0.00956473120782332	0.00896883491874117	0.00815811585179559
1.2	0.0150869682951217	0.00987561052865591	0.00972116076658226	0.00983453023039926	0.00756947012653258	0.0083408995997754	0.010316409575939	0.00965141784929782	0.00876532263538272
1.3	0.0165341075248923	0.0107053632356404	0.01056393544176	0.0106704367489167	0.00807337550904988	0.00892277764589087	0.0111505142621715	0.0104173324988976	0.00946975175038388
1.4	0.0180813998325589	0.0116053603635571	0.0114755886200044	0.0115759852361639	0.00864322536066703	0.00959322214948925	0.0120913509087507	0.0112921624931084	0.0103000611864295
1.5	0.0197406379665292	0.0125889823417707	0.0124680560197855	0.0125640003868817	0.00929895368501458	0.0103755035544642	0.0131602279006433	0.012298148882037	0.0112800441997953
1.6	0.0215221081472112	0.0136679606053753	0.0135517697739211	0.0136457181483344	0.0100579855133383	0.0112890961788979	0.0143747193883246	0.0134533201527688	0.0124276632229603
1.7	0.0234346127642138	0.0148522232845866	0.0147355610418753	0.0148306536056783	0.0109345018345957	0.0123489933287309	0.0157484264758802	0.0147712416087286	0.0137550931911781
1.8	0.0254855541712725	0.0161498864254893	0.0160266785799628	0.0161266022679639	0.0119391788362031	0.0135657067917184	0.0172911892502263	0.0162613181745662	0.015269534345981
1.9	0.0276810599016243	0.0175673638059538	0.0174308981124185	0.017539748665451	0.0130793740303854	0.0149458056990582	0.0190096058222838	0.0179294560071968	0.016974389982153
2	0.0300261305886848	0.0191095563971206	0.0189526904435019	0.019074846255313	0.0143596202149082	0.0164927410104662	0.020907689645562	0.0197788627762034	0.0188704531771984
2.1	0.0325247950661691	0.0207800817554308	0.0205954173579096	0.0207354325940862	0.0157822541759987	0.0182077172982101	0.0229875276709597	0.0218108173624889	0.0209568968128947
2.2	0.0351802612311417	0.022581510611253	0.0223615305381166	0.0225240503235812	0.0173480382590923	0.0200904578856029	0.0252498558843573	0.0240253159153323	0.0232320023813676
2.3	0.037995055294232	0.0245155881605289	0.0242527567571343	0.0244424537918882	0.0190566912592295	0.022139799441788	0.0276945183731045	0.026421565365481	0.025693648376916
2.4	0.0409711454409262	0.0265834275379028	0.0262702601198903	0.0264917900606537	0.0209072983563561	0.0243541143546407	0.0303208094212087	0.0289983344833772	0.0283396123486098
2.5	0.0441100484714217	0.0287856707667571	0.0284147779335381	0.0286727500344731	0.0228986042814633	0.0267315895015823	0.0331277150828674	0.031754189351345	0.0311677429507069
2.6	0.04741291969598	0.0311226176554888	0.030686730629256	0.030985690087089	0.0250292099706621	0.0292703979916219	0.036114076067192	0.0346876429322211	0.0341760477888376
2.7	0.0508806273804035	0.0335943259726915	0.03308630830888	0.0334307271501174	0.0272976967287497	0.0319687969989176	0.0392786927860452	0.0377972445883745	0.0373627299145926
