# Supplementary material for: Maternal preconceptional and prenatal exposure to El Niño Southern Oscillation levels and child mortality: a multi-country study
Source: Nat Commun. 2024 Jul 17;15:6034. doi: 10.1038/s41467-024-50467-x (PMC11254917; doi:10.1038/s41467-024-50467-x)
Supplement: Supplementary file 4 — Source data [file 41467_2024_50467_MOESM4_ESM.zip › Source Data/Supplemental Figure S13/abNino34 0_cumest.csv]

	lag0	lag1	lag2	lag3	lag4	lag5	lag6	lag7	lag8
-2	0.0170695063480126	0.0022753956589726	0.00183773376316444	0.0338003553036587	0.0806626547360688	0.123831875887572	0.149363451628552	0.147961003872598	0.114976343576503
-1.9	0.00952772558648623	-0.0021656914362622	-0.000112291705623992	0.0284626333871678	0.0686841327509015	0.105050292176402	0.125934676006787	0.12358632713747	0.0941297670161557
-1.8	0.0026960045504797	-0.00614718852390204	-0.00186433321131754	0.0235137161593114	0.0575515319474372	0.0876083440993024	0.104203575074589	0.101016839846419	0.0748879459013525
-1.7	-0.00342565676000698	-0.00966909560394691	-0.00341839075391625	0.0189536036200895	0.0472648523256758	0.0715060316562744	0.0841701488319592	0.0802525419994463	0.0572508802320935
-1.6	-0.00883725834497379	-0.0127314126763968	-0.00477446433342008	0.0147822957695022	0.0378240938856174	0.0567433548473177	0.065834397278897	0.0612934335965514	0.0412185700083788
-1.5	-0.0135388002044208	-0.0153341397412517	-0.00593255394982905	0.0109997926075493	0.0292292566272621	0.0433203136724323	0.0491963204154025	0.0441395146377342	0.0267910152302082
-1.4	-0.0175302823383479	-0.0174772767985117	-0.00689265960314317	0.00760609413423097	0.0214803405506097	0.0312369081316182	0.0342559182414757	0.0287907851229948	0.0139682158975818
-1.3	-0.0208117047467551	-0.0191608238481767	-0.00765478129336242	0.00460120034954714	0.0145773456556602	0.0204931382248755	0.0210131907571167	0.0152472450523332	0.0027501720104997
-1.2	-0.0233830674296426	-0.0203847808902467	-0.00821891902048682	0.00198511125349782	0.00852027194241385	0.011089003952204	0.00946813796232546	0.00350889442574949	-0.00686311643103823
-1.1	-0.0252443703870101	-0.0211491479247218	-0.00858507278451635	-0.000242173153917	0.00330911941087043	0.0030245053136039	-0.000379240142898075	-0.00642426675675653	-0.014871649427032
-1	-0.0263956136188578	-0.0214539249516019	-0.00875324258545102	-0.0020806528726973	-0.00105611193897	-0.00370035769092491	-0.00852894355855384	-0.0145522384951847	-0.0212754269774815
-0.9	-0.0268367971251857	-0.021299111970887	-0.00872342842329082	-0.00353032790284309	-0.00457542210710743	-0.00908558506138238	-0.0149809722846419	-0.0208750207895351	-0.0260744490823868
-0.8	-0.0265679209059937	-0.0206847089825772	-0.00849563029803577	-0.00459119824435438	-0.0072488110935419	-0.0131311767977686	-0.0197353263211622	-0.0253926136398078	-0.0292687157417479
-0.7	-0.0255889849612818	-0.0196107159866724	-0.00806984820968586	-0.00526326389723115	-0.00907627889827335	-0.0158371329000835	-0.0227920056681147	-0.0281050170460026	-0.0308582269555648
-0.6	-0.0238999892910501	-0.0180771329831726	-0.00744608215824108	-0.00554652486147341	-0.0100578255213018	-0.017203453368327	-0.0241510103254995	-0.0290122310081196	-0.0308429827238375
-0.5	-0.0215009338952985	-0.0160839599720779	-0.00662433214370145	-0.00544098113708116	-0.0101934509626273	-0.0172301382024992	-0.0238123402933165	-0.0281142555261588	-0.029222983046566
-0.4	-0.0183918187740271	-0.0136311969533882	-0.00560459816606696	-0.0049466327240544	-0.00948315522224979	-0.0159171874026002	-0.0217759955715658	-0.0254110906001203	-0.0259982279237503
-0.3	-0.0145726439272359	-0.0107188439271035	-0.0043868802253376	-0.00406347962239314	-0.00792693830016929	-0.0132646009686298	-0.0180419761602474	-0.020902736230004	-0.0211687173553904
-0.2	-0.0100434093549247	-0.00734690089322385	-0.00297117832151338	-0.00279152183209735	-0.00552480019638579	-0.00927237890058807	-0.0126102820593612	-0.0145891924158098	-0.0147344513414863
-0.1	-0.00503033512228415	-0.00366860346150423	-0.0014472065129722	-0.00131225227280618	-0.0026357018465668	-0.0044799725385258	-0.00614187732688699	-0.00715262486378628	-0.00727781947529158
0	0	0	0	0	0	0	0	0	0
0.1	0.00503345727049436	0.00364933227424189	0.00136483409376777	0.00113389168898549	0.00235987030489394	0.00413382303638043	0.00577403970461042	0.00682604685702759	0.00706260776735374
0.2	0.0100700366891989	0.0072793933612214	0.00264729576833109	0.00208942279415026	0.00444390906811497	0.0079214965706154	0.0111802417869442	0.0133255157072964	0.0139100038267695
0.3	0.0151097382561136	0.0108901832609386	0.00384738502368997	0.00286659331549431	0.0062521162896631	0.0113630206027049	0.0162186062470012	0.0194984065508064	0.0205421881782474
0.4	0.0201525619712386	0.0144817019733934	0.00496510185984442	0.00346540325301766	0.00778449196953835	0.0144583951326491	0.0208891330847817	0.0253447193875577	0.0269591608217875
0.5	0.0251985078345737	0.0180539494985859	0.00600044627679444	0.00388585260672029	0.0090410361077407	0.0172076201604478	0.0251918223002856	0.0308644542175502	0.0331609217573896
0.6	0.030247575846119	0.021606925836516	0.00695341827454001	0.00412794137660222	0.0100217487042702	0.019610695686101	0.0291266738935128	0.0360576110407839	0.0391474709850538
0.7	0.0352997660058745	0.0251406309871837	0.00782401785308114	0.00419166956266343	0.0107266297591267	0.0216676217096089	0.0326936878644633	0.0409241898572589	0.0449188085047801
0.8	0.0403550783138402	0.0286550649505891	0.00861224501241785	0.00407703716490393	0.0111556792723104	0.0233783982309713	0.0358928642131372	0.0454641906669751	0.0504749343165686
0.9	0.0454135127700161	0.0321502277267321	0.00931809975255012	0.00378404418332373	0.0113088972438212	0.0247430252501883	0.0387242029395345	0.0496776134699326	0.0558158484204191
1	0.0504750693744022	0.0356261193156128	0.00994158207347793	0.0033126906179228	0.0111862836736591	0.0257615027672599	0.0411877040436551	0.0535644582661313	0.0609415508163317
1.1	0.0555397481269985	0.0390827397172312	0.0104826919752013	0.00266297646870116	0.0107878385618241	0.026433830782186	0.0432833675254991	0.0571247250555713	0.0658520415043065
1.2	0.060607549027805	0.0425200889315872	0.0109414294577203	0.0018349017356588	0.0101135619083162	0.0267600092949667	0.0450111933850664	0.0603584138382524	0.0705473204843433
1.3	0.0656784720768217	0.0459381669586808	0.0113177945210348	0.000828466418795759	0.00916345371313538	0.0267400383056021	0.0463711816223572	0.0632655246141748	0.0750273877564422
1.4	0.0707525172740486	0.049336973798512	0.0116117871651448	-0.000356329481888017	0.00793751397628168	0.0263739178140919	0.0473633322373712	0.0658460573833384	0.0792922433206032
1.5	0.0758296846194857	0.0527165094510809	0.0118234073900505	-0.00171948596639248	0.00643574269775512	0.0256616478204364	0.0479876452301086	0.0681000121457433	0.0833418871768264
1.6	0.0809099741131329	0.0560767739163875	0.0119526551957517	-0.00326100303471768	0.00465813987755566	0.0246032283246354	0.0482441206005694	0.0700273889013896	0.0871763193251116
1.7	0.0859933857549904	0.0594177671944317	0.0119995305822484	-0.00498088068686355	0.00260470551568332	0.0231986593266891	0.0481327583487536	0.0716281876502769	0.090795539765459
1.8	0.0910799195450581	0.0627394892852135	0.0119640335495408	-0.00687911892283024	0.00027543961213803	0.0214479408265972	0.0476535584746611	0.0729024083924055	0.0941995484978684
1.9	0.0961695754833359	0.066041940188733	0.0118461640976286	-0.00895571774261756	-0.00232965783308011	0.0193510728243599	0.0468065209782919	0.0738500511277754	0.09738834552234
2	0.101262353569824	0.0693251199049901	0.0116459222265121	-0.0112106771462256	-0.00521058681997117	0.0169080553199773	0.0455916458596462	0.0744711158563865	0.100361930838874
2.1	0.106358253804522	0.0725890284339849	0.0113633079361911	-0.0136439971336543	-0.00836734734853506	0.0141188883134492	0.0440089331187238	0.0747656025782388	0.103120304447469
2.2	0.111457276187431	0.0758336657757173	0.0109983212266657	-0.0162556777049038	-0.0117999394187719	0.0109835718047756	0.0420583827555247	0.0747335112933323	0.105663466348127
2.3	0.116559420718549	0.0790590319301874	0.0105509620979358	-0.019045718859974	-0.0155083630306816	0.00750210579395672	0.039739994770049	0.0743748420016672	0.107991416540847
2.4	0.121664687397878	0.0822651268973952	0.0100212305500015	-0.0220141205988648	-0.0194926181842643	0.00367449028099236	0.0370537691622967	0.0736895947032432	0.110104155025629
2.5	0.126773076225417	0.0854519506773405	0.00940912658286279	-0.0251608829215764	-0.0237527048795197	-0.00049927473411746	0.0339997059322677	0.0726777693980605	0.112001681802473
2.6	0.131884587201166	0.0886195032700235	0.0087146501965196	-0.0284860058281088	-0.0282886231164481	-0.00501918925137273	0.0305778050799621	0.071339366086119	0.11368399687138
2.7	0.136999220325126	0.0917677846754441	0.00793780139097199	-0.0319894893184618	-0.0331003728950494	-0.00988525327077333	0.0267880666053798	0.0696743847674188	0.115151100232348
