# Supplementary material for: Maternal preconceptional and prenatal exposure to El Niño Southern Oscillation levels and child mortality: a multi-country study
Source: Nat Commun. 2024 Jul 17;15:6034. doi: 10.1038/s41467-024-50467-x (PMC11254917; doi:10.1038/s41467-024-50467-x)
Supplement: Supplementary file 4 — Source data [file 41467_2024_50467_MOESM4_ESM.zip › Source Data/Supplemental Figure S13/MEI 0_59_cumse.csv]

	lag0	lag1	lag2	lag3	lag4	lag5	lag6	lag7	lag8
-2.4	0.0339858511358702	0.028759028713244	0.0280485367936928	0.028062394787191	0.0264039623019596	0.0285137796032915	0.0308869410557037	0.0290107841251265	0.0287746665574729
-2.3	0.0309100217265455	0.0260017251758595	0.0253138740490622	0.0252752716543988	0.0236510087082104	0.0255357763049572	0.0277076340360648	0.0259466805978731	0.0256267373392516
-2.2	0.0280695570220083	0.0234679906266697	0.022811850390657	0.0227235222843435	0.0211290591437731	0.0228066774105223	0.0247913971958311	0.0231282892097905	0.0227189117673365
-2.1	0.0254661817825644	0.0211612669320389	0.0205467382695799	0.0204120877213886	0.0188445390262294	0.0203334340899638	0.0221449638487647	0.0205624600301094	0.0200582313424516
-2	0.0231006807916327	0.0190843173079831	0.0185219812567739	0.0183453454199092	0.0168040138089096	0.0181232009412608	0.0197751151349211	0.0182566544318935	0.0176530591157204
-1.9	0.0209722267589333	0.0172384067224326	0.0167391431997167	0.0165260735405224	0.0150132425882625	0.0161823440123756	0.0176876683589611	0.0162182481594353	0.0155128545400735
-1.8	0.0190774835257238	0.0156221200246919	0.0151964088478055	0.0149538901694815	0.0134755143386515	0.0145146747455409	0.0158857364257781	0.0144531175335045	0.0136473320302614
-1.7	0.0174095211007638	0.0142298514179024	0.0138867276979693	0.0136232123368034	0.0121891586650478	0.0131187760908496	0.0143671511017438	0.0129632387293636	0.01206451359537
-1.6	0.0159566741436402	0.013050174792289	0.0127959473207159	0.012521068596301	0.0111444990330518	0.0119846843251618	0.0131213027798647	0.0117432988666572	0.0107671932140575
-1.5	0.0147015901415845	0.0120645253914607	0.0119015507673162	0.0116254517108471	0.0103211378153425	0.0110908693988275	0.0121262509462064	0.0107769841062715	0.00974788681167727
-1.4	0.0136207900882696	0.0112467530099784	0.0111726739090266	0.0109050513007474	0.00968693714311533	0.0104030063193562	0.0113474558592022	0.0100344593345684	0.00898371696833003
-1.3	0.0126850240985152	0.0105639687336826	0.0105717356259253	0.0103208668149909	0.00919972971885447	0.00987571760844507	0.0107392498143688	0.00947277698452234	0.00843413345109663
-1.2	0.0118605083723343	0.00997866395854898	0.0100573615626948	0.00982941583026293	0.00881151382336636	0.00945708311661303	0.0102489807196293	0.00903979307761003	0.00804391337380491
-1.1	0.0111108434877663	0.00945156326243755	0.00958774237467915	0.00938653928770963	0.00847357965236905	0.00909424354332558	0.00982239708812943	0.00868021508683027	0.00775076189999519
-1	0.0103991889055248	0.00894442604022177	0.00912351050378944	0.00895068542658783	0.00814078624956736	0.0087381223279294	0.00940842283557732	0.0083413808589685	0.00749384024825371
-0.9	0.0096902295431449	0.00842216867078662	0.00862960420381223	0.00848501564416697	0.00777405028693937	0.0083461974966557	0.00896217803934351	0.00797704692478144	0.00721974146994658
-0.8	0.00895161528951792	0.00785406252601281	0.00807607138449727	0.00795827671925896	0.00734111371396575	0.0078833745470852	0.00844613975150914	0.00754888009985483	0.0068849047451326
-0.7	0.00815477395144619	0.00721410461451162	0.00743807094663552	0.00734475659956641	0.00681617172714083	0.00732159517064765	0.00782996915435789	0.00702628727492411	0.00645540910367011
-0.6	0.00727517749712617	0.00648082237613962	0.00669540726057302	0.00662372559214376	0.00617896483349345	0.00663884928174999	0.00708964407791322	0.00638540475713293	0.00590552035053533
-0.5	0.00629223377629202	0.00563678566937463	0.00583187690784705	0.00577868576159736	0.00541374906923076	0.00581804963443166	0.00620637635051874	0.00560785118542357	0.00521595885652612
-0.4	0.00518900784964493	0.00466804722548743	0.00483462255412658	0.00479664281610021	0.00450837065725751	0.00484601998749127	0.00516560033173557	0.00467958203186718	0.00437236720342504
-0.3	0.00395205703473483	0.00356372776736409	0.00369367152606551	0.00366758070388052	0.00345358794554678	0.00371275450333315	0.00395623347633754	0.0035900496269056	0.00336419274936572
-0.2	0.00257756735373818	0.00232150924685576	0.00240754432799508	0.00239009654592574	0.00224846866414457	0.00241723949385693	0.00257689808503443	0.00233797269450679	0.00219022582816874
-0.0999999999999996	0.00123418650941527	0.00110751124815147	0.00114915305260543	0.00113991291312385	0.00106930836153428	0.00114954111461609	0.00122673779304494	0.00111154529539642	0.0010389355252105
0	0	0	0	0	0	0	0	0	0
0.100000000000001	0.00113213164700564	0.00100606845761359	0.0010449027110042	0.00103449494615976	0.000963402940492285	0.00103578804006551	0.00110850697126525	0.0010013226076008	0.000930819567608362
0.200000000000001	0.00217069096651025	0.00191680614466368	0.00199158760502106	0.00196946395037703	0.00182576289897028	0.00196324819843576	0.00210514143950593	0.00189816450458215	0.00175880456946273
0.3	0.0031257075138075	0.0027396151055174	0.00284734879974827	0.00281206286810703	0.00259308851221752	0.0027890807990405	0.00299769928852434	0.00269761457384536	0.00249055635231246
0.4	0.00400895018552374	0.0034834344042228	0.00362098516226673	0.00357096691925199	0.00327281395101336	0.00352156741308327	0.00379572957218595	0.00340842187371241	0.00313433522211022
0.5	0.00483407858039785	0.00415899702260094	0.00432305671486226	0.0042566455690242	0.00387412583321855	0.00417092540757856	0.00451088361168562	0.00404134934123131	0.00370045764477596
0.600000000000001	0.00561671283150831	0.00477906713793403	0.00496612816522043	0.00488163132506608	0.00440832371882917	0.00474969259904501	0.00515726870417978	0.0046095416496421	0.00420172916765991
0.700000000000001	0.00637437336578053	0.00535860941419742	0.00556495569368826	0.00546073756293248	0.0048891780408988	0.00527309840520254	0.00575175086940653	0.00512885263519738	0.00465385687607193
0.800000000000001	0.0071262434312891	0.00591482241530677	0.00613655366548819	0.00601115784209703	0.00533321586256231	0.00575934111991026	0.00631411760484368	0.00561804019135932	0.00507573555853919
0.900000000000001	0.0078927246528204	0.00646695706272586	0.00670006432802566	0.00655236116803664	0.00575982416634128	0.00622964877735069	0.00686698172905789	0.00609870017303948	0.00548944645986932
1	0.00869479248937642	0.00703585228941001	0.0072763585964627	0.00710569878330807	0.00619102881972838	0.00670797330263094	0.00743530283296563	0.00659480022597551	0.00591977893128187
1.1	0.00955320868262981	0.00764316695918589	0.00788733355505884	0.00769367558423067	0.00665081707466562	0.00722018957078993	0.00804545224731784	0.00713172457863683	0.00639313789185486
1.2	0.010487695141689	0.00831036953379574	0.00855494630158887	0.00833892070162692	0.00716395905488798	0.00779277767600214	0.00872386612902653	0.0077348734006217	0.00693587668924783
1.3	0.011516196556818	0.00905763918547048	0.00930011559938634	0.00906299832273669	0.00775445464632016	0.00845115342035624	0.0094954913257793	0.00842804453931807	0.00757235837988372
1.4	0.0126543432640199	0.00990288737225234	0.0101416904185014	0.00988528245141016	0.00844392110978866	0.00921799873739184	0.0103823499668615	0.00923196387019175	0.00832324655316071
1.5	0.0139151757257891	0.0108610885682199	0.0110956849592688	0.0108221245439099	0.00925032120349411	0.0101120037570634	0.011402544464406	0.0101633171191618	0.00920448956476993
1.6	0.015309128764335	0.0119440156448714	0.0121749036646044	0.011886456343775	0.0101873286210955	0.011147297965556	0.0125698786321658	0.0112344566282745	0.0102271798697759
1.7	0.0168442224802509	0.0131603566270076	0.0133889637358199	0.0130878349066348	0.0112643868278348	0.0123335915408686	0.0138940639303499	0.0124537179894875	0.0113981322633425
1.8	0.0185263822778215	0.0145161021091944	0.0147446238257643	0.0144328222433475	0.0124872887646548	0.0136768261123069	0.0153813256321758	0.0138261202216384	0.0127208388703428
1.9	0.0203598122082105	0.016015064403424	0.0162462830523617	0.0159255429783856	0.0138590055054312	0.0151800520321471	0.017035179594094	0.0153541956546809	0.0141964745705415
2	0.0223473638318869	0.0176594109909079	0.0178965241080128	0.0175682782228712	0.0153805262376474	0.0168442968603297	0.0188571959240304	0.017038763775513	0.0158247532094065
2.1	0.02449086546816	0.0194501384491523	0.019696613740659	0.0193620019056262	0.0170515694015685	0.0186692919554658	0.0208476454524336	0.0188795570319485	0.0176045646538205
2.2	0.0267913962967691	0.0213874548692315	0.0216469174256732	0.0213068161951127	0.0188711172153744	0.0206540155455414	0.0230059944991536	0.0208756794022022	0.0195344044048784
2.3	0.0292495032563089	0.0234710676936218	0.0237472179390612	0.0234022790175447	0.0208377834805081	0.0227970658374073	0.0253312562999187	0.0230259181063672	0.021612640804689
2.4	0.0318653662174762	0.025700389055178	0.0259969464485428	0.0256476363601395	0.022950048796648	0.0250969000019743	0.0278222260437676	0.0253289424297557	0.0238376685997939
2.5	0.0346389200481713	0.0280746759033075	0.0283953425060092	0.0280419791853512	0.0252064007082663	0.0275519772117374	0.0304776297527708	0.0277834228283363	0.0262079888824403
