# Supplementary material for: Maternal preconceptional and prenatal exposure to El Niño Southern Oscillation levels and child mortality: a multi-country study
Source: Nat Commun. 2024 Jul 17;15:6034. doi: 10.1038/s41467-024-50467-x (PMC11254917; doi:10.1038/s41467-024-50467-x)
Supplement: Supplementary file 4 — Source data [file 41467_2024_50467_MOESM4_ESM.zip › Source Data/Supplemental Figure S13/abNino1_2 0_59_cumse.csv]

	lag0	lag1	lag2	lag3	lag4	lag5	lag6	lag7	lag8
-1.9	0.0184325588260167	0.0199847871956007	0.022020196329923	0.024170194373187	0.0262746739053306	0.0293322086843145	0.0323185262032384	0.0345441879391248	0.0378607144102364
-1.8	0.0162424129877089	0.0174190877106298	0.0191311969720325	0.0209462145576829	0.022696373868855	0.0253236719449602	0.0279031140888142	0.0297856432502405	0.032626923424283
-1.7	0.0142804384697405	0.0150898599105593	0.0164976987263824	0.0179990267088317	0.0194136812237277	0.0216454572448671	0.0238536380530212	0.025416888254561	0.0278210996407498
-1.6	0.0125504203988158	0.0130034121199513	0.0141265504826215	0.0153358492460009	0.0164336075272815	0.0183053648775661	0.0201789670705121	0.0214469798312558	0.023453140070905
-1.5	0.0110541996438333	0.0111668181879044	0.0120261489883518	0.0129660313884241	0.0137658060557995	0.0153142073325399	0.0168913416957926	0.0178886676050261	0.0195370621891365
-1.4	0.00978951900744076	0.0095869302542073	0.0102060375870968	0.0109011709497144	0.0114234084075029	0.0126868338810702	0.0140074530668443	0.0147598438766009	0.0160927030123795
-1.3	0.0087471138909452	0.00826803469756247	0.00867525722250806	0.00915422053751534	0.00942348086874868	0.0104428159265861	0.011549031068356	0.012084850408936	0.0131473746157805
-1.2	0.0079077267748464	0.0072075095935476	0.0074382741659353	0.00773607065242196	0.007785580420498	0.00860510593772778	0.00954095959175311	0.00989373086252009	0.0107354121069847
-1.1	0.00724043692364464	0.00638974934152523	0.00648759566029821	0.00664756438243975	0.00652498019620415	0.00719266207126576	0.00800246013985663	0.00821426630438512	0.00888973899382447
-1	0.00670374065446499	0.00578084642369168	0.00579468581478371	0.00586690171952436	0.00563650981933289	0.00620190919977152	0.00692622880784446	0.00704892312594758	0.00761593766120272
-0.9	0.00624960223584708	0.00532833451518203	0.0053051798713258	0.00533912052366075	0.00507291584547585	0.00558092514150247	0.00625114327450402	0.00633947355966397	0.00685101914955891
-0.8	0.00582896294842207	0.00496812653977607	0.00494472243597398	0.00497921802146281	0.0047380683104052	0.00522052584960424	0.00585506260139071	0.00595207689913552	0.00644514855389656
-0.7	0.00539654151747619	0.00463524374395712	0.00463350163520992	0.00469068937108192	0.00451027315488225	0.00498145394898774	0.00558573105465099	0.00571271170878705	0.00620257255831651
-0.6	0.00491362649222953	0.00427247779514112	0.00430002337106058	0.0043859121941679	0.00427654184056147	0.00473484626746032	0.00530362513693325	0.00546168619428882	0.00594471982904819
-0.5	0.00434886327663128	0.00383415465117348	0.00388769172750413	0.00399638313018482	0.00395084692965264	0.00438337352211261	0.00490352411897802	0.00508076923768957	0.00554066730247757
-0.4	0.00367775641894936	0.00328597506599129	0.0033549415168936	0.00347303153834025	0.00347440845158775	0.00386111830548362	0.00431396152650594	0.00449160305560311	0.00490447343915648
-0.3	0.00288168418699016	0.00260312607568829	0.00267250745478335	0.002782264378907	0.00280895507678617	0.00312549247046147	0.00348855691220886	0.00364449372375645	0.00398204766975398
-0.2	0.0019472410762358	0.0017684955170012	0.00182070227873671	0.00190202887493825	0.0019303963865263	0.00214984700204454	0.00239816334518721	0.00250875417912605	0.00274012768795191
-0.0999999999999999	0.000948319217733987	0.000859649506045497	0.000884564621553943	0.000925046683886978	0.000939933534125705	0.00104747328446573	0.00116831057083555	0.00122112171329762	0.00133154329152567
0	0	0	0	0	0	0	0	0	0
0.1	0.000899390574495632	0.000811250041144997	0.000833645152920293	0.000873380924160733	0.000888984997120057	0.000992013459877098	0.0011062183136834	0.00115361202444706	0.00125310045896976
0.2	0.00175282193213475	0.00157619214485653	0.0016184269795804	0.00169683542918246	0.0017281124366612	0.00192968188441865	0.00215165579238325	0.00224069318123618	0.00242853271196506
0.3	0.00256358636912391	0.00229717273145439	0.00235665922456811	0.00247231483595888	0.0025186033543015	0.00281424967139328	0.00313777682884595	0.00326234235751114	0.00352717390062684
0.4	0.0033353217979234	0.00297682038111737	0.00305094273970398	0.00320200753551152	0.00326182566114168	0.00364710729779009	0.00406621812184989	0.00421979552014655	0.00455002004779994
0.5	0.00407203106437117	0.00361807351425976	0.00370419609021205	0.00388836576857011	0.00395931294132358	0.0044298097370254	0.00493881023093598	0.00511444526735502	0.00549820538482948
0.6	0.00477809590581826	0.00422420735543123	0.00431968623529829	0.00453413360271632	0.00461278531033206	0.00516409692724391	0.00575760143904189	0.00594786325181006	0.0063730252049169
0.7	0.00545828332509045	0.00479885862093201	0.00490105779436984	0.00514237532104285	0.00522417234323533	0.00585191633857694	0.00652488393288303	0.00672182581939842	0.00717596290649783
0.8	0.00611774197872968	0.00534604589379038	0.00545235887005923	0.00571650306587496	0.00579563796990315	0.00649544759783637	0.00724322219089839	0.00743834319828011	0.00790872199777813
0.9	0.00676198620403862	0.00587018317268884	0.00597806081798531	0.00626030213850975	0.00632960707088832	0.00709712899658886	0.00791548329508096	0.00809969253144897	0.00857326394251173
1	0.00739686562455687	0.00637608368064536	0.00648306880216985	0.00677795186203454	0.00682879328043183	0.00765968552110078	0.00854486864294376	0.00870845495544255	0.00917185282557613
1.1	0.0080285189472392	0.00686895080431579	0.00697271956734406	0.00727403941441734	0.0072962272002647	0.00818615778838987	0.009134946217076	0.00926755676536878	0.00970710788325566
1.2	0.00866331162171095	0.00735435314048436	0.00745276274860076	0.00775356361023034	0.00773528384223922	0.00867993094184548	0.00968968216422793	0.00978031444261272	0.0101820649413558
1.3	0.00930775842458062	0.007838181190397	0.00792932240190585	0.00822192536332313	0.00814970765174462	0.00914476214882637	0.0102134699448769	0.0102504829209962	0.0106002476771468
1.4	0.00996843362066876	0.00832658436617377	0.00840883643680483	0.00868490163971419	0.00854363293691646	0.00958480485917948	0.0107111547554197	0.0106823058909049	0.0109657492819182
1.5	0.0106518729118619	0.00882588866866527	0.00889797334845917	0.00914860025727675	0.00892159698665546	0.0100046274547743	0.0111880503414173	0.0110805661532279	0.0112833244245195
1.6	0.0113644726349632	0.0093424975354859	0.00940352801367171	0.00961939402123318	0.009288542684445	0.0104092234006709	0.0116499447888847	0.0114506330159284	0.0115584902336631
1.7	0.0121123923462492	0.00988278065139763	0.00993230106521716	0.010103834429411	0.00964980713609892	0.0108040095883335	0.0121030915188714	0.0117985024924169	0.0117976331203954
1.8	0.0129014668540295	0.0104529575368783	0.0104909690190689	0.0106085474229195	0.0100110928843981	0.0111948093676207	0.0125541816735813	0.0121308246959168	0.0120081154365447
1.9	0.0137371329009745	0.0110589840200968	0.0110859543118646	0.0111401161063885	0.0103784188520219	0.0115878169529029	0.0130102945450668	0.012454911513171	0.0121983720650901
2	0.0146243741920815	0.0117064498859061	0.0117233051706677	0.0117049575750627	0.0107580493755668	0.011989540617877	0.0134788238165528	0.0127787167023265	0.0123779821422175
2.1	0.015567686582772	0.0124004949477338	0.0124085944820313	0.0123092024610141	0.011156401612407	0.0124067234777565	0.013967379240231	0.0131107804481919	0.0125576957607609
2.2	0.0165710633155697	0.0131457486688224	0.0131468446234727	0.0129585861298392	0.0115799340999406	0.0128462427047033	0.0144836658953167	0.0134601316590034	0.012749391001489
2.3	0.0176379985270311	0.0139462956955536	0.0139424820155901	0.0136583594404803	0.012035021998028	0.0133149905741705	0.0150353460869535	0.013836144374907	0.0129659352390026
2.4	0.0187715060475893	0.0148056668167613	0.0147993216335964	0.0144132247654119	0.0125278270374768	0.0138197434419143	0.0156298917867702	0.0142483497520071	0.0132209293808328
2.5	0.0199741498686932	0.0157268524502647	0.0157205785862702	0.0152272999965614	0.0130641718353944	0.0143670270877711	0.0162744376779392	0.0147062117887935	0.0135283272856307
2.6	0.021248082521256	0.0167123341272315	0.0167089016422532	0.0161041101399942	0.0136494285223548	0.0149629882682474	0.0169756457772158	0.015218882138116	0.0139019456660458
2.7	0.0225950878851586	0.0177641287090417	0.0177664224734837	0.0170466034151397	0.01428843034033	0.0156132823535374	0.0177395919088495	0.0157949552363226	0.0143549085599851
2.8	0.0240166254858056	0.0188838401354643	0.0188948143197934	0.0180571869271305	0.0149854121938324	0.0163229854345151	0.0185716820154389	0.0164422476840196	0.0148990961282672
2.9	0.0255138739896061	0.0200727141444324	0.0200953544909849	0.0191377761220755	0.0157439826161225	0.0170965364977185	0.0194766028255244	0.0171676240478652	0.0155446788489039
3	0.02708777227348	0.0213316923615553	0.0213689862767221	0.0202898522762135	0.0165671259911976	0.0179377117384076	0.0204583074613022	0.0179768850165868	0.0162998073141479
3.1	0.0287390570394877	0.0226614632016589	0.0227163771240899	0.0215145229697321	0.0174572308542496	0.0188496295317984	0.0215200329365522	0.0188747245803135	0.0171704960936968
3.2	0.0304682964354975	0.0240625079915594	0.0241379711464	0.0228125815624449	0.0184161381422247	0.0198347816695997	0.0226643437816228	0.01986475300149	0.0181606985950202
3.3	0.0322759195152439	0.0255351415218235	0.0256340350202331	0.0241845628593592	0.019445202518854	0.0208950846146012	0.0238931945527013	0.0209495742171154	0.0192725336659281
3.4	0.0341622416332164	0.0270795468341786	0.02720469706745	0.0256307932408777	0.0205453602018201	0.0220319438424547	0.0252080037244238	0.0221309015195464	0.0205066048894092
3.5	0.0361274860382652	0.0286958044594111	0.0288499798161623	0.0271514344289036	0.0217171977467315	0.0232463246699088	0.0266097321720089	0.0234096942449764	0.0218623524342681
3.6	0.0381718020247906	0.0303839165683995	0.0305698266294514	0.0287465207294929	0.022961017624473	0.0245388239962578	0.028098960751055	0.0247863000517158	0.023338389763402
3.7	0.0402952800414644	0.0321438266241052	0.0323641231324566	0.0304159900447644	0.0242768978527533	0.025909738755982	0.0296759630151608	0.0262605909669284	0.0249327954506059
3.8	0.0424979641615429	0.0339754351611987	0.0342327142044939	0.0321597092165045	0.0256647441998644	0.0273591282952704	0.0313407705909345	0.0278320854967185	0.0266433472086038
3.9	0.044779862299449	0.0358786123030707	0.0361754172722123	0.0339774943948421	0.0271243344651091	0.0288868691403056	0.0330932299833304	0.0295000528397561	0.0284676975596523
4	0.0471409545255147	0.0378532075766756	0.0381920325719298	0.0358691271594353	0.0286553550348765	0.0304927016180868	0.0349330505381864	0.03126359815302	0.0304034977756231
4.1	0.0495811997917007	0.0398990575206342	0.0402823509647361	0.0378343670928924	0.030257430346182	0.0321762684976168	0.036859843942435	0.0331217297773259	0.0324484797502929
4.2	0.0521005413405034	0.0420159915123092	0.0424461597999655	0.0398729614434294	0.0319301461146637	0.0339371462672721	0.038873156036958	0.0350734104473585	0.034600505786355
4.3	0.0546989110300768	0.0442038361719311	0.0446832472390483	0.0419846524348899	0.0336730672599851	0.0357748699040531	0.0409724919108207	0.037117594988256	0.036857595159866
4.4	0.0573762327725173	0.0464624186399995	0.0469934053766188	0.0441691826996004	0.0354857514402777	0.0376889520786326	0.0431573352976441	0.0392532570505315	0.0392179346545032
