# Supplementary material for: Maternal preconceptional and prenatal exposure to El Niño Southern Oscillation levels and child mortality: a multi-country study
Source: Nat Commun. 2024 Jul 17;15:6034. doi: 10.1038/s41467-024-50467-x (PMC11254917; doi:10.1038/s41467-024-50467-x)
Supplement: Supplementary file 4 — Source data [file 41467_2024_50467_MOESM4_ESM.zip › Source Data/Supplemental Figure S13/abNino1_2 0_cumse.csv]

	lag0	lag1	lag2	lag3	lag4	lag5	lag6	lag7	lag8
-1.9	0.0280581658038793	0.0301156191070194	0.0330702782339531	0.0362932344339821	0.0394675460027057	0.044163347805924	0.0487917014536308	0.0522545352788274	0.0573404983508851
-1.8	0.0247391347818915	0.0262671435475429	0.0287539121430651	0.0314757928866501	0.0341146862344631	0.0381507590425045	0.042145514865972	0.0450654497900049	0.0494109515647453
-1.7	0.0217640776741775	0.0227733649700216	0.0248194603527757	0.0270713148554999	0.0292022595236641	0.0326309502024609	0.0360465966840106	0.0384607407037739	0.0421246486958915
-1.6	0.0191383884396276	0.01964351664644	0.021276953752749	0.0230903414204467	0.0247404274892608	0.027615169000044	0.0305077331327	0.0324534134002051	0.0354958311299647
-1.5	0.0168645116710936	0.0168878312395702	0.0181385616867697	0.0195464303177875	0.0207431338623463	0.0231189782014259	0.0255465721900145	0.0270618352330785	0.0295447844562171
-1.4	0.0149387796835241	0.0145160132795598	0.0154178985988097	0.0164562473921679	0.0172292833458932	0.0191637287437951	0.0211872198149226	0.0223119386388436	0.024300484002062
-1.3	0.013347159941313	0.0125337265068142	0.0131274825404822	0.0138381637663088	0.0142233797919336	0.0157775921800657	0.0174612279239656	0.018239409746527	0.0198034592905135
-1.2	0.0120608898464427	0.0109362217442548	0.0112727115233618	0.011707230027483	0.0117535033602736	0.0129938342584223	0.0144052526121773	0.0148893220784563	0.0161061648871208
-1.1	0.0110339957097489	0.00969957062982249	0.00984122856368501	0.0100637154542799	0.00984183242439998	0.0108407232618764	0.0120490485281139	0.0123058664632528	0.0132623734782046
-1	0.0102047790012094	0.00877311400872281	0.0087901114827746	0.00887523553480927	0.0084818524728935	0.00931546687522286	0.0103858347432921	0.0104996763559024	0.0112899934131045
-0.9	0.00950164953617156	0.00807920442930334	0.00803930107722872	0.00806175457483631	0.00760699715030285	0.0083462877273602	0.00933118539496911	0.00939329067230686	0.0101058522983679
-0.8	0.00885118902703665	0.00752321081261861	0.00747995181057241	0.0074995776834014	0.00707889791632584	0.00777624220528644	0.00870822266967353	0.00879190051814992	0.00948902031149517
-0.7	0.00818530382996625	0.00700899070310282	0.00699503416794118	0.00704733340166104	0.00671897683513335	0.00739980279897445	0.00829002927475991	0.00843212178201151	0.00913894601522495
-0.6	0.00744549864739695	0.00645152768941682	0.00647910661406611	0.00657541588639551	0.00635860885061742	0.00702302161240589	0.00786469763223944	0.00806756900096408	0.00877723802378882
-0.5	0.00658418783898716	0.00578259098877254	0.00584808722475464	0.00598150613317682	0.00586777519262107	0.00649754611536063	0.0072707200505663	0.00751467717049512	0.00819963148835033
-0.4	0.00556405807361795	0.00495068114109887	0.00503978097261062	0.00519170277801428	0.00515691648281063	0.00572222170241436	0.00639791576366686	0.00665193825486914	0.00727287910457999
-0.3	0.00435665818882251	0.00391837672935331	0.00401012575558063	0.00415509305708634	0.00416745644824257	0.00463151293266669	0.00517473030273815	0.00540263868921443	0.00591381393773502
-0.2	0.00294145774112333	0.00265978041035811	0.00272933190924955	0.00283809938233275	0.00286244028406778	0.00318438721671295	0.00355624085535486	0.00371964489605718	0.00407168697689559
-0.0999999999999999	0.00143086804548152	0.00129170575395939	0.00132473196035142	0.00137900735288517	0.00139248550804057	0.00154994243618707	0.00173065201705969	0.00180895249486383	0.00197756445866298
0	0	0	0	0	0	0	0	0	0
0.1	0.00135384272218076	0.00121676585400804	0.00124603074830439	0.00129948427818044	0.00131453181737334	0.00146475615444595	0.00163505163188741	0.00170584406459583	0.00185899629554289
0.2	0.00263536741919242	0.00236201227037217	0.00241666704477896	0.00252223473821338	0.00255290424330272	0.00284617481907537	0.00317666659875481	0.00331021838999235	0.00360072357196673
0.3	0.00384981773599126	0.00343958987004687	0.00351564427513557	0.00367139255318049	0.00371713302737249	0.00414632857057192	0.00462727178685738	0.00481496943020208	0.00522665619030388
0.4	0.00500301441012854	0.00445382620971781	0.00454717696128457	0.00475049374517382	0.00480948477907542	0.00536754315713292	0.00598959171766464	0.00622218161341419	0.00673847205957184
0.5	0.0061013903084166	0.00540957287842981	0.00551601104221682	0.00576351499690064	0.00583250983961908	0.00651243039229314	0.00726668703253948	0.00753421210509726	0.00813808610514108
0.6	0.00715201618761371	0.00631225067858928	0.00642747595942366	0.00671492138298104	0.00678907870760391	0.00758392470131235	0.0084619971068535	0.00875373069514816	0.00942768983536398
0.7	0.00816261300656576	0.00716788982440137	0.00728753369100218	0.00760971448934538	0.00768242194615781	0.00858532333072684	0.00957938672717581	0.00988376537528035	0.0106097981211724
0.8	0.00914154623752905	0.00798316119046782	0.00810282084581993	0.0084534786691908	0.00851617325144076	0.00952033002343981	0.0106231964933642	0.0109277541171248	0.0116873044596394
0.9	0.010097797646194	0.0087653937836273	0.00888067883891718	0.00925242233041654	0.00929441500735806	0.0103931016577317	0.0115982962179413	0.0118896032282372	0.0126635461338298
1	0.0110409106188917	0.00952257296680891	0.00962916618162479	0.0100134102139213	0.0100217251651891	0.011208296924932	0.0125101400617302	0.0127737524144541	0.0135423807770644
1.1	0.0119809064614861	0.0102633137731418	0.010357046281777	0.0107439817104694	0.0107032236514261	0.0119711255556616	0.0133648214461743	0.0135852462634428	0.0143282758492913
1.2	0.0129281712286083	0.0109968041874961	0.0110737441852798	0.0114523495498876	0.011344615718589	0.0126873958860431	0.0141691249121569	0.0143298112253853	0.0150264123563729
1.3	0.013893315451371	0.0117327147922282	0.011789266752829	0.0121473729236484	0.0119522287359804	0.0133635576902887	0.0149305710735545	0.0150139362350307	0.0156428036684313
1.4	0.0148870122998156	0.0124810738038919	0.0125140831361535	0.0128384995607319	0.0125330379390616	0.0140067362362333	0.0156574497083352	0.0156449538310585	0.0161844293464533
1.5	0.0159198227384412	0.0132521101637817	0.0132589661643888	0.0135356727449567	0.0130946757495843	0.0146247525395312	0.0163588349740178	0.0162311169452292	0.0166593822317176
1.6	0.0170020185077881	0.0140560715655567	0.0140348000815039	0.014249201906647	0.0136454186526581	0.0152261239630692	0.0170445759429947	0.0167816644778518	0.017077024401061
1.7	0.0181434147494418	0.014903028373168	0.0148523652653265	0.0149895991770078	0.0141941455537158	0.0158200388698457	0.01772525542455	0.0173068664843106	0.0174481436407768
1.8	0.0193532234744114	0.0158026773912397	0.0157221150280807	0.0157673887613035	0.014750262358758	0.016416299291847	0.0184121107255865	0.0178180375839684	0.0177850966340824
1.9	0.020639936895241	0.0167641605706083	0.016653962180471	0.0165929004191219	0.0153235895067556	0.0170252268392965	0.019116911931569	0.0183275056147956	0.0181019181809217
2	0.0220112463009874	0.0177959125165582	0.0176570928761523	0.0174760617629893	0.0159242124543643	0.017657529579066	0.0198517966507869	0.0188485223817679	0.0184143681881708
2.1	0.0234739983004876	0.0189055472501683	0.0187398221473991	0.0184262055662728	0.0165622994922517	0.0183241313845847	0.0206290648549255	0.0193951055122652	0.0187398816230193
2.2	0.0250341866003706	0.0200997897644887	0.0199095001064652	0.0194519072417196	0.0172478961874339	0.0190359699932166	0.0214609429500333	0.0199818057439837	0.0190973841640023
2.3	0.026696974594102	0.021384452579283	0.0211724712556014	0.0205608641644911	0.0179907102545686	0.0198037749953367	0.0223593315788299	0.0206234026880733	0.0195069420444251
2.4	0.0284667422355926	0.0227644527992044	0.0225340831572462	0.0217598232725793	0.018799903643836	0.0206378411964507	0.0233355556732654	0.0213345434628562	0.0199892325009471
2.5	0.0303471499954297	0.0242438618829941	0.0239987360322466	0.0230545575246761	0.0196839091470851	0.0215478151387745	0.0244001367976943	0.0221293505150448	0.020564852522191
2.6	0.0323412129709218	0.0258259787353273	0.0255699622743663	0.0244498865340712	0.0206502864635158	0.0225425122273525	0.0255626061800561	0.0230210343301129	0.0212535236956395
2.7	0.0344513791469918	0.0275134167024315	0.0272505243734492	0.0259497329270413	0.0217056277902255	0.0236297786871969	0.0268313721409527	0.024021550371848	0.0220732883110956
2.8	0.0366796070689768	0.0293081961698245	0.0290425208590771	0.0275572040878892	0.0228555166659966	0.0248164070564311	0.0282136488402096	0.0251413355218618	0.0230398109833235
2.9	0.0390274395260847	0.0312118362138904	0.030947491951784	0.0292746888405422	0.0241045374024646	0.0261081072862942	0.0297154458446428	0.0263891478908311	0.0241658891121261
3	0.0414960710725242	0.0332254406916541	0.0329665190138686	0.0311039598282701	0.0254563272704459	0.0275095291884574	0.031341611505614	0.0277720179774771	0.0254612344933731
3.1	0.0440864082318448	0.0353497759407958	0.0351003141648833	0.0330462743120671	0.0269136604629473	0.0290243271329776	0.03309591863141	0.0292953029884549	0.0269325310817056
3.2	0.0467991220050509	0.0375853387266944	0.0373492983051297	0.0351024682883993	0.0284785518919287	0.0306552552017523	0.0349811788913445	0.0309628236391388	0.028583720978801
3.3	0.049634692845356	0.0399324141571563	0.0397136671806024	0.0372730408496766	0.0301523697293319	0.0324042804693297	0.0369993725948101	0.0327770561811683	0.0304164387595614
3.4	0.0525934486068252	0.0423911240096793	0.0421934460453824	0.0395582273658565	0.0319359476279254	0.0342727032676145	0.0391517823251552	0.0347393518647737	0.0324305084102682
3.5	0.0556755961641504	0.0449614663425172	0.0447885340124714	0.0419580612834389	0.0338296900763719	0.0362612755209423	0.0414391216105331	0.0368501600347503	0.0346244316939908
3.6	0.0588812474789309	0.0476433474637933	0.0474987394300927	0.0444724251426741	0.0358336668167343	0.0383703108506823	0.0438616527038245	0.0391092374096696	0.0369958209371414
3.7	0.0622104408906339	0.0504366073822646	0.0503238076704189	0.047101091877188	0.0379476943483445	0.0405997826391011	0.0464192901493849	0.0415158328351861	0.039541753389992
3.8	0.0656631583666128	0.0533410398164297	0.0532634426472791	0.0498437576692898	0.0401714041192217	0.0429494083122634	0.0491116888887781	0.0440688426236076	0.042259042902489
3.9	0.0692393393762952	0.0563564077384053	0.056317323244613	0.0527000676702942	0.0425042980638337	0.0454187196370219	0.051938317135768	0.0467669359017711	0.0451444361670657
4	0.0729388919745069	0.0594824553051172	0.059485115676373	0.0556696358247758	0.0449457927614087	0.048007119842114	0.0548985151841333	0.0496086521395942	0.0481947462020846
4.1	0.0767617015973115	0.0627189169009167	0.0627664826350523	0.0587520599101267	0.0474952537693952	0.0507139289526404	0.0579915418081359	0.0525924744782548	0.0514069369869135
4.2	0.0807076379963883	0.0660655238939693	0.0661610899335737	0.0619469327519011	0.0501520217377108	0.0535384189797841	0.0612166100955204	0.0557168829811763	0.0547781720346207
4.3	0.0847765606678594	0.069522009599449	0.0696686112104483	0.0652538504225641	0.0529154318194158	0.0564798406383417	0.0645729145256918	0.058980391837345	0.0583058375393427
4.4	0.0889683230698678	0.0730881128479533	0.0732887311530409	0.0686724180885971	0.0557848277286243	0.0595374431600719	0.0680596509576173	0.0623815741274273	0.061987548382449
