# Supplementary material for: Maternal preconceptional and prenatal exposure to El Niño Southern Oscillation levels and child mortality: a multi-country study
Source: Nat Commun. 2024 Jul 17;15:6034. doi: 10.1038/s41467-024-50467-x (PMC11254917; doi:10.1038/s41467-024-50467-x)
Supplement: Supplementary file 4 — Source data [file 41467_2024_50467_MOESM4_ESM.zip › Source Data/Supplemental Figure S13/abNino34 0_59_cumest.csv]

	lag0	lag1	lag2	lag3	lag4	lag5	lag6	lag7	lag8
-2	-0.0525589196927973	-0.0410939971355931	-0.00378850622276372	0.0334164058342379	0.0643949037497059	0.0864328294573456	0.0974945644074357	0.0962230295668292	0.0819396854189521
-1.9	-0.053193608605853	-0.0442059099520672	-0.0102281926868309	0.0235193873801836	0.0511579074906181	0.0701207881818815	0.0784830948570305	0.0749615377847696	0.0589144720994508
-1.8	-0.0534836266720222	-0.0467698869681684	-0.0159630298250763	0.0144976412408525	0.0389865658060152	0.0550837725530683	0.060974282994004	0.0554481114701506	0.0379002651521721
-1.7	-0.0534289738913048	-0.0487859281838968	-0.0209930176374999	0.00635116741624452	0.0278808786958971	0.0413217825709057	0.0449681288183561	0.0376827506229722	0.0188970645771159
-1.6	-0.0530296502637009	-0.0502540335992524	-0.0253181561241018	-0.000920034093640272	0.017840846160264	0.0288348182353939	0.0304646323300869	0.0216654552432345	0.00190487037428234
-1.5	-0.0522856557892105	-0.0511742032142351	-0.0289384452848818	-0.00731596328880188	0.00886646819911562	0.0176228795465329	0.0174637935291964	0.00739622533093742	-0.0130763174563286
-1.4	-0.0511969904678335	-0.051546437028845	-0.0318538851198401	-0.0128366201692403	0.000957744812452126	0.00768596650432248	0.00596561241568455	-0.00512493911391906	-0.0260464989147171
-1.3	-0.0497636542995699	-0.0513707350430821	-0.0340644756289766	-0.0174820047349556	-0.00588532399972645	-0.000975920891237103	-0.00402991101044855	-0.0158980380913348	-0.0370056740008828
-1.2	-0.0479856472844199	-0.0506470972569464	-0.0355702168122914	-0.0212521169859477	-0.0116627382374202	-0.00836278264014595	-0.012522776749203	-0.0249230716013099	-0.045953842714826
-1.1	-0.0458629694223833	-0.0493755236704378	-0.0363711086697843	-0.0241469569222166	-0.016374497900629	-0.0144746187424041	-0.0195129848005788	-0.0322000396438445	-0.0528910050565467
-1	-0.0433956207134601	-0.0475560142835563	-0.0364671512014555	-0.0261665245437623	-0.020020602989353	-0.0193114291980115	-0.0250005351645759	-0.0377289422189383	-0.0578171610260447
-0.9	-0.0405836011576504	-0.0451885690963021	-0.0358583444073048	-0.0273108198505849	-0.0226010535035921	-0.0228732140069681	-0.0289854278411943	-0.0415097793265915	-0.0607323106233201
-0.8	-0.0374269107549542	-0.042273188108675	-0.0345446882873324	-0.0275798428426843	-0.0241158494433463	-0.025159973169274	-0.031467662830434	-0.0435425509668041	-0.061636453848373
-0.7	-0.0339255495053714	-0.0388098713206751	-0.0325261828415382	-0.0269735935200605	-0.0245649908086157	-0.0261717066849292	-0.0324472401322951	-0.043827257139576	-0.0605295907012033
-0.6	-0.0300795174089021	-0.0347986187323023	-0.0298028280699223	-0.0254920718827135	-0.0239484775994002	-0.0259084145539336	-0.0319241597467774	-0.0423638978449072	-0.0574117211818109
-0.5	-0.0258888144655462	-0.0302394303435568	-0.0263746239724845	-0.0231352779306434	-0.0222663098156998	-0.0243700967762873	-0.0298984216738811	-0.0391524730827979	-0.052282845290196
-0.4	-0.0213534406753038	-0.0251323061544383	-0.022241570549225	-0.01990321166385	-0.0195184874575146	-0.0215567533519903	-0.0263700259136061	-0.0341929828532479	-0.0451429630263585
-0.3	-0.0164733960381749	-0.0194772461649471	-0.0174036678001437	-0.0157958730823336	-0.0157050105248445	-0.0174683842810425	-0.0213389724659524	-0.0274854271562572	-0.0359920743902984
-0.2	-0.0112486805541594	-0.013274250375083	-0.0118609157252406	-0.0108132621860939	-0.0108258790176895	-0.012104989563444	-0.01480526133092	-0.0190298059918258	-0.0248301793820157
-0.1	-0.00572566715715426	-0.00667651358638833	-0.005877835121565	-0.00530654474839743	-0.0053017048731571	-0.00594990293841065	-0.00731607952608303	-0.00944352835745756	-0.0123538962931759
0	0	0	0	0	0	0	0	0	0
0.1	0.00592542261152606	0.00674571571754599	0.00575605710442013	0.00508442421789222	0.00505294737921622	0.00571451092009541	0.00710877808930724	0.00926219105270337	0.0121879708932096
0.2	0.0120506006774239	0.0135606335662496	0.0113903361916953	0.00994672790527915	0.00985713726449147	0.0111936298218755	0.0140102547418386	0.0183430448006524	0.0242100163864527
0.3	0.0183755341976936	0.0204447535461109	0.0169028372618257	0.0145869110621609	0.0144125696558258	0.0164373567053403	0.0207044299575941	0.0272425612438472	0.0360661364797295
0.4	0.0249002231723351	0.0273980756571299	0.0222935603148112	0.0190049736885374	0.0187192445532192	0.0214456915704898	0.0271913037365738	0.0359607403822878	0.04775633117304
0.5	0.0316246676013484	0.0344205998993065	0.0275625053506518	0.0232009157844086	0.0227771619566717	0.026218634417324	0.0334708760787777	0.0444975822159741	0.059280600466384
0.6	0.0385488674847335	0.0415123262726409	0.0327096723693475	0.0271747373497746	0.0265863218661833	0.030756185245843	0.0395431469842057	0.0528530867449061	0.0706389443597617
0.7	0.0456728228224904	0.0486732547771328	0.0377350613708983	0.0309264383846354	0.030146724281754	0.0350583440560466	0.0454081164528578	0.0610272539690839	0.081831362853173
0.8	0.0529965336146191	0.0559033854127824	0.0426386723553042	0.0344560188889909	0.0334583692033837	0.039125110847935	0.0510657844847341	0.0690200838885074	0.092857855946618
0.9	0.0605199998611196	0.0632027181795897	0.0474205053225653	0.0377634788628412	0.0365212566310725	0.042956485621508	0.0565161510798346	0.0768315765031767	0.103718423640097
1	0.068243221561992	0.0705712530775547	0.0520805602726815	0.0408488183061863	0.0393353865648203	0.0465524683767658	0.0617592162381592	0.0844617318130917	0.114413065933609
1.1	0.0761661987172361	0.0780089901066773	0.0566188372056528	0.0437120372190261	0.0419007590046273	0.0499130591137083	0.0667949799597081	0.0919105498182524	0.124941782827155
1.2	0.0842889313268521	0.0855159292669576	0.0610353361214792	0.0463531356013607	0.0442173739504933	0.0530382578323355	0.071623442244481	0.099178030518659	0.135304574320734
1.3	0.0926114193908398	0.0930920705583955	0.0653300570201607	0.04877211345319	0.0462852314024184	0.0559280645326474	0.0762446030924781	0.106264173914311	0.145501440414347
1.4	0.101133662909199	0.100737413980991	0.0695029999016974	0.0509689707745141	0.0481043313604026	0.0585824792146441	0.0806584625036994	0.113168980005209	0.155532381107994
1.5	0.109855661881931	0.108451959534744	0.0735541647660891	0.0529437075653329	0.0496746738244458	0.0610015018783254	0.0848650204781447	0.119892448791353	0.165397396401674
1.6	0.118777416309034	0.116235707219655	0.077483551613336	0.0546963238256466	0.0509962587945481	0.0631851325236914	0.0888642770158144	0.126434580272742	0.175096486295388
1.7	0.127898926190509	0.124088657035724	0.0812911604434379	0.056226819555455	0.0520690862707096	0.0651333711507422	0.0926562321167081	0.132795374449378	0.184629650789136
1.8	0.137220191526356	0.13201080898295	0.0849769912563951	0.0575351947547581	0.05289315625293	0.0668462177594776	0.0962408857808259	0.138974831321258	0.193996889882917
1.9	0.146741212316574	0.140002163061334	0.0885410440522073	0.058621449423556	0.0534684687412096	0.0683236723498978	0.099618238008168	0.144972950888385	0.203198203576732
2	0.156461988561165	0.148062719270876	0.0919833188308746	0.0594855835618487	0.0537950237355482	0.0695657349220027	0.102788288798734	0.150789733150758	0.21223359187058
2.1	0.166382520260127	0.156192477611575	0.0953038155923971	0.0601275971696361	0.0538728212359459	0.0705724054757923	0.105751038152525	0.156425178108376	0.221103054764462
2.2	0.176502807413461	0.164391438083432	0.0985025343367747	0.0605474902469183	0.0537018612424027	0.0713436840112667	0.108506486069539	0.16187928576124	0.229806592258378
2.3	0.186822850021167	0.172659600686446	0.101579475064007	0.0607452627936952	0.0532821437549185	0.0718795705284256	0.111054632549778	0.167152056109349	0.238344204352327
2.4	0.197342648083245	0.180996965420619	0.104534637774095	0.0607209148099669	0.0526136687734935	0.0721800650272694	0.113395477593241	0.172243489152705	0.24671589104631
2.5	0.208062201599694	0.189403532285949	0.107368022467038	0.0604744462957334	0.0516964362981275	0.0722451675077978	0.115529021199928	0.177153584891306	0.254921652340327
2.6	0.218981510570515	0.197879301282436	0.110079629142836	0.0600058572509947	0.0505304463288206	0.0720748779700109	0.117455263369839	0.181882343325153	0.262961488234377
2.7	0.230100574995708	0.206424272410081	0.112669457801489	0.0593151476757506	0.0491156988655727	0.0716691964139088	0.119174204102974	0.186429764454245	0.270835398728461
