# Supplementary material for: Maternal preconceptional and prenatal exposure to El Niño Southern Oscillation levels and child mortality: a multi-country study
Source: Nat Commun. 2024 Jul 17;15:6034. doi: 10.1038/s41467-024-50467-x (PMC11254917; doi:10.1038/s41467-024-50467-x)
Supplement: Supplementary file 4 — Source data [file 41467_2024_50467_MOESM4_ESM.zip › Source Data/Supplemental Figure S13/ONI 0_11_cumest.csv]

	lag0	lag1	lag2	lag3	lag4	lag5	lag6	lag7	lag8
-1.8	-0.114659041275691	-0.0975027520237866	-0.0385741510956592	0.00658978888248542	0.0340578923287471	0.0466624367485925	0.0465276302711216	0.0350696116490677	0.0129964502587974
-1.7	-0.107678522340442	-0.0923096775858672	-0.038159564016883	0.00282844792341674	0.0270322844796397	0.037152464307564	0.0352143763990235	0.0225682800819073	-0.0001106949798401
-1.6	-0.100771823587617	-0.0870913134203578	-0.0375403509569082	-0.000529586307989975	0.0206170525120756	0.0284651748148348	0.024938987583947	0.0113212954751853	-0.0117464991835637
-1.5	-0.0939389450172168	-0.0818476595272582	-0.0367165119157347	-0.0034843138117347	0.0148121964260551	0.0206005682704048	0.015701463825892	0.00132865782890173	-0.0219109623523736
-1.4	-0.0871798866292409	-0.0765787159065686	-0.0356880468933626	-0.00603573458781745	0.00961771622157804	0.0135586446742742	0.00750180512485858	-0.00740963285694346	-0.0306040844862695
-1.3	-0.0804946484236894	-0.071284482558289	-0.0344549558897919	-0.00818384863623822	0.00503361189864442	0.00733940402644276	0.000340011480846786	-0.0148935765823502	-0.0378258655852516
-1.2	-0.0738832304005623	-0.0659649594824192	-0.0330172389050225	-0.00992865595699703	0.00105988345725429	0.00194284632691063	-0.00578391710614348	-0.0211231733473186	-0.0435763056493198
-1.1	-0.0673456325598596	-0.0606201466789594	-0.0313748959390544	-0.0112701565500938	-0.00230346910259244	-0.00263102842432221	-0.0108699806361122	-0.0260984231518485	-0.0478554046784741
-1	-0.0608818549015813	-0.0552500441479095	-0.0295279269918877	-0.0122083504155287	-0.00505644578089566	-0.00638222022725576	-0.0149181791090593	-0.02981932599594	-0.0506631626727146
-0.9	-0.0544918974257274	-0.0498546518892695	-0.0274763320635224	-0.0127432375533016	-0.00719904657765544	-0.00931072908189006	-0.0179285125249849	-0.0322858818795931	-0.0519995796320412
-0.8	-0.0481757601322979	-0.0444339699030395	-0.0252201111539584	-0.0128748179634124	-0.00873127149287173	-0.011416554988225	-0.0199009808838889	-0.0334980908028078	-0.0518646555564538
-0.7	-0.0419334430212928	-0.0389879981892194	-0.0227592642631958	-0.0126030916458614	-0.00965312052654463	-0.0126996979462608	-0.0208355841857714	-0.0334559527655841	-0.0502583904459527
-0.6	-0.0357649460927121	-0.0335167367478092	-0.0200937913912345	-0.0119280586006483	-0.00996459367867399	-0.0131601579559972	-0.0207323224306322	-0.0321594677679219	-0.0471807843005376
-0.5	-0.0296702693465558	-0.028020185578809	-0.0172236925380746	-0.0108497188277733	-0.00966569094925995	-0.0127979350174344	-0.0195911956184715	-0.0296086358098213	-0.0426318371202088
-0.4	-0.0236494127828239	-0.0224983446822187	-0.0141489677037161	-0.00936807232723629	-0.00875641233830241	-0.0116130291305723	-0.0174122037492893	-0.0258034568912824	-0.036611548904966
-0.3	-0.0177023764015164	-0.0169512140580383	-0.0108696168881589	-0.00748311909903732	-0.00723675784580144	-0.00960544029541091	-0.0141953468230855	-0.020743931012305	-0.0291199196548094
-0.2	-0.0118291602026333	-0.0113787937062678	-0.00738564009140304	-0.00519485914317637	-0.005106727471757	-0.00677516851195024	-0.00994062483986008	-0.0144300581728892	-0.0201569493697389
-0.0999999999999996	-0.00597818899689149	-0.00575428048707798	-0.00373030160801061	-0.00260359511534962	-0.00253323674065648	-0.00335168704346575	-0.00493329144342838	-0.00719428022031165	-0.0100927685139992
0	0	0	0	0	0	0	0	0	0
0.100000000000001	0.00611487978037791	0.0058889707798107	0.00379915496528036	0.0025975032692494	0.00246232480195621	0.00323774447522734	0.00480685597293267	0.00709172175098548	0.0100533730373424
0.2	0.0123664503442422	0.011912631852354	0.00766716328783043	0.00518891469239854	0.00485373766521212	0.0063615463822162	0.00948727647536954	0.0140808850326447	0.0200673505980278
0.3	0.0187547116915928	0.0180709832176301	0.0116040249676502	0.00777423426944744	0.00717423858976775	0.00937140572096661	0.0140412615073107	0.0209674898449776	0.0300419326820564
0.4	0.0252796638224299	0.0243640248756388	0.0156097400047398	0.0103534620003961	0.0094238275756231	0.0122673224914786	0.018468811068756	0.0277515361879844	0.0399771192894281
0.5	0.0319413067367534	0.0307917568263803	0.019684308399099	0.0129265978852445	0.0116025046227782	0.0150492966937521	0.0227699251597057	0.0344330240616649	0.0498729104201428
0.600000000000001	0.0387396404345632	0.0373541790698544	0.023827730150728	0.0154936419239927	0.0137102697312329	0.0177173283277872	0.0269446037801595	0.0410119534660191	0.0597293060742007
0.700000000000001	0.0456746649158595	0.0440512916060612	0.0280400052596267	0.0180545941166407	0.0157471229009874	0.0202714173935838	0.0309928469301176	0.0474883244010471	0.0695463062516017
0.800000000000001	0.0527463801806421	0.0508830944350007	0.0323211337257952	0.0206094544631884	0.0177130641320416	0.022711563891142	0.0349146546095799	0.0538621368667489	0.0793239109523458
0.9	0.0599547862289111	0.0578495875566729	0.0366711155492334	0.0231582229636358	0.0196080934243955	0.0250377678204617	0.0387100268185464	0.0601333908631244	0.0890621201764329
1	0.0672998830606666	0.0649507709710778	0.0410899507299412	0.0257008996179831	0.0214322107780491	0.027250029181543	0.0423789635570172	0.0663020863901737	0.0987609339238632
1.1	0.0747816706759084	0.0721866446782153	0.0455776392679189	0.02823748442623	0.0231854161930025	0.0293483479743858	0.0459214648249923	0.0723682234478968	0.108420352194637
1.2	0.0824001490746366	0.0795572086780856	0.0501341811631663	0.0307679773883768	0.0248677096692556	0.0313327241989902	0.0493375306224716	0.0783318020362936	0.118040374988753
1.3	0.0901553182568512	0.0870624629706886	0.0547595764156833	0.0332923785044233	0.0264790912068083	0.0332031578553561	0.052627160949455	0.0841928221553641	0.127621002306213
1.4	0.0980471782225523	0.0947024075560242	0.0594538250254702	0.0358106877743696	0.0280195608056608	0.0349596489434836	0.0557903558059428	0.0899512838051085	0.137162234147016
1.5	0.10607572897174	0.102477042434093	0.0642169269925268	0.0383229051982156	0.029489118465813	0.0366021974633726	0.0588271151919348	0.0956071869855266	0.146664070511161
1.6	0.114240970504413	0.110386367604894	0.069048882316853	0.0408290307759614	0.0308877641872649	0.0381308034150231	0.061737439107431	0.101160531696618	0.15612651139865
1.7	0.122542902820574	0.118430383068427	0.073949690998449	0.0433290645076069	0.0322154979700165	0.0395454667984353	0.0645213275524315	0.106611317938384	0.165549556809482
1.8	0.13098152592022	0.126609088824694	0.0789193530373147	0.0458230063931523	0.0334723198140679	0.040846187613609	0.0671787805269362	0.111959545710823	0.174933206743658
1.9	0.139556839803353	0.134922484873693	0.0839578684334501	0.0483108564325973	0.0346582297194189	0.0420329658605442	0.0697097980309452	0.117205215013937	0.184277461201176
2	0.148268844469973	0.143370571215425	0.0890652371868553	0.0507926146259421	0.0357732276860697	0.043105801539241	0.0721143800644583	0.122348325847723	0.193582320182037
2.1	0.157117539920078	0.151953347849889	0.0942414592975303	0.0532682809731868	0.0368173137140203	0.0440646946496994	0.0743925266274759	0.127388878212184	0.202847783686242
2.2	0.166102926153671	0.160670814777086	0.0994865347654749	0.0557378554743311	0.0377904878032703	0.0449096451919191	0.0765442377199975	0.132326872107319	0.212073851713789
2.3	0.175225003170749	0.169522971997016	0.104800463590689	0.0582013381293753	0.0386927499538203	0.0456406531659005	0.0785695133420234	0.137162307533127	0.22126052426468
2.4	0.184483770971314	0.178509819509679	0.110183245773173	0.0606587289383191	0.03952410016567	0.0462577185716436	0.0804683534935534	0.141895184489609	0.230407801338914
2.5	0.193879229555365	0.187631357315074	0.115634881312927	0.0631100279011627	0.0402845384388192	0.0467608414091481	0.0822407581745878	0.146525502976764	0.239515682936491
2.6	0.203411378922903	0.196887585413202	0.121155370209951	0.0655552350179061	0.0409740647732681	0.0471500216784142	0.0838867273851264	0.151053262994594	0.24858416905741
