# Supplementary material for: Maternal preconceptional and prenatal exposure to El Niño Southern Oscillation levels and child mortality: a multi-country study
Source: Nat Commun. 2024 Jul 17;15:6034. doi: 10.1038/s41467-024-50467-x (PMC11254917; doi:10.1038/s41467-024-50467-x)
Supplement: Supplementary file 4 — Source data [file 41467_2024_50467_MOESM4_ESM.zip › Source Data/Supplemental Figure S13/ESPI 0_cumse.csv]

	lag0	lag1	lag2	lag3	lag4	lag5	lag6	lag7	lag8
-2	0.035978206926151	0.0453472178340391	0.0561154321145249	0.0646125465864718	0.0724916774539158	0.0816288863717667	0.0900662787161561	0.0968014212004796	0.105631575704334
-1.9	0.0317076633835718	0.0395874599582758	0.0487860926353228	0.0560327003361978	0.0627652588764416	0.0706773009704497	0.0779972013463616	0.0838006556429139	0.0914825669845538
-1.8	0.0278005657000215	0.0342886285276099	0.0420276370515659	0.0481033529725168	0.0537581960006649	0.0605278359830901	0.0668049443026927	0.0717294814015473	0.0783356854147295
-1.7	0.0242641254888664	0.0294610193063068	0.0358521237669251	0.0408364330746115	0.0454812802031192	0.0511914259953732	0.0565004720031264	0.0605972715533823	0.0661997264801482
-1.6	0.0211060576957844	0.0251179537004805	0.0302760760649357	0.0342489114575421	0.0379502786226561	0.0426841282412986	0.0470999298502039	0.0504179783757933	0.0550878025562016
-1.5	0.0183334890214034	0.0212762097992843	0.0253220542833636	0.028365231025046	0.0311887930505119	0.0350301738522113	0.0386277995622416	0.0412131078327892	0.0450201917056038
-1.4	0.0159506705923663	0.0179555806425968	0.0210200758007915	0.0232205863147598	0.0252328280045991	0.0282670222391832	0.0311222499726226	0.0330170626164263	0.036029547275902
-1.3	0.0139549454987629	0.0151760034692502	0.0174071767986741	0.0188641307550011	0.0201374227277656	0.0224532496308243	0.0246438845544242	0.025886809098396	0.0281706470694746
-1.2	0.0123309051304097	0.0129495693621943	0.0145206182457024	0.0153576936700642	0.0159831038973033	0.0176781082194602	0.0192877205337326	0.0199183172705288	0.0215382092636388
-1.1	0.0110440737217466	0.0112650238994918	0.0123769226036242	0.0127574312233054	0.0128691797985871	0.0140608757585455	0.0151882746878513	0.0152664159829946	0.0162935319001596
-1	0.0100373305817174	0.010067963347366	0.0109336208130576	0.0110605238107194	0.0108583400705845	0.0116987423213646	0.0124740509715564	0.0121276810254359	0.0126681161137181
-0.9	0.00923352417283133	0.00925055304511341	0.0100556599784093	0.0101321987935202	0.00985254276847544	0.0105194173828826	0.0111051207036146	0.0105666594457634	0.0108055582790973
-0.8	0.00854457910583523	0.00866526289801554	0.00952843174105122	0.00969729659647225	0.00952381930629505	0.010165536396152	0.0107086956129383	0.0102239732577126	0.0103871879069847
-0.7	0.00788307842925951	0.00815677498027187	0.00911811442128747	0.00943523449296483	0.00944488424932863	0.0101335741031527	0.0107126537358132	0.0104083512648338	0.0106384996088967
-0.6	0.00717129914946442	0.00758984384014982	0.00862674952059202	0.00907927736004838	0.00926401014242354	0.0100026049930642	0.0106279885782175	0.01051549944778	0.0108455471577219
-0.5	0.00634546177603456	0.00686053244874455	0.00791053860200446	0.00844591175309402	0.0087534524970053	0.00950360226101762	0.0101442713487294	0.0101806857453157	0.0105815958093661
-0.4	0.00535604091040511	0.00589456013562576	0.00687287264086816	0.007419197952769	0.00777888982049395	0.00848127025946494	0.00908527333762743	0.0092096922507788	0.00962602637608823
-0.3	0.0041662379980258	0.00464104805363537	0.00545112037160328	0.00592792740357015	0.00626251618567007	0.0068474625145383	0.00735264372393453	0.00749977130302902	0.00786539603033543
-0.2	0.0027587029857457	0.00307789265731861	0.00362021766664203	0.00394566307632053	0.00417782577850785	0.00457267198356225	0.00491382592227517	0.00501962089743879	0.00526593172964191
-0.1	0.0013380043001476	0.00148654374231282	0.0017456245913301	0.00190200633315194	0.00201334930976701	0.00220398742301149	0.00236848245984613	0.00241766782001191	0.00253313098410449
0	0	0	0	0	0	0	0	0	0
0.1	0.00125877630373629	0.00138454636160622	0.00161949880033986	0.00176284913841958	0.00186420496762786	0.00204140450889478	0.00219396115584023	0.0022354663551177	0.00233567045645033
0.2	0.00244224084984231	0.00267033216042439	0.00311617476362191	0.0033894437684747	0.00358157869955101	0.00392269085378901	0.0042161281195333	0.00429116896073097	0.00447647943916728
0.3	0.00355481204034858	0.00386109371571613	0.00449387494582717	0.00488317428575738	0.00515483067733285	0.00564674421662002	0.00606969236861877	0.00616997265095003	0.00642549998857575
0.4	0.00460146420830859	0.00496114739852833	0.00575708931893571	0.00624801279356142	0.00658714762287191	0.00721695573949364	0.00775840374955482	0.0078752598692678	0.00818638419676467
0.5	0.00558778065530468	0.00597548040470218	0.00691106624165306	0.00748862560581728	0.00788229249089062	0.00863732723410753	0.00928668534221762	0.00941104278381947	0.00976349472988666
0.6	0.00652000283874664	0.00690985104351263	0.00796194571603005	0.00861050703924142	0.00904472552819274	0.00991259927886866	0.010659773649762	0.0107821023470042	0.0111620697542528
0.7	0.00740507152763572	0.00777089647893946	0.00891691040863852	0.00962013695029448	0.0100797518698869	0.0110484075132765	0.0118838891508732	0.0119941606994717	0.0123884297799403
0.8	0.00825065466086286	0.00856624385587762	0.00978435236442441	0.0105251634850683	0.0109937004412971	0.0120514723279892	0.0129664425463328	0.0130540943565912	0.0134502365220006
0.9	0.00906515571537962	0.00930461797916603	0.0105740500231908	0.0113346104383486	0.0117941386895845	0.0129298270136146	0.0139162816941245	0.0139701963240774	0.0143568151017604
1	0.00985769588959336	0.00999593519490505	0.0112973452005709	0.0120591048836815	0.0124901263528896	0.0136930882387164	0.0147439826608897	0.0147524951102679	0.0151195509795993
1.1	0.0106380636638521	0.0106513691005751	0.0119673029247884	0.0127111146530046	0.0130925082502113	0.0143527696224656	0.015462184587156	0.0154131365356027	0.0157523704430795
1.2	0.0114166266545729	0.01128336983586	0.0125988287101873	0.0133051761938493	0.0136142397284217	0.014922632887098	0.0160859608263225	0.0159668286270107	0.0162723057130224
1.3	0.0122042033667622	0.0119056161710265	0.0132087092080128	0.0138580811776638	0.0140707273960815	0.0154190599731238	0.016633206391417	0.016431338227898	0.0167001287942447
1.4	0.0130118964580367	0.0125328801291817	0.0138155358183431	0.0143889760639559	0.0144801506254861	0.0158614118802308	0.0171250025394898	0.0168280070075699	0.017061006800417
1.5	0.0138508940639343	0.0131807893507708	0.0144394709432242	0.0149193159715357	0.014863705623656	0.0162723151023488	0.0175858929833241	0.0171822212281875	0.0173850806412009
1.6	0.0147322507901721	0.013865484116805	0.0151018280512901	0.0154726090509583	0.0152456863696391	0.0166777865610325	0.0180439757980726	0.0175237235952575	0.017707798846718
1.7	0.0156666640498052	0.0146031834197563	0.0158244630521904	0.0160738990055464	0.0156532940053007	0.0171070810873133	0.0185306900568174	0.0178866043436363	0.018069763858545
1.8	0.0166642634145433	0.0154096945415894	0.0166290141002939	0.0167489695632602	0.0161160648021143	0.0175921384450679	0.0190801745032878	0.0183087746277121	0.0185158109488945
1.9	0.0177344298549495	0.0162999175499189	0.0175360705430732	0.0175233161834308	0.0166648479735988	0.0181665428937458	0.0197281203729211	0.0188307479136819	0.0190931093574891
2	0.0188856581577143	0.017287403531846	0.0185643833333727	0.0184210033184094	0.0173303622431806	0.0188640054611856	0.0205101471305128	0.0194936780479468	0.0198483138248801
2.1	0.0201254701818132	0.0183840191881943	0.0197302330787909	0.0194635817513333	0.0181415002529189	0.0197165286431285	0.0214598840990152	0.0203368347314973	0.0208241787476521
2.2	0.0214603802202837	0.0195997514483684	0.021047042150874	0.0206692492151008	0.019123678303426	0.02075256233237	0.0226070848994275	0.0213949652746042	0.0220564010087671
2.3	0.0228959079281483	0.0209426598834353	0.0225252633290453	0.0220523861146241	0.0202975701645993	0.0219955257122163	0.0239761533154165	0.0226961441293549	0.0235715224259129
2.4	0.0244366300806851	0.0224189600444976	0.0241725196864383	0.0236235047203305	0.0216784743295114	0.0234629945032594	0.0255853683738634	0.0242606165925976	0.0253863804904366
2.5	0.0260862602878408	0.0240332040964782	0.0259939287982005	0.0253895542366312	0.0232763768074843	0.0251666578767298	0.0274468938167241	0.0261008169265188	0.0275090274453399
2.6	0.0278477455929246	0.0257885189222338	0.0279925285243314	0.0273544621854496	0.0250965796852363	0.0271129310722852	0.0295674418576735	0.0282223631438111	0.0299405878175387
2.7	0.0297233701306197	0.0276868648680495	0.0301697289558154	0.0295197783361591	0.0271406554474795	0.0293039701573633	0.031949329962618	0.0306256001854453	0.0326774036078332
2.8	0.0317148580783419	0.0297292868418193	0.0325257357522852	0.0318853108949461	0.0294074829383634	0.031738813848565	0.0345916550741702	0.0333072504535284	0.0357129745538305
2.9	0.0338234704338065	0.0319161397130912	0.03505991366904	0.0344496849379846	0.0318941885689575	0.0344144436781411	0.0374913791052306	0.0362618657433557	0.0390394549139818
3	0.0360500922831144	0.0342472791626327	0.0377710787672243	0.037210791985348	0.0345969035268274	0.0373266500654613	0.0406442156906903	0.0394829433112385	0.0426486734525314
3.1	0.0383953089651899	0.0367222159827929	0.0406577210443166	0.04016612780278	0.037511317925469	0.0404706737074947	0.04404528889501	0.0429636959102547	0.0465327531684309
3.2	0.0408594708187966	0.0393402361515894	0.0437181663513466	0.0433130314515272	0.0406330540948172	0.0438416420971231	0.0476895840980041	0.0466975320643346	0.0506844400532229
3.3	0.0434427470453197	0.0421004912212857	0.0469506890968476	0.0466488449151334	0.0439578976653871	0.0474348426022934	0.0515722325925234	0.0506783224250988	0.0550972410142973
3.4	0.0461451697114927	0.0450020643035135	0.0503535871369653	0.0501710129706958	0.0474819261023094	0.0512458764908293	0.0556886744193551	0.0549005220139215	0.0597654472071371
3.5	0.0489666691429586	0.0480440167803368	0.0539252287988102	0.0538771403788969	0.0512015681611348	0.0552707321343076	0.0600347379559891	0.0593592026475462	0.0646840948042662
3.6	0.0519071020069846	0.0512254202645438	0.0576640800759571	0.0577650199186804	0.0551136196025566	0.0595058066805206	0.0646066659392608	0.0640500337294625	0.0698488960421825
3.7	0.0549662733197036	0.0545453775619306	0.0615687181641055	0.061832641347039	0.0592152330064152	0.0639478969807245	0.069401109133044	0.0689692364029129	0.0752561599495152
