# Supplementary material for: Maternal preconceptional and prenatal exposure to El Niño Southern Oscillation levels and child mortality: a multi-country study
Source: Nat Commun. 2024 Jul 17;15:6034. doi: 10.1038/s41467-024-50467-x (PMC11254917; doi:10.1038/s41467-024-50467-x)
Supplement: Supplementary file 4 — Source data [file 41467_2024_50467_MOESM4_ESM.zip › Source Data/Supplemental Figure S13/ESPI 0_59_cumest.csv]

	lag0	lag1	lag2	lag3	lag4	lag5	lag6	lag7	lag8
-2	-0.0394523769655641	-0.0932199301213327	-0.150632063160181	-0.206643222270789	-0.263652458027915	-0.324511050850479	-0.39135746105267	-0.465617328843949	-0.548003474329046
-1.9	-0.0378750629535187	-0.0844714122441175	-0.133453328914349	-0.182155035682238	-0.232616620219056	-0.287071628079756	-0.347195218430554	-0.414104164048926	-0.488356851323611
-1.8	-0.0362563677325793	-0.0761610662493614	-0.117306853714996	-0.159180438759288	-0.203488795695175	-0.251898796344011	-0.305660594571813	-0.36560762628926	-0.432156609451689
-1.7	-0.0345962913027459	-0.0682888921370645	-0.102192637562121	-0.137719431501938	-0.176268984456271	-0.218992555643243	-0.26675358947645	-0.320127715564952	-0.379402748713282
-1.6	-0.0328948336640185	-0.0608548899072267	-0.0881106804557252	-0.117772013910189	-0.150957186502344	-0.188352905977454	-0.230474203144463	-0.277664431876002	-0.330095269108387
-1.5	-0.0311519948163971	-0.053859059559848	-0.0750609823958079	-0.0993381859840397	-0.127553401833396	-0.159979847346641	-0.196822435575852	-0.23821777522241	-0.284234170637007
-1.4	-0.0293677747598816	-0.0473014010949284	-0.0630435433823694	-0.0824179477234914	-0.106057630449425	-0.133873379750807	-0.165798286770618	-0.201787745604176	-0.24181945329914
-1.3	-0.0275421734944722	-0.041181914512468	-0.0520583634154095	-0.0670112991285437	-0.0864698723504311	-0.11003350318995	-0.13740175672876	-0.168374343021299	-0.202851117094788
-1.2	-0.0256751910201687	-0.0355005998124667	-0.0421054424949283	-0.0531182401991966	-0.0687901275364154	-0.0884602176640711	-0.111632845450278	-0.13797756747378	-0.167329162023949
-1.1	-0.0237668273369712	-0.0302574569949245	-0.0331847806209257	-0.0407387709354499	-0.0530183960073773	-0.0691535231731697	-0.0884915529351734	-0.110597418961619	-0.135253588086623
-1	-0.0218170824448797	-0.0254524860598413	-0.0252963777934017	-0.0298728913373039	-0.0391546777633168	-0.0521134197172458	-0.0679778791834448	-0.0862338974848163	-0.106624395282812
-0.9	-0.0198259563438942	-0.0210856870072174	-0.0184402340123565	-0.0205206014047583	-0.027198972804234	-0.0373399072962997	-0.0500918241950927	-0.0648870030433711	-0.0814415836125139
-0.8	-0.0177934490340146	-0.0171570598370525	-0.0126163492777899	-0.0126819011378134	-0.0171512811301288	-0.0248329859103312	-0.034833387970117	-0.0465567356372836	-0.0597051530757298
-0.7	-0.0157195605152411	-0.0136666045493468	-0.00782472358970191	-0.00635679053646896	-0.00901160274100125	-0.0145926555593404	-0.0222025705085177	-0.0312430952665539	-0.0414151036724595
-0.6	-0.0136042907875735	-0.0106143211441001	-0.00406535694809264	-0.00154526960072513	-0.00277993763685136	-0.00661891624332729	-0.0121993718102949	-0.0189460819311821	-0.0265714354027029
-0.5	-0.0114476398510119	-0.00800020962131264	-0.00133824935296201	0.00175266166941819	0.0015437141823209	-0.000911767962291815	-0.00482379187544847	-0.00966569563116806	-0.01517414826646
-0.4	-0.00924960770555626	-0.00582426998098424	0.000356599195689969	0.00353700327396095	0.00395935271651556	0.00252878928376602	-7.58307039784675e-05	-0.0034019363665118	-0.0072232422637309
-0.3	-0.00701019435120663	-0.00408650222311499	0.00101918869786324	0.0038077552129031	0.00446697796573248	0.00370275549484611	0.00204451170411501	-0.000154804137213478	-0.00271871739451563
-0.2	-0.00472899182029281	-0.00277287147275434	0.000679290549539887	0.00260660015989973	0.00311758445601388	0.00266968932617633	0.00160599918660758	0.000155236981454648	-0.00156823581720899
-0.1	-0.00239409488974233	-0.00147381508731102	0.0002056870986233	0.00114991275545359	0.00139928326188962	0.0011676183918464	0.000615282975760236	-0.000150813099411378	-0.00107721489018968
0	0	0	0	0	0	0	0	0	0
0.1	0.0024532928489342	0.00164857378917871	6.22292536700071e-05	-0.000843138106461018	-0.00108026532965494	-0.000833165849362846	-0.000239849740673071	0.00060767627968884	0.00166340885336011
0.2	0.00496578365706024	0.00347190628022511	0.000392374859633296	-0.00137950156392949	-0.00184151272707523	-0.00133187915624218	-0.00010426624625904	0.00167221573965507	0.00391301166989057
0.3	0.00753747242437813	0.00546999747313916	0.000990436817889833	-0.00160909037240548	-0.00228374219226095	-0.00149613992063809	0.00040675048324199	0.00319361837989856	0.00674880844959124
0.4	0.0101683591508879	0.00764284736792091	0.00185641512843969	-0.00153190453188887	-0.00240695372521196	-0.0013259481425504	0.00129320044783024	0.00517188420041956	0.0101707991924624
0.5	0.0128584438365895	0.00999045596457032	0.00299030979128278	-0.00114794404237977	-0.00221114732592842	-0.000821303821979301	0.00255508364750547	0.00760701320121783	0.0141789838985037
0.6	0.0156077264814829	0.0125128232630874	0.00439212080641914	-0.000457208903878148	-0.00169632299441025	1.77930410752746e-05	0.00419240008226776	0.0104990053822934	0.0187733625677154
0.7	0.0184162070855682	0.0152099492634722	0.00606184817384883	0.000540300883616051	-0.000862480730657389	0.00119134244661345	0.00620514975211729	0.0138478607436466	0.0239539352000976
0.8	0.0212838856488454	0.0180818339657247	0.00799949189357178	0.00184458532010279	0.000290379465330108	0.00269934439463513	0.00859333265705384	0.017653579285277	0.02972070179565
0.9	0.0242107621713143	0.0211284773698448	0.010205051965588	0.00345564440558201	0.00176225759355218	0.0045417988851402	0.0113569487970774	0.0219161610071847	0.0360736623543726
1	0.0271968366529752	0.0243498794758326	0.0126785283898975	0.00537347814005383	0.00355315365400894	0.00671870591812884	0.0144959981721882	0.0266356059093699	0.0430128168762657
1.1	0.0302421090938279	0.0277460402836881	0.0154199211665003	0.00759808652351814	0.00566306764670029	0.00923006549360097	0.0180104807823859	0.0318119139918325	0.0505381653613291
1.2	0.0333465794938725	0.0313169597934113	0.0184292302953963	0.010129469555975	0.00809199957162625	0.0120758776115566	0.0219003966276709	0.0374450852545724	0.0586497078095628
1.3	0.0365102478531089	0.0350626380050021	0.0217064557765857	0.0129676272374244	0.0108399494287869	0.0152561422719957	0.0261657457080429	0.0435351196975898	0.0673474442209669
1.4	0.0397331141715371	0.0389830749184606	0.0252515976100683	0.0161125595678663	0.0139069172181821	0.0187708594749183	0.030806528023502	0.0500820173208843	0.0766313745955411
1.5	0.0430151784491572	0.0430782705337868	0.0290646557958442	0.0195642665473008	0.017292902939812	0.0226200292203244	0.035822743574048	0.0570857781244563	0.0865014989332858
1.6	0.0463564406859692	0.0473482248509807	0.0331456303339133	0.0233227481757278	0.0209979065936766	0.0268036515082141	0.0412143923596814	0.0645464021083058	0.096957817234201
1.7	0.049756900881973	0.0517929378700423	0.0374945212242758	0.0273880044531474	0.0250219281797757	0.0313217263385873	0.0469814743804018	0.0724638892724326	0.108000329498286
1.8	0.0532165590371687	0.0564124095909715	0.0421113284669316	0.0317600353795595	0.0293649676981095	0.0361742537114439	0.0531239896362093	0.0808382396168368	0.119629035725542
1.9	0.0567354151515562	0.0612066400137685	0.0469960520618805	0.0364388409549641	0.0340270251486779	0.041361233626784	0.0596419381271038	0.0896694531415183	0.131843935915968
2	0.0603134692251356	0.066175629138433	0.0521486920091228	0.0414244211793612	0.0390081005314809	0.0468826660846076	0.0665353198530854	0.0989575298464772	0.144645030069564
2.1	0.0639507212579068	0.0713193769649653	0.0575692483086583	0.0467167760527509	0.0443081938465186	0.0527385510849147	0.0738041348141541	0.108702469731713	0.158032318186331
2.2	0.0676471712498699	0.0766378834933653	0.0632577209604872	0.0523159055751331	0.0499273050937909	0.0589288886277053	0.0814483830103099	0.118904272797227	0.172005800266268
2.3	0.0714028192010248	0.0821311487236329	0.0692141099646093	0.0582218097465079	0.0558654342732979	0.0654536787129795	0.0894680644415529	0.129562939043018	0.186565476309375
2.4	0.0752176651113715	0.0877991726557682	0.0754384153210247	0.0644344885668752	0.0621225813850394	0.072312921340737	0.0978631791078828	0.140678468469086	0.201711346315653
2.5	0.0790917089809102	0.0936419552897713	0.0819306370297335	0.070953942036235	0.0686987464290156	0.0795066165109783	0.1066337270093	0.152250861075433	0.217443410285101
2.6	0.0830249508096407	0.0996594966256419	0.0886907750907353	0.0777801701545874	0.0755939294052265	0.0870347642237028	0.115779708145804	0.164280116862055	0.233761668217719
2.7	0.087017390597563	0.10585179666338	0.0957188295040307	0.0849131729219323	0.082808130313672	0.094897364478911	0.125301122517396	0.176766235828956	0.250666120113508
2.8	0.0910690283446772	0.112218855402986	0.103014800269619	0.0923529503382698	0.0903413491543521	0.103094417276603	0.135197970124074	0.189709217976134	0.268156765972467
2.9	0.0951798640509832	0.11876067284446	0.110578687387501	0.1000995024036	0.0981935859272668	0.111625922616778	0.145470250965839	0.203109063303589	0.286233605794596
3	0.0993498977164811	0.125477248987801	0.118410490857676	0.108152829117922	0.106364840632416	0.120491880499436	0.156117965042692	0.216965771811322	0.304896639579896
3.1	0.103579129341171	0.132368583833011	0.126510210680144	0.116512930481237	0.1148551132698	0.129692290924579	0.167141112354632	0.231279343499332	0.324145867328366
3.2	0.107867558925052	0.139434677380087	0.134877846854906	0.125179806493545	0.123664403839419	0.139227153892204	0.178539692901658	0.246049778367619	0.343981289040007
3.3	0.112215186468126	0.146675529629032	0.143513399381961	0.134153457154845	0.132792712341272	0.149096469402313	0.190313706683772	0.261277076416184	0.364402904714817
3.4	0.116622011970391	0.154091140579844	0.152416868261309	0.143433882465138	0.14224003877536	0.159300237454906	0.202463153700973	0.276961237645026	0.385410714352798
3.5	0.121088035431848	0.161681510232524	0.161588253492951	0.153021082424423	0.152006383141682	0.169838458049982	0.214988033953261	0.293102262054146	0.40700471795395
3.6	0.125613256852497	0.169446638587071	0.171027555076885	0.162915057032701	0.16209174544024	0.180711131187542	0.227888347440636	0.309700149643543	0.429184915518271
3.7	0.130197676232338	0.177386525643486	0.180734773013113	0.173115806289971	0.172496125671031	0.191918256867585	0.241164094163098	0.326754900413217	0.451951307045763
