# Supplementary material for: Maternal preconceptional and prenatal exposure to El Niño Southern Oscillation levels and child mortality: a multi-country study
Source: Nat Commun. 2024 Jul 17;15:6034. doi: 10.1038/s41467-024-50467-x (PMC11254917; doi:10.1038/s41467-024-50467-x)
Supplement: Supplementary file 4 — Source data [file 41467_2024_50467_MOESM4_ESM.zip › Source Data/Supplemental Figure S13/ONI 0_cumest.csv]

	lag0	lag1	lag2	lag3	lag4	lag5	lag6	lag7	lag8
-1.8	0.0078995185654483	-0.0239500562409954	-0.0362600557285179	-0.00617740039173754	0.0433032569671569	0.0878528510848992	0.10922458301404	0.0952539201229453	0.0398585960957994
-1.7	0.00157836588435168	-0.0251436291031426	-0.0337072405559715	-0.00706593662894605	0.0351552099273903	0.0724813229195628	0.0895562452024653	0.0761425386793606	0.0271214843018797
-1.6	-0.00404404843584361	-0.0260373080308388	-0.0312178442439535	-0.00780672987999046	0.0276916692772977	0.0583590533505412	0.0715066974317125	0.0586754515821268	0.0156357408324416
-1.5	-0.0089677243951376	-0.0266310930240839	-0.0287918667924637	-0.00839978014487077	0.020912635016879	0.0454860423778342	0.055075939701781	0.0428526588312438	0.00540136568748472
-1.4	-0.0131926619935303	-0.0269249840828779	-0.0264293082015023	-0.00884508742358698	0.0148181071461343	0.033862290001442	0.0402639720126711	0.0286741604267118	-0.00358164113299069
-1.3	-0.0167188612310216	-0.0269189812072209	-0.0241301684710691	-0.00914265171613908	0.00940808566506363	0.0234877962213645	0.0270707943643827	0.0161399563685308	-0.0113132796289847
-1.2	-0.0195463221076116	-0.0266130843971128	-0.0218944476011642	-0.00929247302252709	0.00468257057366685	0.0143625610376017	0.0154964067569156	0.00525004665670062	-0.0177935498004973
-1.1	-0.0216750446233003	-0.0260072936525537	-0.0197221455917876	-0.00929455134275098	0.000641561871944067	0.00648658445015373	0.00554080919027013	-0.00399556870877862	-0.0230224516475285
-1	-0.0231050287780877	-0.0251016089735435	-0.0176132624429393	-0.00914888667681078	-0.00271494044010476	-0.00014013354097956	-0.0027959983355539	-0.0115968897279069	-0.0269999851700783
-0.9	-0.0238362745719737	-0.0238960303600823	-0.0155677981546193	-0.00885547902470648	-0.00538693636247961	-0.0055175929357981	-0.00951401582055645	-0.0175539164006843	-0.0297261503681466
-0.8	-0.0238687820049585	-0.02239055781217	-0.0135857527268276	-0.00841432838643806	-0.00737442589518049	-0.00964579373430188	-0.0146132432647375	-0.0218666487271108	-0.0312009472417336
-0.7	-0.0232025510770419	-0.0205851913298066	-0.0116671261595642	-0.00782543476200556	-0.00867740903820743	-0.012524735936491	-0.0180936806680971	-0.0245350867071864	-0.0314243757908391
-0.6	-0.021837581788224	-0.0184799309129921	-0.00981191845282909	-0.00708879815140894	-0.00929588579156037	-0.0141544195423653	-0.0199553280306352	-0.025559230340911	-0.0303964360154633
-0.5	-0.0197738741385047	-0.0160747765617267	-0.00802012960662228	-0.00620441855464822	-0.00922985615523934	-0.0145348445519249	-0.0201981853523518	-0.0249390796282848	-0.028117127915606
-0.4	-0.0170114281278842	-0.0133697282760101	-0.00629175962094374	-0.0051722959717234	-0.00847932012924436	-0.0136660109651698	-0.018822252633247	-0.0226746345693076	-0.0245864514912673
-0.3	-0.0135502437563623	-0.0103647860558425	-0.00462680849579351	-0.00399243040263448	-0.00704427771357542	-0.0115479187820999	-0.0158275298733207	-0.0187658951639795	-0.0198044067424473
-0.2	-0.00939032102393911	-0.00705994990122381	-0.00302527623117156	-0.00266482184738145	-0.0049247289082325	-0.00818056800271534	-0.0112140170725729	-0.0132128614123005	-0.0137709936691458
-0.0999999999999996	-0.00470557424953306	-0.00353141637623281	-0.00148504882738769	-0.00126299136997047	-0.00235259934545304	-0.00395424776644389	-0.00546821789239936	-0.0064946972296237	-0.00683377953126902
0	0	0	0	0	0	0	0	0	0
0.100000000000001	0.00469445828376811	0.00352030394257828	0.00143025853658278	0.00111064839593057	0.00209047054986817	0.00361048954852135	0.00510127880448446	0.00618322059282036	0.00666650605106052
0.2	0.0093778006017712	0.00702949545150197	0.00280572678236062	0.00206895381782123	0.00391881230415142	0.00687722087912009	0.00983561852105389	0.0120549645488373	0.0131657386219124
0.3	0.0140500269540093	0.0105275745267711	0.00412640473733354	0.00287491626567198	0.00548502526284979	0.00980019399179627	0.0142030191497084	0.0176152318680508	0.0194976977125558
0.4	0.0187111373404824	0.0140145411683857	0.00539229240150156	0.00352853573948283	0.00678910942596326	0.0123794088865499	0.0182034806904479	0.0228640225504609	0.0256623833229906
0.5	0.0233611317611906	0.0174903953763457	0.00660338977486465	0.00402981223925378	0.00783106479349182	0.0146148655633809	0.0218370031432724	0.0278013365960676	0.0316597954532168
0.600000000000001	0.0280000102161337	0.0209551371506512	0.00775969685742281	0.00437874576498481	0.00861089136543549	0.0165065640222893	0.025103586508182	0.0324271740048709	0.0374899341032345
0.700000000000001	0.0326277727053119	0.0244087664913021	0.00886121364917605	0.00457533631667595	0.00912858914179427	0.0180545042632751	0.0280032307851766	0.0367415347768708	0.0431527992730436
0.800000000000001	0.037244419228725	0.0278512833982985	0.00990794015012439	0.00461958389432719	0.00938415812256815	0.0192586862863384	0.0305359359742562	0.0407444189120672	0.0486483909626442
0.9	0.0418499497863732	0.0312826878716402	0.0108998763602678	0.00451148849793851	0.00937759830775714	0.0201191100914791	0.0327017020754209	0.0444358264104603	0.0539767091720361
1	0.0464443643782564	0.0347029799113275	0.0118370222796063	0.00425105012750994	0.00910890969736123	0.0206357756786972	0.0345005290886705	0.0478157572720499	0.0591377539012196
1.1	0.0510276630043746	0.0381121595173601	0.0127193779081398	0.00383826878304146	0.00857809229138039	0.0208086830479926	0.0359324170140052	0.0508842114968362	0.0641315251501945
1.2	0.0555998456647278	0.0415102266897383	0.0135469432458685	0.00327314446453306	0.00778514608981468	0.0206378321993656	0.036997365851425	0.053641189084819	0.0689580229189608
1.3	0.060160912359316	0.0448971814284618	0.0143197182927922	0.00255567717198477	0.00673007109266407	0.0201232231328159	0.0376953756009297	0.0560866900359984	0.0736172472075185
1.4	0.0647108630881392	0.0482730237335308	0.015037703048911	0.0016858669053966	0.00541286729992858	0.0192648558483437	0.0380264462625195	0.0582207143503745	0.0781091980158677
1.5	0.0692496978511975	0.0516377536049452	0.0157008975142249	0.000663713664768487	0.00383353471160816	0.0180627303459488	0.0379905778361943	0.060043262027947	0.0824338753440083
1.6	0.0737774166484907	0.0549913710427051	0.0163093016887338	-0.00051078254989952	0.00199207332770283	0.0165168466256314	0.0375877703219542	0.0615543330687163	0.0865912791919404
1.7	0.078294019480019	0.0583338760468104	0.0168629155724379	-0.00183762173860746	-0.000111516851787365	0.0146272046873914	0.036818023719799	0.062753927472682	0.0905814095596639
1.8	0.0827995063457822	0.0616652686172612	0.017361739165337	-0.00331680390135522	-0.00247723582686243	0.0123938045312289	0.0356813380297289	0.0636420452398444	0.0944042664471788
1.9	0.0872938772457805	0.0649855487540573	0.0178057724674312	-0.00494832903814297	-0.00510508359752244	0.00981664615714373	0.0341777132517439	0.0642186863702034	0.0980598498544852
2	0.0917771321800138	0.068294716457199	0.0181950154787204	-0.00673219714897058	-0.00799506016376733	0.00689572956513599	0.0323071493858438	0.064483850863759	0.101548159781583
2.1	0.0962492711484821	0.0715927717266861	0.0185294681992048	-0.0086684082338381	-0.0111471655255971	0.00363105475520568	0.0300696464320288	0.0644375387205112	0.104869196228472
2.2	0.100710294151185	0.0748797145625186	0.0188091306288843	-0.0107569622927455	-0.0145613996830118	2.26217273527722e-05	0.0274652043902988	0.0640797499404599	0.108022959195153
2.3	0.105160201188124	0.0781555449646965	0.0190340027677588	-0.0129978593256929	-0.0182377626360114	-0.00392956951842269	0.0244938232606538	0.0634104845236052	0.111009448681625
2.4	0.109598992259297	0.0814202629332199	0.0192040846158283	-0.0153910993326801	-0.0221762543845959	-0.00822551898212081	0.0211555030430939	0.0624297424699472	0.113828664687889
2.5	0.114026667364705	0.0846738684680887	0.019319376173093	-0.0179366823137073	-0.0263768749287653	-0.0128652266637414	0.017450243737619	0.0611375237794858	0.116480607213944
2.6	0.118443226504349	0.0879163615693031	0.0193798774395528	-0.0206346082687744	-0.0308396242685196	-0.0178486925632848	0.013378045344229	0.0595338284522207	0.11896527625979
