# Supplementary material for: Maternal preconceptional and prenatal exposure to El Niño Southern Oscillation levels and child mortality: a multi-country study
Source: Nat Commun. 2024 Jul 17;15:6034. doi: 10.1038/s41467-024-50467-x (PMC11254917; doi:10.1038/s41467-024-50467-x)
Supplement: Supplementary file 4 — Source data [file 41467_2024_50467_MOESM4_ESM.zip › Source Data/Supplemental Figure S13/abNino34 0_11_cumse.csv]

	lag0	lag1	lag2	lag3	lag4	lag5	lag6	lag7	lag8
-2	0.0419973794671794	0.032806367071141	0.0310143599648771	0.0309857651925721	0.0276013220773748	0.0298678900809073	0.0342340709717857	0.0344839356254735	0.0367335833355596
-1.9	0.0376876015560432	0.0291538680679704	0.0275665469626922	0.027457426916831	0.0241101063135922	0.0260125162725226	0.0299316155575351	0.0299842562850622	0.0317697885930303
-1.8	0.0337365182262995	0.0258173232883437	0.0244186367276332	0.0242437867383605	0.0209470695914532	0.0225284726700802	0.0260403929048409	0.0258996280653941	0.0272332747520292
-1.7	0.0301444834094354	0.0228007528126311	0.0215744010673488	0.0213500119107863	0.018123318569533	0.0194300094880906	0.0225742428529967	0.0222454842679943	0.0231390030112783
-1.6	0.0269097294035115	0.0201072547201312	0.0190366578190827	0.0187804805900477	0.0156513332832328	0.0167334018476117	0.0195482240751184	0.0190405425466415	0.0195071532558797
-1.5	0.0240270437183422	0.0177376603644904	0.0168059529220029	0.0165372399242838	0.0135432086609324	0.0144546757869132	0.0169760157534163	0.0163054171922819	0.0163640423740244
-1.4	0.0214860323142883	0.0156884178585696	0.0148785108894804	0.0146175035953407	0.0118065885239582	0.0126041331417807	0.01486440748712	0.0140580298364496	0.013741067455561
-1.3	0.0192691009714745	0.0139486839497137	0.0132434594063116	0.013010175942655	0.0104374965661489	0.01117664759566	0.0132042586589283	0.0123036662548772	0.0116679080955542
-1.2	0.0173495219167534	0.0124970472342786	0.0118797657942232	0.0116920089143991	0.00941115634209725	0.0101397059926444	0.0119598645795504	0.0110197801176272	0.0101547130068476
-1.1	0.0156901964510241	0.0112989545529662	0.0107539268122672	0.0106248588182657	0.00867542667013897	0.00942623322105696	0.0110625921966071	0.0101423309112802	0.00916401387117128
-1	0.0142437932180407	0.010306315256319	0.00981978354155017	0.00975589196840642	0.00815295567495422	0.00894003876490062	0.0104152605053178	0.0095659025542247	0.0085913788550602
-0.9	0.0129546520694121	0.00946025168434913	0.00902129034505259	0.0090216205320772	0.00775310575095189	0.00857298251792262	0.00990710753850155	0.00916222789388646	0.00828045599872759
-0.8	0.011762225303115	0.00869649607484503	0.00829767248536196	0.00835460765084121	0.00738706144082323	0.00822345461789551	0.00943119764245828	0.00880558801980716	0.00806551001498697
-0.7	0.0106052184218541	0.00795155719584751	0.00758918061524904	0.00769026681303506	0.00697842978945451	0.00780723650497411	0.00889605481191355	0.00839010078117523	0.00780660585329753
-0.6	0.00942539065181074	0.00716764897894335	0.00684160931926992	0.00697159830622508	0.00646697215869249	0.007259845065243	0.00822949289484815	0.00783477948445769	0.00740072086143781
-0.5	0.00817027550312353	0.00629540350913492	0.00600873567203786	0.0061512446813873	0.00580758390887171	0.00653402929220717	0.00737722824464863	0.00708089910906137	0.00677708991917785
-0.4	0.00679462928922196	0.00529456025381358	0.00505290028930759	0.00519148868840925	0.00496738902002909	0.00559585638481285	0.00629946004783226	0.00608690352742362	0.00588835190854636
-0.3	0.00526093741816476	0.00413345395730139	0.00394451521728633	0.00406324289960716	0.00392275590720066	0.00442116000908784	0.00496740220704702	0.00482366782829512	0.00470293876374705
-0.2	0.00354008077000112	0.00278852669225267	0.00266169193327108	0.00274528077417398	0.00265719385442915	0.0029931204849502	0.00336086966598484	0.00327126523870609	0.00320007959577785
-0.1	0.00171858646872025	0.00134498150237945	0.00128509589396003	0.00132483406410329	0.00127375559791827	0.00143177199875098	0.0016098602504419	0.00156474784999286	0.00152589531336101
0	0	0	0	0	0	0	0	0	0
0.1	0.0016195664688347	0.00124596600118995	0.00119366217247186	0.0012288332170932	0.00116062241260062	0.00129832167155426	0.001465981785427	0.00141946716942307	0.00137292657139528
0.2	0.00315173054370029	0.00239953765936638	0.00230264838130464	0.00236836358574555	0.00221238775681105	0.0024683186875558	0.00279542584995309	0.00270046740899356	0.00259924915839004
0.3	0.00460946103426842	0.00346840721763619	0.00333475979670859	0.00342634980411654	0.00316046176456118	0.00351624673456679	0.00399719119629114	0.00385129667165894	0.00368686234871629
0.4	0.00600708713533159	0.0044614707611431	0.00429895151240926	0.0044117343766048	0.00401109637517333	0.00444975805444158	0.00508195891863241	0.00488205840604646	0.00464558265772604
0.5	0.00736024764929873	0.00538894923855608	0.00520542412124968	0.00533475178547096	0.00477186116141605	0.00527821924052589	0.00606256558777755	0.00580503384261853	0.00548762028448616
0.6	0.00868576694893838	0.00626248102666707	0.00606567975661312	0.00620700503233729	0.00545190659444881	0.0060130764799949	0.00695434337685419	0.00663507899052029	0.00622812057150266
0.7	0.0100014494783925	0.00709516423043153	0.00689252260407719	0.00704148950876522	0.00606224761983295	0.00666825084583804	0.00777542454439991	0.00739000836769642	0.00688573699700808
0.8	0.0113257931197189	0.00790152339820259	0.00769998281381897	0.00785254072597473	0.00661604211170291	0.00726052340165706	0.0085469431063826	0.00809089488629219	0.00748315028077608
0.9	0.0126776328915972	0.0086973756651808	0.00850314588736756	0.00865568403457196	0.00712881888079278	0.00780983670958038	0.00929304206459024	0.00876218011534053	0.008047382526743
1	0.0140757381850777	0.00949957802219789	0.00931787855622248	0.00946737219489089	0.00761858611226755	0.00833940012838835	0.0100405826713641	0.00943146276385662	0.0086096883481542
1.1	0.0155383962166951	0.0103256520295405	0.0101604571317574	0.0103046114828096	0.00810573082027213	0.0088754560954913	0.0108184710552078	0.0101288400639459	0.00920478185969439
1.2	0.017083018774298	0.0111933039441172	0.0110471230982113	0.0111844974224305	0.00861261769671126	0.00944657201409033	0.0116565830639288	0.0108857445152369	0.00986924767068058
1.3	0.0187258070056736	0.0121198823541983	0.0119936085387717	0.0121237025257372	0.00916283035911246	0.0100824006558527	0.0125843780182079	0.0117333556452498	0.0106392293926783
1.4	0.0204815002860722	0.013121834412834	0.0130146847344934	0.0131379736481382	0.00978008043138623	0.0108120105764454	0.0136294112821685	0.012700834556557	0.0115478267918006
1.5	0.0223632223674166	0.014214227881635	0.0141237862666408	0.014241699396915	0.0104869249027884	0.0116620775093807	0.0148160239680672	0.0138137419389947	0.0126228634330217
1.6	0.0243824243769596	0.0154103956627071	0.0153327495365407	0.0154475961542323	0.0113035301220767	0.0126553415121734	0.0161644574767989	0.0150929760889127	0.0138856095281412
1.7	0.0265489128968326	0.0167217351091659	0.0166516829154602	0.0167665381436249	0.0122467400568649	0.0138096799580602	0.0176905161755755	0.0165544017416151	0.0153506684780242
1.8	0.0288709442130597	0.0181576644889884	0.0180889627461	0.0182075302917009	0.0133296215636579	0.0151379348865745	0.0194057447791925	0.01820912186277	0.0170268050561768
1.9	0.0313553632479236	0.0197257131601533	0.0196513316772949	0.019777800581991	0.0145615099084947	0.016648386082108	0.0213179713521714	0.0200641860958868	0.0189182621277187
2	0.0340077668586161	0.0214317067428791	0.0213440667887344	0.0214829761969811	0.0159484416727799	0.0183456093580865	0.0234320287793769	0.0221234859098288	0.0210261374029004
2.1	0.0368326746988824	0.023280005131437	0.0231711844661055	0.0233273055957698	0.0174937973070552	0.0202314461811184	0.0257504954310991	0.0243886354547937	0.0233495566053176
2.2	0.0398336953043096	0.0252737567216503	0.0251356543911336	0.0253138940565696	0.0191989869061288	0.0223058901298471	0.0282743538151153	0.0268597220307782	0.0258865489669037
2.3	0.0430136794293774	0.0274151422642243	0.0272396030316841	0.0274449292360274	0.0210640671229516	0.0245677966199615	0.0310035225997255	0.0295358855118726	0.0286346393733597
2.4	0.0463748563328952	0.0297055923673768	0.0294844950239567	0.0297218826595079	0.0230882370624562	0.0270153993175581	0.0339372571046928	0.0324157338694047	0.0315912170421924
2.5	0.0499189514539138	0.0321459714952426	0.0318712873418525	0.032145680798241	0.0252702051547719	0.0296466583025451	0.0370744345558869	0.0354976237166796	0.0347537467121313
2.6	0.0536472857686908	0.0347367274850075	0.0344005556699949	0.0347168448189677	0.0276084430385606	0.0324594791920862	0.0404137479435624	0.0387798395552638	0.0381198771980547
2.7	0.0575608582237347	0.0374780092729502	0.037072595093707	0.0374356013416028	0.0301013510555093	0.0354518412157361	0.0439538320450639	0.0422607017214517	0.0416874871146891
