# Supplementary material for: Maternal preconceptional and prenatal exposure to El Niño Southern Oscillation levels and child mortality: a multi-country study
Source: Nat Commun. 2024 Jul 17;15:6034. doi: 10.1038/s41467-024-50467-x (PMC11254917; doi:10.1038/s41467-024-50467-x)
Supplement: Supplementary file 4 — Source data [file 41467_2024_50467_MOESM4_ESM.zip › Source Data/Supplemental Figure S13/ONI 0_11_cumse.csv]

	lag0	lag1	lag2	lag3	lag4	lag5	lag6	lag7	lag8
-1.8	0.0500507663476493	0.0330989813754403	0.0295250636282354	0.0303331567412338	0.0242167585255117	0.0266303889742267	0.0328930327971547	0.032346584342178	0.0321543487474278
-1.7	0.0447234290802524	0.0292024884098765	0.0261603929982226	0.0268697129319145	0.0209648532961526	0.0229347099553963	0.0286136468770379	0.0279372617929037	0.0273621787022229
-1.6	0.0398627507279276	0.0256842944291803	0.0231234984976372	0.0237475152556974	0.0180777955914138	0.0196657673619392	0.0248110627857007	0.0240084377846024	0.0230501374750741
-1.5	0.0354641688723695	0.0225466062899832	0.0204143252823722	0.0209665645637406	0.0155674229255277	0.0168408555765573	0.0214974270653994	0.0205768068107576	0.0192396670960528
-1.4	0.0315188296930934	0.0197886076934057	0.0180294995150609	0.0185232653182801	0.0134438387936533	0.014476049390722	0.0186812657202435	0.0176585165880231	0.015959333495506
-1.3	0.0280116585104447	0.0174039117717132	0.0159601972832182	0.0164081179624149	0.0117102690580773	0.0125790674088145	0.01636125833686	0.015263211979323	0.0132438714635117
-1.2	0.0249191127269391	0.015377118065902	0.0141895374933699	0.014602926413198	0.0103548135614502	0.0111372205385564	0.0145171378676881	0.0133832386291916	0.0111260925488221
-1.1	0.0222069707346879	0.0136800219031295	0.0126900443230047	0.0130781444313476	0.00934121144003431	0.0101039309516191	0.0131002896605844	0.0119796183114376	0.00961439065138921
-1	0.0198287727263163	0.0122687949195238	0.0114221612644312	0.0117914418362185	0.00860431171171745	0.00939329790985681	0.012029700611262	0.0109722764145408	0.00865723161416359
-0.9	0.0177256593874261	0.0110838856439492	0.0103348778164026	0.0106885998247796	0.00805574464953782	0.00889067805036823	0.0111982734315813	0.0102443872548699	0.00812232990535371
-0.8	0.0158281500626362	0.0100536886097873	0.0093688896370847	0.00970708395431846	0.00759836841655425	0.00847461277861393	0.0104880826754283	0.00966186636946753	0.00782305269934485
-0.7	0.0140598142305183	0.0091012150324495	0.0084615601128283	0.00878139448497294	0.0071413306016528	0.00803646570119281	0.00978684966819644	0.00909653260137824	0.00757379207528784
-0.6	0.0123420806257439	0.00815141667280253	0.00755211542301056	0.0078484825009079	0.00660897400998338	0.0074895955744792	0.00899865177490501	0.00844094888060088	0.00722708371588269
-0.5	0.0105990366158879	0.00713681222687295	0.00658562390756186	0.00685175563600695	0.005942874420569	0.00676951119380813	0.00804737498640023	0.00761243406132805	0.00667970136431896
-0.4	0.00876124619333804	0.00600040868574344	0.0055151579655697	0.00574314056485362	0.00509984742497728	0.00582989257580602	0.00687532430455574	0.00655040432653149	0.00586339497418942
-0.3	0.00676826400176681	0.00469634447500049	0.00430243923245975	0.00448358939310914	0.00404873047179454	0.00463799469642213	0.0054399506867179	0.00521160011661231	0.00473379465692562
-0.2	0.00457077855178441	0.00318970954711971	0.00291812065246041	0.00304323643088881	0.0027676946744846	0.00317110220852508	0.00371088584528476	0.00356598502393992	0.00326232852711673
-0.0999999999999996	0.00223005502452968	0.00154467292880941	0.00141706855314943	0.00147926739814855	0.00133351721091185	0.00152322918277741	0.00178726760138723	0.00171579773374674	0.00156198938946962
0	0	0	0	0	0	0	0	0	0
0.100000000000001	0.00211529067041904	0.00143520741248009	0.00132738487345823	0.00138843481321554	0.00122056761204425	0.00138373097111169	0.00163720961599552	0.0015664637185871	0.00140540768686298
0.2	0.00413008416269507	0.00276847876833544	0.00257358123332612	0.00269456694287463	0.00233305347977718	0.00263384518937595	0.00313359759976173	0.00299197786863301	0.00266093242853526
0.3	0.00606010100711577	0.00400850668107895	0.00374820773157022	0.00392801731330102	0.00334327689133157	0.0037574884047647	0.00450015378176715	0.00428659777889593	0.00377488107104677
0.4	0.0079224908197378	0.00516527828673407	0.00486206660350436	0.00509955236391876	0.00425819651649223	0.00476335300929073	0.00574990955333136	0.00546235614052283	0.0047575771277175
0.5	0.00973574550752688	0.00625019088488809	0.00592716601154287	0.00622110322767629	0.00508612259598234	0.00566200637142909	0.00689822595314975	0.00653358558563602	0.00562184931194985
0.600000000000001	0.0115195406105646	0.00727613480354715	0.0069566895030965	0.00730573610540637	0.00583694576772251	0.00646625563608174	0.0079630480423458	0.00751722774000737	0.00638358692234694
0.700000000000001	0.0132945009502407	0.00825752207657259	0.00796489835887525	0.00836756120863854	0.00652236623263758	0.00719152362770507	0.00896507501088702	0.00843307971399894	0.00706231833475293
0.800000000000001	0.0150818946071399	0.00921023698512272	0.00896695673623267	0.00942157123992955	0.00715609464235363	0.00785618623028998	0.00992777952093335	0.00930390734577376	0.00768171886283923
0.9	0.0169032685058697	0.0101514858146673	0.00997867738305549	0.0104834071382316	0.00775398098686674	0.00848178991715624	0.0108772021305127	0.0101553377787364	0.00826988708937703
1	0.0187800478661126	0.0110995303575041	0.0110161967969392	0.0115690583368866	0.00833401324281628	0.00909303620451391	0.0118414576367521	0.0110154445561436	0.008859164622162
1.1	0.0207331284460299	0.0120733038149076	0.0120956011340711	0.0126945155552755	0.00891612062758116	0.00971740487255768	0.0128499291619785	0.0119139709758892	0.00948526182388341
1.2	0.0227824930569487	0.0130919276713608	0.0132325348574897	0.013875403690957	0.00952172715327779	0.0103843159028707	0.0139321932393715	0.01288120966168	0.010185559525414
1.3	0.0249468813766749	0.0141741696884441	0.0144418297334814	0.0151266279330888	0.0101730389546485	0.0111238232877968	0.0151167990170985	0.0139466562368845	0.0109967184155418
1.4	0.0272435350444858	0.0153378999146835	0.015737190143847	0.0164620657970405	0.0108921134768505	0.0119649844409579	0.0164300853338193	0.0151376455620981	0.0119520631369847
1.5	0.0296880300009372	0.016599607104972	0.017130961825078	0.0178943311142463	0.0116998327147532	0.0129341990790776	0.0178952284524382	0.0164782124060737	0.013079410306553
1.6	0.0322941973024618	0.0179740290442386	0.018633997492628	0.0194346247861792	0.0126149534563692	0.0140538721122638	0.019531659644392	0.0179883680036049	0.0143998949397961
1.7	0.0350741243464171	0.0194739291443168	0.0202556181586698	0.0210926743243338	0.0136534038995071	0.0153416710097307	0.0213548967518128	0.0196838682480073	0.0159279567839389
1.8	0.0380382220197403	0.0211100250721066	0.0220036569199798	0.0228767529672557	0.014827932434892	0.0168104542688119	0.0233767383856087	0.0215764224806026	0.0176722319816571
1.9	0.041195340204648	0.0228910511766744	0.0238845647495916	0.0247937616361554	0.0161481186621854	0.0184687494697382	0.0256057086766919	0.0236742068558726	0.0196368920433856
2	0.0445529139744763	0.0248239209879991	0.0259035557026379	0.0268493538424401	0.0176206722673968	0.0203215501482438	0.0280476259340277	0.0259825237350393	0.0218230151256512
2.1	0.0481171248374191	0.026913950849036	0.0280647708622724	0.0290480842938706	0.0192499027510029	0.0223712009983901	0.0307061893088817	0.028504475151914	0.02422974255937
2.2	0.051893064558258	0.0291651089945105	0.0303714446127596	0.0313935650633475	0.0210382453621952	0.024618209556896	0.0335835138111511	0.0312415661972256	0.0268551375569361
2.3	0.0558848925716997	0.0315802625246958	0.0328260618361801	0.0338886173963022	0.022986759027158	0.0270619051426992	0.0366805793235691	0.034194199912039	0.0296967649823352
2.4	0.0600959812214241	0.0341614042444249	0.035430499266903	0.036535411452785	0.025095549674147	0.0297009289051964	0.0399975853197924	0.0373620577922583	0.0327520525806485
2.5	0.0645290457105801	0.0369098498612713	0.0381861479298778	0.0393355898607833	0.0273641033518457	0.0325335740025791	0.043534218405211	0.040744378040206	0.0360184985222132
2.6	0.0691862576370439	0.0398264024571742	0.0410940161890006	0.0422903736419535	0.0297915331734779	0.0355580080050875	0.0472898467337599	0.0443401507930283	0.0394937787399707
