# Supplementary material for: Maternal preconceptional and prenatal exposure to El Niño Southern Oscillation levels and child mortality: a multi-country study
Source: Nat Commun. 2024 Jul 17;15:6034. doi: 10.1038/s41467-024-50467-x (PMC11254917; doi:10.1038/s41467-024-50467-x)
Supplement: Supplementary file 4 — Source data [file 41467_2024_50467_MOESM4_ESM.zip › Source Data/Supplemental Figure S13/abNino34 0_cumse.csv]

	lag0	lag1	lag2	lag3	lag4	lag5	lag6	lag7	lag8
-2	0.0566752210257909	0.0440311314550968	0.0416305145057342	0.0416805599494776	0.0370054306032662	0.03989398615869	0.0457077032950259	0.046010475604109	0.0490706603817852
-1.9	0.0508276098871753	0.0391231978040998	0.0369956916231521	0.0369269542006033	0.0323256268579338	0.0347418922818055	0.0399595687409665	0.0400101195976726	0.042457400568645
-1.8	0.0454587615902593	0.0346352166978838	0.0327599012308784	0.0325926220374258	0.028082848388702	0.0300836433199506	0.0347575348958506	0.0345606684989665	0.0364119397576049
-1.7	0.0405696086003169	0.0305725448972502	0.028928200970423	0.0286844645882875	0.0242917240393018	0.0259380954927148	0.0301198809291244	0.0296823797707082	0.0309538651112852
-1.6	0.0361586069331718	0.0269394836949309	0.0255045435267698	0.0252085296803395	0.0209687977446346	0.0223269097579276	0.026066659947343	0.0253998973350909	0.0261095439143757
-1.5	0.0322200861919582	0.0237376021539576	0.0224901227185861	0.0221680899906889	0.0181303253647192	0.0192716685278749	0.02261641711798	0.0217405340277301	0.0219133002533682
-1.4	0.0287420169383021	0.0209630485716892	0.0198807535983672	0.0195604539839699	0.0157870691472209	0.0167867842679119	0.0197790862730596	0.0187284162702324	0.0184060462231765
-1.3	0.0257033070852331	0.0186027689506505	0.0176632413798911	0.0173724153783717	0.0139349438878913	0.0148667128729497	0.0175441084315598	0.016371590973724	0.0156265406391277
-1.2	0.0230710425899972	0.016630098072749	0.0158112349815851	0.0155750211444517	0.0125427359069888	0.0134698506761698	0.0158660902870702	0.0146419649958345	0.0135884551815559
-1.1	0.0207984504434196	0.0150010579318592	0.0142818792595729	0.0141195169011527	0.0115428341783718	0.012508356822366	0.0146556603711158	0.0134566797567871	0.0122438909985823
-1	0.0188245546913914	0.0136533487291547	0.0130151304888261	0.0129370215055716	0.010833301073263	0.0118547152485224	0.0137844896693674	0.0126772477673899	0.0114573537661669
-0.9	0.017076226519915	0.0125095254987814	0.0119370329731546	0.0119434152622057	0.0102933152490509	0.011364444745271	0.0131049123831365	0.0121334564053546	0.0110238798439365
-0.8	0.0154725350266093	0.0114839635866365	0.0109664330700175	0.0110481925815356	0.0098035362156892	0.0109011446654731	0.0124734731813313	0.0116573285630642	0.0107241293319757
-0.7	0.0139303795496822	0.0104912152767319	0.0100228090625121	0.0101638509303928	0.00926080259066897	0.0103514923030616	0.0117670238892035	0.0111067997570538	0.0103714422832859
-0.6	0.0123699367941164	0.00945294434786277	0.00903263492714686	0.00921268403278752	0.00858355684471401	0.00962865931929519	0.01088824197827	0.0103729807986089	0.00982761080799431
-0.5	0.0107187516763193	0.00830191492850616	0.00793295890710522	0.00812990504757413	0.00771067673322589	0.00866904114591079	0.00976393360517887	0.0093768612197019	0.00899735189689137
-0.4	0.00891405519288837	0.00698315821809089	0.0066723869552078	0.00686384283164676	0.00659761856621698	0.0074269998896508	0.00834046989633551	0.00806254003537569	0.00781675708798424
-0.3	0.00690368423280763	0.00545340048743452	0.00521051362289451	0.00537464722416945	0.00521238689693484	0.00587006697540761	0.00657910380892069	0.00639086123058244	0.00624317723464337
-0.2	0.00464711179604932	0.00368043828343389	0.00351744045547074	0.00363324522526984	0.0035326702787053	0.00397566261523305	0.00445268823427807	0.00433504660409618	0.00424852348749202
-0.1	0.00225682020176134	0.00177598981885791	0.00169909599231449	0.0017544133132362	0.00169472297468028	0.00190277796945208	0.00213339597780764	0.00207396995579437	0.00202619446302409
0	0	0	0	0	0	0	0	0	0
0.1	0.00212888716797294	0.00164693965703774	0.00157992322924732	0.00162946568145338	0.00154681773513391	0.00172741549390781	0.00194380196494621	0.00188209235119961	0.00182360320452884
0.2	0.00414556696099735	0.00317354890784325	0.00304956260327068	0.00314279846630381	0.00295124323090507	0.00328610368886168	0.0037076394217111	0.00358119578265116	0.00345273635779252
0.3	0.00606755094800487	0.00458993587343827	0.00441915609763052	0.00455018022644964	0.00421991298813842	0.0046841434149831	0.00530312042690133	0.00510812533153711	0.00489746939635989
0.4	0.00791413049012473	0.00590776371248622	0.00570042837492993	0.00586331208549009	0.00536083007339575	0.00593139359746964	0.0067442249135272	0.00647604487620714	0.00617032408831595
0.5	0.00970628731382862	0.00714040073981867	0.00690670296142633	0.00709554593321626	0.006383649399484	0.00703989402020823	0.0080477360927557	0.00770094905910293	0.00728688357378034
0.6	0.0114665047614989	0.00830303275343646	0.00805296812461371	0.0082619745020865	0.00730000177122755	0.00802432622329849	0.0092336808773523	0.00880218206724699	0.0082664998208975
0.7	0.0132184715486943	0.00941271024497982	0.00915587165040409	0.00937945415865418	0.00812384342372551	0.00890251416209398	0.0103257254539441	0.00980294319184562	0.00913305664767994
0.8	0.014986682007114	0.0104882991898026	0.0102336187408643	0.0104665320320497	0.00887180185026989	0.00969591699126537	0.0113514406720366	0.010730689958318	0.00991568745231457
0.9	0.0167959517697546	0.0115503049924032	0.0113057514881314	0.0115432515193025	0.00956346589985008	0.0104300264502612	0.012342320656602	0.0116173038746521	0.0106492620456688
1	0.0186708826910689	0.0126205478447258	0.012392799632332	0.0126308199368795	0.010221540464697	0.0111345332609712	0.0133334222029189	0.0124988479339569	0.011374363592631
1.1	0.0206353216754647	0.0137216859898035	0.0135158107073954	0.0137511400942407	0.0108717613053105	0.0118430874136975	0.0143625148008243	0.0134147496461353	0.0121364282914604
1.2	0.0227118616432915	0.014876609891401	0.014695790494054	0.0149262319251021	0.0115424592908425	0.0125924792029161	0.0154687120345176	0.0144063248976109	0.0129838069778516
1.3	0.0249214275871262	0.0161077595305566	0.0159531061769152	0.0161775954907577	0.0122636966818396	0.0134211521274099	0.0166906929690449	0.0155147304764239	0.0139648028948503
1.4	0.0272829776947894	0.0174364399119213	0.017306917543732	0.0175255846594747	0.0130659859241518	0.0143671426984016	0.0180647749470962	0.0167786522058568	0.0151241901021869
1.5	0.0298133322512337	0.0188822172311493	0.0187747004555625	0.0189888642971689	0.0139787325137076	0.0154657770760606	0.0196231919489929	0.0182321929990261	0.0165000774987543
1.6	0.0325271258275617	0.0204624655855939	0.0203719108602234	0.020584010178411	0.0150286678140521	0.0167476180709244	0.0213929021332251	0.0199034105034615	0.0181219589795644
1.7	0.0354368648039239	0.0221921048567985	0.022111811593905	0.0223252838480242	0.0162385843314313	0.0182371256805064	0.0233950960182492	0.0218137506984766	0.0200103302892532
1.8	0.0385530645003815	0.0240835342129573	0.0240054563209714	0.024224583066968	0.0176266129799559	0.0199522589810602	0.0256453769071342	0.0239783387466977	0.0221776527648987
1.9	0.0418844381463991	0.0261467339944908	0.0260618030093999	0.0262915417257695	0.0192061175724859	0.0219049368488115	0.0281544313720853	0.0264068704823845	0.0246300738822438
2	0.0454381122926553	0.0283894894130571	0.0282879176518584	0.0285337373126133	0.0209861097358102	0.0241020568305611	0.0309289507294849	0.0291047772953766	0.0273693008615425
2.1	0.0492198482103957	0.0308176843665546	0.0306892275634263	0.0309569602865386	0.0229719848817514	0.0265467222817315	0.0339725940654494	0.0320743926339955	0.0303942326969521
2.2	0.0532342546275085	0.0334356196304242	0.0332697895769911	0.0335655051934409	0.0251663693457592	0.0292394088386762	0.0372868555716745	0.0353159575981815	0.0337021944629251
2.3	0.057484982609031	0.0362463214936414	0.0360325479469068	0.0363624536584439	0.0275699216302984	0.0321789261547616	0.0408717723656214	0.0388284042526159	0.0372897791244754
2.4	0.0619748978548779	0.0392518198109598	0.0389795665428037	0.0393499305516342	0.0301820024202704	0.035363135184564	0.0447264621048405	0.042609921418145	0.0411533743835663
2.5	0.0667062289589127	0.0424533854411096	0.0421122280545098	0.0425293241715638	0.0330011875355445	0.0387894429190714	0.0488495090946059	0.046658339085712	0.0452894654846324
2.6	0.0716806923313193	0.045851724939256	0.0454313987385535	0.045901468218545	0.0360256344703097	0.0424551211458075	0.0532392288473033	0.050971375536511	0.0496947913020357
2.7	0.0768995957431919	0.0494471352163163	0.0489375608195992	0.0494667876554937	0.0392533292969561	0.0463574980503879	0.0578938415937492	0.0555467871951747	0.0543664104141784
