# Supplementary material for: Maternal preconceptional and prenatal exposure to El Niño Southern Oscillation levels and child mortality: a multi-country study
Source: Nat Commun. 2024 Jul 17;15:6034. doi: 10.1038/s41467-024-50467-x (PMC11254917; doi:10.1038/s41467-024-50467-x)
Supplement: Supplementary file 4 — Source data [file 41467_2024_50467_MOESM4_ESM.zip › Source Data/Supplemental Figure S13/abNino1_2 0_11_cumest.csv]

	lag0	lag1	lag2	lag3	lag4	lag5	lag6	lag7	lag8
-1.9	-0.0325238440775502	-0.0475021762594028	-0.0633428189748318	-0.088473539068582	-0.118240338632057	-0.147271914237087	-0.171539788312547	-0.188358309144351	-0.196384650875457
-1.8	-0.0252642706179236	-0.0376835857848749	-0.0512782638973015	-0.0723384929554208	-0.0970792633114859	-0.121198524794687	-0.141469739776918	-0.155741883172772	-0.162939442439549
-1.7	-0.0186320853769006	-0.02869232331662	-0.0401993371597819	-0.0574972932344697	-0.0776004574849633	-0.0971878934057649	-0.113768898617751	-0.125683004868174	-0.132099978030658
-1.6	-0.0126272883544815	-0.020528388854638	-0.0301060387622731	-0.0439499399057288	-0.0598039211524891	-0.0752400200703206	-0.0884372648350481	-0.098181674230555	-0.103866257648783
-1.5	-0.00724987955066603	-0.013191782398929	-0.020998368704775	-0.0316964329691979	-0.0436896543140632	-0.0553549047883541	-0.0654748384288078	-0.0732378912599161	-0.0782382812939246
-1.4	-0.00249985896545431	-0.0066825039494929	-0.0128763269872877	-0.0207367724248771	-0.0292576569696857	-0.0375325475598655	-0.0448816193990305	-0.050851655956257	-0.0552160489660827
-1.3	0.00162277340115367	-0.00100055350632975	-0.00573991360981111	-0.0110709582727665	-0.0165079291193566	-0.0217729483848548	-0.0266576077457163	-0.0310229683195777	-0.0347995606652574
-1.2	0.00511801754915789	0.00385406893056043	0.000410871427654659	-0.00269899051286593	-0.00544047076307581	-0.00807610726332209	-0.0108028034688651	-0.0137518283498784	-0.0169888163914488
-1.1	0.00798587347855838	0.00788136336117768	0.00557602812510968	0.00437913085482452	0.00394471809915659	0.00355797580473275	0.00268279343152311	0.000961763952841103	-0.00178381614465656
-1	0.0102263411893551	0.011081329785522	0.00975555648255395	0.0101634058303049	0.0116476374673406	0.0131293008193097	0.0137991829554483	0.0131178085885808	0.0108154400751191
-0.9	0.0118394206815482	0.0134539682035933	0.0129494564999875	0.0146538344135751	0.0176682873414763	0.0206378677804087	0.0225463651029105	0.0227163055573406	0.0208089522678784
-0.8	0.0128251119551375	0.0149992786153917	0.0151577281774102	0.0178504166046353	0.0220066677215636	0.0260836766880298	0.0289243398739097	0.0297572548591205	0.0281967204336209
-0.7	0.013183415010123	0.0157172610209172	0.0163803715148222	0.0197531524034853	0.0246627786076026	0.029466727542173	0.0329331072684459	0.0342406564939206	0.0329787445723471
-0.6	0.0129143298465048	0.0156079154201697	0.0166173865122234	0.0203620418101253	0.0256366199995932	0.0307870203428383	0.034572667286519	0.0361665104617409	0.0351550246840567
-0.5	0.0120178564642829	0.0146712418131493	0.0158687731696139	0.0196770848245551	0.0249281918975354	0.0300445550900257	0.0338430199281291	0.0355348167625812	0.0347255607687498
-0.4	0.0104939948634572	0.0129072401998559	0.0141345314869936	0.0176982814467748	0.0225374943014292	0.0272393317837351	0.0307441651932763	0.0323455753964418	0.0316903528264263
-0.3	0.00834274504402781	0.0103159105802896	0.0114146614643625	0.0144256316767844	0.0184645272112747	0.0223713504239666	0.0252761030819603	0.0265987863633224	0.0260494008570863
-0.2	0.00556410700599467	0.00689725295445034	0.0077091631017207	0.00985913551458399	0.0127092906270718	0.0154406110107203	0.0174388335941814	0.0182944496632233	0.0178027048607298
-0.0999999999999999	0.00257886198913808	0.0031947181426404	0.00361459098113446	0.00470679037783302	0.00613518417267189	0.00748129772588523	0.00843127505764863	0.00877587884807917	0.0084104904372354
0	0	0	0	0	0	0	0	0	0
0.1	-0.00216728412854653	-0.00268019220052975	-0.00312724496639715	-0.00425249490542414	-0.005685602630681	-0.00699051445422166	-0.00784019011008657	-0.00801660275430268	-0.00741073896488349
0.2	-0.00392299039650154	-0.00484585845894889	-0.00576714391805705	-0.00805069433843946	-0.0109216237193712	-0.0134902456367798	-0.0150892952726112	-0.015273929414829	-0.0138217264574152
0.3	-0.00526711880386499	-0.00649699877525737	-0.00791969685497961	-0.0113945982990459	-0.0157080632660704	-0.0194991935476744	-0.0217473154875737	-0.0217719799815788	-0.019232962477595
0.4	-0.00619966935063687	-0.00763361314945518	-0.00958490377716483	-0.0142842067872434	-0.0200449212707788	-0.0250173581869054	-0.0278142507549741	-0.027510754454552	-0.0236444470254228
0.5	-0.00672064203681721	-0.00825570158154235	-0.0107627646846128	-0.016719519803032	-0.0239321977334962	-0.0300447395544728	-0.0332901010748124	-0.0324902528337487	-0.0270561801008987
0.6	-0.006830036862406	-0.00836326407151887	-0.0114532795773234	-0.0187005373464118	-0.0273698926542227	-0.0345813376503766	-0.0381748664470886	-0.0367104751191689	-0.0294681617040227
0.7	-0.00652785382740323	-0.00795630061938473	-0.0116564484552967	-0.0202272594173826	-0.0303580060329584	-0.0386271524746169	-0.0424685468718028	-0.0401714213108127	-0.0308803918347947
0.8	-0.00581409293180892	-0.00703481122513996	-0.0113722713185327	-0.0212996860159446	-0.0328965378697031	-0.0421821840271935	-0.0461711423489549	-0.0428730914086799	-0.0312928704932149
0.9	-0.00468875417562306	-0.00559879588878452	-0.0106007481670313	-0.0219178171420977	-0.034985488164457	-0.0452464323081066	-0.0492826528785449	-0.0448154854127707	-0.0307055976792832
1	-0.00315183755884564	-0.00364825461031844	-0.00934187900079272	-0.022081652795842	-0.0366248569172199	-0.0478198973173561	-0.0518030784605729	-0.0459986033230849	-0.0291185733929996
1.1	-0.00120334308147667	-0.00118318738974171	-0.00759566381981676	-0.0217911929771773	-0.0378146441279919	-0.0499025790549421	-0.0537324190950387	-0.0464224451396226	-0.026531797634364
1.2	0.00115672925648385	0.00179640577294568	-0.00536210262410351	-0.0210464376861038	-0.0385548497967731	-0.0514944775208645	-0.0550706747819426	-0.0460870108623839	-0.0229452704033766
1.3	0.0039283794550359	0.0052905248777437	-0.00264119541365296	-0.0198473869226213	-0.0388454739235634	-0.0525955927151233	-0.0558178455212844	-0.0449923004913686	-0.0183589917000372
1.4	0.00711160751417954	0.00929916992465239	0.000567057811534937	-0.01819404068673	-0.0386865165083627	-0.0532059246377185	-0.055973931313064	-0.0431383140265768	-0.0127729615243459
1.5	0.0107064134339147	0.0138223409136717	0.0042626570514601	-0.0160863989784299	-0.0380779775511712	-0.0533254732886502	-0.0555389321572816	-0.0405250514680086	-0.00618717987630282
1.6	0.0147127972142414	0.0188600378448017	0.0084456023061226	-0.0135244617977208	-0.0370198570519887	-0.0529542386679183	-0.0545128480539371	-0.0371525128156638	0.00139835324409234
1.7	0.0191307588551597	0.0244122607180423	0.0131158935755224	-0.0105082291446028	-0.0355121550108154	-0.0520922207755228	-0.0528956790030306	-0.0330206980695425	0.00998363783683938
1.8	0.0239602983566695	0.0304790095333936	0.0182735308596596	-0.00703770101907599	-0.0335548714276511	-0.0507394196114637	-0.0506874250045619	-0.0281296072296448	0.0195686739019383
1.9	0.0292014157187709	0.0370602842908555	0.023918514158534	-0.00311287742114026	-0.031148006302496	-0.048895835175741	-0.0478880860585312	-0.0224792402959706	0.0301534614393891
2	0.0348541109414638	0.0441560849904281	0.0300508434721457	0.00126624164920429	-0.02829155963535	-0.0465614674683549	-0.0444976621649385	-0.0160695972685198	0.0417380004491918
2.1	0.0409183840247483	0.0517664116321113	0.0366705188004948	0.0060996561919578	-0.024985531426213	-0.043736316489305	-0.0405161533237836	-0.00890067814729238	0.0543222909313466
2.2	0.0473942349686243	0.0598912642159052	0.0437775401435811	0.0113873662071201	-0.0212299216750852	-0.0404203822385917	-0.0359435595350667	-0.000972482932288798	0.067906332885853
2.3	0.0542816637730919	0.0685306427418097	0.0513719075014048	0.0171293716946914	-0.0170247303819665	-0.0366136647162147	-0.0307798807987878	0.00771498837649148	0.0824901263127114
2.4	0.061580670438151	0.0776845472098249	0.0594536208739658	0.0233256726546715	-0.0123699575468568	-0.0323161639221742	-0.0250251171149467	0.0171617357790482	0.0980736712119219
2.5	0.0692912549638016	0.0873529776199506	0.0680226802612641	0.0299762690870605	-0.00726560316975632	-0.0275278798564702	-0.0186792684835435	0.0273677592753815	0.114656967583484
2.6	0.0774134173500439	0.0975359339721872	0.0770790856632998	0.0370811609918584	-0.0017116672506649	-0.0222488125191025	-0.0117423349045783	0.0383330588654913	0.132240015427398
2.7	0.0859471575968777	0.108233416266534	0.0866228370800727	0.0446403483690652	0.00429185021041741	-0.0164789619100713	-0.00421431637805106	0.0500576345493775	0.150822814743664
2.8	0.0948924757043031	0.119445424502992	0.096653934511583	0.0526538312186809	0.0107449492134906	-0.0102183280293764	0.0039047870960383	0.0625414863270403	0.170405365532282
2.9	0.10424937167232	0.13117195868156	0.10717237795783	0.0611216095407054	0.0176476297585547	-0.00346691087701807	0.0126149755176897	0.0757846141984795	0.190987667793252
3	0.114017845500928	0.14341301880224	0.118178167418815	0.0700436833351388	0.0249998918456097	0.00377528954700394	0.0219162488869033	0.0897870181636952	0.212569721526574
3.1	0.124197897190128	0.156168604865029	0.129671302894538	0.0794200526019812	0.0328017354746557	0.0115082732426895	0.0318086072036787	0.104548698222688	0.235151526732248
3.2	0.13478952673992	0.16943871686993	0.141651784384997	0.0892507173412322	0.0410531606456925	0.0197320402100386	0.0422920504680164	0.120069654375456	0.258733083410274
3.3	0.145792734150303	0.183223354816941	0.154119611890194	0.0995356775528924	0.0497541673587202	0.0284465904490513	0.0533665786799161	0.136349886622002	0.283314391560651
3.4	0.157207519421278	0.197522518706062	0.167074785410128	0.110274933236961	0.0589047556137389	0.0376519239597277	0.065032191839378	0.153389394962324	0.308895451183381
3.5	0.169033882552844	0.212336208537295	0.180517304944799	0.121468484393439	0.0685049254107483	0.0473480407420674	0.0772888899464017	0.171188179396421	0.335476262278462
3.6	0.181271823545002	0.227664424310638	0.194447170494208	0.133116331022326	0.0785546767497488	0.0575349407960709	0.0901366730009877	0.189746239924296	0.363056824845896
3.7	0.193921342397751	0.243507166026091	0.208864382058354	0.145218473123621	0.0890540096307399	0.0682126241217378	0.103575541003136	0.209063576545948	0.391637138885681
3.8	0.206982439111092	0.259864433683656	0.223768939637238	0.157774910697326	0.100002924053722	0.0793810907190684	0.117605493952846	0.229140189261375	0.421217204397818
3.9	0.220455113685024	0.27673622728333	0.239160843230858	0.170785643743439	0.111401420018695	0.0910403405880626	0.132226531850118	0.24997607807058	0.451797021382307
4	0.234339366119548	0.294122546825116	0.255040092839216	0.184250672261961	0.123249497525659	0.10319037372872	0.147438654694952	0.27157124297356	0.483376589839147
4.1	0.248635196414663	0.312023392309012	0.271406688462311	0.198169996252893	0.135547156574614	0.115831190141041	0.163241862487348	0.293925683970318	0.51595590976834
4.2	0.26334260457037	0.330438763735019	0.288260630100144	0.212543615716233	0.14829439716556	0.128962789825026	0.179636155227307	0.317039401060851	0.549534981169885
4.3	0.278461590586669	0.349368661103137	0.305601917752714	0.227371530651982	0.161491219298497	0.142585172780675	0.196621532914827	0.340912394245162	0.584113804043782
4.4	0.293992154463559	0.368813084413365	0.323430551420021	0.242653741060139	0.175137622973424	0.156698339007987	0.21419799554991	0.365544663523248	0.61969237839003
