# Supplementary material for: Maternal preconceptional and prenatal exposure to El Niño Southern Oscillation levels and child mortality: a multi-country study
Source: Nat Commun. 2024 Jul 17;15:6034. doi: 10.1038/s41467-024-50467-x (PMC11254917; doi:10.1038/s41467-024-50467-x)
Supplement: Supplementary file 4 — Source data [file 41467_2024_50467_MOESM4_ESM.zip › Source Data/Supplemental Figure S13/ONI 0_cumse.csv]

	lag0	lag1	lag2	lag3	lag4	lag5	lag6	lag7	lag8
-1.8	0.067339118478779	0.0443098187770037	0.0394706264233462	0.0406655072432336	0.0323758166792234	0.0355034303044088	0.0438811502813044	0.0430871369482909	0.0427777861050534
-1.7	0.0601294273519342	0.0390860417183115	0.0349647039525123	0.0360096904033276	0.0280280358433705	0.030574592883203	0.0381697172380773	0.0372201499822108	0.036421162300661
-1.6	0.0535429073265836	0.0343643219903901	0.0308944107901931	0.0318086655633854	0.0241659913831487	0.0262127867273443	0.0330903864376643	0.0319891913667179	0.0307010295012377
-1.5	0.04757437233909	0.030147760530815	0.0272598827299784	0.0280627476932663	0.0208054094563453	0.0224409780763442	0.0286592729232415	0.0274161027114611	0.0256455016050852
-1.4	0.042213379498496	0.0264357239804476	0.0240570408585578	0.024767715215698	0.0179598521446638	0.0192806971144924	0.0248879964246847	0.0235221204010658	0.0212918587549961
-1.3	0.0374417409826122	0.0232205915995574	0.0212748191150725	0.0219118008829802	0.0156339935267244	0.0167427067560393	0.0217756311289323	0.0203202128884463	0.017685149482044
-1.2	0.0332305310752687	0.0204832742891921	0.0188917174929818	0.0194719741912292	0.0138127332354401	0.0148110801605656	0.0192967634829989	0.0178010786079422	0.0148675013199982
-1.1	0.0295369902692102	0.0181881337729727	0.0168723560861598	0.0174102857434512	0.012448822358437	0.0134251144327577	0.0173888471861055	0.0159147066012807	0.0128489220349069
-1	0.0263021016936195	0.0162789585097017	0.0151653063614169	0.0156716898171261	0.0114564850419822	0.0124716044894962	0.015946235545329	0.0145570567201908	0.0115615163659195
-0.9	0.0234498688899582	0.0146783424348087	0.0137036512476719	0.0141848943705219	0.0107185345029424	0.0117984196501014	0.0148278351631242	0.0135749594765696	0.0108324499555236
-0.8	0.0208891634941988	0.0132920701622865	0.0124089522289512	0.0128668622583084	0.0101054416938578	0.011243623659963	0.0138770302492786	0.0127912679689532	0.0104174259149296
-0.7	0.0185182884634849	0.0120177641911931	0.0111977704309322	0.0116299005432426	0.00949558551525688	0.0106619461600192	0.0129438099387478	0.0120355891211526	0.0100722047276061
-0.6	0.0162313911735482	0.0107547717065398	0.00998868103473014	0.0103890573952563	0.00878743150994503	0.00993734958358835	0.0118995048481938	0.0111644658298547	0.00960156903296588
-0.5	0.0139251762850362	0.00941201942902018	0.00870777247519421	0.00906773760676942	0.00790246659450244	0.00898341482691736	0.0106417835062463	0.0100671778734613	0.00886814445874764
-0.4	0.0115044664477351	0.00791227250872829	0.00729172311031018	0.00760069495476634	0.00678262718221532	0.00773807745469954	0.00909299922353826	0.00866246370695706	0.00778073846622472
-0.3	0.00888600603378858	0.00619323638825238	0.00568879470771498	0.00593485574296853	0.00538601249091401	0.0061574795838424	0.00719587789413718	0.00689225401883197	0.00627989611807881
-0.2	0.00600167392137421	0.00420743430831729	0.00385927458362129	0.00402959022524661	0.00368327329587446	0.00421120872073633	0.00490954621646653	0.00471621406208275	0.00432725033761049
-0.0999999999999996	0.00292921901257077	0.00203834993415366	0.00187484421433304	0.001959656084295	0.00177585961632629	0.00202368771365585	0.00236488306069513	0.0022692885239357	0.00207196680473554
0	0	0	0	0	0	0	0	0	0
0.100000000000001	0.00278110637341532	0.00189565723617198	0.001757728366844	0.00184125096809254	0.00162790480814665	0.00184007256584861	0.00216693390002777	0.00207183355006477	0.00186432672851483
0.2	0.00543326110140429	0.00365853610229406	0.0034095050045361	0.00357530260384829	0.00311414045893027	0.00350419736291199	0.0041481219442934	0.00395725848570584	0.00352963173774068
0.3	0.00797752977822668	0.00530005994362384	0.0049679479194985	0.00521476709600909	0.00446619790867006	0.00500167211840647	0.0059580755427443	0.00566952228019372	0.00500660422166458
0.4	0.0104368335944508	0.00683332619861775	0.00644720248160232	0.00677372832943444	0.00569300701197073	0.00634378520728108	0.00761399115967527	0.00722447784948934	0.006308535096816
0.5	0.0128358156120061	0.00827324984248348	0.00786296588997609	0.00826776149886161	0.0068051997953904	0.00754423424375166	0.00913612659607029	0.00864100966691506	0.00745195600512302
0.600000000000001	0.0152006115880105	0.00963666351865486	0.00923244371697796	0.0097138903863867	0.00781539445972947	0.00861959135450353	0.0105481324429925	0.00994144294571087	0.00845737324989685
0.700000000000001	0.0175585225221178	0.0109423474650669	0.0105742209725376	0.0111304669427617	0.00873848102580871	0.00958978410426456	0.0118772727078208	0.0111518716298736	0.00935004546177073
0.800000000000001	0.0199375968343336	0.0122109595363139	0.0119080354893173	0.012536962467579	0.00959187519205057	0.0104785312945619	0.0131544480537887	0.0123023123172695	0.0101606900022422
0.9	0.0223661421772215	0.0134648376669982	0.0132544513688596	0.0139536681480665	0.0103956892647544	0.0113136337712945	0.0144139253526335	0.0134265688682489	0.0109259142259839
1	0.0248721980321195	0.0147276564183835	0.0146344440519808	0.0154013144388544	0.0111727515537321	0.0121269802935121	0.0156926917105545	0.0145616926108927	0.0116880765476988
1.1	0.0274830078041546	0.0160239369512948	0.0160689239189631	0.0169006318850127	0.0119483960380306	0.0129541076220691	0.0170294017526475	0.0157469650995252	0.012494249677655
1.2	0.0302245310097754	0.0173784343184522	0.0175782384344418	0.0184718875261576	0.0127499537891815	0.0138331836844958	0.0184629742655413	0.0170224248306857	0.0133940771034691
1.3	0.0331210315620124	0.0188154522719229	0.0191816997168975	0.0201344376925288	0.0136059176604338	0.0148033913118616	0.0200309976683107	0.0184270910495613	0.0144366444853051
1.4	0.0361947680173453	0.0203581560333213	0.0208971823994584	0.0219063374819382	0.0145448241085397	0.0159028726941633	0.0217681825063202	0.0199971583766422	0.0156669457860732
1.5	0.039465798288779	0.0220279600395802	0.022740825812032	0.0238040391759613	0.0155939841622553	0.0171665865687195	0.023705111525179	0.0217644821634606	0.0171228410099371
1.6	0.0429518977000504	0.0238440568557773	0.0247268577586969	0.0258421982983	0.016778263925542	0.0186245232475681	0.0258674693795658	0.0237556100230029	0.0188333036483366
1.7	0.046668577960639	0.0258231278275993	0.0268675390692306	0.0280335904776647	0.0181191255154965	0.0203006400204215	0.0282758114539168	0.0259914631209253	0.0208182485611115
1.8	0.0506291872567181	0.0279792436361749	0.0291732130725214	0.0303891284705389	0.0196340779729421	0.0222126496193801	0.0309458073011011	0.0284876026977406	0.0230896448185923
1.9	0.0548450685297145	0.0303239334061822	0.0316524348805262	0.0329179592412128	0.0213365788356789	0.0243725401423707	0.0338888144136101	0.0312549033789885	0.0256532997844694
2	0.0593257535178631	0.0328663815530628	0.0343121523875698	0.0356276167934803	0.0232363193798002	0.0267875484066115	0.0371126178315901	0.0343004234549539	0.0285107305219163
2.1	0.0640791731100912	0.0356137044913192	0.0371579129508444	0.0385242068754786	0.0253397612279264	0.0294612896765752	0.0406221969907031	0.0376282965336299	0.0316607614435435
2.2	0.0691118687746366	0.0385712626812251	0.0401940748003607	0.0416126032378287	0.0276507811202615	0.0323948228928099	0.0444204278234119	0.0412405319845212	0.035100718072691
2.3	0.0744291942696923	0.0417429730664324	0.043424008370748	0.0448966401559948	0.0301713094000335	0.0355875342182261	0.0485086740430292	0.0451376723459458	0.0388272351818382
2.4	0.0800355008568083	0.0451315985214234	0.0468502785423544	0.0483792910937363	0.0329018918095994	0.039037806226545	0.0528872557543069	0.0493192992640689	0.0428367603158594
2.5	0.0859343024872368	0.0487390015070361	0.0504748034704265	0.0520628278567611	0.0358421445035312	0.0427434902966367	0.057555803987821	0.0537844037257316	0.0471258424252348
2.6	0.0921284198336969	0.0525663572663024	0.0542989890452335	0.0559489580072558	0.0389911001635625	0.0467022207110027	0.0625135191267695	0.0585316459529855	0.0516912803633892
