# Supplementary material for: Maternal preconceptional and prenatal exposure to El Niño Southern Oscillation levels and child mortality: a multi-country study
Source: Nat Commun. 2024 Jul 17;15:6034. doi: 10.1038/s41467-024-50467-x (PMC11254917; doi:10.1038/s41467-024-50467-x)
Supplement: Supplementary file 4 — Source data [file 41467_2024_50467_MOESM4_ESM.zip › Source Data/Supplemental Figure S13/MEI 0_11_cumse.csv]

	lag0	lag1	lag2	lag3	lag4	lag5	lag6	lag7	lag8
-2.4	0.0389028429154959	0.0329502432022631	0.0320282733233968	0.0320281334277313	0.0300921522480443	0.032388108806097	0.0350145679575063	0.0328271047392469	0.0324303004018511
-2.3	0.0353712823507663	0.0297860629127879	0.0289002540429692	0.0288419992027676	0.0269536696794871	0.029006533829716	0.0314121005990085	0.0293618199500705	0.0288822324039619
-2.2	0.0321095776083611	0.0268780291559813	0.0260379812392317	0.0259247353393758	0.0240790667879628	0.0259088905751528	0.02810928347273	0.0261761949659449	0.0256070377553071
-2.1	0.0291198134639898	0.0242301381222983	0.0234464001721242	0.0232820473418007	0.0214757134412562	0.0231031393049387	0.0251138127948715	0.0232780805218058	0.0226128585354282
-2	0.0264030365355734	0.0218456383857088	0.0211295428094186	0.0209190261817962	0.01915113116512	0.0205974329501603	0.0224333903784895	0.0206759765681851	0.0199093163907649
-1.9	0.0239584887422341	0.0197260986792251	0.0190893328810798	0.0188389692574737	0.0171118994026177	0.0183989521322119	0.0200745338912913	0.0183781932750536	0.0175072028403815
-1.8	0.0217825764556667	0.017870056023227	0.0173238712435162	0.017041594399028	0.0153617367896609	0.0165118492158184	0.0180405494449378	0.0163911791490442	0.0154174288406401
-1.7	0.0198676126750307	0.0162712774333845	0.0158253003469473	0.0155206925006164	0.0138986381232733	0.0149341638693655	0.0163285609426642	0.014716724445549	0.0136486763350695
-1.6	0.0182004799210513	0.0149168705127201	0.0145776400538304	0.0142615972168796	0.0127113843229692	0.0136540407140891	0.014925915475855	0.0133480796806774	0.0122032453176778
-1.5	0.0167614977684635	0.0137857364701293	0.0135553021255612	0.01323926200662	0.0117764566504264	0.0126463562308612	0.0138069703860775	0.0122658052111961	0.0110712947598983
-1.4	0.0155238743641041	0.0128480170479546	0.0127230715407786	0.0124179210015449	0.011056919740273	0.0118714562322243	0.012931799659977	0.01143510290356	0.0102252688706269
-1.3	0.0144540812758206	0.0120660359985845	0.0120379543487787	0.0117529246630932	0.010504438165321	0.0112772911885034	0.0122480341163847	0.0108065392594977	0.00961780573574729
-1.2	0.0135132651849734	0.0113967251013959	0.0114525355588634	0.0111944305478703	0.0100641125520905	0.010804634309443	0.0116956712094466	0.0103206718324433	0.00918562801198838
-1.1	0.0126594711337893	0.0107949184532287	0.0109188557039133	0.0106917948855636	0.00968033946992477	0.010393439097332	0.0112131819336096	0.00991491581462081	0.00885830293646447
-1	0.0118501803236113	0.0102166021055926	0.0103917399762155	0.0101973656551201	0.00930166753163864	0.00998812203542544	0.0107428399951183	0.00952995804816831	0.00856766343922597
-0.9	0.0110446132510188	0.00962138231431049	0.00983095783854585	0.00966891291724586	0.0088836003244695	0.00954061644776272	0.0102340392466135	0.00911387629928204	0.00825419785730233
-0.8	0.0102054177722061	0.00897388188045858	0.00920215479550809	0.00907063186303559	0.00838944106161557	0.00901129510763659	0.00964452643627535	0.00862370068514116	0.00786949996493912
-0.7	0.00929962186998622	0.00824417433454306	0.0084768545354509	0.00837308729915345	0.00778984905310082	0.00836849058719257	0.00894015934719727	0.00802515722990804	0.00737590681192365
-0.6	0.00829894421559529	0.00740755966027892	0.0076319209063123	0.00755256559162148	0.00706179532723026	0.00758736236783909	0.00809390698310626	0.00729150693290588	0.00674483350862086
-0.5	0.00717966500975844	0.00644399925955672	0.0066488031908728	0.0065902072145909	0.0061873857181592	0.00664862071201954	0.00708462251484273	0.00640214109430847	0.00595484044835797
-0.4	0.0059222959155776	0.00533746693472846	0.00551278948677365	0.00547116621196358	0.00515280588454057	0.00553738399883215	0.00589590351950104	0.00534129934964989	0.00498993787489215
-0.3	0.00451137631461755	0.00407546399120002	0.00421247040635244	0.00418400110398396	0.00394754791975066	0.0042423433401749	0.00451526042477505	0.00409713216870518	0.00383835461100547
-0.2	0.00294247730691855	0.00265528445143357	0.00274611790728047	0.00272708366331333	0.00257055430819693	0.00276238825402067	0.00294119194922025	0.00266826287788014	0.00249884489496645
-0.0999999999999996	0.00140882546670966	0.0012669230475043	0.00131093864782799	0.00130083493428151	0.00122279492539078	0.00131395105171347	0.00140032037305625	0.00126869905318953	0.0011854374171761
0	0	0	0	0	0	0	0	0	0
0.100000000000001	0.00129204883474202	0.00115112261369119	0.00119223955900867	0.00118080597391829	0.00110218959280796	0.00118432972566463	0.00126551486936566	0.00114298886901037	0.00106220926070078
0.200000000000001	0.00247688931270633	0.00219327372337652	0.0022724796549706	0.00224811811990872	0.00208913982367181	0.00224502675447367	0.00240325944942934	0.00216661877643803	0.00200709714685628
0.3	0.00356584185668606	0.00313472181976236	0.0032488198040928	0.00320987158627457	0.00296747693047448	0.00318948407819211	0.0034218599338192	0.00307873178645136	0.00284204611297953
0.4	0.00457220134833485	0.00398545291099294	0.00413103190181296	0.00407568720560147	0.00374539598046451	0.00402683852412867	0.00433188679604212	0.00388901152926707	0.00357629528668293
0.5	0.00551141543497034	0.00475746209165673	0.00493085019713156	0.00485718149302687	0.00443302430169968	0.00476836685188811	0.00514624935187122	0.00460938289747452	0.0042213890849252
0.600000000000001	0.0064011731042289	0.00546502723934267	0.00566225132294947	0.00556827456654558	0.00504282668805123	0.00542792089891229	0.00588060216865023	0.00525443429891405	0.00479167027956522
0.700000000000001	0.00726134809889332	0.006124912435691	0.0063416774183636	0.00622544831625784	0.00559001605339078	0.00602235741047942	0.00655370479182931	0.00584180525679525	0.00530475734298946
0.800000000000001	0.00811374224572644	0.00675642630026626	0.00698813321756895	0.00684788159801893	0.00609289717652574	0.00657187808614506	0.00718763849169532	0.00639243993088019	0.00578189034340182
0.900000000000001	0.00898159227565003	0.00738124601347138	0.00762307098419593	0.0074573672914595	0.00657302548734655	0.00710014713067083	0.00780774745793713	0.00693056346767803	0.00624796564188829
1	0.00988884439191712	0.00802292686095455	0.00826997918478092	0.00807791322011897	0.00705502334878493	0.00763401692425648	0.00844216020980691	0.00748321892431102	0.00673104182321293
1.1	0.0108592581386688	0.00870606538448346	0.0089536279015203	0.00873496494113622	0.00756589686312683	0.00820270543211468	0.0091207928173872	0.00807924790805538	0.00726114899078238
1.2	0.0119154567960592	0.00945517402993466	0.00969900310724495	0.00945427452160824	0.00813377970134537	0.00883637435192699	0.00987386108567572	0.00874773834835693	0.00786842426714725
1.3	0.0130780705131463	0.0102934310047232	0.0105300658718759	0.0102605592498864	0.00878621237801322	0.00956426022064244	0.0107301110363426	0.00951617341805064	0.00858089613421678
1.4	0.014365103241443	0.0112415394986961	0.0114685562396548	0.0111761959311967	0.0095482858508797	0.0104127341416806	0.0117151303182122	0.0104086920758937	0.0094224831678903
1.5	0.015791598576527	0.012316918259004	0.0125330740010557	0.012220216975769	0.010441103101193	0.0114037658292564	0.0128501226318204	0.0114448845434523	0.0104117561321886
1.6	0.0173696066200254	0.0135333472309916	0.0137385922221325	0.013407788774698	0.0114809301302865	0.0125541469658473	0.0141513780594387	0.0126393585551019	0.0115617042592533
1.7	0.0191083933115331	0.0149010567437988	0.0150964296850678	0.0147502017219633	0.0126791483530454	0.0138755448979519	0.0156304347534723	0.0140020338593921	0.0128803520114551
1.8	0.0210148034032882	0.0164271425390662	0.0166145899448457	0.0162552632685706	0.0140428452396903	0.0153751856444461	0.0172947347657645	0.0155389169233779	0.0143718397114861
1.9	0.0230936888647654	0.0181161487415666	0.0182983148928454	0.0179279181823751	0.0155757388893986	0.0170568438791826	0.0191485084846149	0.0172530571283131	0.016037584547742
2	0.0253483346698931	0.0199706801584228	0.0201507048085831	0.0197709287756197	0.0172791511876936	0.0189218547352272	0.0211936649100145	0.0191454561354448	0.0178772800491947
2.1	0.0277808401428092	0.0219919536316686	0.0221732993182053	0.0217854998715446	0.0191528503218557	0.0209699764638318	0.023430555776294	0.0212158116895358	0.0198896445704006
2.2	0.0303924370232542	0.0241802470446573	0.0243665640516616	0.0239717919956839	0.0211956936645539	0.0232000432683889	0.0258585654299662	0.0234630663182913	0.0220729280306553
2.3	0.0331837413682378	0.0265352395145562	0.0267302673788469	0.0263293104649196	0.0234060749686483	0.0256104176763396	0.028476532065722	0.0258857816755477	0.0244252278085568
2.4	0.0361549454009686	0.0290562552597341	0.0292637551749204	0.0288571829286703	0.025782212775531	0.0281992820862843	0.0312830303351149	0.0284823776705054	0.0269446705072187
2.5	0.0393059592206343	0.031742430630857	0.0319661417923439	0.0315543476171053	0.028322323551576	0.0309648141290636	0.034276550631357	0.0312512756900528	0.0296295066353085
