# Supplementary material for: Maternal preconceptional and prenatal exposure to El Niño Southern Oscillation levels and child mortality: a multi-country study
Source: Nat Commun. 2024 Jul 17;15:6034. doi: 10.1038/s41467-024-50467-x (PMC11254917; doi:10.1038/s41467-024-50467-x)
Supplement: Supplementary file 4 — Source data [file 41467_2024_50467_MOESM4_ESM.zip › Source Data/Supplemental Figure S13/abNino1_2 0_11_cumse.csv]

	lag0	lag1	lag2	lag3	lag4	lag5	lag6	lag7	lag8
-1.9	0.0211127889439638	0.022799042240728	0.0250756386953786	0.0275095635131675	0.0299022401552433	0.033415555624683	0.0368697353265989	0.0394706468020954	0.04334738656975
-1.8	0.018608141341236	0.0198781240183072	0.0217938747503046	0.0238496290938367	0.0258401076001739	0.0288599894115733	0.031842683009751	0.0340403384990111	0.0373586933686917
-1.7	0.016362844233906	0.0172255528832765	0.0188016124601947	0.0205030328207455	0.0221123888771448	0.0246782617309377	0.0272302859726363	0.0290525206680689	0.0318569311786754
-1.6	0.0143811163751452	0.0148483679468744	0.0161064839608995	0.0174778026009311	0.0187268486324535	0.0208789849623027	0.0230423346658454	0.0245171757038037	0.026853010877353
-1.5	0.0126650201026755	0.0127544512163108	0.0137178240557606	0.0147843149007887	0.0156941632746537	0.0174740893369942	0.0192923456665004	0.0204483794405945	0.0223624300064858
-1.4	0.0112120711466331	0.0109514290525322	0.0116462144987857	0.0124354168189108	0.0130288444740487	0.0144799618217025	0.0159987798385386	0.0168659529480544	0.0184072311812175
-1.3	0.0100119930078293	0.00944407188890457	0.00990164983489845	0.0104454371706165	0.0107497619171924	0.0119182464864037	0.0131857774697855	0.0137970479074647	0.0150180432226768
-1.2	0.00904334553304047	0.00822947527402438	0.00848903393710267	0.00882643646925659	0.00887863026299233	0.00981450820605227	0.010881297130308	0.0112756648816148	0.0122340659545188
-1.1	0.00827155870575788	0.00729028548596523	0.00740001718733921	0.00757944521751627	0.00743273183333702	0.00819041081851147	0.00910777716337136	0.00933446662761282	0.0100945548840895
-1	0.00765000064823296	0.00658867606356481	0.00660288805049641	0.00668054849595727	0.00640729202332915	0.0070435611083791	0.00785931590154584	0.00797965149681704	0.00861046997133505
-0.9	0.00712441008887805	0.00606585514339487	0.00603705607457768	0.00606896642540304	0.00575122297556357	0.0063184240716112	0.0070704861865477	0.00715020399006266	0.00771636759883582
-0.8	0.00663907692830021	0.0056496258707979	0.00561922160265921	0.0056499236547466	0.00535825974135242	0.00589448210669179	0.00660591023528525	0.00669752312124726	0.00724498928561965
-0.7	0.00614233682322802	0.00526638869157652	0.00525942278368946	0.00531488152108514	0.00509171421724324	0.005614955419664	0.00629329551144956	0.00642320568891157	0.00697138214795005
-0.6	0.00558984871253965	0.00485103203188274	0.00487659591333608	0.00496450786775984	0.00482312119732867	0.00533275915345602	0.00597264291612026	0.00614263340740266	0.00668763857064367
-0.5	0.00494559051983554	0.0043513726950633	0.00440625383985592	0.00452066033911701	0.00445387368217634	0.0049358778044733	0.0055224184293698	0.00571838480495734	0.0062408415893307
-0.4	0.00418135922560105	0.00372811462290847	0.0038008626140807	0.0039271221778677	0.00391629138077507	0.00434814632712372	0.00485984579854562	0.00505936978609019	0.00553083112237234
-0.3	0.0032756815274854	0.00295277680564977	0.00302687006569929	0.00314530396972125	0.00316621905029646	0.00352029612010188	0.00393119510290214	0.00410795283724698	0.00449483571339189
-0.2	0.00221307749882466	0.00200569244823433	0.00206166543895455	0.00214983070619478	0.0021758457202365	0.00242150355628863	0.00270273330102122	0.00282864798980796	0.0030944255744874
-0.0999999999999999	0.00107752057798528	0.000974756048551589	0.00100140246975005	0.0010453483618454	0.00105925966628734	0.00117959999433187	0.00131640967449716	0.00137660052221948	0.00150357585554659
0	0	0	0	0	0	0	0	0	0
0.1	0.00102136237982901	0.000919502238573546	0.000943294600638876	0.000986523853342733	0.00100146569158306	0.00111666765591705	0.00124587129609529	0.00130001623901651	0.00141470798827792
0.2	0.00198991988018039	0.00178615103334012	0.00183082663888471	0.0019161972686692	0.00194637830735571	0.00217166958644012	0.00242269086683131	0.00252455920313938	0.00274143521023794
0.3	0.00290939488011311	0.00260264145525729	0.00266523791517071	0.00279123696409225	0.00283612775601095	0.00316642091769462	0.00353212037661245	0.0036748771440063	0.00398118659120486
0.4	0.00378390581965939	0.00337199504829185	0.00344950110134566	0.00361413136919179	0.00367227238143256	0.00410250434463155	0.00457601887098137	0.00475237515680141	0.00513510375016702
0.5	0.00461799050634565	0.00409759208408997	0.00418695546845386	0.00438767170948487	0.00445656069512847	0.00498169146638941	0.00555646775561477	0.00575863773062185	0.0062044872909726
0.6	0.0054166235064382	0.0047832029670929	0.00488134276938325	0.00511498455143267	0.00519095551429084	0.00580596652805065	0.00647579849703967	0.0066954546417105	0.00719082316857659
0.7	0.00618522503175318	0.00543301694216889	0.00553684153232457	0.00579956490320414	0.0058776605184957	0.00657755262928835	0.00733662306630501	0.0075648505955429	0.00809581389744495
0.8	0.00692965849355471	0.00605166568950032	0.00615809737662266	0.00644530852957491	0.00651914910589137	0.00729894035523146	0.00814186700649434	0.00836911901375775	0.00892141549197402
0.9	0.00765621388322982	0.0066442388247428	0.0067502462662705	0.00705654161462527	0.00711819523667812	0.00797291862809544	0.00889480480061675	0.00911086031413351	0.0096698811525632
1	0.00837157446089576	0.0072162878497778	0.00731892695354536	0.00763804531726486	0.00767790568243423	0.00860260735542129	0.00959909693196344	0.00979302492589668	0.0103438128209536
1.1	0.0090827649771596	0.00777381485383767	0.00787027837278864	0.00819507216543555	0.00820175274032826	0.00919149114764557	0.0102588276493409	0.0104189610911468	0.0109462217985665
1.2	0.00979708085977279	0.00832324240959867	0.0084109176086692	0.00873335071701405	0.00869360601275353	0.00974345298228453	0.010878541964468	0.0109924671907184	0.0114805996086742
1.3	0.0105219994208882	0.00887136180933468	0.00894789450005216	0.00925907461345462	0.00915776129854716	0.0102628061996236	0.0114632798191878	0.0115178478565795	0.0119510001190491
1.4	0.0112650760269923	0.00942525816063563	0.00948862014586859	0.00977887223594043	0.00959896401579389	0.0107543226351186	0.0120186046869774	0.0119999724458913	0.0123621335231768
1.5	0.0120338300582096	0.00999221291623924	0.0100407686531413	0.0102997538226815	0.0100224239344401	0.0112232540600313	0.0125506231686285	0.0124443335109962	0.0127194719573542
1.6	0.0128356270321153	0.0105795869829243	0.0106121543246602	0.0108290342603018	0.010433817438664	0.0116753434816893	0.0130659915005188	0.0128571016811673	0.0130293651098642
1.7	0.0136775641502941	0.0111946902773745	0.0112105897890481	0.0113742318555041	0.0108392732120136	0.0121168223591047	0.0135719044601362	0.0132451718974993	0.0132991619167222
1.8	0.0145663665130883	0.0118446459530313	0.0118437337469104	0.0119429460832591	0.0112453373326325	0.0125543895752147	0.0140760621187882	0.0136161943155332	0.0135373310934966
1.9	0.0155083002851464	0.0125362589543224	0.0125189393241809	0.0125427202386905	0.0116589144854374	0.0129951682645789	0.0145866104713481	0.0139785816406794	0.0137535686765118
2	0.0165091073326596	0.0132758986401342	0.0132431148380034	0.0131808975504508	0.0120871835056098	0.0134466375165277	0.0151120533584211	0.0143414835815082	0.0139588750715545
2.1	0.0175739636132656	0.0140694038267955	0.0140226077472564	0.0138644810321249	0.0125374878054166	0.0139165376917098	0.0156611353785919	0.0147147190524971	0.0141655780327078
2.2	0.0187074612828463	0.0149220159669327	0.0148631197985693	0.0146000076548301	0.0130172042428704	0.0144127506019144	0.0162426985719365	0.0151086583797763	0.0143872731182362
2.3	0.0199136124642704	0.0158383428459921	0.0157696574655097	0.0153934461143745	0.0135335972530278	0.0149431588965884	0.0168655191934187	0.0155340516171437	0.0146386521905624
2.4	0.021195871162222	0.0168223518222251	0.0167465175635194	0.0162501247342882	0.0140936679479399	0.0155154922217018	0.017538134287883	0.0160018053320112	0.0149351969195114
2.5	0.0225571690126979	0.017877388868387	0.0177973042521315	0.0171746924465572	0.0147040096848375	0.0161371704250887	0.018268670280731	0.0165227183203601	0.0152927310055194
2.6	0.023999960389297	0.0190062178767056	0.0189249711032127	0.0181711120687772	0.0153706817295349	0.0168151555946315	0.019064686717084	0.0171071952021613	0.0157268521789879
2.7	0.0255262727162336	0.0202110739610095	0.0201318807407431	0.0192426819513709	0.0160991108937115	0.0175558245252446	0.0199330472186576	0.0177649635557408	0.0162522979750616
2.8	0.02713775848266	0.0214937246885646	0.0214198746192816	0.0203920799690046	0.0168940276762144	0.018364871188578	0.0208798267551647	0.0185048229119138	0.0168823271991364
2.9	0.0288357462422472	0.0228555340170866	0.0227903464606973	0.021621422926501	0.0177594391920934	0.0192472452628957	0.0219102600119494	0.0193344511404059	0.0176282091313225
3	0.0306212886790893	0.024297524886177	0.0242443143001906	0.0229323346081469	0.0186986369337465	0.0202071284922308	0.0230287308732988	0.0202602857365956	0.0184988969485109
3.1	0.0324952065352707	0.0258204376507803	0.0257824876410974	0.024326016613178	0.0197142339937728	0.0212479464655621	0.0242387987745502	0.0212874861984418	0.0195009235288355
3.2	0.0344581277800843	0.0274247826650578	0.0274053276311261	0.0258033174332172	0.0208082242905686	0.0223724101070536	0.0255432546188327	0.0224199720360439	0.0206385104167983
3.3	0.0365105218430541	0.0291108862326558	0.0291130993161217	0.027364796629612	0.0219820556786181	0.0235825791993807	0.0269441974272569	0.0236605217985377	0.021913841407506
3.4	0.0386527290418171	0.0308789298067336	0.0309059158618227	0.0290107822441781	0.0232367093658464	0.0248799396950579	0.0284431228193793	0.025010913511349	0.0233274324416149
3.5	0.040884985532395	0.0327289827675931	0.032783775181483	0.0307414206104072	0.0245727793874733	0.0262654871659458	0.0300410154504772	0.0264720862688286	0.0248785306524395
3.6	0.0432074442181849	0.0346610293668702	0.0347465897202829	0.032556718489533	0.0259905475607167	0.0277398100928651	0.0317384391977082	0.0280443054175779	0.0265654908411288
3.7	0.0456201920989554	0.0366749905508572	0.0367942102870312	0.0344565779558013	0.0274900510119652	0.0293031683801681	0.0335356207529472	0.0297273182687626	0.028386098237438
3.8	0.0481232645426856	0.0387707414042566	0.0389264448458239	0.036440824743661	0.0290711408013452	0.0309555641507523	0.0354325240242197	0.0315204921658728	0.0303378250260783
3.9	0.0507166569373967	0.0409481249245501	0.04114307313044	0.0385092308999439	0.0307335312669745	0.0326968033159434	0.0374289141852254	0.0334229310274512	0.0324180213555228
4	0.0534003341391904	0.0432069627725241	0.0434438578558395	0.0406615326063644	0.0324768404632383	0.0345265475219027	0.039524411276748	0.0354335697145475	0.0346240490213801
4.1	0.0561742380849326	0.045547063564701	0.0458285531970258	0.0428974439927138	0.0343006225193106	0.036444356839096	0.0417185339695208	0.0375512476730435	0.0369533689686805
4.2	0.0590382938889373	0.0479682291904145	0.0482969111001726	0.0452166676795272	0.0362043929638111	0.0384497240267006	0.0440107345041614	0.0397747644376429	0.039403593833304
4.3	0.0619924146960333	0.0504702595571615	0.0508486858925463	0.0476189026918981	0.0381876481184087	0.0405421014354152	0.0464004260040312	0.0421029200119695	0.0419725153424492
4.4	0.0650365055204083	0.0530529560964253	0.053483637570433	0.0501038502870531	0.0402498796170097	0.0427209216781096	0.0488870033822689	0.0445345431084864	0.0446581144681196
