# Supplementary material for: Maternal preconceptional and prenatal exposure to El Niño Southern Oscillation levels and child mortality: a multi-country study
Source: Nat Commun. 2024 Jul 17;15:6034. doi: 10.1038/s41467-024-50467-x (PMC11254917; doi:10.1038/s41467-024-50467-x)
Supplement: Supplementary file 4 — Source data [file 41467_2024_50467_MOESM4_ESM.zip › Source Data/Supplemental Figure S13/MEI 0_11_cumest.csv]

	lag0	lag1	lag2	lag3	lag4	lag5	lag6	lag7	lag8
-2.4	-0.0982935991206783	-0.192400702043468	-0.237774884036105	-0.226576320672172	-0.193486910322235	-0.172069236857707	-0.187495238182145	-0.256546206231254	-0.387612786972887
-2.3	-0.0893733084756042	-0.172172961691919	-0.21091603363627	-0.199965746984372	-0.170295238321553	-0.151717516133083	-0.166592336782911	-0.229826204513672	-0.348872371446683
-2.2	-0.0808800234812559	-0.153022192038864	-0.185550697862463	-0.174867779813732	-0.148436981899461	-0.132528475884233	-0.146844890591484	-0.204521311903504	-0.312125282761439
-2.1	-0.0728137441376334	-0.134948393084305	-0.161678876714684	-0.151282419160252	-0.12791214105596	-0.11450211611116	-0.128252899607865	-0.180631528400751	-0.277371520917155
-2	-0.0651744704447366	-0.117951564828239	-0.139300570192934	-0.129209665023932	-0.108720715791048	-0.0976384368138614	-0.110816363832053	-0.158156854005411	-0.244611085913831
-1.9	-0.0579622024025656	-0.102031707270668	-0.118415778297212	-0.108649517404771	-0.0908627061047273	-0.0819374379923385	-0.0945352832640484	-0.137097288717486	-0.213843977751467
-1.8	-0.0511769400111204	-0.087188820411592	-0.0990245010275185	-0.0896019763027707	-0.0743381119969963	-0.0673991196465909	-0.0794096579038513	-0.117452832536975	-0.185070196430062
-1.7	-0.0448186832704009	-0.0734229042510104	-0.0811267383838533	-0.0720670417179301	-0.0591469334678555	-0.0540234817766187	-0.0654394877514616	-0.0992234854638786	-0.158289741949617
-1.6	-0.0388874321804073	-0.0607339587889233	-0.0647224903662165	-0.0560447136502493	-0.0452891705173049	-0.041810524382422	-0.0526247728068793	-0.0824092474981962	-0.133502614310132
-1.5	-0.0333831867411394	-0.0491219840253307	-0.0498117569746079	-0.0415349920997282	-0.0327648231453445	-0.0307602474640005	-0.0409655130701043	-0.0670101186399278	-0.110708813511607
-1.4	-0.0283059469525973	-0.0385869799602328	-0.0363945382090277	-0.0285378770663671	-0.0215738913519743	-0.0208726510213545	-0.0304617085411368	-0.0530260988890737	-0.0899083395540417
-1.3	-0.023655712814781	-0.0291289465936294	-0.0244708340694758	-0.0170533685501658	-0.0117163751371943	-0.0121477350544839	-0.0211133592199767	-0.0404571882456339	-0.0711011924374364
-1.2	-0.0194324843276904	-0.0207478839255206	-0.0140406445559523	-0.00708146655112435	-0.00319227450100445	-0.00458549956338864	-0.0129204651066239	-0.0293033867096082	-0.0542873721617907
-1.1	-0.0156362614913257	-0.0134437919559064	-0.00510396966845705	0.00137782893075725	0.00399841055659515	0.00181405545193125	-0.0058830262010785	-0.0195646942809968	-0.0394668787271049
-1	-0.0122670443056867	-0.0072166706847868	0.0023391905930098	0.00832451789547901	0.00985568003560454	0.00705092999147572	-1.04250334051435e-06	-0.0112411109597995	-0.026639712133379
-0.9	-0.00932483277077349	-0.00206652011216168	0.0082888362284484	0.013758600343041	0.0143795339360238	0.0111251240552448	0.00472548598659009	-0.00433263674601644	-0.0158058723806128
-0.8	-0.00680962688658608	0.00200665976196879	0.0127449672378586	0.017680076273443	0.0175699722578528	0.0140366376432385	0.00829655926871327	0.00116072836035236	-0.00696535946880657
-0.7	-0.00472142665312445	0.00500286893760467	0.0157075836212405	0.0200889456866852	0.0194269950010916	0.0157854707554569	0.0107121773430291	0.005238984359307	-0.000118173397960126
-0.6	-0.00306023207038859	0.00692210741474603	0.017176685378594	0.0209852085827677	0.0199506021657402	0.0163716233918999	0.0119723402095376	0.00790213125084746	0.00473568583192654
-0.5	-0.0018260431383785	0.00776437519339281	0.0171522725099193	0.0203688649616902	0.0191407937517987	0.0157950955525674	0.0120770478682386	0.0091501690349737	0.00759621822085336
-0.4	-0.00101885985709421	0.00752967227354499	0.0156343450152162	0.018239914823453	0.0169975697592669	0.0140558872374596	0.0110263003191323	0.0089830977116857	0.00846342376882027
-0.3	-0.000638682226535693	0.00621799865520256	0.0126229028944847	0.0145983581680558	0.0135209301881449	0.0111539984465764	0.00882009756221855	0.0074009172809835	0.0073373024758274
-0.2	-0.000668483940786028	0.00386389025520792	0.00816234706211876	0.00948883921298371	0.00875144926541379	0.00712684860380246	0.00549754076644479	0.00445186144553751	0.00428397848717899
-0.0999999999999996	-0.000546396843695702	0.00160703245286798	0.00371790785190362	0.00438461729489892	0.00402807662655423	0.00320927883115389	0.00234896864691114	0.0017276425659682	0.00148554883439612
0	0	0	0	0	0	0	0	0	0
0.100000000000001	0.000970706590301082	-0.000957207103396049	-0.00299137649359213	-0.0036650126717131	-0.00333278061424893	-0.00250098788965921	-0.00154936517428867	-0.000731066252367094	-0.000172668016009382
0.200000000000001	0.00236572292720757	-0.00126458885732008	-0.00525622162887266	-0.00661042072024026	-0.00597026521619245	-0.00429368483782367	-0.00229912687595477	-0.000465556191132972	0.000967544786368125
0.3	0.00418504901071943	-0.000922145261772159	-0.00679453540584164	-0.00883622414558152	-0.00791245380583062	-0.00537809084449342	-0.00224928510499837	0.000796530183702286	0.0034206384071324
0.4	0.00642868484083671	7.01236832477688e-05	-0.00760631782449904	-0.0103424229477369	-0.0091593463831634	-0.00575420590966844	-0.00139983986141941	0.00305519287213873	0.00718661284628355
0.5	0.00909663041755934	0.00171221797773962	-0.00769156888484497	-0.0111290171267064	-0.00971094294819087	-0.0054220300333488	0.000249208854782001	0.00631043187417625	0.0122654681038214
0.600000000000001	0.0121888857408874	0.0040041376217035	-0.00705028858687928	-0.01119600668249	-0.00956724350091296	-0.00438156321553439	0.00269786104360597	0.010562247189815	0.0186572041797461
0.700000000000001	0.0157054508108208	0.00694588261513934	-0.00568247693060205	-0.0105433916150877	-0.00872824804132966	-0.00263280545622527	0.00594611670505249	0.015810638819055	0.0263618210740578
0.800000000000001	0.0196463256273597	0.0105374529580472	-0.00358813391601324	-0.00917117192449953	-0.00719395656944099	-0.000175756755421429	0.00999397583912156	0.022055606761896	0.0353793187867561
0.900000000000001	0.0240115101905039	0.0147788486504269	-0.000767259543112962	-0.00707934761072546	-0.00496436908524704	0.00298958288687713	0.0148414384458131	0.0292971510183382	0.0457096973178413
1	0.0288010045002535	0.0196700696922787	0.00278014618809892	-0.00426791867376549	-0.00203948558874765	0.00686321347067039	0.0204885045251272	0.0375352715883816	0.0573529566673133
1.1	0.0340148085566085	0.0252111160836025	0.00705408327762231	-0.000736885113619648	0.00158069392005704	0.0114451349959583	0.0269351740770637	0.0467699684720261	0.0703090968351721
1.2	0.0396529223595688	0.0314019878243981	0.0120545517254573	0.00351375306971207	0.00589616944116705	0.016735347462741	0.0341814471016228	0.0570012416692718	0.0845781178214176
1.3	0.0457153459091346	0.0382426849146658	0.0177815515316038	0.00848399587622965	0.0109069409745825	0.0227338508710184	0.0422273235988044	0.0682290911801186	0.10016001962605
1.4	0.0522020792053058	0.0457332073544055	0.0242350826960619	0.0141738433059332	0.0166130085203034	0.0294406452207906	0.0510728035686086	0.0804535170045666	0.117054802249069
1.5	0.0591131222480824	0.0538735551436172	0.0314151452188315	0.0205832953588227	0.0230143720783295	0.0368557305120574	0.0607178870110354	0.0936745191426159	0.135262465690475
1.6	0.0664484750374643	0.0626637282823008	0.0393217390999127	0.0277123520348979	0.030111031648661	0.0449791067448189	0.0711625739260844	0.107892097594266	0.154783009950268
1.7	0.0742081375734517	0.0721037267704563	0.0479548643393054	0.035561013334159	0.0379029872312978	0.0538107739190752	0.0824068643137562	0.123106252359518	0.175616435028448
1.8	0.0823921098560444	0.0821935506080839	0.0573145209370096	0.0441292792566061	0.04639023882624	0.0633507320348261	0.0944507581740503	0.13931698343837	0.197762740925014
1.9	0.0910003918852425	0.0929331997951834	0.0674007088930254	0.053417149802239	0.0555727864334876	0.0735989810920718	0.107294255506967	0.156524290830824	0.221221927639967
2	0.100032983661046	0.104322674331755	0.0782134282073529	0.063424624971058	0.0654506300530406	0.0845555210908123	0.120937356312506	0.174728174536879	0.245993995173308
2.1	0.109489885183455	0.116361974217798	0.0897526788799917	0.0741517047630627	0.0760237696848989	0.0962203520310474	0.135380060590668	0.193928634556535	0.272078943525034
2.2	0.119371096452469	0.129051099453314	0.102018460910942	0.0855983891782534	0.0872922053290626	0.108593473912777	0.150622368341453	0.214125670889792	0.299476772695148
2.3	0.129676617468089	0.142390050038301	0.115010774300204	0.0977646782166298	0.0992559369855316	0.121674886736002	0.166664279564859	0.235319283536651	0.328187482683649
2.4	0.140406448230314	0.156378825972761	0.128729619047778	0.110650571878192	0.111914964654306	0.135464590500721	0.183505794260889	0.25750947249711	0.358211073490536
2.5	0.151560588739144	0.171017427256692	0.143174995153663	0.12425607016294	0.125269288335386	0.149962585206935	0.201146912429541	0.280696237771171	0.38954754511581
