# Supplementary material for: Maternal preconceptional and prenatal exposure to El Niño Southern Oscillation levels and child mortality: a multi-country study
Source: Nat Commun. 2024 Jul 17;15:6034. doi: 10.1038/s41467-024-50467-x (PMC11254917; doi:10.1038/s41467-024-50467-x)
Supplement: Supplementary file 4 — Source data [file 41467_2024_50467_MOESM4_ESM.zip › Source Data/Figure 3/ONI 0_59_cumest.csv]

	lag0	lag1	lag2	lag3	lag4	lag5	lag6	lag7	lag8	lag9	lag10	lag11	lag12
-1.8	-0.137574023420143	-0.157675959606603	-0.120515855768016	-0.0801420407741039	-0.0567674311481313	-0.0474774827216115	-0.0475388413999165	-0.052894346530508	-0.0601630309029373	-0.0666401207488458	-0.070297035741964	-0.0697813889981129	-0.0644169870752023
-1.7	-0.125973910547187	-0.145483700900671	-0.112966184910164	-0.077315186664357	-0.0568728841200448	-0.0490950504379674	-0.0497849258075165	-0.0553452875338846	-0.0627784500380659	-0.0696862648568554	-0.0742701206428496	-0.0753309431644461	-0.0722691953058435
-1.6	-0.114844919631976	-0.133700021085109	-0.105518013320696	-0.074294446837758	-0.0565898369871847	-0.0502055087236806	-0.0514487595205089	-0.0571544157833238	-0.0646848328501705	-0.0719298949914851	-0.0773070154100949	-0.0797611362412178	-0.0787647285524629
-1.5	-0.104187050674508	-0.122324920159914	-0.0981713409996122	-0.071079821294307	-0.0559182897495512	-0.0508088575787511	-0.0525303425388938	-0.0583217312788255	-0.0658821793392513	-0.0733710111527351	-0.0794077200437002	-0.0830719682284285	-0.0839035868150609
-1.4	-0.094000303674784	-0.111358398125088	-0.0909261679469131	-0.067671310034004	-0.0548582424071441	-0.0509050970031788	-0.0530296748626712	-0.0588472340203899	-0.0663704895053082	-0.0740096133406053	-0.0805722345436653	-0.0852634391260778	-0.0876857700936373
-1.3	-0.0842846786328044	-0.100800454980631	-0.0837824941625986	-0.0640689130568492	-0.0534096949599636	-0.0504942269969639	-0.0529467564918413	-0.0587309240080168	-0.0661497633483414	-0.0738457015550959	-0.0808005589099906	-0.086335548934166	-0.0901112783881924
-1.2	-0.0750401755485687	-0.0906510907265423	-0.0767403196466686	-0.0602726303628422	-0.0515726474080096	-0.0495762475601062	-0.0522815874264037	-0.0579728012417062	-0.0652200008683506	-0.0728792757962063	-0.0800926931426754	-0.0862882976526927	-0.0911801116987255
-1.1	-0.0662667944220772	-0.0809103053628221	-0.0697996443991231	-0.0562824619519833	-0.0493470997512821	-0.0481511586926059	-0.0510341676663587	-0.0565728657214583	-0.063581202065336	-0.0711103360639371	-0.0784486372417204	-0.0851216852816584	-0.0908922700252374
-1	-0.0579645352533296	-0.0715780988894704	-0.0629604684199622	-0.0520984078242724	-0.0467330519897811	-0.0462189603944628	-0.0492044972117062	-0.0545311174472729	-0.0612333669392976	-0.068538882358288	-0.0758683912071251	-0.0828357118210626	-0.0892477533677277
-0.9	-0.0501333980423262	-0.0626544713064874	-0.0562227917091858	-0.0477204679797095	-0.0437305041235066	-0.043779652665677	-0.0467925760624462	-0.05184755641915	-0.0581764954902352	-0.0651649146792591	-0.0723519550388898	-0.0794303772709057	-0.0862465617261964
-0.8	-0.0427733827890667	-0.0541394226138728	-0.0495866142667939	-0.0431486424182947	-0.0403394561524587	-0.0408332355062486	-0.0437984042185787	-0.0485221826370898	-0.0544105877181491	-0.0609884330268505	-0.0678993287370144	-0.0749056816311876	-0.0818886951006436
-0.7	-0.0358844894935513	-0.0460329528116268	-0.0430519360927864	-0.0383829311400278	-0.0365599080766372	-0.0373797089161774	-0.0402219816801037	-0.0445549961010921	-0.0499356436230391	-0.056009437401062	-0.0625105123014988	-0.0692616249019081	-0.0761741534910693
-0.6	-0.02946671815578	-0.0383350618997494	-0.0366187571871636	-0.033423334144909	-0.0323918598960422	-0.0334190728954635	-0.0360633084470213	-0.039945996811157	-0.0447516632049052	-0.0502279278018937	-0.0561855057323432	-0.0624982070830674	-0.0691029368974733
-0.5	-0.0235200687757527	-0.0310457498782405	-0.0302870775499253	-0.0282698514329382	-0.0278353116106738	-0.0289513274441069	-0.0313223845193313	-0.0346951847672844	-0.0388586464637475	-0.0436439042293456	-0.0489243090295474	-0.0546154281746654	-0.0606750453198559
-0.4	-0.0180445413534695	-0.0241650167471001	-0.0240568971810714	-0.0229224830041154	-0.0228902632205319	-0.0239764725621076	-0.0259992098970338	-0.0288025599694744	-0.032256593399566	-0.0362573666834177	-0.0407269221931116	-0.0456132881767022	-0.0508904787582169
-0.3	-0.0130401358889302	-0.0176928625063283	-0.0179282160806021	-0.0173812288584406	-0.0175567147256164	-0.0184945082494656	-0.0200937845801289	-0.022268122417727	-0.0249455040123606	-0.02806831516411	-0.0315933452230356	-0.0354917870891777	-0.0397492372125564
-0.2	-0.00850685238213509	-0.0116292871559251	-0.0119010342485173	-0.0116460889959138	-0.0118346661259275	-0.0125054345061809	-0.0136061085686165	-0.0150918721120422	-0.0169253783021313	-0.0190767496714224	-0.0215235781193195	-0.024250924912092	-0.0272513206828743
-0.0999999999999996	-0.00429995411300046	-0.0058508796777006	-0.00594972105745317	-0.00578587499682136	-0.00585550717628147	-0.00617779120701929	-0.00672539910476888	-0.00747490688301655	-0.00840679455300089	-0.00950544612371277	-0.0107591496018954	-0.0121600969920441	-0.0137043842964067
0	0	0	0	0	0	0	0	0	0	0	0	0	0
0.100000000000001	0.00441959424786455	0.00594601920318813	0.00595283658929099	0.00569889713501744	0.00570772259491759	0.00599698281662047	0.00653533456425272	0.00729591220706573	0.00825632771943568	0.00939867068086349	0.0107095082759749	0.0121798852945203	0.013805324131375
0.2	0.00895882863059314	0.0119871779318637	0.0119087887104197	0.0113108164082309	0.0112676606084712	0.011813157242842	0.0128806045879892	0.0144128297381805	0.016362188605306	0.0186905659188776	0.0213693752260291	0.0243795588915166	0.027711588097718
0.3	0.0136177031481858	0.0181234761860268	0.0178678563633863	0.0168357578196404	0.0166798140406609	0.0174485232786647	0.0190358100712094	0.0213507525933445	0.0243175826576111	0.0278756857140423	0.0319796008501628	0.036599020790989	0.0417187918990292
0.4	0.0183962178006426	0.0243549139656774	0.0238300395481907	0.0222737213692459	0.0219441828914868	0.0229030809240886	0.0250009510139135	0.0281096807725576	0.032122509876351	0.0369540300663577	0.0425401851483759	0.0488382709929375	0.0558269355353086
0.5	0.0232943725879634	0.0306814912708155	0.0297953382648328	0.0276247070570475	0.0270607671609487	0.0281768301791136	0.0307760274161013	0.0346896142758198	0.0397769702615256	0.0459255989758238	0.0530511281206685	0.0610973094973622	0.0700360190065562
0.600000000000001	0.0283121675101483	0.0371032081014411	0.0357637525133128	0.0328887148830452	0.0320295668490467	0.0332697710437397	0.0363610392777729	0.0410905531031312	0.0472809638131349	0.0547903924424405	0.0635124297670404	0.0733761363042628	0.0843460423127718
0.700000000000001	0.0334496025671973	0.0436200644575541	0.0417352822936305	0.0380657448472388	0.0368505819557807	0.0381819035179669	0.0417559865989284	0.0473124972544916	0.0546344905311789	0.0635484104662079	0.0739240900874918	0.0856747514136396	0.0987570054539557
0.800000000000001	0.0387066777591104	0.0502320603391547	0.0477099276057861	0.0431557969496286	0.0415238124811509	0.0429132276017953	0.0469608693795676	0.0533554467299013	0.0618375504156577	0.0721996530471259	0.0842861090820227	0.0979931548254925	0.113268908430108
0.9	0.0440833930858875	0.0569391957462427	0.0536876884497793	0.0481588711902143	0.0460492584251571	0.0474637432952248	0.0519756876196905	0.05921940152936	0.0688901434665712	0.0807441201851945	0.0945984867506328	0.110331346539821	0.127881751241228
1	0.0495797485475287	0.0637414706788183	0.0596685648256105	0.0530749675689961	0.0504269197877995	0.0518334505982554	0.0568004413192973	0.0649043616528679	0.0757922696839195	0.0891818118804138	0.104861223093323	0.122689326556626	0.142595533887316
1.1	0.055195744144034	0.0706388851368814	0.0656525567332794	0.057904086085974	0.0546567965690779	0.0560223495108872	0.0614351304783878	0.0704103271004249	0.0825439290677023	0.0975127281327838	0.115074318110092	0.135067094875908	0.157410256368372
1.2	0.0609313798754034	0.077631439120432	0.0716396641727862	0.0626462267411479	0.0587388887689923	0.0600304400331201	0.0658797550969622	0.075737297872031	0.0891451216179201	0.105736868942304	0.12523777180094	0.147464651497665	0.172325918684397
1.3	0.0667866557416368	0.08471913262947	0.0776298871441307	0.0673013895345178	0.0626731963875429	0.0638577221649542	0.0701343151750204	0.0808852739676862	0.0955958473345725	0.113854234308976	0.135351584165868	0.159881996421898	0.187342520835389
1.4	0.0727615717427344	0.0919019656639956	0.083623225647313	0.0718695744660838	0.0664597194247296	0.0675041959063893	0.0741988107125622	0.0858542553873906	0.10189610621766	0.121864824232798	0.145415755204875	0.172319129648607	0.20246006282135
1.5	0.078856127878696	0.0991799382240087	0.0896196796823331	0.0763507815358458	0.0700984578805524	0.0709698612574257	0.078073241709588	0.0906442421311442	0.108045898267182	0.12976863871377	0.155430284917962	0.184776051177793	0.217678544642279
1.6	0.0850703241495216	0.106553050309509	0.095619249249191	0.0807450107438039	0.0735894117550112	0.0742547182180631	0.0817576081660974	0.0952552341989469	0.114045223483138	0.137565677751893	0.165395173305129	0.197252761009454	0.232997966298176
1.7	0.0914041605552114	0.114021301920497	0.101621934347887	0.0850522620899579	0.076932581048106	0.0773587667883016	0.0852519100820907	0.0996872315907986	0.11989408186553	0.145255941347167	0.175310420366374	0.209749259143592	0.248418327789042
1.8	0.0978576370957652	0.121584693056973	0.10762773497842	0.0892725355743081	0.0801279657598371	0.0802820069681414	0.0885561474575678	0.103940234306699	0.125592473414356	0.152839429499592	0.185176026101699	0.222265545580206	0.263939629114875
1.9	0.104430753771183	0.129243223718936	0.113636651140791	0.0934058311968543	0.0831755658902042	0.0830244387575822	0.0916703202925287	0.10801424234665	0.131140398129617	0.160316142209167	0.194991990511104	0.234801620319296	0.279561870275677
2	0.111123510581465	0.136996893906386	0.119648682835001	0.0974521489575965	0.0860753814392074	0.0855860621566241	0.0945944285869734	0.111909255710649	0.136537856011312	0.167686079475893	0.204758313594588	0.247357483360861	0.295285051271446
2.1	0.117935907526611	0.144845703619324	0.125663830061047	0.101411488856535	0.0888274124068466	0.0879668771652674	0.0973284723409018	0.115625274398697	0.141784847059443	0.174949241299769	0.214474995352151	0.259933134704904	0.311109172102184
2.2	0.124867944606621	0.15278965285775	0.131682092818932	0.105283850893669	0.091431658793122	0.0901668837835115	0.0998724515543141	0.119162298410795	0.146881371274007	0.182105627680796	0.224142035783794	0.272528574351421	0.32703423276789
2.3	0.131919621821495	0.160828741621663	0.137703471108655	0.109069235069	0.0938881205980334	0.0921860820113569	0.10222636622721	0.122520327746941	0.151827428655007	0.189155238618974	0.233759434889516	0.285143802300415	0.343060233268564
2.4	0.139090939171234	0.168962969911064	0.143727964930215	0.112767641382526	0.0961967978215808	0.0940244718488034	0.10439021635959	0.125699362407137	0.156623019202442	0.196098074114303	0.243327192669317	0.297778818551886	0.359187173604206
2.5	0.146381896655836	0.177192337725952	0.149755574283613	0.116379069834248	0.0983576904637644	0.0956820532958511	0.106364001951453	0.128699402391382	0.161268142916311	0.202934134166782	0.252845309123199	0.310433623105832	0.375415053774817
2.6	0.153792494275303	0.185516845066327	0.155786299168849	0.119903520424167	0.100370798524584	0.0971588263524999	0.108147723002801	0.131520447699676	0.165762799796615	0.209663418776412	0.262313784251159	0.323108215962255	0.391743873780396
