# Supplementary material for: Maternal preconceptional and prenatal exposure to El Niño Southern Oscillation levels and child mortality: a multi-country study
Source: Nat Commun. 2024 Jul 17;15:6034. doi: 10.1038/s41467-024-50467-x (PMC11254917; doi:10.1038/s41467-024-50467-x)
Supplement: Supplementary file 4 — Source data [file 41467_2024_50467_MOESM4_ESM.zip › Source Data/Figure 3/abNino34 0_11_cumest.csv]

	lag0	lag1	lag2	lag3	lag4	lag5	lag6	lag7	lag8	lag9	lag10	lag11	lag12
-2	-0.100368592603064	-0.0938093280809432	-0.0384029597613543	0.0141986247444053	0.0456681192914098	0.0603958445168491	0.0643855156941647	0.0627831744863067	0.0598771889457331	0.0590982535144109	0.0630193890238149	0.0733559426949285	0.0909655881382433
-1.9	-0.094200721420625	-0.0890752683332965	-0.0387304945970429	0.00874814434107577	0.036365499755973	0.0483169585940766	0.0502914897336513	0.0471653522132093	0.0430020952315108	0.0410525581475642	0.0437548704806257	0.0527344519101993	0.0688040122760371
-1.8	-0.0881555593341015	-0.0843465782261487	-0.0388198060966393	0.00380106657390367	0.0278087698569483	0.0372010705655393	0.0373536745653242	0.0328743297411436	0.0276028259970313	0.0246109952562147	0.0262027114611138	0.0339138905733423	0.048512490573707
-1.7	-0.0822331063434929	-0.0796232577594996	-0.0386708942601435	-0.000642608557111109	0.0199979295943357	0.027048180431237	0.0255720701891833	0.0199101070701095	0.0136793812422947	0.00977356484036203	0.0103629119652791	0.0168942586843574	0.0300910230312528
-1.6	-0.0764333624487994	-0.0749053069333493	-0.0382837590875556	-0.00458288105196857	0.0129329789681354	0.0178582881911698	0.0149466766052286	0.00827268420010701	0.00123176096730068	-0.00345973309999361	-0.0037645280068784	0.00167555624324462	0.0135396096486747
-1.5	-0.070756327650021	-0.0701927257476979	-0.0376584005788755	-0.00801975091066867	0.00661391797834728	0.00963139384533761	0.0054774938134602	-0.00203793886886389	-0.00974003482795044	-0.0150888985648522	-0.0161796084553587	-0.011742216749996	-0.00114174957402751
-1.4	-0.0652020019471575	-0.0654855142025452	-0.0367948187341032	-0.0109532181332114	0.00104074662497134	0.00236749739374058	-0.0028354781861219	-0.011021762136803	-0.0192360061434589	-0.0251139315542139	-0.0268823293801616	-0.0233590602953645	-0.0139530546368536
-1.3	-0.0597703853402092	-0.0607836722978913	-0.0356930135532387	-0.0133832827195969	-0.00378653509199244	-0.00393340116362144	-0.00999223939351778	-0.0186787856037108	-0.0272561529792245	-0.0335348320680786	-0.0358726907812874	-0.0331749743928609	-0.0248943055398038
-1.2	-0.0544614778291758	-0.0560872000337362	-0.0343529850362821	-0.015309944669825	-0.00786792717254397	-0.00927130182674824	-0.0159927898087273	-0.0250090092695866	-0.0338004753352473	-0.0403516001064461	-0.0431506926587359	-0.0411899590424851	-0.0339655022828778
-1.1	-0.0492752794140575	-0.05139609741008	-0.0327747331832334	-0.0167332039838958	-0.0112034296166834	-0.0136462045956401	-0.0208371294317507	-0.030012433134431	-0.0388689732115274	-0.0455642356693168	-0.0487163350125072	-0.0474040142442372	-0.041166644866076
-1	-0.0442117900948542	-0.0467103644269225	-0.0309582579940924	-0.0176530606618092	-0.0137930424244106	-0.0170581094702968	-0.0245252582625878	-0.0336890571982437	-0.0424616466080646	-0.0491727387566904	-0.0525696178426013	-0.0518171399981172	-0.0464977332893981
-0.9	-0.039271009871566	-0.0420300010842638	-0.0289035594688593	-0.0180695147035653	-0.0156367655957257	-0.0195070164507185	-0.0270571763012387	-0.0360388814610248	-0.0445784955248591	-0.0511771093685671	-0.0547105411490181	-0.054429336304125	-0.0499587675528442
-0.8	-0.0344529387441928	-0.0373550073821039	-0.026610637607534	-0.017982566109164	-0.0167345991306285	-0.020992925536905	-0.0284328835477032	-0.0370619059227743	-0.0452195199619107	-0.0515773475049467	-0.0551391049317577	-0.0552406031622607	-0.0515497476564143
-0.7	-0.0297575767127347	-0.0326853833204429	-0.0240794924101166	-0.0173922148786055	-0.0170865430291191	-0.0215158367288565	-0.0286523800019815	-0.0367581305834922	-0.0443847199192197	-0.0503734531658293	-0.05385530919082	-0.0542509405725243	-0.0512706736001085
-0.6	-0.0251849237771916	-0.0280211288992806	-0.0213101238766069	-0.0162984610118895	-0.0166925972911976	-0.0210757500265729	-0.0277156656640736	-0.0351275554431783	-0.0420740953967858	-0.0475654263512149	-0.0508591539262051	-0.0514603485349157	-0.0491215453839265
-0.5	-0.0207349799375635	-0.0233622441186171	-0.0183025320070051	-0.0147013045090163	-0.0155527619168639	-0.0196726654300542	-0.0256227405339794	-0.0321701805018329	-0.0382876463946091	-0.0431532670611035	-0.0461506391379129	-0.0468688270494349	-0.0451023630078686
-0.4	-0.0164077451938505	-0.0187087289784524	-0.0150567168013112	-0.0126007453699857	-0.013667036906118	-0.0173065829393004	-0.022373604611699	-0.0278860057594559	-0.0330253729126897	-0.0371369752954952	-0.0397297648259435	-0.0404763761160821	-0.0392131264719347
-0.3	-0.0122032195460525	-0.0140605834787865	-0.0115726782595251	-0.00999678359479779	-0.0110354222589599	-0.0139775025543116	-0.0179682578972323	-0.0222750312160472	-0.0262872749510275	-0.0295165510543898	-0.0315965309902969	-0.0322829957348572	-0.0314538357761248
-0.2	-0.00812140299416949	-0.00941780761961946	-0.00785041638164677	-0.00688941918345253	-0.00765791797538964	-0.00968542427508767	-0.0124067003905793	-0.0153372568716069	-0.0180733525096224	-0.0202919943377874	-0.021750937630973	-0.02228868590576	-0.0218244909204389
-0.1	-0.00409792078056727	-0.00475109476637925	-0.00395092423692285	-0.00344369265559659	-0.003798180279325	-0.00478347919173434	-0.00612054635669817	-0.00757020202896522	-0.00893312975415946	-0.01004987636878	-0.0108008520002013	-0.0111063300666729	-0.0109264472773196
0	0	0	0	0	0	0	0	0	0	0	0	0	0
0.1	0.0041763827662872	0.00483730834254135	0.00399854426570211	0.00343134376008171	0.00372014436332345	0.00464294262671654	0.00592796281207369	0.00734225428666297	0.00869169152320775	0.00982097409988672	0.0106136267003339	0.0109919991136387	0.0109172662343457
0.2	0.00843122751829434	0.00976083026124481	0.00804470856018346	0.00685033862464849	0.00736225281064531	0.00914534868841521	0.0116633420795228	0.0144565608310236	0.0171419448154637	0.01941304593088	0.0210400281008003	0.0218696672742431	0.0218253514257175
0.3	0.0127645342560215	0.0147705657561104	0.0121384928834441	0.0102569845937004	0.0109263253419656	0.013507218185096	0.0172061378023475	0.021342919633082	0.0253507598767679	0.02877621549298	0.0312792042013993	0.0326330044818132	0.0327242555741153
0.4	0.0171763029794686	0.0198665148271382	0.016279897235484	0.0136512816672374	0.0144123619572843	0.017728551116759	0.0225563499805476	0.028001330692838	0.0333181367071204	0.0379104827861866	0.0413311550021309	0.043282010736349	0.0436139786795392
0.5	0.0216665336886356	0.0250486774743281	0.0204689216163032	0.0170332298452595	0.0178203626566015	0.0218093474834042	0.0277139786141232	0.0344317940102918	0.0410440753065211	0.0468158478104999	0.051195880502995	0.0538166860378506	0.0544945207419892
0.6	0.0262352263835226	0.0303170536976801	0.0247055660259016	0.0204028291277667	0.0211503274399171	0.0257496072850315	0.0326790237030743	0.0406343095854433	0.04852857567497	0.0554923105659198	0.0608733807039916	0.064237030386318	0.0653658817614653
0.7	0.0308823810641296	0.0356716434971942	0.0289898304642793	0.023760079514759	0.0244022563072311	0.029549330521641	0.0374514852474009	0.0466088774182925	0.0557716378124672	0.0639398710524464	0.0703636556051208	0.074543043781751	0.0762280617379674
0.8	0.0356079977304564	0.0411124468728704	0.0333217149314363	0.0271049810062364	0.0275761492585435	0.0332085171932327	0.042031363247103	0.0523554975088393	0.0627732617190127	0.0721585292700795	0.0796667052063824	0.0847347262241498	0.0870810606714956
0.9	0.0404120763825033	0.0466394638247088	0.0377012194273725	0.0304375336021988	0.0306720062938544	0.0367271672998065	0.0464186577021805	0.057874169857084	0.0695334473946063	0.0801482852188193	0.0887825295077767	0.0948120777135142	0.0979248785620498
1	0.0452946170202701	0.0522526943527094	0.042128343952088	0.0337577373026464	0.0336898274131637	0.0401052808413625	0.0506133686126336	0.0631648944630263	0.0760521948392483	0.0879091388986658	0.0977111285093035	0.104775098249844	0.10875951540963
1.1	0.0502556196437569	0.057952138456872	0.0466030885055828	0.0370655921075792	0.0366296126164714	0.0433428578179006	0.0546154959784621	0.0682276713266663	0.0823295040529385	0.095441090309619	0.106452502210963	0.11462378783314	0.119584971214237
1.2	0.0552950842529637	0.0637377961371968	0.0511254530878568	0.0403610980169969	0.0394913619037776	0.0464398982294209	0.0584250397996661	0.073062500448004	0.0883653750356769	0.102744139451679	0.115006650612755	0.124358146463402	0.130401245975869
1.3	0.0604130108478904	0.0696096673936837	0.0556954376989101	0.0436442550308998	0.0422750752750822	0.0493964020759234	0.0620420000762456	0.0776693818270394	0.0941598077874636	0.109818286324845	0.123373573714679	0.133978174140629	0.141208339694527
1.4	0.0656093994285371	0.0755677522263327	0.0603130423387427	0.0469150631492878	0.0449807527303852	0.052212369357408	0.0654663768082006	0.0820483154637726	0.0997128023082985	0.116663530929118	0.131553271516736	0.143483870864823	0.152006252370212
1.5	0.0708842499949036	0.0816120506351439	0.0649782670073545	0.0501735223721609	0.0476083942696866	0.0548878000738747	0.068698169995531	0.0861993013582034	0.105024358598182	0.123279873264498	0.139545744018926	0.152875236635981	0.162794984002923
1.6	0.0762375625469902	0.0877425626201172	0.0696911117047456	0.0534196326995191	0.0501579998929865	0.0574226942253237	0.071737379638237	0.0901223395103319	0.110094476657113	0.129667313330984	0.147350991221248	0.162152271454106	0.173574534592659
1.7	0.0816693370847967	0.0939592881812525	0.0744515764309159	0.0566533941313624	0.0526295696002848	0.0598170518117548	0.0745840057363184	0.0938174299201582	0.114923156485093	0.135825851128577	0.154969013123702	0.171314975319196	0.184344904139422
1.8	0.0871795736083232	0.10026222731855	0.0792596611858655	0.0598748066676908	0.0550231033915816	0.0620708728331681	0.0772380482897753	0.0972845725876821	0.119510398082121	0.141755486657277	0.16239980972629	0.180363348231252	0.195106092643211
1.9	0.0927682721175696	0.10665138003201	0.0841153659695944	0.0630838703085043	0.0573386012668767	0.0641841572895634	0.0796995072986077	0.100523767512904	0.123856201448197	0.147456219917083	0.169643381029009	0.189297390190274	0.205858100104026
2	0.098435432612536	0.113126746321632	0.0890186907821025	0.0662805850538028	0.0595760632261703	0.0661569051809409	0.0819683827628156	0.103535014695823	0.127960566583321	0.152928050907996	0.176699727031862	0.198117101196261	0.216600926521867
2.1	0.104181055093222	0.119688326187416	0.09396963562339	0.0694649509035866	0.0617354892694624	0.0679891165073008	0.084044674682399	0.10631831413644	0.131823493487494	0.158170979630015	0.183568847734846	0.206822481249215	0.227334571896734
2.2	0.110005139559629	0.126336119629362	0.0989682004934567	0.0726369678578554	0.0638168793967529	0.0696807912686427	0.0859283830573579	0.108873665834755	0.135444982160715	0.163185006083142	0.190250743137964	0.215413530349134	0.238059036228627
2.3	0.115907686011755	0.13307012664747	0.104014385392303	0.0757966359166092	0.0658202336080417	0.0712319294649668	0.0876195078876922	0.111201069790767	0.138825032602984	0.167970130267374	0.196745413241214	0.223890248496018	0.248774319517547
2.4	0.121888694449601	0.13989034724174	0.109108190319928	0.0789439550798482	0.067745551903329	0.072642531096273	0.0891180491734021	0.113300526004478	0.141963644814301	0.172526352182714	0.203052858044596	0.232252635689869	0.259480421763492
2.5	0.127948164873167	0.146796781412172	0.114249615276332	0.0820789253475722	0.0695928342826146	0.0739125961625613	0.0904240069144872	0.115172034475885	0.144860818794667	0.17685367182916	0.209173077548111	0.240500691930684	0.270177342966463
2.6	0.134086097282453	0.153789429158767	0.119438660261516	0.0852015467197815	0.071362080745899	0.0750421246638319	0.0915373811109482	0.116815595204991	0.147516554544081	0.180952089206713	0.215106071751759	0.248634417218467	0.280865083126461
2.7	0.14030249167746	0.160868290481524	0.124675325275479	0.0883118191964757	0.0730532912931815	0.0760311166000847	0.0924581717627844	0.118231208191794	0.149930852062543	0.184821604315372	0.220851840655538	0.256653811553214	0.291543642243484
