# Supplementary material for: Maternal preconceptional and prenatal exposure to El Niño Southern Oscillation levels and child mortality: a multi-country study
Source: Nat Commun. 2024 Jul 17;15:6034. doi: 10.1038/s41467-024-50467-x (PMC11254917; doi:10.1038/s41467-024-50467-x)
Supplement: Supplementary file 4 — Source data [file 41467_2024_50467_MOESM4_ESM.zip › Source Data/Figure 3/ESPI 0_59_cumse.csv]

	lag0	lag1	lag2	lag3	lag4	lag5	lag6	lag7	lag8	lag9	lag10	lag11	lag12
-2	0.0231112556913184	0.0315223459911272	0.0376961255112132	0.0445393853019224	0.050029721555496	0.0546159344871182	0.0592850883634302	0.064325172765879	0.0693876285799429	0.0739912319845402	0.07801863492092	0.0820572920332269	0.087523753530563
-1.9	0.0202906732546929	0.0275123965198327	0.0327557655784482	0.0386495195772847	0.0433608834669092	0.0472689502705603	0.0512551531624464	0.0555852473413403	0.059954947059868	0.0639372504154232	0.0674262720813811	0.0709416148430281	0.0757377947602188
-1.8	0.017712280311265	0.0238241852787006	0.0281902203452895	0.0331991992009029	0.0371837907135269	0.0404565436804195	0.0438041446939674	0.047473304234609	0.0511994301088238	0.0546032829386961	0.0575881360907216	0.060611824644495	0.0647831256486903
-1.7	0.015381664928194	0.0204648913590876	0.0240062112444508	0.0281954540107398	0.0315055006475908	0.0341852661318338	0.0369382068239623	0.0399955834479267	0.0431276955961382	0.0459961070812401	0.0485106745884746	0.0510738556337382	0.0546660078493657
-1.6	0.0133051492736761	0.0174437952970249	0.0202131296690901	0.0236483142160203	0.0263362508473184	0.0284647967385944	0.030666535797298	0.0331614766727371	0.0357497146060963	0.0381259412710561	0.04020362638209	0.0423366779957542	0.0453958502054151
-1.5	0.011489151342718	0.0147725663251286	0.0168241935477125	0.0195723237938565	0.0216912359018732	0.023309876210719	0.0250033968245826	0.0269856649551103	0.02908109777207	0.0310088028909771	0.0326823060089257	0.0344144255525981	0.0369873665189465
-1.4	0.00993862327328414	0.0124649251981054	0.0138578742468793	0.0159887189989602	0.0175934065567829	0.0187436213949046	0.0199717696592448	0.0214920639963318	0.0231473330626139	0.0246709023785954	0.0259719166151109	0.0273304586356605	0.0294646415937772
-1.3	0.00865401311757984	0.0105345858395669	0.0113389703962561	0.0129280097092218	0.014077469422221	0.0148030329029676	0.0156099661282389	0.0167212270134012	0.0179917929553129	0.0191570275913363	0.0201159742161968	0.0211254742536525	0.0228691092477203
-1.2	0.00762653297780621	0.00898959715072684	0.00929701405492698	0.010430925674205	0.0111937197143482	0.011546771363619	0.0119827768657765	0.0127435931509363	0.0136902491303807	0.014546055611669	0.0151926464118927	0.0158739626974925	0.017275384259596
-1.1	0.00683278317477235	0.00782146493351853	0.00775627552398937	0.00854058111404154	0.00900413396963385	0.00905915293416557	0.00919387127470398	0.00967691178214018	0.0103706125267807	0.0109733296599134	0.0113414641429214	0.0117144099161955	0.0128195466798699
-1	0.00623164850409547	0.0069914163213388	0.00671021150457185	0.00727186754486631	0.00754982974687543	0.0074224938821731	0.00736812678601563	0.00767449096195107	0.00820244194880253	0.00862486392708665	0.00877120538891361	0.00887409407006605	0.00972194480644908
-0.9	0.00576667375929642	0.0064235355755783	0.0060877521238661	0.00655736948189567	0.00677504233501058	0.00661349188471755	0.00652376857067426	0.00677983450033505	0.00723943364548732	0.00757456154692826	0.0076043106273745	0.00753832244043882	0.0081698599633335
-0.8	0.0053739535084306	0.00601468003162246	0.00574736837581217	0.00622274355109577	0.00647528583814217	0.00639764625397808	0.00639639617899577	0.00669943887597802	0.00716467079466452	0.00749531924811434	0.00752630344706859	0.00743520484705778	0.00792340664615167
-0.7	0.00499153539229626	0.00565677440690981	0.00551894570532069	0.00604308685909171	0.00636876419819689	0.00641774591835867	0.00654349879193463	0.0069220676965884	0.00741916319331209	0.00778202539275097	0.00787297382993137	0.00784152104953022	0.00826636983947076
-0.6	0.0045659980001146	0.00525600802391119	0.00525392739372053	0.0058224826269972	0.0062128326169045	0.0063735752349065	0.00660487792411993	0.00704027101640418	0.00755897917202966	0.00795071638652416	0.00810432841566778	0.00814661124008013	0.00854906217053675
-0.5	0.00405487458688083	0.00474043767842762	0.00484529561641224	0.00542471103836776	0.00584568852773896	0.00607770486648902	0.00637013727207399	0.00682412725230393	0.00733547122354908	0.0077321881826418	0.00792605231103274	0.00802387564984171	0.00840776410643424
-0.4	0.00342615858125489	0.0040587486032671	0.0042230373116079	0.00476443130981526	0.00517045644941321	0.00542506987519109	0.00572826507512715	0.00615575872517816	0.00662198728053665	0.00699062811742509	0.00719351284108081	0.00731776117267671	0.00766559176048328
-0.3	0.00265675738161407	0.00317597279517428	0.0033432454161627	0.00379014680701975	0.0041308336597109	0.00435765169445824	0.0046205779949737	0.00497405618917563	0.00535317227310094	0.00565651762273431	0.00583422079074291	0.00595231843041282	0.00623555721008579
-0.2	0.00174525084237035	0.00208905581792362	0.00220305615098232	0.00249981312823051	0.00272663004321319	0.00287880578910522	0.00305440785542072	0.00328897727303975	0.00354020829521007	0.00374197881051265	0.00386171185033981	0.00394224667168792	0.00412950665226671
-0.1	0.000844901763290321	0.00100975846822706	0.00106303122055343	0.00120570018375942	0.00131458150390391	0.00138705963190857	0.00147087117570519	0.00158353634459284	0.00170463857211797	0.00180202517347135	0.00185971629281579	0.00189824035854603	0.00198810202494208
0	0	0	0	0	0	0	0	0	0	0	0	0	0
0.1	0.000791514496166544	0.000942248277944413	0.000987576698559691	0.00111879752606156	0.00121858539846006	0.00128368984481682	0.00135942398719687	0.0014629054457973	0.00157512739517095	0.00166563035916684	0.00171899029989291	0.00175403590214924	0.00183663820778211
0.2	0.00153198895787139	0.00181931619996749	0.00190148239058763	0.00215244638625572	0.00234288671002745	0.00246554747127486	0.00260882729187326	0.0028066726585314	0.00302240698272075	0.00319666131436478	0.00329907291613054	0.00336569646851269	0.00352396752947088
0.3	0.00222409631390383	0.00263388162111511	0.00274378909142415	0.00310299036347171	0.00337490380414569	0.00354737595240833	0.00374988809087755	0.00403305942885105	0.00434379651935122	0.00459520452746148	0.00474238642296296	0.00483713455021448	0.00506452500874423
0.4	0.00287087641030277	0.0033890231561095	0.0035169095531722	0.00397281808018816	0.00431698104463751	0.00453129871083939	0.00478459014623839	0.00514414603698464	0.00554161141612978	0.0058637553937776	0.00605145809413566	0.00617089637102286	0.00646131140386816
0.5	0.00347577881389896	0.00408827849968031	0.00422365864899692	0.004764728792787	0.00517187580283593	0.00541982691602732	0.00571528983514848	0.00614240678296718	0.00661860344472484	0.00700527681244129	0.00722928891954094	0.0073700082084198	0.00771789230315206
0.6	0.00404270536659092	0.00473570739264209	0.00486732482719602	0.00548201057962722	0.00594284105187051	0.00621594227445113	0.00654479962625649	0.00703079937048454	0.00757805881470432	0.00802330331632171	0.00827945938625318	0.00843808447847405	0.00883852347635707
0.7	0.00457604977088241	0.00533595732983603	0.00545175214745605	0.00612853242930175	0.00663372434887239	0.00692319849943901	0.00727649206588122	0.00781287669125726	0.00842392042019117	0.0089220704902238	0.00920626111156614	0.00937946256777908	0.00982830606388481
0.8	0.00508073045399763	0.00589432876434654	0.00598143260739304	0.00670885125234947	0.00724908533500442	0.00754584507066499	0.00791442908869005	0.00849292647241397	0.00916093994016196	0.00970667545320346	0.0100148603318665	0.0101993707704109	0.0106933779654406
0.9	0.00556221188315262	0.0064168348301839	0.00646160707830145	0.00722833378908126	0.00779433319922814	0.00808897689003502	0.00846352207998467	0.00907614506791927	0.00979486619434254	0.0103832748073185	0.0107114999757676	0.0109041365397517	0.0114411481140901
1	0.00602650858436247	0.00691024856086294	0.00689837097385319	0.0076932914564236	0.00827588400174789	0.00855871275147778	0.00892972827143956	0.00956885206733813	0.0103326763218877	0.0109593264436691	0.0113037471737863	0.0115014425413144	0.0120805796206743
1.1	0.00648016565151068	0.00738212846593242	0.00729877757407178	0.00811112298484632	0.0087013348327414	0.00896240357757126	0.00932028815260409	0.00997875172434913	0.0107828552460305	0.0114438801869335	0.0118007918234576	0.0120006369150743	0.0126225250288772
1.2	0.00693020990206563	0.00784081161628016	0.00767092765490506	0.00849045486482878	0.00907964686677686	0.00930886724573257	0.00964400559879496	0.0103152443411578	0.0111557252796682	0.0118479181707909	0.0122137979450772	0.0124131003701712	0.0130801105125556
1.3	0.00738406742100572	0.00829536281645666	0.00802402900482129	0.0088412629716877	0.00942132186092571	0.00960863933846524	0.00991156573391166	0.0105897838405323	0.0114638196731954	0.0121847371043158	0.0125563010122918	0.0127526640887864	0.0134691534715646
1.4	0.00784944626576961	0.00875546991953815	0.00836840443637741	0.00917495065423935	0.00973854632198882	0.00987421702644732	0.0101358729302291	0.0108162641605605	0.0117222787380475	0.0124703486016846	0.0128446284732952	0.0130360559029127	0.0138085769489016
1.5	0.008334187473631	0.00923127969180694	0.00871542379541456	0.00950435054946905	0.0100452653107194	0.0101202558550966	0.0103323703946387	0.01101139374678	0.0119492220629601	0.0127238479037129	0.0130982944030816	0.0132833245310987	0.0141207527426141
1.6	0.0088460926206575	0.00973317614484301	0.00907733688394074	0.00984361255438674	0.0103571366204509	0.0103636578614976	0.0105192724823854	0.011194982452068	0.0121660141829594	0.0129676650460186	0.0133402815838599	0.0135181512765518	0.0144316649060237
1.7	0.0093927409470782	0.0102715131546983	0.00946699302997015	0.0102079435318168	0.0106913117572544	0.0106234699695401	0.0107176049634295	0.0113900218975365	0.0123972986389399	0.0132275713912697	0.0135970802690134	0.0137679102526595	0.0147707470350546
1.8	0.0099813121732717	0.0108563234085455	0.00989745082610157	0.0106131805601727	0.0110660011121522	0.0109205061468208	0.0109509205048205	0.0116224035986972	0.0126706433637787	0.013532285798422	0.0138983195591266	0.0140632999006646	0.0151702343067806
1.9	0.0106184314988556	0.0114970332398738	0.0103815064498539	0.0110752110773158	0.0114998143707352	0.0112766325780641	0.0112445632986625	0.0119201203421128	0.0130156510053182	0.013912540381262	0.0142758376655368	0.0144373762538802	0.0156639200629487
2	0.0113100505323803	0.0122022148551631	0.0109311943536267	0.0116092952524093	0.0120109232726996	0.0117137255232782	0.0116244308058113	0.0123118768163853	0.0134624797411629	0.0143995618287166	0.0147621309638608	0.0149239168013244	0.0162853445594811
2.1	0.0120613726178971	0.0129794024750891	0.0115573299947801	0.0122293845152744	0.0126161576306696	0.0122524194955937	0.0121153345742583	0.0128252156350335	0.014039905943027	0.0150231091051246	0.015388312501571	0.0155552506817749	0.0170656532555522
2.2	0.0128768245559662	0.0138349880829805	0.0122691620541586	0.0129475469777734	0.013330188964019	0.0129108685153082	0.0127392518639848	0.0134844960781972	0.014773283143504	0.0158094236515696	0.0161819427702556	0.0163599466729552	0.0180315548893719
2.3	0.0137600706618429	0.0147741989715292	0.0130741796474768	0.0137735931995746	0.0141649518847517	0.0137037839111787	0.0135138791031197	0.0143092151965335	0.0156828836922078	0.0167795702373008	0.0171652389987635	0.0173609102159166	0.0192038582762772
2.4	0.0147140607308686	0.0158011469917212	0.0139780858642174	0.0147149480482849	0.0151293954336956	0.0146419485831928	0.0144518450715685	0.0153131031795217	0.0167830334627502	0.0179485674137061	0.0183541013336803	0.0185743660340445	0.0205969053795256
2.5	0.0157411013632115	0.0169189312797378	0.0149849154038248	0.01577675567431	0.0162295687308699	0.0157322618549251	0.0155607184472352	0.01650415476999	0.0180821781526222	0.0193254416358685	0.0197581198637606	0.0200098989959988	0.0222189196097358
2.6	0.0168429400969306	0.0181297733172616	0.0160972521761257	0.0169621583409951	0.0174689669789546	0.016978216086267	0.0168436771210396	0.0178854329712688	0.0195837076502238	0.0209140371463485	0.0213813995443982	0.0216713667496552	0.0240730185132272
2.7	0.018020853302284	0.0194351647210899	0.0173164966440708	0.0182726699499083	0.0188490242421147	0.0183806180028676	0.0183005427394776	0.0194562854311158	0.0212871832719825	0.0227142359782665	0.0232238391947837	0.023558282595991	0.0261585251081726
2.8	0.0192757310510845	0.0208360124254115	0.0186431395375866	0.0197085708517633	0.0203696427099996	0.0199383652478396	0.0199288764788887	0.0212136118922008	0.0231896151812953	0.0247232409552996	0.0252824905124257	0.0256672639830345	0.0284722580534358
2.9	0.0206081545507941	0.0223327710991041	0.0200770120086336	0.0212692714494717	0.0220296787362865	0.0216491436269619	0.0217249295865343	0.0231529447612905	0.0252865572295513	0.0269366878734423	0.0275527414405177	0.027993277149078	0.0310096082921662
3	0.0220184638069281	0.0239255574070258	0.0216174963764739	0.02295361632579	0.0238273434989893	0.0235099797687493	0.0236843610847064	0.0252692490996695	0.0275729254287056	0.0293494879173232	0.0300292137250986	0.0305305680678091	0.0337653356393144
3.1	0.0235068147592324	0.02561424440247	0.0232636927779441	0.0247601204061702	0.0257605068486097	0.0255176382924563	0.0258027219072656	0.0275574496810895	0.030043544861938	0.0319563995445046	0.0327063717449417	0.0332732839294191	0.0367341015627168
3.2	0.0250732262049023	0.0273985367785334	0.0250145441962656	0.0266871412901616	0.027826911969398	0.0276688833357514	0.0280757479083822	0.0300127401352083	0.0326934771474781	0.0347523781124245	0.0355788937066067	0.0362158443813895	0.0399107916058798
3.3	0.0267176174487735	0.0292780290706944	0.0268689259513916	0.0287329980214896	0.0300243171111654	0.0299606355425406	0.0304995149921647	0.0326307385357347	0.0355181910837232	0.0377327641358677	0.0386418704424896	0.039353134117733	0.0432906873552381
3.4	0.028439837914906	0.0312522494734524	0.0288257068493348	0.0308960482136153	0.0323505823368814	0.0323900552096267	0.0330705036468917	0.0354075445741919	0.0385136311080117	0.0408933646084765	0.041890890250072	0.0426805792975922	0.0468695393706928
3.5	0.0302396900241258	0.0333206919923079	0.030883788849954	0.0331747345921981	0.0348037173017091	0.0349545768156603	0.035785608654111	0.0383397389096461	0.0416762244485821	0.0442304688889571	0.0453220542781614	0.0461941544882262	0.0506435796131174
3.6	0.0321169465768268	0.0354828394248926	0.033042131101829	0.0355676101036542	0.0373819028272415	0.0376519135888181	0.0386421184907929	0.0414243518386002	0.0450028547617764	0.0477408278468297	0.0489319531518716	0.0498903518094976	0.0546094998458275
3.7	0.0340713637447934	0.0377381793094559	0.0352997629955894	0.0380733486274429	0.0400834957295487	0.0404800449627903	0.0416376800656569	0.0446588181758359	0.0484908198589707	0.0514216147544491	0.0527176245359161	0.0537661322874564	0.0587644130671613
