# Supplementary material for: Maternal preconceptional and prenatal exposure to El Niño Southern Oscillation levels and child mortality: a multi-country study
Source: Nat Commun. 2024 Jul 17;15:6034. doi: 10.1038/s41467-024-50467-x (PMC11254917; doi:10.1038/s41467-024-50467-x)
Supplement: Supplementary file 4 — Source data [file 41467_2024_50467_MOESM4_ESM.zip › Source Data/Figure 3/abNino1_2 0_cumest.csv]

	lag0	lag1	lag2	lag3	lag4	lag5	lag6	lag7	lag8	lag9	lag10	lag11	lag12
-1.9	0.0517998227805767	0.0330740855610582	-0.0135530282965281	-0.0512002510813952	-0.0688914511341416	-0.0731846796983831	-0.0715238920620695	-0.0702896213291576	-0.0747989784196115	-0.0893056520694024	-0.116999908830509	-0.160008593070917	-0.219395126974618
-1.8	0.0453944406921989	0.0294887279421335	-0.0106400893115256	-0.0429156790067555	-0.0578028702563194	-0.0610231309141487	-0.0590670319145043	-0.0574979197724668	-0.0609519165839369	-0.0731379200256351	-0.0968376033551018	-0.133905415410697	-0.185268580611602
-1.7	0.0394017131151135	0.0261086973889901	-0.0079774724627012	-0.0352632660053138	-0.0475574419763618	-0.0498002805953215	-0.0475922485022473	-0.0457337456743284	-0.0482251054258892	-0.0582665944083892	-0.0782584126104232	-0.109800693357721	-0.153693503313147
-1.6	0.0338216400493207	0.0229339939016281	-0.00556517775005497	-0.0282430120770701	-0.0381551662942686	-0.0395161287419015	-0.0370995418252986	-0.0349970990347424	-0.0366185449454683	-0.0446916752176648	-0.0612623365964732	-0.0876944269119876	-0.124669895079255
-1.5	0.0286542214948204	0.0199646174800476	-0.00340320517358687	-0.0218549172220244	-0.0295960432100398	-0.0301706753538886	-0.0275889118836581	-0.0252879798537087	-0.0261322351426743	-0.0324131624534619	-0.0458493753132517	-0.0675866160734973	-0.0981977559099255
-1.4	0.0238994574516125	0.0172005681242485	-0.00149155473329694	-0.0160989814401767	-0.0218800727236756	-0.021763920431283	-0.0190603586773259	-0.0166063881312275	-0.0167661760175072	-0.0214310561157804	-0.0320195287607588	-0.04947726084225	-0.074277085805158
-1.3	0.0195573479196972	0.0146418458342309	0.000169773570814855	-0.010975204731527	-0.0150072548351759	-0.0142958639740845	-0.011513882206302	-0.0089523238672987	-0.00852036756996694	-0.0117453562046204	-0.0197727969389944	-0.0333663612182457	-0.0529078847649529
-1.2	0.0156278928990743	0.0122884506099947	0.0015807797387485	-0.00648358709607535	-0.00897758954454069	-0.0077665059822933	-0.00494948247058629	-0.00232578706192231	-0.00139480980005358	-0.00335606271998189	-0.00910917984795855	-0.0192539172014845	-0.0340901527893101
-1.1	0.012111092389744	0.0101403824515399	0.00274146377050399	-0.00262412853382171	-0.00379107685176996	-0.00217584645590925	0.000632840529821122	0.00327322228490168	0.0046104972922329	0.00373682433813516	-2.86774876512698e-05	-0.00713992879196621	-0.0178238898782295
-1	0.00900694639170611	0.0081976413588665	0.00365182566608134	0.000603170955233919	0.000552283243136267	0.00247611460506763	0.00523308679492028	0.00784470417317328	0.00949555370689252	0.00953330496973074	0.00746871014192746	0.00297560401030907	-0.0041090960317113
-0.9	0.00631545490496072	0.00646022733197455	0.00431186542548056	0.00319831137109155	0.00405249074017803	0.00618937720063733	0.00885125632471119	0.0113886586028925	0.0132603594439253	0.0140333791748049	0.0133829830407777	0.0110926812053414	0.0070542287502447
-0.8	0.00403661792950783	0.00492814037086404	0.00472158304870162	0.00516129271375114	0.00670954563935527	0.00896394133079983	0.0114873491191938	0.0139050855740593	0.0159049145033312	0.0172370469533575	0.0177141412088993	0.0172113027931306	0.0156660844676384
-0.7	0.00217043546534743	0.00360138047553495	0.00488097853574454	0.00649211498321273	0.00852344794066803	0.0107998069955551	0.0131413651783682	0.0153939850866737	0.0174292188851102	0.0191443083053887	0.0204621846462925	0.0213314687736769	0.0217264711204697
-0.6	0.000716907512479534	0.0024799476459873	0.0047900518866093	0.00719077817947629	0.00949419764411627	0.0116969741949032	0.0138133045022343	0.0158553571407356	0.0178332725892623	0.0197551632308984	0.021627113352957	0.0234531791469801	0.0252353887087388
-0.5	-0.000323965929095887	0.00156384188222106	0.00444880310129592	0.00725728230254186	0.00962179474970005	0.0116554429288442	0.0135031670907922	0.0152892017362452	0.0171170756157876	0.0190696117298866	0.021208927328893	0.0235764339130403	0.0261928372324455
-0.4	-0.000952184859378821	0.000853063184236254	0.0038572321798044	0.00669162735240942	0.00890623925741934	0.0106752131973779	0.0122109529440418	0.0136955188732024	0.015280627964686	0.0170876538023534	0.0192076265741005	0.0217012330718576	0.02459881669159
-0.3	-0.00116774927836925	0.000347611552032885	0.00301533912213473	0.00549381332907894	0.0073475311672741	0.00875628500050443	0.00993666206198311	0.0110743085516072	0.0123239296359575	0.0138092894482987	0.0156232110885794	0.0178275766234318	0.0204533270861722
-0.2	-0.00097215914912006	4.73436319348356e-05	0.00192541932874895	0.00366813179902786	0.00495108432440881	0.00590462815022991	0.00668659527800821	0.00743227028047262	0.0082543903015639	0.00924314505643466	0.0104661768314493	0.0119685804841843	0.0137729034434276
-0.0999999999999999	-0.000542410328229062	-6.46563305153732e-05	0.000858330385263435	0.00172098822561881	0.00235573323677572	0.00282468132438268	0.00320425184122717	0.00355994708969846	0.00394635232178762	0.00440713573908747	0.00497504849279267	0.00567192468369963	0.00650868136220658
0	0	0	0	0	0	0	0	0	0	0	0	0	0
0.1	0.000655071835567167	0.000241312623480976	-0.000649571827041374	-0.00149483287782861	-0.00211611538591841	-0.0025694158229182	-0.00292616024567339	-0.00324757098862286	-0.00358466666379904	-0.00397826216082788	-0.00445896864692881	-0.00504719356691482	-0.00575314064319238
0.2	0.00142280517847244	0.00065928153992756	-0.00109038509586069	-0.00276351040786703	-0.00399261292097951	-0.00488356614437194	-0.00557422889579298	-0.00618276587617011	-0.00680764766960951	-0.00752765074339616	-0.00840185744799377	-0.00946965601704483	-0.0107507405673706
0.3	0.00230320002871581	0.00125390674933974	-0.00132243980645793	-0.00380603259011523	-0.00562949260518327	-0.00694245096436115	-0.00794420595035876	-0.00880558466264172	-0.00966894301743136	-0.0106481657477048	-0.0118286664031948	-0.0132673873503899	-0.0149927997725345
0.4	0.00329625638629724	0.0020251882517175	-0.00134573595883309	-0.00462239942457319	-0.00702675443852967	-0.00874607028288583	-0.0100360914093707	-0.0111160273480376	-0.0121685527072646	-0.0133398071737537	-0.0147393955125319	-0.0164403875669501	-0.018479318258684
0.5	0.00440197425121678	0.00297312604706086	-0.0011602735529862	-0.00521261091124095	-0.00818439842101875	-0.010294424099946	-0.0118498852728288	-0.013114093932358	-0.0143064767391092	-0.0156025750215431	-0.017134044776005	-0.0189886566667254	-0.0212102960258193
0.6	0.00562035362347442	0.00409772013536982	-0.000766052588917237	-0.0055766670501185	-0.0091024245526505	-0.0115875124155417	-0.0133855875407331	-0.0147997844156026	-0.0160827151129652	-0.0174364692910728	-0.0190126141936143	-0.0209121946497158	-0.0231857330739403
0.7	0.00695139450307014	0.00539897051664438	-0.0001630730666262	-0.00571456784120584	-0.00978083283342492	-0.0126253352296729	-0.0146431982130836	-0.0161730987977717	-0.0174972678288326	-0.0188414899823428	-0.0203751037653597	-0.0222110015159214	-0.0244056294030471
0.8	0.00839509689000396	0.00687687719088454	0.000648665013886903	-0.00562631328450296	-0.010219623263342	-0.0134078925423396	-0.0156227172898803	-0.0172340370788651	-0.0185501348867114	-0.0198176370953533	-0.0212215134912412	-0.0228850772653421	-0.0248699850131396
0.9	0.00995146078427588	0.00853144015809029	0.00166916165262207	-0.00531190338000988	-0.0104187958424018	-0.0139351843535418	-0.0163241447711232	-0.0179825992588829	-0.0192413162866016	-0.0203649106301041	-0.0215518433712588	-0.022934421897978	-0.0245787999042178
1	0.0116204861858859	0.0103626594182616	0.00289841684957931	-0.00477133812772656	-0.0103783505706042	-0.0142072106632795	-0.0167474806568123	-0.018418785337825	-0.0195708120285032	-0.0204833105865952	-0.0213660934054124	-0.0223590354138289	-0.0235320740762818
1.1	0.013402173094834	0.0123705349713986	0.00433643060475861	-0.00400461752765307	-0.0100982874479493	-0.0142239714715527	-0.0168927249469475	-0.0185425953156915	-0.0195386221124162	-0.0201728369648268	-0.0206642635937022	-0.021158917812895	-0.0217298075293315
1.2	0.0152965215111202	0.0145550668175011	0.00598320291815998	-0.00301174157978934	-0.00957860647443702	-0.0139854667783614	-0.016759877641529	-0.0183540291924824	-0.0191447465383406	-0.0194334897647987	-0.019446353936128	-0.0193340690951762	-0.0191720002633669
1.3	0.0173035314347445	0.0169162549565693	0.00783873378978343	-0.00179271028413539	-0.00881930765006746	-0.0134916965837056	-0.0163489387405566	-0.0178530869681976	-0.0183891853062764	-0.0182652689865109	-0.0177123644326899	-0.0168844892606725	-0.0158586522783881
1.4	0.0194232028657068	0.019454099388603	0.00990302321962893	-0.000347523640691251	-0.00782039097484056	-0.0127426608875853	-0.0156599082440304	-0.0170397686428372	-0.0172719384162236	-0.0166681746299636	-0.015462295083388	-0.0138101783093839	-0.0117897635743949
1.5	0.0216555358040073	0.0221686001136023	0.0121760712076965	0.00132381835054311	-0.00658185644875632	-0.0117383596900005	-0.0146927861519504	-0.0159140742164012	-0.0157930058681821	-0.0146422066951566	-0.0126961458882221	-0.0101111362413105	-0.00696533415138763
1.6	0.0240005302496458	0.0250597571315673	0.0146578777539862	0.0032213156895677	-0.00510370407181475	-0.0104787929909512	-0.0134475724643166	-0.0144760036888895	-0.013952387662152	-0.0121873651820899	-0.00941391684719235	-0.0057873630564522	-0.0013853640093659
1.7	0.0264581862026225	0.0281275704424978	0.0173484428584979	0.00534496837638247	-0.00338593384401584	-0.00896396079043736	-0.011924267181129	-0.0127255570603022	-0.0117500837981334	-0.00930365009076358	-0.00561560796029863	-0.00083885875480897	0.00495014685167007
1.8	0.0290285036629373	0.0313720400463939	0.0202477665212316	0.00769477641098748	-0.00142854576535961	-0.00719386308845905	-0.0101228703023875	-0.0106627343306392	-0.00918609427612613	-0.00599106142117769	-0.00130121922754105	0.00473437666361906	0.0120411984317202
1.9	0.0317114826305901	0.0347931659432556	0.0233558487421875	0.0102707397933827	0.000768460164153974	-0.00516849988501624	-0.00804338182809228	-0.00828753549990069	-0.00626041909613031	-0.00224959917333218	0.00352924935108042	0.010932343198832	0.0198877907307847
2	0.034507123105581	0.0383909481330829	0.0266726895213654	0.0130728585235681	0.00320508394452486	-0.00288787118010897	-0.00568580175824325	-0.0055999605680865	-0.00297305825814586	0.00192073665277297	0.0088757977755658	0.0177550408508297	0.0284899237488633
2.1	0.03741542508791	0.0421653866158759	0.0301982888587654	0.0161011326015438	0.00588132557575308	-0.00035197697373714	-0.00305013009284036	-0.00260000953519667	0.000675988237827182	0.00651994605713782	0.0147384260459151	0.0252024696196125	0.0378475974859564
2.2	0.0404363885775772	0.0461164813916344	0.0339326467543874	0.0193555620273096	0.00879718505783861	0.00243918273409918	-0.000136366831883651	0.000712317598768882	0.00468672039178888	0.0115480290397623	0.0211171341621283	0.03327462950518	0.0479608119420637
2.3	0.0435700135745823	0.0502442324603584	0.0378757632082315	0.0228361468008656	0.0119526623907815	0.00548560794339996	0.00305548802462683	0.0043370208338099	0.00905913820373911	0.0170049856006463	0.0280119221242054	0.0419715205075324	0.0588295671171851
2.4	0.0468163000789257	0.0545486398220482	0.0420276382202977	0.0265428869222119	0.0153477575745818	0.00878729865416535	0.00652543447669122	0.00827410016992673	0.0137932416736781	0.0228908157397901	0.0354227899321465	0.0512931426266697	0.070453863011321
2.5	0.050175248090607	0.0590297034767034	0.046388271790586	0.0304757823913484	0.0189824706092393	0.0123442548663951	0.0102734725243093	0.0125235556071191	0.0188890308016055	0.0292055194571934	0.0433497375859514	0.0612394958625918	0.082833699624471
2.6	0.0536468576096265	0.0636874234243244	0.0509576639190963	0.0346348332082751	0.0228568014947542	0.0161564765800895	0.0142996021674813	0.0170853871453872	0.0243465055875217	0.0359490967528565	0.0517927650856203	0.071810580215299	0.0959690769566355
2.7	0.0572311286359841	0.0685217996649108	0.0557358146058287	0.039020039372992	0.0269707502311264	0.0202239637952482	0.018603823406207	0.0219595947847308	0.0301656660314263	0.043121547626779	0.060751872431153	0.0830063956847909	0.109859995007814
2.8	0.0609280611696798	0.073532832198463	0.0607227238507831	0.0436314008854992	0.031324316818356	0.0245467165118716	0.0231861362404866	0.0271461785251501	0.0363465121333196	0.0507228720789613	0.0702270596225496	0.0948269422710677	0.124506453778007
2.9	0.0647376552107135	0.0787205210249806	0.0659183916539597	0.0484689177457965	0.0359175012564429	0.0291247347299594	0.0280465406703199	0.032645138366645	0.0428890438932015	0.0587530701094031	0.0802183266598102	0.107272219974129	0.139908453267214
3	0.0686599107590854	0.0840848661444639	0.0713228180153583	0.053532589953884	0.0407503035453871	0.0339580184495117	0.0331850366957072	0.0384564743092155	0.049793261311072	0.0672121417181047	0.0907256735429346	0.120342228793976	0.156065993475435
3.1	0.0726948278147954	0.0896258675569128	0.076936002934979	0.0588224175097618	0.0458227236851887	0.0390465676705286	0.0386016243166482	0.0445801863528618	0.0570591643869312	0.0761000869050659	0.101749100271923	0.134036968730607	0.172979074402671
3.2	0.0768424063778434	0.0953435252623272	0.0827579464128217	0.0643384004134298	0.0511347616758475	0.0443903823930099	0.044296303533143	0.0510162744975836	0.0646867531207789	0.0854169056702866	0.113288606846775	0.148356439784024	0.190647696048921
3.3	0.0811026464482296	0.101237839260707	0.0887886484488865	0.070080538664888	0.0566864175173637	0.0499894626169557	0.0502690743451917	0.0577647387433811	0.0726760275126152	0.0951625980137672	0.125344193267492	0.163300641954225	0.209071858414185
3.4	0.0854755480259538	0.107308809552053	0.0950281090431733	0.0760488322641364	0.0624776912097373	0.055843808342366	0.0565199367527941	0.0648255790902542	0.0810269875624401	0.105337163935507	0.137915859534072	0.178869575241211	0.228251561498464
3.5	0.0899611111110161	0.113556436136364	0.101476328195682	0.082243281211175	0.0685085827529682	0.0619534195692409	0.0630488907559504	0.0721987955382029	0.0897396332702538	0.115940603435507	0.151003605646516	0.195063239644982	0.248186805301757
3.6	0.0945593357034165	0.119980719013641	0.108133305906413	0.0886638855060039	0.0747790921470564	0.0683182962975802	0.0698559363546604	0.0798843880872273	0.0988139646360559	0.126972916513766	0.164607431604823	0.211881635165538	0.268877589824064
3.7	0.099270221803155	0.126581658183884	0.114999042175366	0.0953106451486228	0.0812892193920019	0.074938438527384	0.0769410735489243	0.0878823567373273	0.108249981659847	0.138434103170285	0.178727337408995	0.229324761802878	0.290323915065385
3.8	0.104093769410232	0.133359253647092	0.122073537002542	0.102183560139032	0.0880389644878048	0.0818138462586524	0.0843043023387421	0.096192701488503	0.118047684341626	0.150324163405064	0.193363323059031	0.247392619557004	0.312525781025721
3.9	0.109029978524646	0.140313505403265	0.129356790387939	0.109282630477232	0.095028327434465	0.0889445194913852	0.0919456227241136	0.104815422340754	0.128207072681394	0.162643097218102	0.208515388554931	0.266085208427914	0.33548318770507
4	0.114078849146399	0.147444413452405	0.136848802331558	0.116607856163221	0.102257308231983	0.0963304582255825	0.0998650347050389	0.113750519294081	0.13872814667915	0.1753909046094	0.224183533896694	0.285402528415609	0.359196135103434
4.1	0.11924038127549	0.154751977794509	0.144549572833399	0.124159237197001	0.109725906880357	0.103971662461244	0.108062538281518	0.122997992348484	0.149610906334896	0.188567585578958	0.240367759084322	0.30534457952009	0.383664623220813
4.2	0.124514574911919	0.16223619842958	0.152459101893463	0.131936773578571	0.11743412337959	0.111868132198371	0.116538133453551	0.132557841503962	0.160855351648629	0.202173140126775	0.257068064117813	0.325911361741355	0.408888652057206
4.3	0.129901430055686	0.169897075357616	0.160577389511748	0.139940465307932	0.125381957729679	0.120019867436962	0.125291820221138	0.142430066760516	0.172461482620352	0.216207568252851	0.274284448997168	0.347102875079405	0.434868221612613
4.4	0.135400946706791	0.177734608578618	0.168904435688256	0.148170312385082	0.133569409930626	0.128426868177017	0.134323598584278	0.152614668118145	0.184429299250063	0.230670869957188	0.292016913722387	0.36891911953424	0.461603331887034
