# Supplementary material for: Maternal preconceptional and prenatal exposure to El Niño Southern Oscillation levels and child mortality: a multi-country study
Source: Nat Commun. 2024 Jul 17;15:6034. doi: 10.1038/s41467-024-50467-x (PMC11254917; doi:10.1038/s41467-024-50467-x)
Supplement: Supplementary file 4 — Source data [file 41467_2024_50467_MOESM4_ESM.zip › Source Data/Figure 3/ESPI 0_cumest.csv]

	lag0	lag1	lag2	lag3	lag4	lag5	lag6	lag7	lag8	lag9	lag10	lag11	lag12
-2	0.0184390677420197	0.00776073971203899	-0.0211998959543892	-0.0578807880861501	-0.0966271352249171	-0.135242914236063	-0.172102524601384	-0.205812594448132	-0.235211980549018	-0.259371768322211	-0.277595271831336	-0.289418033785479	-0.294607825539182
-1.9	0.0139524325187081	0.00446285266715347	-0.0201484839693487	-0.0516622713480485	-0.0854737813242359	-0.119542821073506	-0.152298848384672	-0.182395684219573	-0.208711512713077	-0.230348881173076	-0.246634700080491	-0.257120243089268	-0.26158114702638
-1.8	0.00984720546311645	0.00147612448412633	-0.0190965021945612	-0.0457997975009876	-0.0749970045033957	-0.104798938409615	-0.133693021539983	-0.160382758740501	-0.18378773738284	-0.203043627364334	-0.217502181107984	-0.226731233562459	-0.230514702202092
-1.7	0.00612338657524473	-0.00119944483704241	-0.0180439506300268	-0.0402933665449675	-0.0651968047623966	-0.0910112662443914	-0.116285044067317	-0.139773818010916	-0.160440654558307	-0.177456006895983	-0.190197714913817	-0.198251005205054	-0.20140849106632
-1.6	0.00278097585509293	-0.00356385529635275	-0.0169908292757454	-0.0351429784799882	-0.0560731821012385	-0.0781798045778342	-0.100074915966675	-0.120568862030818	-0.138670264239478	-0.153586019768025	-0.164721301497988	-0.171679558017052	-0.174262513619062
-1.5	-0.000180026697338942	-0.00561710689380468	-0.015937138131717	-0.0303486333060498	-0.0476261365199215	-0.0663045534099439	-0.0850626372380564	-0.102767890800207	-0.118476566426352	-0.131433665980458	-0.141072940860498	-0.147016891998454	-0.149076769860319
-1.4	-0.00275962108205089	-0.00735919962939822	-0.0148828771979416	-0.0259103310231521	-0.0398556680184455	-0.0553855127407204	-0.0712482078814611	-0.0863709043190828	-0.0998595611189313	-0.110998945533283	-0.119252633001347	-0.124263007149259	-0.12585125979009
-1.3	-0.0049578072990429	-0.00879013350313336	-0.0138280464744193	-0.0218280716312952	-0.0327617765968105	-0.0454226825701637	-0.0586316278968893	-0.0713779025874456	-0.0828192483172143	-0.0922818584265009	-0.0992603779205344	-0.103417903469468	-0.104585983408377
-1.2	-0.00677458534831498	-0.0099099085150101	-0.0127726459611499	-0.0181018551304792	-0.0263444622550166	-0.0364160628982738	-0.0472128972843409	-0.0577888856052952	-0.0673556280212011	-0.0752824046601102	-0.0810961756180611	-0.0844815809590796	-0.0852809407151784
-1.1	-0.00820995522986715	-0.0107185246650284	-0.0117166756581336	-0.0147316815207039	-0.0206037249930637	-0.0283656537250506	-0.0369920160438158	-0.0456038533726317	-0.053468700230892	-0.0600005842341116	-0.0647600260939267	-0.0674540396180948	-0.0679361317104946
-1	-0.00926391694369939	-0.0112159819531884	-0.0106601355653703	-0.0117175508019694	-0.0155395648109518	-0.0212714550504943	-0.0279689841753142	-0.0348228058894552	-0.0411584649462869	-0.0464363971485049	-0.0502519293481311	-0.0523352794465134	-0.0525515563943256
-0.9	-0.0099364704898117	-0.0114022803794899	-0.00960302568286001	-0.00905946297427569	-0.011151981708681	-0.0151334668746047	-0.020143801678836	-0.0254457431557655	-0.0304249221673857	-0.0345898434032902	-0.0375718853806744	-0.0391253004443353	-0.0391272147666712
-0.8	-0.0102276158682041	-0.0112774199439331	-0.00854534601060275	-0.00675741803762283	-0.00744097568625128	-0.00995168919738203	-0.0135164685543813	-0.017472665171563	-0.0212680718941886	-0.0244609229984675	-0.0267198941915567	-0.0278241026115607	-0.0276631068275319
-0.7	-0.0101373530788765	-0.0108414006465178	-0.0074870965485985	-0.00481141599201074	-0.00440654674366257	-0.0057261220188261	-0.00808698480194996	-0.0109035719368472	-0.0136879141266955	-0.0160496359340369	-0.0176959557807778	-0.0184316859481895	-0.0181592325769073
-0.6	-0.00966568212182906	-0.0100942224872442	-0.00642827729684727	-0.00322145683743945	-0.0020486948809149	-0.00245676533893698	-0.00385535042154206	-0.00573846345161845	-0.00768444886490641	-0.00935598220999817	-0.0105000701483379	-0.0109480504542216	-0.0106155920147975
-0.5	-0.00881260299706165	-0.0090358854661121	-0.00536888825534906	-0.00198754057390896	-0.000367420098008268	-0.000143619157714636	-0.000821565413157551	-0.00197733971587656	-0.00325767610882128	-0.00437996182635142	-0.00513223729423674	-0.0053731961296571	-0.00503218514120241
-0.4	-0.00757811570457433	-0.00766638958312165	-0.00430892942410387	-0.00110966720141927	0.000637277605057323	0.00121331652484089	0.0010143702232035	0.000379799270378377	-0.000407595858440181	-0.00112157478309668	-0.00159245721847451	-0.001707122974496	-0.00140901195612221
-0.3	-0.00596222024436708	-0.0059857348382728	-0.0032484008031117	-0.00058783671997037	0.000965398228281875	0.00161404170872963	0.00165245648754116	0.00133295350714639	0.000865791886236938	0.000419178919766087	0.000119270078948816	5.01690112617439e-05	0.000253927540443221
-0.2	-0.00399082984207321	-0.00401429973875299	-0.00218590297258643	-0.000396473915416907	0.000663511742387839	0.00112303611176346	0.00117261035602734	0.00097552975802292	0.000667873720119771	0.000358505764213533	0.000129073531725934	3.40087836047991e-05	0.00010052740032403
-0.1	-0.0019733684607122	-0.00199541942714884	-0.00110472577755645	-0.000230190943423592	0.000287699628799203	0.00051023745231301	0.00052910235559602	0.000422877048772389	0.000257047123612255	8.40010535317189e-05	-5.69698064071386e-05	-0.000139671219496262	-0.000151006067381625
0	0	0	0	0	0	0	0	0	0	0	0	0	0
0.1	0.0019292755400634	0.00197195854269353	0.00112827436008292	0.000294098914853861	-0.000199587144009779	-0.000407676245175586	-0.000414696710760747	-0.000293101388294274	-0.000103267650717015	0.000106502603618352	0.000299982950947321	0.000453022442093552	0.000553545602468876
0.2	0.00381445815947799	0.00392045620093174	0.00228009730269231	0.000652105801137991	-0.000311061803230132	-0.000712791283213743	-0.000714987776686209	-0.000456427116110424	-5.27558285387819e-05	0.000403508864386784	0.00084297904643483	0.0012193961067844	0.00150963074002501
0.3	0.00565554785824378	0.00584549297471465	0.00345546882782817	0.00107402065885239	-0.00033442397766107	-0.000915345114114485	-0.000900873197776415	-0.000489977183448471	0.000151535466534672	0.000891018782305271	0.00162898828646251	0.00229912099407253	0.00286825541266839
0.4	0.00745254463636075	0.00774706886404223	0.0046543889354905	0.00155984348799706	-0.000269673667302558	-0.00101533773787778	-0.000972352974031309	-0.000393751590308359	0.000509606234503415	0.00156903235737387	0.00265801067103042	0.00369219710395799	0.00462941962039907
0.5	0.00920544849382893	0.00962518386891451	0.0058768576256793	0.002109574288572	-0.000116810872154656	-0.00101276915450367	-0.000929427105450971	-0.000167750336690171	0.00102145647536733	0.00243754958959248	0.00393004620013846	0.00539862443644069	0.00679312336321693
0.6	0.0109142594306483	0.0114798379893315	0.00712287489839457	0.0027232130605772	0.000124164407782687	-0.000907639363992126	-0.000772095592035333	0.000188026577406144	0.00168708618912653	0.00349657047896121	0.00544509487378671	0.00741840299152072	0.00935936664112208
0.7	0.0125789774468189	0.0133110312252931	0.00839244075363631	0.00340075980401268	0.000453252172509454	-0.00069994836634316	-0.00050035843378442	0.000673579151980585	0.00250649537578097	0.00474609502548	0.00720315669197515	0.00975153276919805	0.0123281494541145
0.8	0.0141996025423406	0.0151187635767995	0.00968555519140453	0.00414221451887843	0.000870452422025653	-0.000389696161556755	-0.000114215630698233	0.00128890738703315	0.00347968403533064	0.00618612322914886	0.00920423165470376	0.0123980137694727	0.0156994718021942
0.9	0.0157761347172136	0.0169030350438505	0.0110022182116992	0.00494757720517445	0.00137576515633126	2.311725036706e-05	0.00038633281722323	0.00203401128256385	0.00460665216777555	0.0078166550899678	0.0114483197619726	0.0153578459923446	0.0194733336853611
1	0.0173085739714378	0.0186638456264462	0.0123424298145204	0.00581684786290073	0.00196919037542631	0.00053849186942831	0.00100128690997998	0.00290889083857265	0.00588739977311571	0.00963769060793681	0.0139354210137816	0.0186310294378138	0.0236497351036152
1.1	0.0187969203050131	0.0204011953245866	0.013706189999868	0.00675002649205729	0.00265072807931076	0.00115642769562699	0.00173064664757199	0.00391354605505958	0.00732192685135114	0.0116492297830559	0.0166655354101307	0.0222175641058802	0.0282286760569567
1.2	0.0202411737179397	0.0221150841382717	0.0150934987677421	0.00774711309264411	0.00342037826798467	0.00187692472896308	0.00257441202999928	0.00504797693202457	0.00891023340248176	0.0138512726153251	0.0196386629510201	0.026117449996544	0.0332101565453853
1.3	0.0216413342102174	0.0238055120675015	0.0165043561181426	0.0088081076646612	0.00427814094144796	0.00269998296943658	0.00353258305726184	0.00631218346946771	0.0106523194265076	0.0162438191047442	0.0228548036364496	0.030330687109805	0.0385941765689013
1.4	0.0229974017818464	0.025472479112276	0.0179387620510697	0.00993301020810856	0.0052240160997007	0.00362560241704754	0.0046051597293597	0.00770616566738899	0.0125481849234288	0.0188268692513135	0.0263139574664193	0.0348572754456634	0.0443807361275044
1.5	0.0243093764328265	0.0271159852725951	0.0193967165665232	0.0111218207229862	0.00625800374274285	0.00465378307179594	0.00579214204629279	0.0092299235257884	0.0145978298932451	0.0216004230550329	0.0300161244409293	0.0396972150041191	0.0505698352211949
1.6	0.0255772581631578	0.028736030548459	0.0208782196645031	0.0123745392092941	0.00738010387057444	0.00578452493368171	0.00709353000806119	0.0108834570446659	0.0168012543359567	0.0245644805159023	0.0339613045599793	0.044850505785172	0.0571614738499726
1.7	0.0268010469728404	0.0303326149398675	0.0223832713450096	0.0136911656670323	0.00859031648319547	0.00701782800270499	0.0085093236146649	0.0126667662240216	0.0191584582515636	0.0277190416339219	0.0381494978235697	0.0503171477888223	0.0641556520138376
1.8	0.0279807428618741	0.0319057384468208	0.0239118716080425	0.0150717000962007	0.00988864158060587	0.0083536922788656	0.0100395228661038	0.0145798510638553	0.0216694416400656	0.0310641064090915	0.0425807042317001	0.0560971410150698	0.0715523697127898
1.9	0.029116345830259	0.0334554010693187	0.0254640204536019	0.0165161424967994	0.0112750791628058	0.00979211776216371	0.0116841277623781	0.0166227115641672	0.024334204501463	0.0345996748414112	0.0472549237843708	0.0621904854639147	0.0793516269468293
2	0.0302078558779952	0.0349816028073613	0.0270397178816877	0.0180244928688284	0.0127496292297951	0.0113331044525992	0.0134431383034876	0.0187953477249572	0.0271527468357556	0.0383257469308809	0.0521721564815817	0.0685971811353569	0.0875534237159561
2.1	0.0312552730050825	0.0364843436609486	0.0286389638923	0.0195967512122876	0.0143122917815737	0.0129766523501722	0.0153165544894323	0.0210977595462253	0.0301250686429434	0.0422423226775007	0.0573324023233327	0.0753172280293963	0.09615776002017
2.2	0.032258597211521	0.0379636236300805	0.0302617584854388	0.0212329175271771	0.0159630668181419	0.0147227614548825	0.0173043763202124	0.0235299470279715	0.0332511699230264	0.0463494020812705	0.0627356613096239	0.0823506261460329	0.105164635859471
2.3	0.0332178284973107	0.0394194427147572	0.0319081016611041	0.0229329918134969	0.0177019543394994	0.0165714317667303	0.0194066037958277	0.0260919101701958	0.0365310506760047	0.0506469851421905	0.0683819334404553	0.089697375485267	0.11457405123386
2.4	0.0341329668624516	0.0408518009149786	0.0335779934192958	0.024696974071247	0.0195289543456464	0.0185226632857155	0.0216232369162783	0.0287836489728983	0.0399647109018783	0.0551350718602606	0.0742712187158269	0.0973574760470983	0.124386006143335
2.5	0.0350040123069437	0.0422606982307446	0.035271433760014	0.0265248643004273	0.0214440668365828	0.0205764560118381	0.0239542756815642	0.0316051634360789	0.0435521506006471	0.0598136622354806	0.0804035171357386	0.105330927831527	0.134600500587898
2.6	0.035830964830787	0.0436461346620553	0.0369884226832587	0.0284166625010379	0.0234472918123086	0.0227328099450982	0.0263997200916854	0.0345564535597376	0.0472933697723111	0.0646827562678508	0.0867788287001906	0.113617730838553	0.145217534567549
2.7	0.0366138244339815	0.0450081102089108	0.0387289601890299	0.0303723686730788	0.0255386292728239	0.0249917250854957	0.0289595701466418	0.0376375193438745	0.0511883684168704	0.0697423539573711	0.0933971534091828	0.122217885068176	0.156237108082286
2.8	0.0373525911165272	0.0463466248713109	0.0404930462773275	0.0323919828165499	0.0277180792181285	0.0273532014330306	0.0316338258464335	0.0408483607884894	0.0552371465343249	0.0749924553040414	0.100258491262715	0.131131390520396	0.167659221132111
2.9	0.0380472648784241	0.0476616786492557	0.0422806809481516	0.0344755049314513	0.0299856416482227	0.029817238987703	0.0344224871910605	0.0441889778935824	0.0594397041246746	0.0804330603078619	0.107362842260788	0.140358247195214	0.179483873717023
3	0.0386978457196721	0.0489532715427451	0.0440918642015021	0.036622935017783	0.0323413165631062	0.0323838377495127	0.0373255541805228	0.0476593706591536	0.0637960411879197	0.0860641689688324	0.1147102064034	0.149898455092629	0.191711065837022
3.1	0.0393043336402714	0.0502214035517793	0.0459265960373791	0.038834273075545	0.0347851039627791	0.0350529977184599	0.0403430268148203	0.0512595390852029	0.0683061577240598	0.0918857812869528	0.122300583690553	0.159752014212642	0.204340797492109
3.2	0.0398667286402219	0.0514660746763582	0.0477848764557826	0.0411095191047372	0.0373170038472415	0.0378247188945445	0.0434749050939531	0.0549894831717303	0.0729700537330953	0.0978978972622235	0.130133974122246	0.169918924555251	0.217373068682283
3.3	0.0403850307195236	0.0526872849164817	0.0496667054567126	0.0434486731053596	0.0399370162164933	0.0406990012777665	0.0467211890179212	0.0588492029187358	0.077787729215026	0.104100516894644	0.138210377698479	0.180399186120458	0.230807879407544
3.4	0.0408592398781764	0.05388503427215	0.051572083040169	0.0458517350774124	0.0426451410705345	0.043675844868126	0.0500818785867245	0.0628386983262194	0.0827591841698519	0.110493640184215	0.146529794419253	0.191192798908262	0.244645229667892
3.5	0.0412893561161805	0.0550593227433629	0.0535010092061519	0.0483187050208954	0.0454413784093651	0.0467552496656229	0.0535569738003632	0.0669579693941813	0.0878844185975732	0.117077267130936	0.155092224284567	0.202299762918664	0.258885119463327
3.6	0.0416753794335357	0.0562101503301205	0.0554534839546613	0.0508495829358087	0.0483257282329852	0.0499372156702573	0.0571464746588372	0.0712070161226212	0.0931634324981895	0.123851397734807	0.16389766729442	0.213720078151663	0.27352754879385
3.7	0.0420173098302422	0.0573375170324228	0.0574295072856972	0.0534443688221523	0.0512981905413947	0.0532217428820291	0.0608503811621464	0.0755858385115393	0.0985962258717014	0.130816031995828	0.172946123448814	0.225453744607259	0.28857251765946
