# Supplementary material for: Maternal preconceptional and prenatal exposure to El Niño Southern Oscillation levels and child mortality: a multi-country study
Source: Nat Commun. 2024 Jul 17;15:6034. doi: 10.1038/s41467-024-50467-x (PMC11254917; doi:10.1038/s41467-024-50467-x)
Supplement: Supplementary file 4 — Source data [file 41467_2024_50467_MOESM4_ESM.zip › Source Data/Figure 3/MEI 0_cumest.csv]

	lag0	lag1	lag2	lag3	lag4	lag5	lag6	lag7	lag8	lag9	lag10	lag11	lag12
-2.4	-0.0360944432011359	-0.0758670795314311	-0.107443773428841	-0.122354278106302	-0.121895380498375	-0.113766162902502	-0.105387733686039	-0.103121042878146	-0.112266882169792	-0.137065884913752	-0.180698526124606	-0.245285122478741	-0.33188583231435
-2.3	-0.0322556816571875	-0.0673905746918155	-0.0950272647950407	-0.107809822201626	-0.106984181321369	-0.0994308163945442	-0.0917736956924205	-0.0896905063046558	-0.0979126541392987	-0.120225263922788	-0.159467179199953	-0.217530962334014	-0.295362894506579
-2.2	-0.0286229597776971	-0.0593827731825989	-0.0833107297549517	-0.094098344618645	-0.0929404491992447	-0.0859426789140582	-0.0789747592805361	-0.0770678835993503	-0.0844147129543942	-0.104369376212783	-0.139447470024851	-0.191326058824157	-0.26084367482748
-2.1	-0.0251962775626648	-0.0518436750037816	-0.072294168308574	-0.0812198453573589	-0.0797641841320031	-0.0733017504610443	-0.0669909244503857	-0.0652531747622298	-0.0717730586150789	-0.0894982217837347	-0.120639398599299	-0.166670411949171	-0.228328173277053
-2	-0.0219756350120906	-0.0447732801553633	-0.0619775804559075	-0.0691743244177678	-0.0674553861196438	-0.0615080310355024	-0.0558221912019692	-0.0542463797932942	-0.0599876911213527	-0.0756118006356448	-0.103042964923296	-0.143564021709055	-0.197816389855299
-1.9	-0.0189610321259744	-0.0381715886373443	-0.0523609661969524	-0.0579617817998718	-0.0560140551621669	-0.0505615206374328	-0.0454685595352867	-0.0440474986925436	-0.0490586104732157	-0.0627101127685129	-0.0866581689968428	-0.12200688810381	-0.169308324562217
-1.8	-0.0161524689043163	-0.0320386004497244	-0.0434443255317084	-0.0475822175036708	-0.0454401912595724	-0.0404622192668352	-0.0359300294503382	-0.0346565314599779	-0.0389858166706678	-0.050793158182339	-0.0714850108199395	-0.101999011133435	-0.142803977397808
-1.7	-0.0135499453471163	-0.0263743155925036	-0.0352276584601757	-0.0380356315291647	-0.0357337944118603	-0.0312101269237097	-0.0272066009471236	-0.0260734780955971	-0.0297693097137091	-0.0398609368771229	-0.0575234903925861	-0.0835403907979302	-0.118303348362071
-1.6	-0.0111534614543743	-0.0211787340656821	-0.0277109649823542	-0.0293220238763537	-0.0268948646190306	-0.0228052436080563	-0.0192982740256431	-0.0182983385994012	-0.0214090896023395	-0.0299134488528648	-0.0447736077147824	-0.0666310270972957	-0.0958064374550065
-1.5	-0.00896301722609043	-0.0164518558692596	-0.020894245098244	-0.0214413945452378	-0.0189234018810833	-0.0152475693198751	-0.0122050486858965	-0.0113311129713903	-0.0139051563365591	-0.0209506941095647	-0.0332353627865286	-0.0512709200315316	-0.0753132446766143
-1.4	-0.00697861266226461	-0.0121936810032364	-0.014777498807845	-0.0143937435358168	-0.0118194061980184	-0.00853710405916591	-0.00592692492788381	-0.00517180121156437	-0.00725750991636785	-0.0129726726472225	-0.0229087556078244	-0.0374600696006377	-0.0568237700268945
-1.3	-0.00520024776289685	-0.00840420946761228	-0.00936072611115729	-0.00817907084809086	-0.00558287756983585	-0.00267384782592886	-0.000463902751605128	0.000179596680076659	-0.00146615034176578	-0.00597938446583824	-0.0137937861786701	-0.0251984758046143	-0.0403380135058472
-1.2	-0.00362792252798716	-0.00508344126238733	-0.0046439270081808	-0.00279737648205993	-0.000213815996535706	0.00234219937983606	0.00418401784293958	0.00472308070353276	0.00346892238724717	2.91704345880956e-05	-0.00589045449906556	-0.0144861386434611	-0.0258559751134723
-1.1	-0.00226163695753555	-0.00223137638756155	-0.000627101498915588	0.00175133956227593	0.00428777852188199	0.00651103755812882	0.00801683685575028	0.00845865085880388	0.00754770827067089	0.0050529920540564	0.000801239430989138	-0.00532305811717836	-0.0133776548497698
-1	-0.001101391051542	0.00015198515686506	0.00268975041663838	0.00546707728491681	0.00792190598541731	0.00983266670894952	0.011034554286827	0.0113863071458901	0.0107702073085055	0.00909208039256681	0.00628129561149409	0.00229076577423412	-0.00290305271473977
-0.9	-0.000147184810006517	0.00206664337089253	0.00530662873848112	0.00834983668586268	0.0106885663940703	0.0123070868322981	0.0132371701361698	0.0135060495647913	0.013136419500751	0.0121464354501193	0.0105497140424493	0.00835533303077629	0.00556783129161797
-0.8	0.0006009817670709	0.00351259825452085	0.00722353346661262	0.0103996177651135	0.0125877597478408	0.0139342979281746	0.0146246844037787	0.0148178781155077	0.0146463448474072	0.0142160572267138	0.0136064947238547	0.0128706436524482	0.0120349971693033
-0.7	0.00114310867969025	0.00448984980775	0.00844046460103286	0.0116164205226694	0.013619486046729	0.014714299996579	0.0151970970896535	0.0153217927980391	0.0152999833484744	0.0153009457223504	0.0154516376557104	0.0158366976392497	0.0164984449183162
-0.6	0.00147919592785153	0.00499839803058	0.00895742214174185	0.0120002449585302	0.0137837452907347	0.0146470930375112	0.0149544081937944	0.0150177936123856	0.0150973350039524	0.015401100937029	0.0160851428380162	0.0172534949911808	0.0189581745386566
-0.5	0.00160924351155473	0.00503824292301082	0.00877440608873959	0.0115510910726959	0.0130805374798581	0.0137326770509713	0.0138966177162013	0.0139058805585471	0.0140383998138412	0.0145165228707497	0.0155070102707722	0.0171210357082417	0.0194141860303246
-0.4	0.00153325143079988	0.0046093844850425	0.00789141644202609	0.0102689588651667	0.0115098626140991	0.0119710520369594	0.0120237256568743	0.0119860536365237	0.0121231777781409	0.0126472115235125	0.0137172399539785	0.0154393197904322	0.0178664793933203
-0.3	0.00125121968558695	0.00371182271667501	0.00630845320160134	0.00815384833594246	0.00907172069345763	0.00936221799547529	0.00933573201581324	0.00925831284631531	0.00935166889685136	0.00979316689531727	0.010715831887635	0.0122083472377524	0.0143150546276435
-0.2	0.000777288207183299	0.00237606375598153	0.00407043604324039	0.00526002070540108	0.00582476497707297	0.00596653003496296	0.00589420528726728	0.0057868387981541	0.0057936372877636	0.0060339661322079	0.00659734936357108	0.00754346966990921	0.00890216839525033
-0.0999999999999996	0.000334553632106781	0.00108342654777117	0.00188609744869354	0.00244359723260529	0.00269441331792821	0.00273625740170882	0.00267055924424022	0.00258425864005934	0.00254980541794696	0.00262515944092771	0.00285379060627006	0.00326467884548632	0.00387231412433264
0	0	0	0	0	0	0	0	0	0	0	0	0	0
0.100000000000001	-0.00022637268913705	-0.000874215887332001	-0.00158785630284026	-0.00207077099241481	-0.00225847497671169	-0.00224224217016354	-0.00211747244545341	-0.00196593712202395	-0.00185577896607732	-0.00184151219057528	-0.00196402245523915	-0.00225056686654979	-0.00271477397774765
0.200000000000001	-0.000344564435304378	-0.00153922111422484	-0.00287747145982725	-0.00376871574463916	-0.00408101161220686	-0.00399046910878178	-0.00368185809212001	-0.00331355272601248	-0.00301753148028498	-0.00289937713079813	-0.00303827675944739	-0.00348702175416309	-0.00427200780891036
0.3	-0.000354575238501963	-0.00199501568067849	-0.00386884547096092	-0.00509383425667299	-0.00546760990648547	-0.0052446808158547	-0.00469315693999977	-0.0040428468119656	-0.00348525754262297	-0.0031735948206685	-0.00322276291262466	-0.00370936466283977	-0.00467170149348798
0.4	-0.000256405098729813	-0.00224159958669294	-0.0045619783362413	-0.00604612652851632	-0.00641826985954754	-0.00600487729138231	-0.00515136898909269	-0.00415381937988329	-0.00325895715309129	-0.00266416526018643	-0.00251748091477102	-0.00291759559257994	-0.0039138550314806
0.5	-5.00540159879398e-05	-0.00227897283226824	-0.0049568700556684	-0.00662559256016918	-0.00693299147139309	-0.00627105853536463	-0.0050564942393988	-0.0036464704297656	-0.00233863031168995	-0.00137108844935192	-0.000922430765886438	-0.00111171454338355	-0.00199846842288822
0.600000000000001	0.000264478009723668	-0.00210713541740436	-0.00505352062924221	-0.00683223235163156	-0.00701177474202211	-0.00604322454780166	-0.00440853269091811	-0.00252079996161247	-0.000724277018418964	0.000705635611835054	0.00156238753402906	0.00170827848474938	0.00107445833228915
0.700000000000001	0.000687190978405017	-0.00172608734210129	-0.0048519300569627	-0.00666604590290341	-0.00665461967143456	-0.00532137532869335	-0.00320748434365054	-0.000776807975423922	0.00158410272672172	0.00356600692337449	0.00493697398497552	0.00554238349181889	0.00530492523405159
0.800000000000001	0.0012180848900561	-0.00113582860635905	-0.00435209833882992	-0.0061270332139848	-0.00586152625963051	-0.00410551087803978	-0.00145334919759618	0.00158550552880003	0.00458650892373205	0.00721002548526637	0.0092013285869529	0.0103906004778249	0.010692932282399
0.900000000000001	0.0018571597446769	-0.000336359210177618	-0.00355402547484383	-0.00521519428487568	-0.00463249450660988	-0.00239563119584086	0.000853872747245011	0.0045661405510594	0.00828294157261205	0.0116376912975107	0.0143554513399612	0.0162529294427675	0.0172384794773315
1	0.00260441554226745	0.000672320846442982	-0.00245771146500446	-0.00393052911557608	-0.00296752441237273	-0.000191736282096644	0.00371418149087303	0.00816509709135421	0.0126734006733617	0.0168490043601075	0.0203993422440005	0.0231293703866467	0.024941566818849
1.1	0.00345985228282771	0.00189021156350275	-0.00106315630931182	-0.00227303770608601	-0.000866615976919081	0.00250617386319285	0.00712757703328786	0.0123823751496844	0.017757886225981	0.0228439646730567	0.0273330012990706	0.0310199233094622	0.0338021943069514
1.2	0.00442346996635771	0.00331731294100169	0.000629639992234135	-0.000242720056405429	0.00167023079975113	0.00569809924002762	0.0110940593744895	0.01721797472605	0.02353639823047	0.0296225722363584	0.0351564285051718	0.0399245882112145	0.0438203619416388
1.3	0.00549526859285746	0.00495362497893983	0.0026206774396334	0.00216042383346563	0.00464301591763789	0.00938403984840777	0.015613628514478	0.022671895820451	0.0300089366868286	0.0371848270500125	0.0438696238623038	0.0498433650919033	0.0549960697229113
1.4	0.00667524816232693	0.00679914767731716	0.00490995603288595	0.00493639396352723	0.00805173937674119	0.0135639956883332	0.0206862844532534	0.0287441384328875	0.037175501595057	0.0455307291140192	0.0534725873704668	0.0607762539515286	0.0673293176507689
1.5	0.00796340867476614	0.00885388103613365	0.00749747577199178	0.00808519033377927	0.011896401177061	0.0182379667598039	0.0263120271908155	0.0354347025633593	0.0450360929551549	0.0546602784283782	0.0639653190296608	0.0727232547900905	0.0808201057252114
1.6	0.00935975013017507	0.0111178250553893	0.0103832366569509	0.0116068129442218	0.0161770013185974	0.0234059530628199	0.0324908567271645	0.0427435882118666	0.0535907107671226	0.0645734749930897	0.0753478188398856	0.0856843676075889	0.0954684339462389
1.7	0.0108642725285537	0.0135909797350841	0.0135672386877633	0.0155012617948548	0.0208935398013502	0.0290679545973812	0.0392227730623002	0.0506707953784092	0.0628393550309598	0.0752703188081535	0.0876200868011413	0.0996595924040238	0.111274302313851
1.8	0.0124769758699021	0.0162733450752182	0.017049481864429	0.0197685368856783	0.0260460166253197	0.0352239713634879	0.0465077761962229	0.0592163240629874	0.0727820257466669	0.08675080987357	0.100782122913428	0.114648929179395	0.128237710828049
1.9	0.0141978601542203	0.0191649210757914	0.020829966186948	0.0244086382166923	0.0316344317905056	0.0418740033611398	0.0543458661289323	0.0683801742656008	0.0834187229142435	0.0990149481893388	0.114833927176746	0.130652377933703	0.146358659488831
2	0.0160269253815081	0.0222657077368037	0.0249086916553203	0.0294215657878968	0.0376587852969081	0.0490180505903371	0.0627370428604286	0.0781623459862498	0.0947494465336898	0.11206273375546	0.129775499591094	0.147669938666948	0.165637148296199
2.1	0.0179641715517657	0.0255757050582553	0.0292856582695459	0.0348073195992918	0.0441190771445271	0.0566561130510795	0.0716813063907115	0.088562839224934	0.106774196605006	0.125894166571934	0.145606840156474	0.165701611379129	0.186073177250151
2.2	0.0200095986649931	0.029094913040146	0.0339608660296248	0.0405658996508773	0.0510153073333627	0.0647881907433675	0.0811786567197816	0.0995816539816538	0.119492973128191	0.14050924663876	0.162327948872884	0.184747396070247	0.207666746350689
2.3	0.0221632067211901	0.0328233316824759	0.0389343149355569	0.0466973059426532	0.0583474758634148	0.0734142836672006	0.0912290938476383	0.111218790256409	0.132905776103247	0.155907973955939	0.179938825740326	0.204807292740301	0.230417855597812
2.4	0.0244249957203569	0.036760960985245	0.0442060049873424	0.0532015384746196	0.0661155827346834	0.0825343918225789	0.101832617774282	0.123474248049199	0.147012605530171	0.17209034852347	0.198439470758798	0.225881301389292	0.254326504991519
2.5	0.0267949656624934	0.0409078009484533	0.0497759361849812	0.0600785972467766	0.0743196279471686	0.0921485152095027	0.112989228499712	0.136348027360025	0.161813461408966	0.189056370341353	0.217829883928301	0.247969422017219	0.279392694531812
