# Supplementary material for: Maternal preconceptional and prenatal exposure to El Niño Southern Oscillation levels and child mortality: a multi-country study
Source: Nat Commun. 2024 Jul 17;15:6034. doi: 10.1038/s41467-024-50467-x (PMC11254917; doi:10.1038/s41467-024-50467-x)
Supplement: Supplementary file 4 — Source data [file 41467_2024_50467_MOESM4_ESM.zip › Source Data/Figure 3/abNino1_2 0_59_cumest.csv]

	lag0	lag1	lag2	lag3	lag4	lag5	lag6	lag7	lag8	lag9	lag10	lag11	lag12
-1.9	-0.00296043087588706	-0.0241345321776418	-0.0514796765660498	-0.0749888045568978	-0.0925577475715861	-0.107383733371346	-0.122794143773568	-0.141641020336019	-0.166301064356834	-0.198675636874523	-0.240190758667969	-0.291797110256426	-0.353970031899523
-1.8	-0.00221446324263514	-0.0193353387218701	-0.0414674733066897	-0.0604117733512383	-0.074495965152991	-0.0864235643522439	-0.0989982013659065	-0.114622987979901	-0.135300517349162	-0.162632863997639	-0.197821583818292	-0.241667714073095	-0.294571773393036
-1.7	-0.00153892479265302	-0.0149393944917139	-0.0322841571007269	-0.0470386338092816	-0.0579266837687994	-0.0671948602492069	-0.0771623638332847	-0.0898170807348451	-0.106815582798731	-0.129483127500818	-0.158813657948012	-0.195469802878249	-0.239782876660499
-1.6	-0.000933815525940677	-0.010946699487173	-0.0239297279481614	-0.0348693859310277	-0.0428499034190114	-0.0496976210622345	-0.0572866311757033	-0.0672232986008517	-0.0808462607055414	-0.0992264273840616	-0.123166981057129	-0.153203376671889	-0.189603341701914
-1.5	-0.000399135442498118	-0.00735725370824762	-0.0164041858489933	-0.0239040297164766	-0.029265624103627	-0.0339318467913269	-0.0393710033931621	-0.0468416415779205	-0.0573925510695921	-0.0718627636473688	-0.0908815531456444	-0.114868435454015	-0.144033168517278
-1.4	6.51154576746581e-05	-0.00417105715493766	-0.0097075308032225	-0.0141425651656284	-0.0171738458226461	-0.0198975374364839	-0.0234154804856611	-0.0286721096660517	-0.0364544538908837	-0.0473921362907399	-0.061957374213557	-0.0804649792246263	-0.103072357106594
-1.3	0.000458937174577651	-0.00138810982724313	-0.00383976281084907	-0.00558499227848299	-0.00657456857606886	-0.00759469299770561	-0.0094200624532004	-0.0127147028652451	-0.0180319691694161	-0.0258145453141748	-0.036394444260867	-0.0499930079837234	-0.0667209074698592
-1.2	0.000782329708210859	0.000991588274835952	0.00119911812812702	0.00176868894495957	0.00253220763610482	0.00297668652500793	0.00261525070422004	0.00103057882449926	-0.00212509690518933	-0.00712999071767364	-0.0141927632875746	-0.0234525217313063	-0.0349788196070755
-1.1	0.00103529305857428	0.0029680371512996	0.00540911201370576	0.0079184785046993	0.0101464828138749	0.0118166011316568	0.0126904589866003	0.0125637354031813	0.0112661629017967	0.00866152749876365	0.00464766870632026	-0.000843520467374824	-0.00784609351824227
-1	0.00121782722566792	0.00454123680214782	0.00879021884588716	0.0128643764007362	0.0162682569572415	0.018925050822241	0.0208055623939402	0.0218847668708011	0.0221418102515419	0.0215600093351371	0.0201268517208177	0.0178339958080709	0.0146772707966405
-0.9	0.00132993220949178	0.0057111872273806	0.0113424386246712	0.0166063826330703	0.0208975300662045	0.0243020355967605	0.02696056092624	0.0289936732273587	0.0305018451440463	0.0315654547914467	0.0322447857559176	0.032580027095031	0.0325912733375728
-0.8	0.00137160801004585	0.00647788842699794	0.013065771350058	0.0191444972017016	0.0240343021407638	0.0279475554552152	0.0311554545834995	0.033890454472854	0.0363462675793099	0.0386778638676924	0.04100147081162	0.0433945733935053	0.0458959141045545
-0.7	0.00134285462733014	0.00684134040099985	0.0139602170220473	0.02047872010663	0.0256785731809197	0.0298616103976053	0.0333902433657187	0.036575110607287	0.0396750775573327	0.0428972365638742	0.0463969068879249	0.0502776347034939	0.0545911930975857
-0.6	0.00124367206134465	0.00680154314938631	0.0140257756406394	0.0206090513478555	0.0258303431866719	0.0300442004239307	0.0336649272728977	0.0370476416306577	0.0404882750781147	0.0442235728799921	0.0484310939848322	0.0532292110249967	0.0586771103166663
-0.5	0.00107406031208937	0.00635849667215734	0.0132624472058341	0.0195354909253783	0.0244896121580205	0.0284953255341914	0.0319795063050364	0.0353080475429662	0.038785860141656	0.0426568728160462	0.0471040321023421	0.0522493023580139	0.0581536657617965
-0.4	0.000834019379564312	0.00551220096931295	0.0116702317176314	0.0172580388391983	0.0216563800949657	0.0252149857283874	0.028333980462135	0.0313563283442124	0.0345678327479564	0.0381971363720365	0.0424157212404545	0.0473379087025454	0.0530208594329762
-0.3	0.000523549263769466	0.0042626560408531	0.00924912917603143	0.0137766950893154	0.0173306469975071	0.0202031810065187	0.0227283497441932	0.0251924840343963	0.027834192897016	0.0308443635479628	0.0343661613991693	0.038495030058591	0.0432786913302053
-0.2	0.000144533037598572	0.00261418268432556	0.00600591395073522	0.00910028208226849	0.0115228472256328	0.0134717504074405	0.0151758775624473	0.0168314166347293	0.0186018575776835	0.0206179923540276	0.0229779149357995	0.0257470213043581	0.0289580094503828
-0.0999999999999999	-8.08264258671087e-05	0.00107663563360938	0.00273996264363067	0.0042698450622155	0.00546423676298309	0.00641770222377259	0.00724164835590626	0.00803156679766031	0.00886703391426495	0.0098117107979043	0.0109133432677165	0.0122037618697936	0.0136988818771817
0	0	0	0	0	0	0	0	0	0	0	0	0	0
0.1	0.000387012315199893	-0.00061572421650261	-0.00221397398015685	-0.00370925310437811	-0.00486986306331656	-0.00578135626387739	-0.0065490675052717	-0.00726328375825185	-0.00799924416511152	-0.0088171400396856	-0.00976211486735029	-0.010864264305023	-0.0121386361811626
0.2	0.00108021051973257	-0.00077053701589845	-0.00390195929683987	-0.00685791425091881	-0.00914535242696657	-0.0109263665678596	-0.0124055541599088	-0.0137582844770952	-0.0151306985810696	-0.0166397093211525	-0.0183730013343343	-0.0203890310452755	-0.0227170266663061
0.3	0.00207959461359804	-0.000464438398187503	-0.00506395595004905	-0.00944598343962208	-0.01282646809095	-0.0154350309119465	-0.0175694599639113	-0.0194850021565301	-0.0213943632478742	-0.0234677078444006	-0.0258326594009521	-0.0285743002207572	-0.0317351714554303
0.4	0.00338516459679629	0.000302571636630239	-0.00569996393978435	-0.0114734606704879	-0.0159132100552668	-0.019307349296138	-0.0220407849172791	-0.0244434367965563	-0.0267902381655251	-0.0293011356094297	-0.0321410890672033	-0.0354200718314681	-0.0391930705485351
0.5	0.00499692046932733	0.00153049308855474	-0.00580998326604582	-0.0129403459435163	-0.018405578319917	-0.0225433217204344	-0.0258195290200123	-0.0286335883971741	-0.0313183233340226	-0.0341399926162401	-0.0372982903330883	-0.0409263458774084	-0.0450907239456208
0.6	0.00691486223119115	0.00321932595758603	-0.00539401392883346	-0.0138466392587072	-0.0203035728849007	-0.0251429481848355	-0.0289056922721109	-0.0320554569583833	-0.0349786187533666	-0.0379842788648318	-0.0413042631986071	-0.045093122358578	-0.0494281316466873
0.7	0.00913898988238776	0.0053690702437241	-0.00445205592814724	-0.0141923406160608	-0.0216071937502178	-0.0271062286893413	-0.0312992746735748	-0.034709042480184	-0.0377711244235571	-0.0408339943552046	-0.0441590076637595	-0.0479204012749769	-0.0522052936517346
0.8	0.0116693034229172	0.00797972594696896	-0.00298410926398718	-0.0139774500155769	-0.0223164409158683	-0.0284331632339519	-0.0330002762244041	-0.0365943449625762	-0.0396958403445941	-0.0426891390873586	-0.0458625237285455	-0.0494081826266052	-0.0534222099607626
0.9	0.0145058028527793	0.0110512930673206	-0.000990173936353297	-0.0132019674572555	-0.0224313143818522	-0.0291237518186672	-0.0340086969245989	-0.0377113644055598	-0.0407527665164776	-0.043549713061294	-0.0464148113929653	-0.0495564664134627	-0.0530788805737715
1	0.0176484881719743	0.014583771604779	0.00152975005475445	-0.0118658929410968	-0.0219518141481696	-0.0291779944434873	-0.0343245367741589	-0.038060100809135	-0.0409419029392076	-0.0434157162770104	-0.0458158706570188	-0.0483652526355495	-0.051175305490761
1.1	0.0210973593805021	0.0185771615593442	0.00457566270933601	-0.00996922646710062	-0.0208779402148204	-0.0285958911084122	-0.0339477957730844	-0.0376405541733016	-0.0402632496127841	-0.0422871487345082	-0.044065701520706	-0.0458345412928657	-0.0477114847117315
1.2	0.0248524164783626	0.0230314629310162	0.00814756402739145	-0.00751196803526701	-0.0192096925818046	-0.0273774418134417	-0.0328784739213752	-0.0364527244980597	-0.038716806537207	-0.040164010433787	-0.0411643039840267	-0.0419643323854112	-0.0426874182366826
1.3	0.0289136594655559	0.0279466757197949	0.0122454540089207	-0.00449411764559595	-0.0169470712491222	-0.025522646558576	-0.0311165712190315	-0.0344966117834093	-0.0363025737124765	-0.0370463013748471	-0.0371116780469813	-0.036754625913186	-0.0361031060656146
1.4	0.033281088342082	0.0333227999256804	0.0168693326539238	-0.000915675298087473	-0.0140900762167732	-0.0230315053438151	-0.0286620876660531	-0.0317722160293503	-0.0330205511385925	-0.0329340215576884	-0.0319078237095695	-0.03020542187619	-0.0279585481985273
1.5	0.0379547031079409	0.0391598355486727	0.0220191999624008	0.00322335900725838	-0.0106387074847577	-0.0199040181691588	-0.02551502326244	-0.0282795372358828	-0.028870738815555	-0.0278271709823109	-0.0255527409717913	-0.0223167202744235	-0.0182537446354209
1.6	0.0429345037631326	0.0454577825887718	0.0276950559343516	0.00792298527044173	-0.00659296505307559	-0.0161401850346074	-0.0216753780081924	-0.0240185754030067	-0.0238531367433639	-0.0217257496487147	-0.018046429833647	-0.0130885211078862	-0.00698869537629512
1.7	0.0482204903076571	0.0522166410459777	0.0338969005697762	0.0131832034914625	-0.00195284892172689	-0.0117400059401606	-0.0171431519033101	-0.0189893305307222	-0.0179677449220194	-0.0146297575568995	-0.00938889029513617	-0.00252082437657812	0.00583659957884994
1.8	0.0538126627415143	0.0594364109202904	0.0406247338686747	0.0190040136703207	0.0032816409092884	-0.0067034808858186	-0.0119183449477932	-0.0131918026190291	-0.0112145633515214	-0.00653919470686574	0.000419877643740893	0.00938636991950041	0.0202221402300139
1.9	0.0597110210647044	0.0671170922117098	0.047878555831047	0.0253854158070163	0.00911050443997022	-0.00103060987158135	-0.00600095714164165	-0.00662599166792755	-0.00359359203186979	0.00254593890138702	0.0113798739829843	0.0226330617803498	0.0361679265771974
2	0.0659155652772272	0.075258684920236	0.0556583664568932	0.0323274099015492	0.0155337416703186	0.00527860710255109	0.000609011515144446	0.00070810232258253	0.0048951690369352	0.0126256432678583	0.0234910987225938	0.0372192512059697	0.0536739586203998
2.1	0.0724262953790829	0.0838611890458691	0.0639641657462132	0.0398299959539198	0.0225513526003336	0.0122241700365789	0.00791156102256526	0.0088104793525012	0.0142517198548938	0.0236999183925486	0.0367535518625699	0.0531449381963605	0.0727402363596217
2.2	0.0792432113702712	0.0929246045886088	0.072795953699007	0.0478931739641276	0.0301633372300152	0.0198060789305019	0.0159066913806206	0.0176811394218284	0.0244760604220058	0.0357687642754576	0.0511672334029121	0.0704101227515219	0.0933667597948626
2.3	0.0863663132507924	0.102448931548455	0.0821537303152747	0.056516943932173	0.0383696955593634	0.0280243337843201	0.0245944025893106	0.027320082530564	0.0355681907382714	0.0488321809165854	0.0667321433436207	0.0890148048714538	0.115553528926123
2.4	0.0937956010206464	0.112434169925409	0.0920374955950163	0.0657013058580557	0.0471704275883782	0.0368789345980337	0.0339746946486353	0.0377273086787083	0.0475281108036905	0.0628901683159322	0.0834482816846959	0.108958984556157	0.139300543753402
2.5	0.101531074679833	0.122880319719469	0.102447249538232	0.0754462597417759	0.0565655333170595	0.0463698813716425	0.0440475675585945	0.048902817866261	0.060355820618263	0.0779427264734974	0.101315648426137	0.13024266180563	0.164607804276701
2.6	0.109572734228353	0.133787380930636	0.113382992144921	0.0857518055833336	0.0665550127454074	0.0564971741051466	0.0548130213191885	0.0608466100932223	0.0740513201819892	0.0939898553892818	0.120334243567945	0.152865836619874	0.191475310496019
2.7	0.117920579666205	0.145155353558909	0.124844723415084	0.0966179433827286	0.0771388658734218	0.0672608127985457	0.0662710559304169	0.073558685359592	0.0886146094948687	0.111031555063285	0.140504067110119	0.176828508998889	0.219903062411356
2.8	0.12657461099339	0.15698423760429	0.136832443348721	0.108044673139961	0.0883170927011029	0.0786607974518404	0.0784216713922801	0.0870390436653704	0.104045688556902	0.129067825495506	0.161825119052659	0.202130678942675	0.249891060022712
2.9	0.135534828209908	0.169274033066777	0.149346151945832	0.120031994855031	0.10008969322845	0.0906971280650302	0.0912648677047777	0.101287685010557	0.120344557368088	0.148098666685947	0.184297399395565	0.228772346451231	0.281439303330088
3	0.144801231315759	0.182024739946371	0.162385849206416	0.132579908527938	0.112456667455465	0.103369804638115	0.10480064486791	0.116304609395152	0.137511215928428	0.168124078634606	0.207920908138838	0.256753511524558	0.314547792333483
3.1	0.154373820310942	0.195236358243072	0.175951535130475	0.145688414158683	0.125418015382146	0.116678827171096	0.119029002881677	0.132089816819157	0.155545664237922	0.189144061341485	0.232695645282477	0.286074174162655	0.349216527032897
3.2	0.164252595195458	0.208908887956879	0.190043209718007	0.159357511747265	0.138973737008493	0.130624195663971	0.133949941746079	0.148643307282569	0.174447902296569	0.211158614806581	0.258621610826483	0.316734334365523	0.38544550742833
3.3	0.174437555969308	0.223042329087794	0.204660872969013	0.173587201293685	0.153123832334507	0.145205910116742	0.149563461461115	0.16596508078539	0.19421793010437	0.234167739029897	0.285698804770854	0.348733992133162	0.423234733519782
3.4	0.184928702632489	0.237636681635815	0.219804524883493	0.188377482797942	0.167868301360187	0.160423970529408	0.165869562026786	0.184055137327619	0.214855747661324	0.258171434011432	0.313927227115592	0.382073147465572	0.462584205307254
3.5	0.195726035185004	0.252691945600943	0.235474165461447	0.203728356260036	0.183207144085534	0.176278376901969	0.182868243443091	0.202913476909257	0.236361354967431	0.283169699751185	0.343306877860697	0.416751800362752	0.503493922790745
3.6	0.206829553626851	0.268208120983178	0.251669794702875	0.219639821679968	0.199140360510548	0.192769129234426	0.200559505710032	0.222540099530304	0.258734752022692	0.309162536249157	0.373837757006168	0.452769950824704	0.545963885970255
3.7	0.218239257958032	0.284185207782519	0.268391412607776	0.236111879057737	0.215667950635228	0.209896227526778	0.218943348827606	0.242935005190759	0.281975938827107	0.336149943505348	0.405519864552004	0.490127598851425	0.589994094845784
3.8	0.229955148178545	0.300623205998967	0.285639019176152	0.253144528393345	0.232789914459575	0.227659671779025	0.238019772795816	0.264098193890622	0.306084915380675	0.364131921519758	0.438353200498208	0.528824744442918	0.635584549417333
3.9	0.24197722428839	0.317522115632522	0.303412614408	0.270737769686788	0.250506251983589	0.246059461991168	0.25778877761466	0.286029665629895	0.331061681683397	0.393108470292386	0.472337764844778	0.56886138759918	0.6827352496849
4	0.254305486287569	0.334881936683184	0.321712198303324	0.28889160293807	0.268816963207269	0.265095598163205	0.278250363284138	0.308729420408575	0.356906237735272	0.423079589823233	0.507473557591713	0.610237528320214	0.731446195648487
4.1	0.26693993417608	0.352702669150953	0.340537770862121	0.307606028147189	0.287722048130615	0.284768080295138	0.299404529804251	0.332197458226664	0.383618583536301	0.4540452801123	0.543760578739016	0.652953166606019	0.781717387308094
4.2	0.279880567953924	0.370984313035828	0.359889332084391	0.326881045314146	0.307221506753628	0.305076908386966	0.321251277174999	0.356433779084162	0.411198719086483	0.486005541159585	0.581198828286684	0.697008302456594	0.833548824663719
4.3	0.293127387621101	0.38972686833781	0.379766881970136	0.34671665443894	0.327315339076308	0.32602208243869	0.343790605396382	0.381438382981068	0.439646644385819	0.518960372965088	0.619788306234719	0.74240293587194	0.886940507715364
4.4	0.306680393177611	0.408930335056899	0.400170420519354	0.367112855521571	0.348003545098654	0.347603602450308	0.367022514468399	0.407211269917383	0.468962359434308	0.552909775528811	0.659529012583121	0.789137066852057	0.941892436463027
