# Supplementary material for: Maternal preconceptional and prenatal exposure to El Niño Southern Oscillation levels and child mortality: a multi-country study
Source: Nat Commun. 2024 Jul 17;15:6034. doi: 10.1038/s41467-024-50467-x (PMC11254917; doi:10.1038/s41467-024-50467-x)
Supplement: Supplementary file 4 — Source data [file 41467_2024_50467_MOESM4_ESM.zip › Source Data/Figure 3/MEI 0_59_cumest.csv]

	lag0	lag1	lag2	lag3	lag4	lag5	lag6	lag7	lag8	lag9	lag10	lag11	lag12
-2.4	-0.140350956517353	-0.232300803872842	-0.288675032193095	-0.323160919477728	-0.345312290500106	-0.361585692483696	-0.377417771510619	-0.397468509936974	-0.425621226392848	-0.464982575782309	-0.517882549283407	-0.585874474348176	-0.669735014702633
-2.3	-0.12676947439157	-0.209269188363544	-0.259197484610044	-0.289078288174151	-0.307721219729157	-0.321144077712747	-0.33442289276046	-0.351908548274183	-0.377226780422157	-0.413278178138975	-0.46223818312558	-0.52555708984927	-0.603960045543691
-2.2	-0.113871786319561	-0.187417107435203	-0.231260290013422	-0.256814971372217	-0.272177369186161	-0.282941444267254	-0.293834355606988	-0.308907953769499	-0.331538780891569	-0.364428070682622	-0.409601748424725	-0.468410430972591	-0.541529426753576
-2.1	-0.101657892301325	-0.166744561087818	-0.20486344840323	-0.226370969071924	-0.238680738871119	-0.246977792147216	-0.255652160050202	-0.268466726422923	-0.288557227801084	-0.318432253413249	-0.35997324518084	-0.41443449771814	-0.48244315833229
-2	-0.0901277923368623	-0.14725154932139	-0.180006959779467	-0.197746281273272	-0.20723132878403	-0.213253121352633	-0.219876306090103	-0.230584866234454	-0.248282121150702	-0.275290726330856	-0.313352673393926	-0.363629290085917	-0.426701240279831
-1.9	-0.0792814864261732	-0.128938072135919	-0.156690824142134	-0.170940907976262	-0.177829138924894	-0.181767431883507	-0.18650679372669	-0.195262373204093	-0.210713460940423	-0.235003489435445	-0.269740033063983	-0.315994808075922	-0.374303672596202
-1.8	-0.0691189745692574	-0.111804129531405	-0.13491504149123	-0.145954849180893	-0.150474169293711	-0.152520723739835	-0.155543622959964	-0.162499247331839	-0.175851247170246	-0.197570542727013	-0.229135324191011	-0.271531051688154	-0.3252504552814
-1.7	-0.059640256766115	-0.0958497215078466	-0.114679611826755	-0.122788104887166	-0.125166419890482	-0.125512996921619	-0.126986793789924	-0.132295488617692	-0.143695479840172	-0.162991886205562	-0.19153854677501	-0.230238020922615	-0.279541588335426
-1.6	-0.050845333016746	-0.0810748480652453	-0.0959845351487095	-0.10144067509508	-0.101905890715206	-0.100744251428859	-0.10083630621657	-0.104651097061653	-0.114246158950202	-0.131267519871091	-0.156949700815979	-0.192115715779303	-0.23717707175828
-1.5	-0.0427342033211503	-0.0674795092036006	-0.0788298114570935	-0.0819125598046354	-0.0806925817678836	-0.0782144872615543	-0.0770921602399032	-0.0795660726637211	-0.0875032845003337	-0.102397443723601	-0.125368786313919	-0.157164136258218	-0.198156905549963
-1.4	-0.0353068676793281	-0.0550637049229126	-0.0632154407519069	-0.0642037590158325	-0.0615264930485143	-0.057923704419705	-0.0557543558599225	-0.0570404154238966	-0.0634668564905686	-0.0763816577630916	-0.0967958032688305	-0.125383282359362	-0.162481089710474
-1.3	-0.0285633260912792	-0.0438274352231812	-0.0491414230331497	-0.0483142727286711	-0.0444076245570983	-0.0398719029033113	-0.0368228930766284	-0.0370741253421795	-0.0421368749209065	-0.0532201619895624	-0.0712307516807124	-0.0967731540827331	-0.130149624239813
-1.2	-0.0225035785570038	-0.0337707001044064	-0.0366077583008219	-0.0342441009431511	-0.0293359762936355	-0.024059082712373	-0.0202977718900206	-0.0196672024185698	-0.0235133397913471	-0.0329129564030136	-0.0486736315495651	-0.0713337514283321	-0.10116250913798
-1.1	-0.0171276250765017	-0.0248934995665884	-0.0256144465549235	-0.0219932436592728	-0.0163115482581262	-0.0104852438468905	-0.00617899230009942	-0.00481964665306764	-0.00759625110189087	-0.0154600410034454	-0.0291244428753887	-0.0490650743961591	-0.0755197444049754
-1	-0.0124354656497731	-0.017195833609727	-0.0161614877954545	-0.0115617008770358	-0.00533434045057011	0.000849613693136631	0.00553344569313548	0.00746854195432718	0.00561439114746264	-0.000861415790857568	-0.0125831856581831	-0.0299671229862137	-0.0532213300407989
-0.9	-0.00842710027681777	-0.0106777022338222	-0.00824888202241485	-0.00294947259644023	0.00359564712903276	0.00994548990770827	0.0148395420896839	0.0171973634036147	0.0161185869567134	0.0108829192347498	0.000950140102051765	-0.0140398971984959	-0.0342672660454506
-0.8	-0.00510252895763585	-0.00533910543887404	-0.00187662923580456	0.00384344118251383	0.0104784144806823	0.0168023847968244	0.0217392968895459	0.0243668176947949	0.0239163363258611	0.0197729640733768	0.0114755344053158	-0.00128339703300596	-0.0186575524189304
-0.7	-0.00246175169222732	-0.00118004322488253	0.00295527056437636	0.0088170404598264	0.0153139616043786	0.021420298360485	0.0262327100927215	0.0289769048278676	0.0290076392549061	0.0258087187250234	0.018992997251609	0.00830237751025628	-0.00639218916123837
-0.6	-0.000504768480592207	0.00179948440815231	0.00624681737812784	0.0119713252354975	0.0181022885001215	0.02379923059869	0.0283197816992106	0.0310276248028328	0.0313924957438481	0.0289901831896893	0.0235025286409313	0.0147174264312906	0.00252882372762529
-0.5	0.000768420677269539	0.0035994774602305	0.00799801120544993	0.0133062955095271	0.0188433951679112	0.0239391815114394	0.0280005117090132	0.0305189776196907	0.0310709057926872	0.0293173574673749	0.0250041285732829	0.0179617497300972	0.00810548624766098
-0.4	0.00135781578135788	0.00421993593135206	0.00820885204634268	0.0128219512819153	0.0175372816077475	0.0218401510987334	0.0252749001221295	0.0274509632784413	0.0280428694014236	0.0267902415580801	0.0234977970486636	0.0180353474066761	0.0103377983988684
-0.3	0.00126341683167284	0.00366085982151695	0.006879339900806	0.0105182925526619	0.0141839478196306	0.0175021393605718	0.0201429469385592	0.0218235817790844	0.0223083865700569	0.0214088354618047	0.0189835340670735	0.0149382194610272	0.00922576018124763
-0.2	0.000538348413956508	0.00200890734439553	0.00411753118455904	0.00651966176357116	0.00892221117969239	0.0110773430336912	0.0127695267912447	0.0138140219943615	0.0140568782613826	0.0133749352869804	0.0116758228421593	0.00889796077425577	0.00501055900693776
-0.0999999999999996	2.07982231403117e-05	0.000631352189721883	0.0016283155781317	0.00278790583018969	0.00394230084249789	0.004967087797327	0.00575599433750591	0.00621792987117365	0.00627698557177942	0.00587243437808258	0.00495873099415266	0.00350551188936932	0.00149759529842242
0	0	0	0	0	0	0	0	0	0	0	0	0	0
0.100000000000001	0.000475953744535562	0.00011485077522986	-0.000767415549836086	-0.00184405572699795	-0.00290469134780133	-0.00382392035828986	-0.00449845622127316	-0.00483976761915951	-0.00477407845395577	-0.00424236784726746	-0.00320037014029871	-0.00161857489385227	0.000517773111670475
0.200000000000001	0.00144865945674696	0.000975904515411405	-0.000673931071376622	-0.00274426135080422	-0.00477177320090615	-0.00650467327754261	-0.00773937432631361	-0.0083013729863049	-0.00804524979008793	-0.00685466916371986	-0.00464237942674358	-0.00135021279218764	0.00305091463343365
0.3	0.00291811713663424	0.00258316122054473	0.000280453435378512	-0.00270061687141868	-0.00560124555931434	-0.00804225875775811	-0.0097227543151212	-0.010384816101436	-0.00981351400839628	-0.007836903949357	-0.00432602785933434	0.000805086304994168	0.00759942456528982
0.4	0.00488432678419741	0.00493662089062982	0.00209573797042929	-0.00171312228884134	-0.0053931084230259	-0.00843667679893642	-0.010448596187696	-0.0110900969645529	-0.010078871108881	-0.00718907220417897	-0.00225131543807116	0.00484732239769305	0.0141633029072389
0.5	0.00734728839943644	0.00803628352566662	0.00477192253377566	0.000218222396927694	-0.00414736179204096	-0.00768792740107759	-0.009916899944038	-0.0104172155756557	-0.00884132109154201	-0.00491117392818584	0.00158175783704598	0.010776495485909	0.0227425496592808
0.600000000000001	0.0103070019823513	0.0118821491256552	0.00830900712541762	0.00309341718588847	-0.00186400566635944	-0.0057960105641816	-0.00812766558414727	-0.0083661719347443	-0.00610086395637933	-0.00100320912137753	0.00717319196601708	0.0185926055696419	0.0333371648214156
0.700000000000001	0.0137634675329421	0.0164742176905955	0.0127069917453553	0.0069124620780411	0.00145695995401874	-0.00276092628824837	-0.00508089310802366	-0.00493696604181866	-0.00185749970339289	0.00453482221624596	0.0145229869488422	0.028295652648892	0.0459471483936433
0.800000000000001	0.0177166850512087	0.0218124892204875	0.0179658763935885	0.0116753570733854	0.00581553506909343	0.00141732542672195	-0.00077658251566735	-0.000129597896878881	0.00388877166741723	0.0117029200846846	0.0236311427855213	0.039885636723659	0.0605725003759638
0.900000000000001	0.0221666545371513	0.0278969637153314	0.0240856610701174	0.0173821021719215	0.0112117196788648	0.00673874458072957	0.00478526619292182	0.00605593250007514	0.011137950156051	0.0205010844839384	0.0344976594760543	0.0533625577939432	0.0772132207683774
1	0.0271133759907697	0.0347276411751269	0.0310663457749418	0.0240326973736493	0.0176455137833326	0.0132033311737743	0.0116046530177437	0.0136196251490433	0.0198900357625085	0.0309293154140075	0.0471225370204414	0.0687264158597445	0.0958693095708836
1.1	0.0325568494120639	0.0423045215998742	0.0389079305080619	0.0316271426785688	0.0251169173824971	0.0208110852058562	0.0196815779587984	0.0225614800500257	0.0301450284867896	0.0429876128748914	0.0615057754186822	0.0859772109210625	0.116540766783483
1.2	0.038497074801034	0.0506276049895732	0.0476104152694776	0.0401654380866801	0.0336259304763581	0.0295620066769752	0.0290160410160858	0.0328814972030222	0.0419029283288944	0.0566759768665907	0.0776473746707772	0.105114942977898	0.139227592406175
1.3	0.04493405215768	0.0596968913442239	0.0571738000591889	0.0496475835979832	0.0431725530649157	0.0394560955871315	0.0396080421896061	0.044579676608033	0.0551637352888231	0.0719944073891052	0.0955473347767262	0.12613961203025	0.16392978643896
1.4	0.0518677814820019	0.0695123806638265	0.067598084877196	0.0600735792124781	0.05375678514817	0.050493351936325	0.0514575814793593	0.0576560182650581	0.0699274493665754	0.088942904442435	0.115205655736529	0.14905121807812	0.190647348881838
1.5	0.0592982627739996	0.0800740729483808	0.0788832697234985	0.0714434249301648	0.0653786267261207	0.0626737757245556	0.0645646588853451	0.0721105221740971	0.0861940705621513	0.10752146802658	0.136622337550186	0.173849761121506	0.219380279734808
1.6	0.0672254960336732	0.0913819681978868	0.0910293545980967	0.083757120751043	0.078038077798768	0.0759973669518233	0.0789292744075638	0.0879431883351503	0.103963598875551	0.12773009814154	0.159797380217697	0.20053524116041	0.250128578997872
1.7	0.0756494812610226	0.103436066412344	0.10403633950099	0.097014666675113	0.0917351383661118	0.0904641256181281	0.094551428046015	0.105154016748218	0.123236034306774	0.149568794787314	0.184730783739062	0.22910765819483	0.282892246671028
1.8	0.084570218456048	0.116236367591754	0.11790422443218	0.111216062702375	0.106469808428152	0.10607405172347	0.111431119800699	0.1237430074133	0.144011376855821	0.173037557963905	0.211422548114281	0.259567012224768	0.317671282754278
1.9	0.0939877076187492	0.129782871736115	0.132633009391665	0.126361308832829	0.122242087984889	0.12282714526785	0.129568349671616	0.143710160330395	0.166289626522692	0.19813638767131	0.239872673343353	0.291913303250223	0.35446568724762
2	0.103901948749126	0.144075578845428	0.148222694379446	0.142450405066474	0.139051977036323	0.140723406251266	0.148963117658766	0.165055475499506	0.190070783307386	0.224865283909531	0.27008115942628	0.326146531271195	0.393275460151055
2.1	0.114312941847179	0.159114488919693	0.164673279395522	0.159483351403311	0.156899475582453	0.15976283467372	0.169615423762148	0.18777895292063	0.215354847209904	0.253224246678566	0.30204800636306	0.362266696287683	0.434100601464582
2.2	0.125220686912908	0.174899601958909	0.181984764439894	0.17746014784334	0.17578458362328	0.179945430535211	0.191525267981764	0.211880592593768	0.242141818230246	0.283213275978417	0.335773214153695	0.400273798299689	0.476941111188204
2.3	0.136625183946313	0.191430917963077	0.200157149512561	0.19638079438656	0.195707301158804	0.201271193835739	0.214692650317612	0.237360394518921	0.270431696368412	0.314832371809084	0.371256782798184	0.440167837307212	0.521796989321918
2.4	0.148526432947393	0.208708436932197	0.219190434613524	0.216245291032973	0.216667628189023	0.223740124575304	0.239117570769693	0.264218358696087	0.300224481624401	0.348081534170564	0.408498712296526	0.481948813310252	0.568668235865724
2.5	0.16092443391615	0.226732158866269	0.239084619742783	0.237053637782577	0.23866556471394	0.247352222753906	0.264800029338007	0.292454485125268	0.331520173998214	0.382960763062861	0.447499002648723	0.525616726308809	0.617554850819623
