# Supplementary material for: Maternal preconceptional and prenatal exposure to El Niño Southern Oscillation levels and child mortality: a multi-country study
Source: Nat Commun. 2024 Jul 17;15:6034. doi: 10.1038/s41467-024-50467-x (PMC11254917; doi:10.1038/s41467-024-50467-x)
Supplement: Supplementary file 4 — Source data [file 41467_2024_50467_MOESM4_ESM.zip › Source Data/Figure 3/MEI 0_cumse.csv]

	lag0	lag1	lag2	lag3	lag4	lag5	lag6	lag7	lag8	lag9	lag10	lag11	lag12
-2.4	0.0389930978019489	0.0430408818478686	0.0383744609255854	0.0394230672284148	0.0404687770015483	0.0395454579331343	0.0388541209539173	0.0400198137662351	0.0424220014649816	0.044255174496485	0.0444255594209528	0.044012151074275	0.0474191127186274
-2.3	0.035390968001025	0.0389139038886764	0.0344741638804608	0.0353500525638017	0.0362657021774859	0.0353627814420687	0.0346547021493084	0.0356571019313449	0.0378148598715572	0.0394630322631453	0.0395819663845005	0.0391429800902447	0.0421867792032486
-2.2	0.0320977224255238	0.0351372579300361	0.0309067077837644	0.0316312332424554	0.0324277055263804	0.031537850106019	0.0308095019256648	0.0316628850259786	0.0336007575071957	0.0350807592495194	0.0351465409799488	0.0346703780731706	0.0373712941003961
-2.1	0.0291164478724192	0.0317164192124215	0.0276802057587451	0.0282762768350844	0.0289650318198256	0.0280815049149315	0.0273301635738637	0.0280497424453277	0.0297930735904122	0.0311221786458105	0.0311331835570184	0.0306079345073284	0.0329862782053695
-2	0.0264482916144231	0.0286553377421764	0.0248022840195563	0.0252944834986142	0.0258876804831012	0.0250049323240837	0.0242293344352404	0.0248315157100791	0.0264063243936394	0.0276021837076326	0.0275572201294816	0.0269713421562086	0.0290476353414491
-1.9	0.02409111297842	0.025954889874274	0.0222785499937493	0.0226930049471102	0.023203584155633	0.0223180554580315	0.0215192872796198	0.022021901249966	0.023454522455477	0.0245349807104789	0.0244338733415658	0.0237774281265139	0.0255727760893373
-1.8	0.0220377945373872	0.0236107528252442	0.0201101709793593	0.0204739679506677	0.0209156159249336	0.0200266607167265	0.0192091618668754	0.0196315291943865	0.0209479087191787	0.0219306530323349	0.0217750672157168	0.0210416568785905	0.0225784171179316
-1.7	0.0202744195861582	0.0216108683016343	0.0182905861995051	0.0186305339620949	0.0190174268228043	0.0181280861160216	0.017300431315291	0.0176630434081725	0.0188876302761998	0.0197896445900521	0.0195840154221592	0.0187732670745171	0.0200760526854486
-1.6	0.0187787300568089	0.0199329897388497	0.0168018801200819	0.0171425911622446	0.0174888238779359	0.0166060183796622	0.0157809213142289	0.0161044920030621	0.017258844700024	0.0180957122519195	0.0178479033663711	0.0169677514914688	0.0180645505335256
-1.5	0.0175194179276604	0.018543123821976	0.0156120003295613	0.0159736146790612	0.0162923258379811	0.0154260885467238	0.0146191370818286	0.0149229746779154	0.0160244336677996	0.0168096179871584	0.0165307817032051	0.0155981885160652	0.0165209244737817
-1.4	0.0164567213286753	0.017395710882641	0.0146743094113147	0.0150705382932851	0.0153729112206548	0.0145347012151052	0.0137619233271509	0.0140619950904732	0.0151228690286116	0.0158671409420335	0.0155704906352487	0.0146094678887514	0.0153930523615978
-1.3	0.0155444300303091	0.016435926481448	0.0139303357999814	0.0143675212105446	0.0146619632359233	0.0138626725820978	0.0131378474093007	0.0134452538216069	0.0144727430294332	0.0151838610404027	0.0148827166084342	0.0139200344050653	0.0145995264491784
-1.2	0.0147329012079259	0.0156036683273505	0.0133151387182766	0.0137925842490866	0.0140843305690894	0.0133327946839199	0.0126656647028571	0.0129860969434559	0.0139827928792652	0.0146654408712777	0.0143714058595576	0.0134320036615341	0.0140387915738417
-1.1	0.0139723401462995	0.0148381258581377	0.0127634639318956	0.013274716217692	0.0135659031082088	0.0128683472336593	0.0122642543755628	0.0125984491737246	0.0135630601502196	0.0142189856557692	0.0139409367560034	0.0130450266049019	0.0136036938943612
-1	0.0132156095410623	0.0140817502733379	0.012214794006948	0.0127492765144741	0.0130393444409086	0.0123996404693209	0.0118602655744568	0.0122050242341356	0.0131330720015976	0.0137613595022596	0.0135053290019154	0.0126677020560458	0.0131946244795458
-0.9	0.0124201335801593	0.0132829092174172	0.0116163297912954	0.012160836733699	0.0124470675809332	0.0118673939109484	0.0113919325911866	0.0117412290449359	0.0126256316805058	0.013223051336773	0.0129926654343844	0.0122234680886352	0.0127270415615591
-0.8	0.0115488329246038	0.0123971215028861	0.01092398454102	0.0114638084810614	0.0117418491636874	0.0112233942933841	0.0108096587574926	0.0111555649297709	0.0119871134275984	0.0125484926150363	0.0123455886471507	0.0116516112194316	0.0121334037669634
-0.7	0.0105702798313611	0.0113871775682973	0.0101020196379506	0.0106216979437156	0.0108859984213731	0.0104295236749013	0.0100747561278117	0.0104081132355395	0.0111758661327048	0.0116944436403425	0.0115196387543304	0.010905520595691	0.0113616877409549
-0.6	0.00945835357274524	0.0102225802636427	0.00912199802042063	0.00960575974182091	0.00984990933278242	0.00945612763445111	0.00915751331785613	0.0094683816070067	0.0101599945265861	0.0106277341924654	0.0104808637997195	0.00995000103442522	0.0103725914206649
-0.5	0.00819165846477264	0.00887868945604378	0.00796154619551541	0.00839355581629552	0.00861052945374015	0.0082803258130282	0.00803527371687359	0.00831322128854724	0.0089152225177615	0.00932307894040295	0.00920350401129607	0.00875865647197478	0.00913667505169151
-0.4	0.00675292415376465	0.007335861164787	0.00660322228039896	0.00696769629915116	0.00715003129224307	0.00688456688733967	0.0066908327659588	0.00692511838273093	0.0074231426475608	0.00776128447270422	0.00766809629023327	0.0073117615401543	0.00763198941816507
-0.3	0.00512866703172707	0.00557889413238332	0.00503373196136387	0.00531497292580155	0.00545489825161261	0.00525562630527417	0.00511132540594937	0.00529101757632113	0.00567002340966754	0.00592803688603735	0.00586019423722616	0.00559481945231019	0.00584245458268609
-0.2	0.00332591550277017	0.00361581265674097	0.00326147694199565	0.00344487988719505	0.00353502922829053	0.00340342289118257	0.00330699443456402	0.00342193024291829	0.00366771902055852	0.00383569136700684	0.00379210566209981	0.00361979631700451	0.00378022478957542
-0.0999999999999996	0.00158976827118357	0.00172567772474097	0.00155398506099077	0.00164169170394624	0.00168410203993372	0.00161907952760717	0.00157047221239719	0.00162401193968495	0.00174144261152246	0.00182209302427324	0.00180120011778132	0.0017180244478236	0.00179413250334766
0	0	0	0	0	0	0	0	0	0	0	0	0	0
0.100000000000001	0.00145123082456108	0.00156929439297138	0.00140682405553509	0.00148645877111489	0.00152350715971719	0.00145949054435853	0.00140966236341539	0.0014556119140227	0.0015628611101595	0.00163742455147965	0.00161841787432348	0.00154112224399266	0.00161016375127132
0.200000000000001	0.00277333300061869	0.00299196781830986	0.00267423010804359	0.00282532505325468	0.00289403295131089	0.00276637677026606	0.00266502012404829	0.0027496793812085	0.00295490484739339	0.00309864771221182	0.00306262987734459	0.00291385029084789	0.00304628074714672
0.3	0.00397757070977979	0.00427981206727674	0.00381167654920627	0.00402593475899328	0.00412090113926486	0.00392928371045677	0.00377418585396799	0.00389077829501629	0.00418581124238667	0.00439419047396664	0.00434329376162534	0.00412879222510451	0.00432069452229386
0.4	0.00507736709830084	0.00544702257437957	0.00483070726429179	0.00509969462673164	0.00521553488179729	0.00495888022068134	0.00474730812606967	0.00488967145451568	0.00526767719955204	0.00553714617565124	0.00547367078535272	0.00519919000694179	0.0054487545704668
0.5	0.00608859594110042	0.00651057993698634	0.00574536154651944	0.00606050639528075	0.00619190240753694	0.0058683559493294	0.00559709445498191	0.00575987968876403	0.00621561824340422	0.00654379249920623	0.00647023862858019	0.00614154521115663	0.00644947654239785
0.600000000000001	0.00702981613688272	0.00749059059062208	0.00657259244860006	0.00692521438001906	0.00706699642954159	0.00667395628962662	0.00633942130839348	0.00651834954346989	0.0070484536662096	0.00743427157244401	0.0073533662682655	0.00697630369070626	0.00734622226497387
0.700000000000001	0.00792238398065558	0.00841051067715041	0.00733263304001146	0.00771402323506212	0.00786129602475914	0.00739553012152234	0.00699399253969206	0.00718617359166585	0.00778941644833709	0.00823326861457586	0.00814797614132413	0.00772851568723855	0.00816728323434126
0.800000000000001	0.00879036298099103	0.00929715027039143	0.00804921296121527	0.00845079476674499	0.00859911917122476	0.00805699845323865	0.00758495240553005	0.00778925594039921	0.00846676171992389	0.00897055160320918	0.00888404984906395	0.00842831295060393	0.00894617278528915
0.900000000000001	0.00966015168013204	0.0101803433417593	0.00874949281995296	0.00916309198793667	0.00930872778891706	0.0086865915902263	0.00814127917007717	0.00835872335504224	0.00911405767156525	0.00968115096810691	0.00959675172506872	0.00911095875098568	0.00972136239938539
1	0.0105597795598013	0.0110921924756576	0.00946357357978544	0.00988181478436061	0.0100220145015444	0.00931664763068186	0.00869669896272178	0.00893078488434932	0.00976986165530851	0.0104048946022542	0.0103258880338127	0.00981617612985994	0.0105351959448749
1.1	0.011517886331086	0.0120658731002179	0.0102234830847414	0.0106402966649631	0.0107736164153083	0.0099827593999141	0.00928882302717843	0.00954570790276161	0.0104764835555367	0.0111850396431912	0.0111144598785521	0.0105865247800782	0.0114318580485334
1.2	0.0125624898106927	0.0131341047979198	0.0110616630670263	0.0114728362920767	0.0115994034197958	0.0107221581500537	0.00995731487876884	0.0102457123688215	0.0112777117231482	0.012065936129532	0.0120062774586373	0.0114648484008582	0.0124545856274128
1.3	0.0137197291627192	0.0143275258522944	0.0120091565259685	0.0124128169388134	0.0125344813935663	0.0115714567859677	0.0107411993987128	0.0110719524048058	0.0122157528263887	0.013090020923657	0.0130429700749263	0.012491213935724	0.013642684497819
1.4	0.0150128013088037	0.01567327516794	0.01309384848653	0.0134907547874881	0.0136110678648265	0.012564171968325	0.0116758520567681	0.0120612390469292	0.01332806845677	0.0142948150017483	0.0142610787424087	0.0137000988640823	0.0150291075371556
1.5	0.0164612651948289	0.0171940442002399	0.0143391431875508	0.0147327018501004	0.0148567130398299	0.0137286275931745	0.0127904872336869	0.0132434352592338	0.0146449768934125	0.0157107167646147	0.0156899970234732	0.0151185831449536	0.0166391843742421
1.6	0.0180807871785763	0.0189077220954267	0.0157633282297054	0.0161593367876845	0.0162932555916568	0.0150867536342941	0.0141068382830724	0.0146402439884203	0.0161886263608412	0.0173601055058844	0.0173512182306732	0.0167659091976619	0.0184906412902741
1.7	0.0198832881327029	0.02082758946909	0.0173796484492834	0.0177858451363215	0.0179366493602561	0.0166539577077733	0.0156392232693464	0.0162655092355604	0.0179733808501784	0.0192577526833457	0.0192588377111584	0.0186542408793093	0.0205946047662243
1.8	0.0218773754281872	0.0229628972754368	0.0191969139547003	0.0196224494037638	0.019797519511114	0.0184398716444738	0.0173956619279369	0.0181265821662371	0.0200071716311456	0.0214121166865937	0.0214208708715288	0.0207901141397221	0.022957082001408
1.9	0.0240689198445486	0.02531963168278	0.0212203822988913	0.0216753161632936	0.0218821462765681	0.0204495708881259	0.0193794682897718	0.0202260979590746	0.0222932118320719	0.0238269717394247	0.0238408539994866	0.0231760488749506	0.0255804722150732
2	0.0264616581617349	0.0279012982249109	0.0234526824880769	0.0239475676574469	0.0241935689102826	0.0226848781725048	0.021590821973621	0.0225636465834109	0.0248316073780281	0.0265029468335787	0.026519331518325	0.0258119696239239	0.028464846536016
2.1	0.0290577429427087	0.0307096203144305	0.0258946326472781	0.0264402082279442	0.0267325950990969	0.0251455016778178	0.0240280452524432	0.0251370831656736	0.027620633252891	0.0294387603801175	0.0294550375955899	0.0286962910761194	0.0316089082738977
2.2	0.0318582013241405	0.033745106091495	0.0285458883770103	0.0291528743109412	0.0294986133656266	0.0278299077832761	0.0266885144801484	0.0279434348465867	0.030657632497951	0.0326321055263027	0.0326457384165127	0.031826667066692	0.035010652535914
2.3	0.0348632941457976	0.0370074784596934	0.0314054176294953	0.0320843906809326	0.0324901902389666	0.0307359298797512	0.0295692487587463	0.0309794692261968	0.0339395939351869	0.0360802323509365	0.0360887841271981	0.0352004668286156	0.0386677880897503
2.4	0.0380727837933274	0.0404959848923351	0.034471827554409	0.0352331559691646	0.0357054793243661	0.0338611615704675	0.0326672576054065	0.034242018940984	0.0374634937031593	0.0397803026235832	0.0397814445113629	0.0388150555377386	0.042577989721126
2.5	0.0414861264285273	0.0442096113664208	0.0377435777106637	0.0385973948730786	0.0391424849642151	0.0372031928144475	0.0359797266182501	0.0377281470179788	0.0412264788660979	0.0437295890355133	0.0437210973357561	0.0426679454209367	0.0467390379961851
