# Supplementary material for: Maternal preconceptional and prenatal exposure to El Niño Southern Oscillation levels and child mortality: a multi-country study
Source: Nat Commun. 2024 Jul 17;15:6034. doi: 10.1038/s41467-024-50467-x (PMC11254917; doi:10.1038/s41467-024-50467-x)
Supplement: Supplementary file 4 — Source data [file 41467_2024_50467_MOESM4_ESM.zip › Source Data/Figure 3/ESPI 0_11_cumest.csv]

	lag0	lag1	lag2	lag3	lag4	lag5	lag6	lag7	lag8	lag9	lag10	lag11	lag12
-2	-0.0154911239752502	-0.0601796597705272	-0.121638864425686	-0.187662196225243	-0.251539830058462	-0.310450617079316	-0.362254661124535	-0.405117765482744	-0.437511432894466	-0.458212865552116	-0.466304965100008	-0.461176332634351	-0.442521268703248
-1.9	-0.0166349952376036	-0.056394328894714	-0.109588934736873	-0.166625020281652	-0.222086521719979	-0.273525070012225	-0.319045693443428	-0.357024130543616	-0.386106830087817	-0.40521095109605	-0.413524362833331	-0.41050564480967	-0.395884086780073
-1.8	-0.0175735089095926	-0.0526924722457796	-0.0981786260869904	-0.146836311730159	-0.194440611952768	-0.238891249103541	-0.278523528571704	-0.311910569262305	-0.337863303596217	-0.355430477510141	-0.363898650456601	-0.362792195403946	-0.351873298836351
-1.7	-0.0183066649912174	-0.0490740898237241	-0.0874079384760369	-0.128296070570765	-0.168602100756828	-0.206549154353264	-0.240688166509364	-0.26977708163881	-0.292780853419667	-0.30887144479439	-0.317427827969818	-0.318035984417178	-0.310488904872083
-1.6	-0.0188344634824778	-0.0455391816285475	-0.0772768719040131	-0.111004296803468	-0.144570988132161	-0.176498785761393	-0.205539607256408	-0.230623667673131	-0.250859479558166	-0.265533852948795	-0.274111895372981	-0.276237011849365	-0.271730904887268
-1.5	-0.0191569043833738	-0.0420877476602498	-0.067785426370919	-0.0949609904282707	-0.122347274078767	-0.148740143327929	-0.173077850812836	-0.19445032736527	-0.212099182011714	-0.225417701973358	-0.233950852666091	-0.237395277700508	-0.235599298881906
-1.4	-0.0192739876939056	-0.0387197879188311	-0.0589336018767546	-0.0801661514451714	-0.101930958596644	-0.123273227052871	-0.143302897178647	-0.161257060715224	-0.176499960780312	-0.188522991868078	-0.196944699849148	-0.201510781970607	-0.202094086855997
-1.3	-0.019185713414073	-0.0354353024042912	-0.0507213984215199	-0.0666197798541706	-0.0833220416857932	-0.10009803693622	-0.116214746353843	-0.131043867722996	-0.144061815863959	-0.154849722632955	-0.163093436922153	-0.168583524659662	-0.171215268809541
-1.2	-0.0188920815438761	-0.0322342911166303	-0.0431488160052148	-0.0543218756552681	-0.0665205233462148	-0.079214572977976	-0.0918133983384219	-0.103810748388584	-0.114784747262655	-0.12439789426799	-0.132397063885103	-0.138613505767673	-0.142962844742538
-1.1	-0.0183930920833149	-0.0291167540558483	-0.0362158546278394	-0.0432724388484641	-0.0515264035779084	-0.0606228351781383	-0.0700988531323848	-0.0795577027119886	-0.0886687549764006	-0.0971675067731812	-0.104855580738001	-0.11160072529464	-0.117336814654989
-1	-0.0176887450323894	-0.0260826912219451	-0.0299225142893937	-0.0334714694337585	-0.0383396823808742	-0.0443228235367073	-0.0510711107357314	-0.0582847306932099	-0.0657138390051953	-0.07315856014853	-0.0804689874808454	-0.0875451832405628	-0.0943371785468925
-0.9	-0.0167790403910995	-0.0231321026149209	-0.0242687949898776	-0.0249189674111512	-0.0269603597551121	-0.0303145380536828	-0.0347301711484617	-0.0399918323322476	-0.0459199993490392	-0.0523710543940358	-0.0592372841136366	-0.0664468796054411	-0.0739639364182493
-0.8	-0.0156639781594454	-0.0202649882347756	-0.0192546967292913	-0.0176149327806425	-0.0173884357006222	-0.0185979787290651	-0.0210760343705761	-0.0246790076291022	-0.0292872360079327	-0.0348049895096991	-0.0411604706363749	-0.0483058143892757	-0.0562170882690595
-0.7	-0.0143435583374269	-0.0174813480815092	-0.0148802195076346	-0.0115593655422321	-0.00962391021740447	-0.00917314556285402	-0.0101087004020741	-0.0123462565837733	-0.0158155489818754	-0.0204603654955194	-0.0262385470490598	-0.033121987592066	-0.0410966340993227
-0.6	-0.012817780925044	-0.0147811821551217	-0.0111453633249077	-0.00675226569592016	-0.00366678330545886	-0.00204003855504957	-0.00182816924295592	-0.002993579196261	-0.00550493827086735	-0.00933718235149705	-0.0144715133516916	-0.0208953992138121	-0.0286025739090391
-0.5	-0.0110866459222969	-0.0121644904556131	-0.00805012818111032	-0.00319363324170659	0.00048294503521467	0.00280134229434829	0.00376555910677852	0.00337902453343476	0.00164459612509145	-0.00143544007763175	-0.00585936954427024	-0.0116260492545141	-0.0187349076982086
-0.4	-0.00915015332918541	-0.00963127298298344	-0.00559451407624267	-0.000883468179591477	0.00282527480461603	0.00535099698533947	0.00667248464712914	0.00677155460531384	0.00563305420600093	0.00324486132607629	-0.00040211562679569	-0.00531393771417204	-0.0114936354668313
-0.3	-0.00700830314570962	-0.00718152973723267	-0.0037785210103047	0.000178229490425232	0.00336020600274526	0.00560892551792404	0.00689260737809597	0.00718401101937634	0.00646043597186113	0.00470372185962716	0.00190024840073204	-0.00195906459278582	-0.00687875721490719
-0.2	-0.00467543019501599	-0.00480790680443486	-0.0025542862229711	8.25705860272493e-05	0.00221752144061225	0.00373776270443075	0.00461505545414654	0.00482519489832858	0.00434801037745101	0.00316736536389314	0.00127115746193944	-0.00134868159222044	-0.00469618593049163
-0.1	-0.00232270335626835	-0.00242259276262073	-0.00135029132473384	-8.25112375709183e-05	0.000946928294110758	0.00167949403396145	0.00209816536731027	0.00218835319586786	0.00193789993772645	0.00133707952735979	0.000378597415623228	-0.000942409430246359	-0.00262837252663052
0	0	0	0	0	0	0	0	0	0	0	0	0	0
0.1	0.00229267987378904	0.00245987148342733	0.00149658775123041	0.00033010429873998	-0.000623263441720054	-0.00130071939745365	-0.00167944064778431	-0.00173986468927505	-0.00146568943572837	-0.000843873218186284	0.000135365215069697	0.00147854669851859	0.00318893164939988
0.2	0.00455533626509878	0.00495702168766126	0.00313947192895739	0.000907801658649028	-0.000922862031049391	-0.00222266415839947	-0.00294015657604263	-0.00303124087195726	-0.00245916836945865	-0.00119454012719905	0.000784693060832346	0.00349323066530944	0.00693842242156913
0.3	0.00678796917392921	0.00749145061270178	0.00492865253318094	0.00173309207972712	-0.000898795767988039	-0.0027658342828375	-0.00378214778477503	-0.00387412854804668	-0.00298043680119089	-0.00105200072703835	0.0019479835372879	0.00604405190037248	0.0112484723165077
0.4	0.00899057860028033	0.0100631582585489	0.00686412956390106	0.00280597556197432	-0.000551064652535938	-0.00293022977076767	-0.00420541427398138	-0.00426852771754321	-0.00302949473092495	-0.000416255017704058	0.00362523664443644	0.00913101040370783	0.0161190813342157
0.5	0.0111631645441522	0.0126721446252026	0.00894590302111774	0.00412645210539053	0.00012033131530682	-0.00271585062219009	-0.00420995604366186	-0.00421443838044704	-0.00260634215866108	0.000712697000803636	0.00581645238227784	0.0127541061753153	0.021550249474693
0.6	0.0133057270055447	0.015318409712663	0.011173972904831	0.00569452170997583	0.00111539213554031	-0.00212269683710466	-0.00379577309381632	-0.00371186053675796	-0.00171097908439903	0.0023348553284849	0.00852163075081223	0.0169133392151951	0.0275419767379397
0.7	0.0154182659844579	0.0180019535209299	0.0135483392150408	0.00751018437573019	0.00243411780816451	-0.00115076841551144	-0.00296286542444483	-0.00276079418647609	-0.000343405508138945	0.0044502199653397	0.0117407717500395	0.0216087095233472	0.0340942631239558
0.8	0.0175007814808918	0.0207227760500034	0.0160690019517472	0.00957344010265362	0.00407650833317941	0.000199934642589614	-0.00171123303554734	-0.00136123932960138	0.00149637857011926	0.00705879091136797	0.0154738753799598	0.0268402170997714	0.0412071086327412
0.9	0.0195532734948464	0.0234808772998835	0.0187359611149502	0.0118842888907461	0.00604256371058506	0.00192941233719848	-4.08759271239117e-05	0.000486804033866136	0.00380837315037552	0.0101605681665698	0.0197209416405729	0.0326078619444679	0.048880513264296
1	0.0215757420263217	0.0262762572705702	0.0215492167046497	0.0144427307400077	0.00833228394038138	0.00403766466831518	0.0020482059008255	0.00278333590392647	0.00659257823262989	0.0137555517309451	0.0244819705318791	0.0389116440574367	0.0571144770186202
1.1	0.0235681870753177	0.0291089159620635	0.0245087687208458	0.0172487656504383	0.0109456690225684	0.00652469163593965	0.0045560124483009	0.00552835628057966	0.00984899381688232	0.0178437416044938	0.0297569620538781	0.0457515634386777	0.0659089998957137
1.2	0.0255306086418344	0.0319788533743635	0.0276146171635385	0.0203023936220379	0.0138827189571461	0.00939049324007196	0.00748254371530221	0.0087218651638256	0.0135776199031328	0.0224251377872161	0.0355459162065701	0.0531276200881909	0.0752640818955766
1.3	0.0274630067258718	0.03488606950747	0.0308667620327277	0.0236036146548067	0.0171434337441146	0.012635069480712	0.0108277997018295	0.0123638625536644	0.0177784564913813	0.027499740279112	0.041848832989955	0.0610398140059764	0.0851797230182088
1.4	0.0293653813274299	0.0378305643613831	0.0342652033284135	0.0271524287487445	0.0207278133834737	0.01625842035786	0.0145917804078828	0.016454348450096	0.022451503581628	0.0330675490801813	0.0486657124040328	0.069488145192034	0.0956559232636104
1.5	0.0312377324465087	0.0408123379361028	0.0378099410505959	0.0309488359038513	0.0246358578752236	0.0202605458715157	0.018774485833462	0.0209933228531205	0.0275967611738727	0.0391285641904241	0.0559965544488037	0.0784726136463639	0.106692682631781
1.6	0.0330800600831082	0.0438313902316291	0.0415009751992748	0.0349928361201273	0.0288675672193642	0.0246414460216792	0.0233759159785672	0.0259807857627377	0.0332142292681155	0.0456827856098405	0.0638413591242674	0.0879932193689662	0.118290001122722
1.7	0.0348923642372284	0.046887721247962	0.0453383057744504	0.0392844293975723	0.0334229414158955	0.0294011208083507	0.0283960708431985	0.0314167371789479	0.0393039078643565	0.0527302133384304	0.0722001264304241	0.0980499623598406	0.130447878736432
1.8	0.0366746449088692	0.0499813309851015	0.0493219327761224	0.0438236157361863	0.0383019804648175	0.0345395702315298	0.0338349504273555	0.0373011771017507	0.0458657969625953	0.0602708473761936	0.0810728563672736	0.108642842618987	0.14316631547291
1.9	0.0384269020980308	0.0531122194430476	0.0534518562042911	0.0486103951359695	0.0435046843661302	0.0400567942912168	0.0396925547310387	0.0436341055311464	0.0528998965628325	0.0683046877231305	0.0904595489348162	0.119771860146406	0.156445311332159
2	0.0401491358047131	0.0562803866218003	0.0577280760589563	0.0536447675969217	0.0490310531198336	0.0459527929874116	0.0459688837542478	0.050415522467135	0.0604062066650676	0.076831734379241	0.100360204133052	0.131437014942097	0.170284866314177
2.1	0.041841346028916	0.0594858325213596	0.0621505923401181	0.0589267331190429	0.0548810867259278	0.0522275663201143	0.0526639374969828	0.0576454279097163	0.0683847272693008	0.0858519873445249	0.11077482196198	0.143638307006061	0.184684980418964
2.2	0.0435035327706397	0.0627285571417255	0.0667194050477764	0.0644562917023332	0.0610547851844125	0.0588811142893246	0.0597777159592438	0.0653238218588905	0.076835458375532	0.0953654466189822	0.121703402421601	0.156375736338296	0.19964565364652
2.3	0.045135696029884	0.066008560482898	0.0714345141819313	0.0702334433467926	0.067552148495288	0.0659134368950429	0.0673102191410308	0.0734507043146575	0.0857583999837614	0.105372112202613	0.133145945511916	0.169649302938804	0.215166885996846
2.4	0.0467378358066491	0.0693258425448771	0.0762959197425829	0.076258188052421	0.0743731766585543	0.073324534137269	0.0752614470423438	0.0820260752770174	0.0951535520939889	0.115871984095418	0.145102451232923	0.183459006807584	0.231248677469942
2.5	0.0483099521009348	0.0726804033276628	0.0813036217297309	0.0825305258192185	0.0815178696742113	0.0811144060160029	0.0836313996631826	0.0910499347459699	0.105020914706214	0.126865062297395	0.157572919584623	0.197804847944637	0.247891028065806
2.6	0.0498520449127413	0.0760722428312551	0.0864576201433756	0.0890504566471851	0.0889862275422589	0.0892830525312446	0.0924200770035476	0.100522282721515	0.115360487820438	0.138351346808547	0.170557350567016	0.212686826349961	0.26509393778444
2.7	0.0513641142420684	0.079501361055654	0.0917579149835168	0.0958179805363208	0.0967782502626973	0.0978304736829941	0.101627479063438	0.110443119203654	0.12617227143666	0.150330837628872	0.184055744180102	0.228104942023558	0.282857406625844
2.8	0.0528461600889162	0.0829677580008595	0.0972045062501546	0.102833097486625	0.104893937835526	0.106756669471251	0.111253605842855	0.120812444192385	0.137456265554879	0.16280353475837	0.198068100423881	0.244059194965427	0.301181434590016
2.9	0.0542981824532848	0.0864714336668715	0.102797393943289	0.110095807498099	0.113333290260746	0.116061639896017	0.121298457341798	0.131630257687709	0.149212470175097	0.175769438197042	0.212594419298353	0.260549585175568	0.320066021676959
3	0.055720181335174	0.0900123880536903	0.10853657806292	0.117606110570742	0.122096307538357	0.12574538495729	0.131762033560267	0.142896559689626	0.161440885297313	0.189228547944888	0.227634700803518	0.277576112653982	0.33951116788667
3.1	0.0571121567345839	0.0935906211613155	0.114422058609047	0.125364006704554	0.131182989668358	0.13580790465507	0.142644334498261	0.154611350198135	0.174141510921527	0.203180864001907	0.243188944939376	0.295138777400668	0.359516873219151
3.2	0.0584741086515146	0.0972061329897474	0.120453835581671	0.133369495899535	0.14059333665075	0.146249198989359	0.153945360155782	0.166774629213237	0.187314347047739	0.217626386368099	0.259257151705926	0.313237579415626	0.380083137674401
3.3	0.0598060370859658	0.100858923538986	0.126631908980792	0.141622578155685	0.150327348485532	0.157069267960155	0.165665110532829	0.179386396734933	0.200959393675949	0.232565115043465	0.27583932110317	0.331872518698856	0.40120996125242
3.4	0.0611079420379378	0.104548992809031	0.132956278806409	0.150123253473004	0.160385025172706	0.168268111567459	0.177803585629401	0.192446652763221	0.215076650806157	0.247997050028005	0.292935453131106	0.351043595250358	0.422897343953209
3.5	0.0623798235074306	0.108276340799883	0.139426945058523	0.158871521851492	0.17076636671227	0.179845729811271	0.1903607854455	0.205955397298102	0.229666118438364	0.263922191321718	0.310545547789736	0.370750809070133	0.445145285776768
3.6	0.063621681494444	0.112040967511541	0.146043907737133	0.167867383291149	0.181471373104224	0.191802122691591	0.203336709981124	0.219912630339575	0.244727796572568	0.280340538924604	0.328669605079058	0.39099416015818	0.467953786723095
3.7	0.0648335159989781	0.115842872944006	0.15280716684224	0.177110837791976	0.19250004434857	0.204137290208419	0.216731359236275	0.234318351887642	0.260261685208771	0.297252092836664	0.347307624999073	0.411773648514499	0.491322846792192
