# Supplementary material for: Maternal preconceptional and prenatal exposure to El Niño Southern Oscillation levels and child mortality: a multi-country study
Source: Nat Commun. 2024 Jul 17;15:6034. doi: 10.1038/s41467-024-50467-x (PMC11254917; doi:10.1038/s41467-024-50467-x)
Supplement: Supplementary file 4 — Source data [file 41467_2024_50467_MOESM4_ESM.zip › Source Data/Figure 3/ESPI 0_11_cumse.csv]

	lag0	lag1	lag2	lag3	lag4	lag5	lag6	lag7	lag8	lag9	lag10	lag11	lag12
-2	0.0259804155882144	0.0354701372174627	0.0425109984374557	0.0503288860294674	0.0566272476378977	0.0619075719607143	0.067272739074422	0.0730405185523923	0.0788173780756802	0.0840619378841948	0.0886384061541833	0.0931968736794085	0.0993147124190174
-1.9	0.0228132548427214	0.0309558391146517	0.0369344433634574	0.0436685572556381	0.0490733929097026	0.0535729975285625	0.058153702996913	0.063109421286117	0.0680962171137428	0.0726332749278546	0.0765982628238324	0.0805672550331058	0.0859392598106751
-1.8	0.0199193452293953	0.0268052114783397	0.0317820827069143	0.0375061550964812	0.0420772741302379	0.0458454981537797	0.0496927142683458	0.0538924755512652	0.0581452689206373	0.0620235718737212	0.0654158694964789	0.0688309240092436	0.0735074947696835
-1.7	0.0173050215814925	0.0230265053143033	0.0270616594570401	0.0318497553062466	0.0356469897101716	0.0387325929201511	0.0418968276580417	0.0453968460470649	0.0489721255854217	0.0522405949162479	0.055098605588398	0.057994663765916	0.0620265640415097
-1.6	0.0149773972104159	0.0196303637410382	0.0227839887923629	0.0267108797047562	0.0297942899966287	0.0322453955712297	0.0347766082238915	0.0376333211316516	0.0405882305607994	0.0432960573897225	0.0456576212394473	0.0480687306070522	0.0515072064957165
-1.5	0.0129435919223985	0.0166301177049577	0.0189642787356409	0.0221062287278358	0.0245366160472598	0.026400838799562	0.0283484531249542	0.0306187732000734	0.0330115070238673	0.0352083271727279	0.0371104572267543	0.0390692897693457	0.0419662153284743
-1.4	0.0112088951873566	0.014041328339764	0.0156237387721706	0.0180601625041864	0.0199003046636495	0.0212254845336234	0.0226387890767279	0.0243806998969809	0.0262712298693299	0.0280074724935141	0.029485992284999	0.0310230677178552	0.0334310760108325
-1.3	0.00977326274812571	0.0118793010073335	0.0127907215482407	0.0146075978010131	0.0159251418612758	0.0167618423826033	0.0176916849515026	0.0189657394919679	0.0204172258403325	0.0217448865541941	0.0228341063951923	0.0239766389932711	0.0259490595111447
-1.2	0.00862597037943556	0.0101524449977994	0.0104986676373663	0.0117949055331748	0.0126686235769947	0.0130772257464106	0.0135816269019988	0.0144548661192583	0.0155365089561238	0.0165110615732506	0.017244404059691	0.0180152581460242	0.0196052377424085
-1.1	0.00773970662477681	0.00884979630221474	0.00877425046590947	0.0096705168456586	0.0102010794463638	0.010267988670341	0.010427463621054	0.0109831143367125	0.0117756575681042	0.0124610227335088	0.0128766772834088	0.0132973158658837	0.0145545335887531
-1	0.00706740447448292	0.00792573718993039	0.0076079244014369	0.00824946363629622	0.00856774226603207	0.00842683486979439	0.00837091388667477	0.00872478292715011	0.00932751640424786	0.00980655559017661	0.00996899466644915	0.0100819496919473	0.0110469307267654
-0.9	0.00654523499381038	0.00729307465179104	0.00691639373528353	0.00745232569559196	0.00770210760302915	0.00752359899836186	0.00742853300470714	0.00772495182081859	0.00824892532113597	0.00862794234007655	0.00865750975298145	0.00857743317206488	0.00929251190956346
-0.8	0.00610154666843839	0.0068350296639875	0.00653793039408509	0.00707963134318525	0.0073695642751631	0.00728789115600401	0.00729426251314296	0.00764379088494161	0.00817354830916907	0.00854732795748725	0.00857852351083928	0.00846890681503013	0.00901546104311348
-0.7	0.00566722854240936	0.00643036082115971	0.00628072043016759	0.0068772186337698	0.00725077665456515	0.00731387068565234	0.00746477705476226	0.00789977292344429	0.0084655152074414	0.00887610430933256	0.00897577325727111	0.0089331904036556	0.00940344644430364
-0.6	0.00518282925997846	0.00597437190950433	0.00597844737318282	0.00662503648973687	0.00707245600099367	0.00726286634989676	0.00753351534000645	0.00803275118040435	0.00862303939190631	0.00906676907768622	0.00923802832653049	0.00927897014856046	0.00972149568871102
-0.5	0.00460111073847479	0.00538693988819853	0.00551162537914061	0.00617040027549279	0.00665276066288612	0.00692398046772995	0.00726358344840524	0.00778358272871906	0.00836553654130748	0.0088152691389511	0.00903271368164289	0.00913702709370698	0.00955800766652208
-0.4	0.00388644370410625	0.00461092158969208	0.00480208975259464	0.00541763165584261	0.00588281206329237	0.00617900071748612	0.00652996386670468	0.00701934418599163	0.00755001397299145	0.00796815066002374	0.00819634743694912	0.00833143474255665	0.00871257179648846
-0.3	0.00301308636075676	0.00360734003492908	0.00380076372949555	0.00430892705547833	0.00469927127088673	0.004962590633185	0.00526649906371584	0.00567104542431207	0.00610260400085202	0.00644679118055659	0.0066469243567707	0.00677622181725551	0.00708651733460214
-0.2	0.001979581278083	0.00237303023284936	0.00250470942440942	0.00284220758917018	0.00310214946303959	0.00327880093146089	0.00348175131881379	0.00375021019020977	0.00403620450922604	0.004265149947853	0.00440000193955863	0.00448821776245092	0.00469325506263528
-0.1	0.000958583637115381	0.00114726217272447	0.00120880564230793	0.00137109368463701	0.00149591746661399	0.00158009724969034	0.00167699103393386	0.00180594388990665	0.00194380479545213	0.00205430071840676	0.0021192545755301	0.0021613993160924	0.00225971748549575
0	0	0	0	0	0	0	0	0	0	0	0	0	0
0.1	0.00089845898392624	0.00107101685061915	0.00112341918670783	0.00127274056267123	0.0013872198673029	0.00146293528746953	0.00155055797922143	0.00166901961507377	0.00179677003864831	0.00189943880863007	0.00195947288548144	0.00199770719335322	0.00208794402624795
0.2	0.00173939923196375	0.00206838228980585	0.0021634338460484	0.00244906291517267	0.00266762261903541	0.00281039396578227	0.0029762461588926	0.00320275219254185	0.0034483315896226	0.00364598887084673	0.00376116595384639	0.00383374423994926	0.00400651222672112
0.3	0.00252578543677261	0.00299507521808813	0.00312234482990815	0.00353122003468528	0.00384340324998312	0.0040443508276416	0.00427890209387071	0.0046031242740606	0.00495683260442455	0.00524196940317556	0.00540743229833627	0.0055104898011089	0.00575852637907997
0.4	0.00326098628160642	0.00385451764534411	0.00400282948593878	0.00452184324505074	0.00491713300647134	0.00516712971850782	0.00546069620640011	0.0058724141060056	0.00632481166693561	0.00669011935429464	0.00690105113928257	0.00703075583237967	0.00734732289652771
0.5	0.00394882147869113	0.00465063901712052	0.00480800934024936	0.00542401431191197	0.00589183410930212	0.00618147681556906	0.00652420460686558	0.00701332945386293	0.00755528378614152	0.00799368889562163	0.00824532090965005	0.00839788296018816	0.00877686499204249
0.6	0.00459360870076592	0.0053879457853231	0.00554152895427619	0.0062413512168555	0.00677106993144225	0.00709065070635057	0.00747249981732532	0.00802910487437868	0.00865184735870411	0.00915655321871555	0.00944417514574994	0.0096158594698857	0.0100518817995594
0.7	0.00520020753301098	0.00607159423230124	0.00620764660343379	0.00697810936617009	0.00755905325606536	0.00789853292831768	0.00830926387935585	0.00892362345986106	0.00961881761615507	0.0101833541188686	0.0105023268461678	0.010689469865007	0.0111780407525033
0.8	0.00577405646912176	0.00670746312692477	0.00681133659301909	0.0076392995318474	0.00826077512803963	0.00860976305688397	0.00903892920887199	0.00970156913255739	0.0104613929153681	0.0110796758540051	0.0114254480454783	0.0116244801446845	0.0121621604336881
0.9	0.00632119781470882	0.00730222093437341	0.00735840157306356	0.00823082277778044	0.00888215619150731	0.00922990255077102	0.0096668533424247	0.0103686165790401	0.0111858611505646	0.0118522625980371	0.0122203922813339	0.0124278680061084	0.0130124715889737
1	0.00684828434229934	0.00786338008990071	0.00785559089502889	0.00875962065849452	0.00943022090201122	0.00976563101637895	0.0101995340878904	0.0109316665527821	0.0117998539790763	0.0125092850392342	0.0128954680012659	0.0131081066895111	0.0137389334118333
1.1	0.00736256097346668	0.00839932852166106	0.00831071763839534	0.00923383566916555	0.00991329207362672	0.0102249767271488	0.0106448709469299	0.0113991338982129	0.0123126557326876	0.0130606625264491	0.0134607699789299	0.0136755103326084	0.0143536094579844
1.2	0.0078718150435841	0.00891932665406563	0.00873276232161577	0.00966297183327346	0.010341198176663	0.0106175791865021	0.0110124759579683	0.0117812930975617	0.0127355705472738	0.0135184432946364	0.0139285721268387	0.0141426450512954	0.0148711008652035
1.3	0.00838429024407372	0.00943345730743802	0.0091319457351373	0.0100580381660648	0.0107254779169256	0.0109549739430783	0.0113140306027457	0.0120906794676576	0.0130823433112148	0.0138972365867235	0.0143137765252347	0.0145248011774972	0.0153090213627563
1.4	0.00890856240974343	0.00995251720762537	0.00951974767000973	0.01043164881938	0.0110795555018739	0.0112508772420183	0.0115636726610845	0.0123425304290721	0.0133696145372814	0.0142146739906519	0.0146343969487724	0.0148405047957212	0.0156884757417459
1.5	0.00945337986487637	0.0104878431582188	0.00990884438524798	0.010798044393107	0.0114188462638169	0.0115214293492774	0.0117783750041881	0.0125552269213781	0.0136173627721213	0.0144918498120765	0.0149120271558383	0.0151120169953387	0.0160344685913547
1.6	0.0100274764981046	0.0110510737213137	0.0103129382903052	0.0111729923512444	0.0117607387246261	0.0117853313572455	0.0119782454149422	0.0127506572216215	0.013849248574436	0.014753650254283	0.015172202676158	0.0153657246005402	0.0163761245309304
1.7	0.0106393710144296	0.0116538578437367	0.0107464617717896	0.0115735258266012	0.0121243917358978	0.0120637862199282	0.012186635186249	0.012954376035596	0.0140927248984735	0.0150288330002471	0.0154445136288142	0.0156322702944973	0.0167465554578009
1.8	0.0112971695244839	0.0123075331937737	0.011224155477499	0.012017495285463	0.0125302931831674	0.01238014300493	0.0124299071765197	0.0131953844212663	0.0143787358750937	0.0153496794654533	0.0157622819666677	0.0159462208929082	0.0171821902457341
1.9	0.0120083895489041	0.0130228058539305	0.0117605483304046	0.0125229400866391	0.0129995592329302	0.0127591631377235	0.0127367091267489	0.0135053435127629	0.0147408237724652	0.015751045838492	0.0161616149166324	0.0163450689039886	0.0177214280965172
2	0.0127798210957028	0.013809466207986	0.0123693955230801	0.013107333275966	0.0135530126391937	0.0132258969261578	0.0131366641881284	0.0139171055390746	0.0152135486630441	0.0162687299273857	0.0166797347572092	0.0168674574402267	0.0184026237056187
2.1	0.0136174351573436	0.0146761715715669	0.0130631509469131	0.0137867991589015	0.0142101523063201	0.0138042769235093	0.0136585518170899	0.0144626334540631	0.0158303229315966	0.0169372696497698	0.0173526898946463	0.017550742294293	0.01926164922859
2.2	0.0145263430973151	0.0156303150847883	0.0138525516515994	0.0145754285933861	0.0149881842813629	0.0145156634532881	0.0143282740641161	0.0151706495773722	0.0166210262772583	0.0177875449231824	0.018212825743755	0.018428304748927	0.0203295108602915
2.3	0.0155108036579501	0.0166779857756622	0.0147463706304602	0.0154848051284612	0.0159012929209412	0.0153776470761007	0.0151670717779414	0.016064566524654	0.0176099568000514	0.0188447316044543	0.0192865939709942	0.019527245252546	0.0216305786859149
2.4	0.0165742691778617	0.0178240107358212	0.0157513573024793	0.0165238062618554	0.0169602762422919	0.0164033656111148	0.0161904404462732	0.0171612422879526	0.0188146368412577	0.0201271113655841	0.0205932470471017	0.0208670458466422	0.0231818265205782
2.5	0.0177194598244787	0.0190720604990183	0.016872346355571	0.0176986775045267	0.0181725720461767	0.0176014379633137	0.0174079659898735	0.0184708226272077	0.0202457057117817	0.0216459596373413	0.0221446739441071	0.0224594622506017	0.0249931407327448
2.6	0.0189484542131825	0.0204247944999583	0.018112488318223	0.0190133197932523	0.0195426053944458	0.0189764324378754	0.0188239818771168	0.0199975441904883	0.0219077552644047	0.0234063698069101	0.0239462416625696	0.024309478527669	0.0270684322582485
2.7	0.0202627861272314	0.0218840244044835	0.0194735454418226	0.0204697019238708	0.0210723318048337	0.0205296645809196	0.0204387229057415	0.0217411009870095	0.0238007126498266	0.0254086280400174	0.0259982371305216	0.0264168731947329	0.0294071324071532
2.8	0.0216635393790211	0.023450877377762	0.020956202123442	0.0220683113472226	0.0227618451724141	0.0222600978172655	0.0222496087410487	0.0236981354263383	0.025921342264356	0.0276497188927184	0.0282974592507462	0.0287779121071476	0.0320056916792902
2.9	0.0231514354385894	0.0251259469781489	0.0225603534188131	0.023808578328126	0.02460995029886	0.0241651751142627	0.0242523896738755	0.0258635442832993	0.0282645655443674	0.0301246614863315	0.0308386358712674	0.031386829637198	0.0348588445996238
3	0.0247269107972878	0.0269094247631996	0.0242853512312265	0.0256892362475229	0.0266146432574384	0.0262414909876214	0.0264420287553982	0.028231463461301	0.0308244643382381	0.0328275375189594	0.033615514063523	0.0342369497461655	0.0379605526647587
3.1	0.0263901828784279	0.0288012100005833	0.0261302010208934	0.0277086047523065	0.0287734805879908	0.0284852814734812	0.0288133057716503	0.0307959259766053	0.0335949598893047	0.0357521971738	0.0366216073586724	0.037321440817361	0.0413046385581635
3.2	0.028141304592924	0.0308009978298573	0.0280937107093503	0.0298647984274919	0.031083842990887	0.0308927507232179	0.0313611877604152	0.0335512530281485	0.036570224025229	0.0388926949373453	0.039850655299224	0.0406337698731263	0.0448851718414161
3.3	0.0299802084257388	0.0329083479455203	0.0301745981406618	0.0321558719034958	0.0335431111889468	0.0334602695125623	0.0340810285274542	0.0364922543988527	0.0397448965498345	0.0422435269835174	0.0432968720481493	0.0441679403500099	0.0486966759016206
3.4	0.0319067413392088	0.0351227366596439	0.0323715651263589	0.0345799149582477	0.0361487747639211	0.036184482241262	0.0369686546455072	0.0396143055295728	0.0431141753091264	0.0457997360751906	0.0469550546474726	0.0479185884046398	0.0527342168327086
3.5	0.0339206919097832	0.0374435953672413	0.0346833459431953	0.0371351105746094	0.0388984930701368	0.0390623531730089	0.0400203821982095	0.0429133515915303	0.0466738293890024	0.0495569349677252	0.0508206053590894	0.0518809943174808	0.0569934200146547
3.6	0.0360218110764298	0.0398703382410928	0.0371087371055541	0.039819766853061	0.0417901236943343	0.0420911749575189	0.0432329949127753	0.0463858724964424	0.0504201700172149	0.0535112838267262	0.0548895058643561	0.0560510475523234	0.0614704459408812
3.7	0.0382098277483099	0.0424023816131061	0.0396466138990644	0.0426323312547768	0.0448217300413864	0.0452685554337223	0.0466037033509001	0.0500288300703456	0.0543500011666826	0.0576594446295964	0.0591582676470735	0.0604251898804137	0.0661619456536236
