# Supplementary material for: Maternal preconceptional and prenatal exposure to El Niño Southern Oscillation levels and child mortality: a multi-country study
Source: Nat Commun. 2024 Jul 17;15:6034. doi: 10.1038/s41467-024-50467-x (PMC11254917; doi:10.1038/s41467-024-50467-x)
Supplement: Supplementary file 4 — Source data [file 41467_2024_50467_MOESM4_ESM.zip › Source Data/Figure 3/ONI 0_59_cumse.csv]

	lag0	lag1	lag2	lag3	lag4	lag5	lag6	lag7	lag8	lag9	lag10	lag11	lag12
-1.8	0.0278912319306589	0.0293778455034215	0.0228226236233	0.0217206456240535	0.0228580428100958	0.0231996968318355	0.0236164435795598	0.0250040554525976	0.0270132133491573	0.0286575936951393	0.0293952920278107	0.0299349431842654	0.0327235968927661
-1.7	0.0250347190261393	0.0261560140802783	0.0199677502307073	0.0188643575620999	0.0198223869311367	0.019974992878089	0.0201656434217078	0.0212924524500794	0.0230494414817247	0.0244861735031232	0.0250529930778784	0.025365301233691	0.0277026100137956
-1.6	0.0224351893819743	0.023242111002724	0.0174087067711556	0.0163114899042412	0.0171092173248903	0.0170932914559132	0.0170833765718344	0.0179832488331205	0.0195240530320285	0.0207806422106476	0.02119111978578	0.0212817047989259	0.0231877600221744
-1.5	0.020087989472873	0.0206339747857048	0.0151504794655082	0.0140701798981742	0.0147278034249841	0.0145674610150204	0.0143870410532382	0.0150971517901921	0.0164592538964043	0.0175641194215728	0.0178347066931833	0.0177109027955532	0.0192041490545208
-1.4	0.0179854226844285	0.0183259593142733	0.0131960416991434	0.0121474721314857	0.0126865837853363	0.0124112806273314	0.0120975454257823	0.0126594361248608	0.0138808890420703	0.0148627027525195	0.0150133091047556	0.014688025832982	0.0157867388384475
-1.3	0.0161157127095534	0.0163071901805541	0.0115436094611628	0.0105460569119374	0.010989689760635	0.0106358163047778	0.010235800369729	0.0106957567080396	0.0118127649198989	0.0126988926342393	0.0127548454874144	0.0122534736939524	0.0129805678173853
-1.2	0.014461965413586	0.0145596022563736	0.0101826030123582	0.00925882743746083	0.00963092401056296	0.00924178310599635	0.00881282557229103	0.0092198203845749	0.0102625618719903	0.0110765603652586	0.0110696980940005	0.0104384648491315	0.0108319623893567
-1.1	0.0130013716745404	0.0130562080227316	0.00908905512929844	0.00826207883033284	0.0085859831356218	0.00820803076148307	0.00781194199893004	0.00821120160214626	0.00919951025885877	0.0099586732437011	0.00992494290909064	0.00923272251469529	0.00935908004255569
-1	0.0117049573943346	0.0117602792649199	0.00822248222678999	0.00751056643439649	0.00780656918349941	0.00748135456896084	0.00717100125572725	0.0075945883543427	0.00853691803948293	0.00925155854371291	0.00922391702888226	0.00854763594609094	0.00850252538539856
-0.9	0.0105381387593529	0.0106260937375275	0.00752673893889467	0.0069387986888197	0.00722160120552978	0.00697697179056345	0.00678258225620231	0.00724338928254453	0.00813994626114686	0.00881461328549976	0.00881529928309131	0.00821548842704307	0.00809940788614343
-0.8	0.0094621455673895	0.00960144251134752	0.00693570370346623	0.00646976887978019	0.00674709228420296	0.00659314176691055	0.00651851474889911	0.0070119760569029	0.00785839383986484	0.00849331126504811	0.00853117665557494	0.00803877936471471	0.00792682461685226
-0.7	0.00843609513557833	0.00863137720152497	0.006381603784126	0.00602681578676	0.0062996365910757	0.00623093974179253	0.0062599718631462	0.00677021491650326	0.00755906374223843	0.00815078450362478	0.00822387207124753	0.00784435423300327	0.00777608858961481
-0.6	0.00741928101741052	0.00766216589245051	0.00580235465150797	0.00554270937997427	0.00580657360420482	0.00580755184699395	0.00591356548020729	0.00641894237618079	0.00713982339795954	0.00768151331040169	0.00778118804616935	0.00750499797242932	0.00749159891890855
-0.5	0.00637321074045528	0.00664447271418307	0.00514567840570431	0.00496347827659728	0.00521005938380462	0.00525997761970931	0.00541251329649347	0.00588883850963207	0.00652838613620012	0.00701020787974413	0.00712436719971777	0.00693517166626915	0.00697001554773493
-0.4	0.00526309355251335	0.00553528022673758	0.00437005429880521	0.00424814971878564	0.00446655213934901	0.00454278356031812	0.00471112096156478	0.0051331890689265	0.00567536335317917	0.00608499889898036	0.0061999604945007	0.00607917754238638	0.00614558729254089
-0.3	0.00405877056494942	0.00429868089131227	0.00344378525991301	0.00336665317075924	0.00354434349969688	0.00362406117023664	0.00377857969440716	0.00412079247149569	0.00454735115276574	0.00487055195350805	0.00497201777034181	0.00490085607063852	0.00497668281600291
-0.2	0.00273564499742883	0.0029063608197578	0.00234368742250714	0.00229772620747735	0.00242117698363226	0.00248198216266381	0.00259435570441923	0.00283094446951288	0.00312199134351443	0.00334312206785645	0.00341663825542342	0.00337682337637656	0.00343698659501839
-0.0999999999999996	0.00133251480170596	0.00140946091338479	0.00112791444144818	0.00110439026841457	0.00116424438887742	0.00119129180226848	0.00124308139188567	0.00135704625846459	0.00149908408037304	0.00160733313785396	0.00164284874673235	0.00162171566418633	0.00164841560446782
0	0	0	0	0	0	0	0	0	0	0	0	0	0
0.100000000000001	0.00125734148432261	0.0013146734884768	0.00103030344879454	0.00100525610435121	0.00106082970572124	0.00107937814517518	0.00112029311772314	0.00122436507808418	0.00135897554544146	0.00146225074867212	0.0014946060434585	0.00146984485819289	0.00148867543479876
0.2	0.00244552086846892	0.0025405394746943	0.00196710047515193	0.00191571160273403	0.00202293608802997	0.00205106269104789	0.00212162055311279	0.00232037245366253	0.0025831947916575	0.00278553571074239	0.00284723043490917	0.00279384478124406	0.00282426986662353
0.3	0.00357125804884271	0.00368445250620644	0.0028153197152326	0.00273660779578815	0.00289197917124084	0.00292021372591721	0.0030087167722769	0.0032933624740311	0.00367919415552099	0.00397726339173032	0.00406545604553671	0.00397936009022819	0.00401497718413772
0.4	0.00464202206529663	0.00475423884623517	0.00358088336233726	0.0034742881155234	0.00367478912515439	0.00369315682852226	0.0037874745422281	0.00414996044337242	0.00465497510892829	0.00504641663101106	0.00515847623356845	0.00503539946664471	0.00507089988634574
0.5	0.00566605585036383	0.00575878534489956	0.00427090085274587	0.00413642086113971	0.00437959428973658	0.0043776535352432	0.00446525533963554	0.00489841082078824	0.00552033972092624	0.00600387948704779	0.00613742878154696	0.00597299244495474	0.00600449335411006
0.600000000000001	0.00665237870855648	0.00670810987882927	0.0048938807415941	0.00473224217432486	0.00501626578463658	0.00498321454385836	0.00505127173402173	0.00554898352042364	0.00628727721194437	0.00686279888109689	0.00701576508868314	0.00680561413292847	0.00683106995048336
0.700000000000001	0.00761075975339264	0.00761340027756825	0.00545994669900434	0.00527280034509702	0.00559655738905402	0.00552144201657265	0.00555704084436548	0.00611444748689575	0.00697038357364794	0.00763895610402835	0.00780962904328639	0.00754963867127113	0.00756932803184423
0.800000000000001	0.00855165621801368	0.00848700649165799	0.0059810317183491	0.00577116673784757	0.00613430340020594	0.00600636778441499	0.00599688798274148	0.00661058415878864	0.00758727211026638	0.00835110028325113	0.00853819648726851	0.00822476980405783	0.00824183143981386
0.9	0.00948611244371973	0.00934237032614487	0.00647100956837487	0.006242559007293	0.00664551830643642	0.0064547251895563	0.00638844240835436	0.00705667370911324	0.00815889736601901	0.00902116607066365	0.00922389575743019	0.00885435724915104	0.00887531120685046
1	0.0104256185663647	0.0101938795578951	0.00694570731459058	0.00670430398982802	0.00714832608867236	0.00688605697730124	0.00675300905536059	0.00747582829523153	0.00870967272444657	0.00967426777792932	0.00989239926689716	0.00946546295560791	0.00950060608084441
1.1	0.0113819322868027	0.0110566396434245	0.00742273435142855	0.00717556158814997	0.0076626447897038	0.00732253288426232	0.00711562918068345	0.00789498018326819	0.00926722893942505	0.0103383474765398	0.0105722613570639	0.010088511711544	0.0101520355867955
1.2	0.012366872062526	0.011946166647155	0.00792107249533079	0.00767675231727856	0.00820957772104233	0.00778835394163195	0.00750459324507005	0.00834429537527981	0.00986166773364764	0.0110433788188752	0.0112941027713745	0.0107563808273938	0.0108660601586143
1.3	0.0133920946737503	0.0128780182018242	0.00846040850716615	0.0082286912841277	0.00881052490815583	0.00830868712458384	0.00795020810865272	0.00885583967455508	0.0105242475686349	0.0118201122324793	0.0120893280261461	0.0115028897878601	0.0116792658468487
1.4	0.0144688733250553	0.0138673923853241	0.00906025566034282	0.00885152325375267	0.00948611712719106	0.00890821473025401	0.00848281635901744	0.00946152999719928	0.0112856086717766	0.0126984859769219	0.0129885035782103	0.0123608440381025	0.012625983326369
1.5	0.0156078933450007	0.0149287335300648	0.00973898663496402	0.00956364208518947	0.0102551549361313	0.00960955481537944	0.00913040048691833	0.0101907255557801	0.0121738485854009	0.0137059720680014	0.0140196715766585	0.013359997125312	0.0137360760192607
1.6	0.0168190807541166	0.0160753858067131	0.0105129508713794	0.0103808124174704	0.0111337602483959	0.0104319145667731	0.00991640060332201	0.0110680751192783	0.0132128825245332	0.0148661956238713	0.0152069440704845	0.0145253958069886	0.0150334423660432
1.7	0.0181114747936406	0.0173193286610951	0.0113958426017338	0.0113156615762473	0.0121348943457601	0.0113902904000116	0.0108583830674874	0.0121122187554323	0.0144214637335104	0.0161981038768019	0.0165696583381776	0.0158764731396346	0.0165355272712402
1.8	0.0194931498692701	0.0186710144633065	0.0123984167735812	0.0123775950855018	0.013268286146676	0.012495336431202	0.011967851834303	0.0133356052682877	0.0158130104736522	0.0177157881194308	0.0181221975732186	0.0174269946334567	0.0182537732252786
1.9	0.0209711864997958	0.0201393120188252	0.0135285511387321	0.0135730692966765	0.0145407034059867	0.0137537992894543	0.0132510254929596	0.0147452497145712	0.017396120294247	0.0194288694771512	0.0198743855054001	0.0191856925631215	0.0201946772708767
2	0.0225516859102826	0.0217315444783978	0.0147915706144746	0.014906083873277	0.0159564353554129	0.0151692827535518	0.0147101204829762	0.0163439943687968	0.0191754904129061	0.0213432392013184	0.0218322415935949	0.0211572795052467	0.022361060790933
2.1	0.0242398196065151	0.0234536000336083	0.0161907141597531	0.0163787503727949	0.0175178502363831	0.0167430981952206	0.0163446877905364	0.0181318398914795	0.0211529509969373	0.0234619270235036	0.0239988662733014	0.0233435416159757	0.0247532572808681
2.2	0.0260399038205845	0.0253100897718386	0.0177276340176443	0.0179918301522872	0.0192259257734995	0.0184750316643807	0.018152727342347	0.0201070750048528	0.023328405037133	0.0257859267736632	0.0263752825048503	0.0257443119173857	0.0273700696234651
2.3	0.0279554888904248	0.0273045283464991	0.0194028518688432	0.0197451841523664	0.0210806966743878	0.0203639498594782	0.0201314902780727	0.0222671077863811	0.0257005772042022	0.028314886548601	0.0289611393219047	0.0283582357646442	0.0302094650628195
2.4	0.0299894549375834	0.0294395177510092	0.0212161345280567	0.0216381175118504	0.0230816013576522	0.0224082348647679	0.0222779946948221	0.0246090146360035	0.0282675560419255	0.0310476355497859	0.0317552490189737	0.0311833206698403	0.0332690402130816
2.5	0.0321441070914575	0.0317169204074368	0.0231667807427901	0.0236696264234914	0.0252277336794897	0.0246060726927614	0.0245893245002846	0.0271298697058386	0.0310271575490259	0.0339825590656587	0.0347559696476174	0.0342173032884625	0.036546310501143
2.6	0.0344212655150645	0.0341380134458663	0.0252538274113928	0.0258385652719135	0.0275180161188964	0.0269556315123608	0.0270627825247112	0.0298269227549225	0.0339771525633641	0.0371178500900276	0.0379614618098206	0.037457878386293	0.0400388770209233
