# Supplementary material for: Maternal preconceptional and prenatal exposure to El Niño Southern Oscillation levels and child mortality: a multi-country study
Source: Nat Commun. 2024 Jul 17;15:6034. doi: 10.1038/s41467-024-50467-x (PMC11254917; doi:10.1038/s41467-024-50467-x)
Supplement: Supplementary file 4 — Source data [file 41467_2024_50467_MOESM4_ESM.zip › Source Data/Figure 3/abNino34 0_59_cumse.csv]

	lag0	lag1	lag2	lag3	lag4	lag5	lag6	lag7	lag8	lag9	lag10	lag11	lag12
-2	0.0284048522135407	0.0306240204631005	0.0253179360329317	0.0250033970536929	0.0263013995682201	0.026769851503636	0.0273744590982841	0.0289367049364451	0.031074583592464	0.0328353727929183	0.0337323737945909	0.0345322551879949	0.0376896639266964
-1.9	0.0255799178061181	0.0273921593253102	0.0223491105329318	0.0219508460023552	0.023048077164094	0.0233398546814568	0.0237371989975401	0.0250425357475316	0.0269158283249098	0.0284546795080376	0.0291770210630285	0.0297616124799481	0.0324793966493721
-1.8	0.0229834273327803	0.024433825412237	0.0196450461171542	0.0191734518698323	0.0200878458274293	0.0202194883076204	0.0204298208230945	0.0215052684105841	0.0231426517797072	0.0244816221512044	0.0250411316604245	0.0254172636913702	0.0277183158238747
-1.7	0.0206146253442884	0.0217503710084065	0.0172111943598879	0.0166785359985043	0.0174290244572782	0.0174190320018207	0.0174649414170609	0.0183394764807563	0.019770907818219	0.0209329118110922	0.0213422181903784	0.0215168786142968	0.0234231550375608
-1.6	0.0184712961470941	0.0193417455277009	0.0150528710985524	0.0144740424444132	0.0150809237997498	0.0149507923472996	0.014858540799928	0.0155638319280842	0.0168205527562546	0.0178294186379284	0.0181027571418759	0.0180844217161628	0.0196171824988675
-1.5	0.0165490211179009	0.0172054096092975	0.0131740303234274	0.0125673434764925	0.0130526699279488	0.0128281776275864	0.0126294538606766	0.0132006041113918	0.0143147128122572	0.0151950282787034	0.0153495702687273	0.0151509929680715	0.0163319435868776
-1.4	0.0148402494009592	0.0153348315834641	0.0115750490946075	0.0109626890489161	0.0113504793314869	0.0110628127684548	0.0107963737434067	0.0112721261155176	0.0122753077853378	0.0130518340217353	0.0131094749167017	0.0127525532408106	0.0136070342091536
-1.3	0.0133332616743583	0.0137176503116026	0.0102493473772375	0.00965681228559642	0.00997269731095394	0.00965836246166014	0.00936997407868072	0.00979121397429628	0.0107123377011531	0.0114087922723359	0.0113975277317359	0.0109193519376385	0.0114828415942487
-1.2	0.0120112107001022	0.0123338270773375	0.00917928713148317	0.00863306816638134	0.00890287315855589	0.00860085420027221	0.00833902059464346	0.00874429236861612	0.00960640060952891	0.0102437194525064	0.0101965257320881	0.00965170930668368	0.00997813684492394
-1.1	0.0108515228433083	0.0111543833996369	0.00833285746551859	0.00785632871440054	0.00810345283114945	0.00784904832129577	0.00765570053747395	0.00807439939767347	0.00889273107121955	0.00948741220238499	0.0094369436763099	0.00888901041375756	0.0090523646609023
-1	0.00982596929509805	0.0101414280782158	0.00766334973257097	0.00727230678823253	0.0075146814765814	0.00733236195985396	0.00723290577516147	0.00768008215300775	0.00846232177517332	0.00902549212743167	0.00899678765622511	0.0085002699823188	0.00858058116185153
-0.9	0.00890159398496915	0.00924988865554327	0.00711328235628652	0.00681339230226656	0.00706145439368256	0.00696096207003498	0.00696055904202274	0.00743686863158689	0.00818470542519088	0.00872199436556561	0.00872830979182761	0.00831559939989602	0.00837759388920249
-0.8	0.00804242414562784	0.00843070189886663	0.00662135439461162	0.00640865161173958	0.00666518799145313	0.00664272095369505	0.00673017461915211	0.00722581059333048	0.00793626429374112	0.00844821579542928	0.00849188381143927	0.00817312147027954	0.0082552590661222
-0.7	0.00721161176358222	0.007634582571281	0.00612942469311484	0.00599297527117821	0.00625444336094257	0.00629690346646143	0.00645152700146936	0.00695062463741171	0.00761681870208173	0.00809961799446565	0.0081754525062373	0.00794584788607145	0.00806263811648608
-0.6	0.00637352332478611	0.00681533294934763	0.00558709422483148	0.00551211625439332	0.0057704540563941	0.00585981049575865	0.0060570159272657	0.0065406646166367	0.00715241022624288	0.00759874093095971	0.00769727843161611	0.00754432492230659	0.00769362585531154
-0.5	0.00549538098546231	0.00593203283172447	0.0049533805237336	0.00492368048374069	0.00516789503286241	0.00528421673157466	0.00549870187558876	0.00594656317557313	0.00649094550588978	0.00689081148744049	0.00700045535248792	0.00690847124440852	0.00707792757341323
-0.4	0.00454829113290944	0.00495002156135798	0.00419633897150449	0.00419579012597555	0.00441309370886863	0.0045362053663547	0.0047433457405596	0.00513442125503659	0.00559637087387294	0.00593778822995197	0.00604599855088188	0.00599842447367847	0.00616971699187369
-0.3	0.00350777708893002	0.00384103417670603	0.00329178297241314	0.00330503968839028	0.00348158183362257	0.00359178183736307	0.00376803496384145	0.00408100880457039	0.00444381310005242	0.00471335814123754	0.0048072513727768	0.00478764433122452	0.00493901556295855
-0.2	0.00235445245345215	0.00258336085477622	0.00222218177959069	0.00223490683200515	0.00235623680172354	0.00243443120175092	0.00255721790228749	0.00277059538684216	0.00301637320038886	0.00319964947013976	0.00326628885236123	0.00325864770378477	0.00336639611338884
-0.1	0.00114214384028855	0.00124761629972667	0.00106566710569619	0.00107002056866722	0.00112802457958937	0.00116368403372518	0.00122078820457763	0.00132299545277586	0.00144201424428605	0.00153094251505172	0.00156270604337088	0.00155740737325391	0.00160756183915606
0	0	0	0	0	0	0	0	0	0	0	0	0	0
0.1	0.00107279992228032	0.00115905395459492	0.000972539877830409	0.000972550740165089	0.00102502300750512	0.00105300151655194	0.00110073928898795	0.00119376442651263	0.00130523537905761	0.0013888908589353	0.0014173603166597	0.0014086376948027	0.00145125615355722
0.2	0.00208177649781376	0.00223503957517266	0.00185580491498244	0.00185155087403333	0.00195120964231831	0.00199917838838626	0.00208512122760655	0.00226249147496338	0.00247875846209366	0.00264146162385116	0.00269528526217972	0.00267433936217713	0.00275275563059876
0.3	0.00303315740745875	0.00323430695136387	0.00265443059503536	0.00264175830222835	0.00278361882801189	0.00284326352508742	0.00295771348213612	0.0032113601233375	0.00352677858919315	0.00376469803440286	0.00384098185243735	0.00380426294167398	0.00391256270909658
0.4	0.00393392611877343	0.0041641680297856	0.00337399979467036	0.00334895829847937	0.00352840464329954	0.0035910830606531	0.00372419569001783	0.00404679434789157	0.00445692719035296	0.00476712958845603	0.00486325347467493	0.00480721246509099	0.00494062733306427
0.5	0.00479185459481963	0.0050329962271598	0.00402123177502351	0.00398018477350014	0.00419305243120709	0.00424982285845256	0.00439165659975651	0.00477678691860944	0.00527859506771603	0.0056591709353854	0.00577285293387783	0.00569402340998838	0.00584922526465864
0.6	0.00561551213452586	0.00585030874597813	0.00460419059533159	0.00454396944608188	0.00478664442034692	0.00482834463743696	0.00496896043582491	0.00541129327794557	0.00600332604837988	0.00645350807059498	0.00658288115825343	0.0064780063639152	0.00665345719771227
0.7	0.00641424190848099	0.00662681675599699	0.00513249982110503	0.00505060453552981	0.00532013914895251	0.00533754332584724	0.00546718235102482	0.00596269112468982	0.00664525142903877	0.00716550650809058	0.00730920720986599	0.00717542553038174	0.00737177147520755
0.8	0.00719809737847582	0.00737442554612741	0.00561753863209553	0.00551238917502762	0.0058066323119854	0.00579071907543639	0.00590009444207261	0.00644627969234915	0.00722152494629486	0.00781359321303436	0.0079708585801523	0.007805957804314	0.0080264352793901
0.9	0.00797773304225791	0.00810616567812454	0.00607257913349324	0.00594380863923666	0.00626154392556463	0.00620390802528477	0.00628464929394334	0.00688075449641567	0.00775268045036474	0.00841952906194423	0.00859029423077444	0.00839303366009105	0.00864382519043877
1	0.00876424806617543	0.00883603874675441	0.00651280874631075	0.00636157232682471	0.00670265200437704	0.00659607625915544	0.00664135352961609	0.00728853665219838	0.00826278757758548	0.00900845036071547	0.00919343349645925	0.00896391005249414	0.00925435336944463
1.1	0.00956898713671439	0.00957876901527037	0.0069551719824541	0.00678442131455858	0.00714987735508978	0.00698904174323315	0.0069943558543916	0.00769577121998519	0.00877924071169404	0.00960853428342192	0.00980929083900096	0.00954929097471508	0.00989182462515709
1.2	0.0104033094399896	0.0103494652784957	0.00741797379281868	0.00723262633219179	0.00762473618529444	0.00740697521539307	0.00737102301223997	0.00813177154962551	0.00933201732244123	0.0102501639809599	0.0104690910067654	0.0101823347926416	0.0105920841503902
1.3	0.0112783426686628	0.0111632140867098	0.00792022311429387	0.00772714992627054	0.00814943578500679	0.00787538176638305	0.00780080513765992	0.00862773846089673	0.00995232631291226	0.0109645641598196	0.0112048414127639	0.0108970119476449	0.0113910028373942
1.4	0.0122047427506451	0.0120346418737827	0.00848076179061174	0.00828854437348885	0.00874569459319803	0.00841960693896702	0.00831336712221684	0.00921477975246649	0.0106707524698411	0.0117820461118948	0.0120475149176026	0.0117260013095831	0.0123221198808034
1.5	0.0131924803438743	0.0129774941609072	0.0091173024569468	0.00893576832394514	0.0094334863825105	0.00906311444032945	0.00893627812190919	0.00992156733926798	0.0115152331814275	0.0127301814462623	0.0130251801642059	0.0126985491618244	0.0134144804622067
1.6	0.0142506716979534	0.0140042803717639	0.00984555219979969	0.00968516977040998	0.0102299736229254	0.00982593922583129	0.00969284915870581	0.0107722279480017	0.0125093450954094	0.0138323095499813	0.0141614970863915	0.0138388088286767	0.0146912036392897
1.7	0.0153874650160007	0.0151260217775632	0.0106785916422247	0.0105498504290269	0.0111488551582284	0.0107237063014912	0.0106007482142448	0.0117850542126047	0.0136713114291516	0.0151066995824907	0.01547489849788	0.0151650355373103	0.0161690557286561
1.8	0.0166099855871252	0.0163521208815662	0.0116266069197479	0.0115395037924676	0.0122002188814338	0.0117674013284054	0.0116717148846228	0.0129723008956263	0.0150138800350175	0.0165664660492645	0.0169785451690023	0.0166896992258981	0.0178589413638505
1.9	0.0179243355736395	0.0176903492710468	0.0126969692840218	0.0126606722998935	0.0133908342127299	0.0129638066409459	0.0129122423460802	0.0143409047092024	0.0165449247783352	0.0182201029422162	0.018680903792398	0.0184202856486655	0.0197669712737299
2	0.0193356388912506	0.0191469337649476	0.0138945733451637	0.0139172722378353	0.0147247198311886	0.0143163359941663	0.0143247966185713	0.0158937058521558	0.0182684516616992	0.0200723712472876	0.0205866710959594	0.0203604284015238	0.0218957186702603
2.1	0.0208481187855052	0.0207267112101293	0.0152223105244264	0.0153112172190326	0.0162038073484507	0.0158259784201509	0.0159091251035901	0.0176307468942825	0.0201856915210316	0.0221252757026404	0.0226977754801139	0.0225110574551754	0.0242453802204659
2.2	0.0224651953542521	0.0224333208297928	0.0166815668086855	0.0168430114370221	0.0178285669236598	0.0174921478028563	0.0176633680586504	0.019550379844076	0.0222960668420218	0.0243789488579361	0.0250142751013287	0.0248713756594358	0.0268147032919759
2.3	0.0241895917354755	0.0242694074513821	0.0182726710377347	0.0185122430252099	0.0195985240301614	0.0193133458550622	0.0195848701354553	0.0216500833259098	0.0245979417138406	0.0268323574073712	0.0275350705183764	0.0274395963664982	0.0296016540696785
2.4	0.0260234401383706	0.0262368162302143	0.0199952590915777	0.0203179571833579	0.0215126481755451	0.0212876284189167	0.0216707084924167	0.0239270035613389	0.0270891499259851	0.0294838177474457	0.0302584220292739	0.030213453117222	0.0326038615073071
2.5	0.0279683816084206	0.0283367670749697	0.0218485480987665	0.0222589183891784	0.0235696247893007	0.0234129066206876	0.0239180026904118	0.0263782797557646	0.0297673383833881	0.03233134611383	0.0331822993555763	0.0331905263085682	0.0358188916859329
2.6	0.030025655884234	0.0305700033212812	0.0238315307733037	0.0243337834679956	0.0257680338739885	0.0256871260648051	0.026324076161779	0.0290012202523273	0.0326301740673936	0.0353728815084806	0.0363046032568796	0.0363684375507502	0.0392444045900425
2.7	0.0321961796718671	0.0329369137129086	0.0259431060799004	0.0265412090336629	0.0281064603706351	0.028108363421676	0.0288865253633133	0.0317933838727956	0.0356754580207754	0.0386064182827363	0.0396232966393251	0.0397449551401589	0.0428782344349382
