# Supplementary material for: Maternal preconceptional and prenatal exposure to El Niño Southern Oscillation levels and child mortality: a multi-country study
Source: Nat Commun. 2024 Jul 17;15:6034. doi: 10.1038/s41467-024-50467-x (PMC11254917; doi:10.1038/s41467-024-50467-x)
Supplement: Supplementary file 4 — Source data [file 41467_2024_50467_MOESM4_ESM.zip › Source Data/Figure 3/abNino34 0_cumest.csv]

	lag0	lag1	lag2	lag3	lag4	lag5	lag6	lag7	lag8	lag9	lag10	lag11	lag12
-2	-0.00228133950846411	0.010924135054192	0.0335722443367551	0.0594081696106252	0.0844014071169006	0.106145542826011	0.122657939695125	0.132239194544673	0.133473138058348	0.125226834783103	0.106650583129154	0.0771779153699771	0.0365255976423109
-1.9	-0.00411000782423899	0.00760949441047859	0.0283822873061192	0.0514644932980853	0.0729855265485378	0.091121464500977	0.104445387057487	0.111734219848427	0.111968734232427	0.104333547296394	0.0882171218555056	0.0632117664532154	0.0291136353612496
-1.8	-0.00573349686823337	0.00458793343699383	0.0235651513644034	0.0440497202076191	0.0623351318150908	0.0771308828743231	0.0875173150539924	0.0927061497843928	0.0920404882574362	0.0849948114266519	0.0711749800071868	0.0503182344758059	0.0222931950708913
-1.7	-0.00715180664044726	0.00185945213373772	0.0191208365116079	0.0371638503392268	0.0524502229165596	0.064173797946049	0.07187372368464	0.0751549843525715	0.0736884001333755	0.0672106271738779	0.0555241575841979	0.0384973194377484	0.0160642767712359
-1.6	-0.00836493714088064	-0.000575949499289718	0.0150493427477326	0.0308068836929083	0.0433307998529441	0.0522502097161547	0.0575146129494303	0.0590807235529628	0.0569124698602451	0.0509809945380718	0.0412646545865387	0.0277490213390431	0.0104268804622836
-1.5	-0.00937288836953352	-0.0027182714620885	0.0113506700727775	0.0249788202686635	0.0349768626242444	0.0413601181846402	0.0444399828483632	0.0444833673855666	0.0417126974380449	0.0363059135192336	0.0283964710142093	0.0180733401796899	0.00538100614403429
-1.4	-0.0101756603264059	-0.00456751375465862	0.00802481848674265	0.0196796600664925	0.0273884112304605	0.0315035233515056	0.0326498333814387	0.031362915850383	0.0280890828667749	0.0231853841173632	0.0169196068672098	0.00947027595968893	0.000926653816487991
-1.3	-0.0107732530114978	-0.00612367637700006	0.00507178798962802	0.0149094030863953	0.0205654456715923	0.0226804252167509	0.0221441645486568	0.0197193689474121	0.0160416261464352	0.0116194063324608	0.00683406214553998	0.00193982867904004	-0.00293617652035534
-1.2	-0.0111656664248092	-0.00738675932911285	0.00249157858143361	0.010668049328372	0.0145079659476399	0.014890823780376	0.0129229763500175	0.00955272667665377	0.00557032727702578	0.00160798016452633	-0.00186016315079996	-0.00451800166225668	-0.00620748486649561
-1.1	-0.0113529005663401	-0.00835676261099697	0.000284190262159405	0.00695559879242236	0.0092159720586033	0.00813471904238088	0.00498626878552082	0.00086298903810801	-0.00332481374145346	-0.00684889438644034	-0.00916306902181016	-0.00990321506420129	-0.00888727122193294
-1	-0.0113349554360904	-0.00903368622265243	-0.00155037696819456	0.00377205147854655	0.00468946400448245	0.00241211100276565	-0.00166595814483325	-0.00634984396822513	-0.0106437969090024	-0.0137512173204391	-0.0150746554674905	-0.0142158115267937	-0.0109755355866672
-0.9	-0.0111118310340603	-0.00941753016407922	-0.00301212310962831	0.00111740738674454	0.000928441785277373	-0.00227700033846975	-0.00703370444104469	-0.0120857723423457	-0.0163866222256211	-0.0190989886374699	-0.0195949224878411	-0.017455791050034	-0.0124722779606985
-0.8	-0.0106835273602497	-0.00950829443527735	-0.00410104816214185	-0.00100833348298368	-0.00206709459901195	-0.00593261498132532	-0.0111169701031135	-0.0163447960842536	-0.0205532896913096	-0.0228922083375329	-0.0227238700828619	-0.0196231536339222	-0.0133774983440268
-0.7	-0.0100500444146586	-0.00930597903624682	-0.00481715212573516	-0.00260517113063812	-0.0042971451483855	-0.00855473292580104	-0.0139157551310398	-0.019126915193949	-0.0231437993060679	-0.025130876420628	-0.0244614982525529	-0.0207178992784583	-0.0136911967366521
-0.6	-0.00921138219728696	-0.00881058396698762	-0.00516043500040824	-0.00367310555621875	-0.00576170986284326	-0.0101433541718969	-0.0154300595248234	-0.0204321296714317	-0.0241581510698958	-0.0258149928867551	-0.024807806996914	-0.0207400279836422	-0.0134133731385744
-0.5	-0.00816754070813485	-0.00802210922749976	-0.00513089678616111	-0.0042121367597256	-0.00646078874238526	-0.0106984787196129	-0.0156598832844644	-0.0202604395167018	-0.0235963449827935	-0.0249445577359144	-0.0237627963159454	-0.0196895397494739	-0.0125440275497936
-0.4	-0.00691851994720223	-0.00694055481778324	-0.00472853748299376	-0.00422226474115867	-0.00639438178701151	-0.0102201065689491	-0.0146052264099628	-0.0186118447297594	-0.0214583810447611	-0.0225195709681058	-0.021326466209647	-0.0175664345759535	-0.0110831599703099
-0.3	-0.00546431991448911	-0.00556592073783805	-0.00395335709090619	-0.00370348950051794	-0.00556248899672199	-0.00870823771990552	-0.0122660889013186	-0.0154863453106043	-0.0177442592557983	-0.0185400325833293	-0.0174988166780188	-0.014370712463081	-0.00903077040012321
-0.2	-0.00380494060999549	-0.00389820698766419	-0.00280535560989839	-0.00265581103780342	-0.00396511037151669	-0.00616287217248203	-0.00864247075853181	-0.0108839412592366	-0.0124539796159053	-0.0130059425815849	-0.0122798477210608	-0.0101023734108564	-0.00638685883923348
-0.1	-0.00196593380205393	-0.00199992409660625	-0.00140485119886174	-0.00128194651959215	-0.00190369865909853	-0.00298467150080271	-0.00421994386775953	-0.00534815475115886	-0.0061515033103256	-0.00645574887271965	-0.00613021093393597	-0.00508776915770449	-0.0032848633758902
0	0	0	0	0	0	0	0	0	0	0	0	0	0
0.1	0.00209126381207334	0.00209765839756359	0.00140167810847944	0.00117735870938971	0.00172714482589253	0.00276610100393214	0.00398701262899549	0.00512655288864282	0.00596528277250765	0.00632765107229682	0.00608199438179044	0.00514053709684193	0.00345939141537799
0.2	0.00430785763416608	0.00429305109608449	0.00280018312657656	0.00225012960857694	0.003277735818579	0.00531363151099363	0.00774109401922685	0.0100315039147695	0.0117443450071972	0.0125272043441707	0.0121157722114353	0.0103338421328212	0.00709331087024373
0.3	0.00664978146627824	0.00658617809556273	0.00419551505429136	0.0032183126975617	0.0046517729780594	0.0076425915211845	0.0112622441706941	0.01471485307838	0.0173371867040688	0.0185986598156217	0.0181013334889345	0.0155799151079379	0.0109017583645973
0.4	0.00911703530840981	0.0089770393959983	0.00558767389162385	0.004081907976344	0.00584925630433379	0.00975298103450476	0.0145504630833973	0.0191766003794745	0.0227438078631224	0.0245420174866498	0.0240386782142882	0.0208787560221921	0.0148847338984385
0.5	0.0117096191605608	0.0114656349973912	0.00697665963857404	0.00484091544492385	0.00687018579740213	0.0116448000509544	0.0176057507573364	0.0234167458180529	0.027964208484358	0.030357277357255	0.0299278063874963	0.0262303648755836	0.0190422374717676
0.6	0.0144275330227312	0.0140519648997414	0.0083624722951419	0.00549533510330121	0.00771456145726442	0.0133180485705334	0.0204281071925113	0.0274352893941151	0.0329983885677756	0.0360444394274373	0.0357687180085589	0.0316347416681126	0.0233742690845845
0.7	0.0172707768949209	0.016736029103049	0.00974511186132746	0.00604516695147612	0.00838238328392067	0.0147727265932418	0.0230175323889222	0.0312322311076613	0.0378463481133751	0.0416035036971968	0.0415614130774759	0.0370918863997789	0.0278808287368891
0.8	0.0202393507771301	0.0195178276073138	0.0111245783371307	0.00649041098944857	0.00887365127737087	0.0160088341190796	0.025374026346569	0.0348075709586913	0.0425080871211567	0.0470344701665333	0.0473058915942473	0.0426017990705826	0.0325619164286815
0.9	0.0233332546693587	0.022397360412536	0.0125008717225516	0.00683106721721854	0.00918836543761502	0.0170263711480467	0.0274975890654517	0.0381613089472052	0.0469836055911202	0.0523373388354469	0.0530021535588731	0.0481644796805238	0.0374175321599616
1	0.0265524885716067	0.0253746275187156	0.0138739920175902	0.00706713563478604	0.00932652576465313	0.0178253376801433	0.0293882205455702	0.041293445073203	0.0512729035232657	0.0575121097039377	0.0586501989713533	0.0537799282296023	0.0424476759307295
1.1	0.0298970524838742	0.0284496289258524	0.0152439392222465	0.00719861624215111	0.00928813225848521	0.0184057337153692	0.0310459207869247	0.0442039793366847	0.0553759809175932	0.0625587827720055	0.064250027831688	0.0594481447178183	0.0476523477409853
1.2	0.033366946406161	0.0316223646339466	0.0166107133365205	0.00722550903931367	0.00907318491911125	0.0187675592537245	0.0324706897895151	0.0468929117376503	0.0592928377741027	0.0674773580396505	0.0698016401398771	0.0651691291451717	0.0530315475907288
1.3	0.0369621703384672	0.0348928346429982	0.0179743143604122	0.0071478140262738	0.00868168374653122	0.0189108142952092	0.0336625275533414	0.0493602422760998	0.0630234740927942	0.0722678355068725	0.0753050358959206	0.0709428815116625	0.05858527547996
1.4	0.0406827242807929	0.038261038953007	0.0193347422939216	0.00696553120303145	0.00811362874074516	0.0188354988398232	0.0346214340784036	0.0516059709520332	0.0665678898736677	0.0769302151736716	0.0807602150998185	0.0767694018172906	0.064313531408679
1.5	0.0445286082331379	0.0417269775639732	0.0206919971370486	0.00667866056958662	0.00736901990175304	0.0185416128875666	0.0353474093647017	0.0536300977654504	0.0699260851167231	0.0814644970400479	0.0861671777515709	0.0826486900620562	0.0702163153768857
1.6	0.0484998221955023	0.0452906504758967	0.0220460788897933	0.00628720212593935	0.00644785722955489	0.0180291564384394	0.0358404534122356	0.0554326227163516	0.0730980598219606	0.0858706811060012	0.0915259238511777	0.0885807462459591	0.0762936273845803
1.7	0.0525963661678862	0.0489520576887775	0.0233969875521558	0.0057911558720896	0.00535014072415073	0.0172981294924417	0.0361005662210056	0.0570135458047367	0.0760838139893801	0.0901487673715318	0.096836453398639	0.0945655703689996	0.0825454674317627
1.8	0.0568182401502895	0.0527111992026157	0.0247447231241359	0.00519052180803738	0.00407587038554045	0.0163485320495732	0.0361277477910114	0.0583728670306057	0.0788833476189815	0.0942987558366393	0.102098766393955	0.100603162431177	0.0889718355184328
1.9	0.0611654441427122	0.0565680750174112	0.0260892856057337	0.00448529993378273	0.00262504621372418	0.0151803641098342	0.0359219981222531	0.0595105863939585	0.0814966607107649	0.098320646501324	0.107312862837125	0.106693522432493	0.0955727316445907
2	0.0656379781451542	0.060522685133164	0.0274306749969492	0.00367549024932558	0.000997668208701843	0.0137936256732245	0.0354833172147307	0.0604267038947952	0.0839237532647303	0.102214439365586	0.112478742728149	0.112836650372945	0.102348155810236
2.1	0.0702358421576157	0.0645750295498741	0.0287688912977824	0.00276109275466596	-0.000806263629526501	0.0121883167397442	0.0348117050684443	0.0611212195331158	0.0861646252808777	0.105980134429425	0.117596406067028	0.119032546252535	0.10929810801537
2.2	0.0749590361800966	0.0687251082675416	0.0301039345082332	0.00174210744980394	-0.00278674930096085	0.0103644373093933	0.0339071616833936	0.0615941333089204	0.0882192767592071	0.109617731692841	0.122665852853761	0.125281210071263	0.116422588259991
2.3	0.0798075602125969	0.0729729212861664	0.0314358046283018	0.000618534334739408	-0.00494378880560133	0.00832198738217182	0.032769687059579	0.0618454452222088	0.0900877076997185	0.113127231155834	0.127687083088349	0.131582641829127	0.1237215965441
2.4	0.0847814142551166	0.0773184686057485	0.032764501657988	-0.00060962659052764	-0.00727738214344782	0.00606096695807967	0.0313992811970002	0.0618751552729811	0.0917699181024118	0.116508632818404	0.132660096770791	0.13793684152613	0.131195132867697
2.5	0.0898805983076557	0.0817617502262879	0.0340900255972919	-0.00194237532599713	-0.00978752931450044	0.00358137603711687	0.0297959440956572	0.0616832634612372	0.0932659079672871	0.119761936680551	0.137584893901088	0.144343809162269	0.138843197230781
2.6	0.0951051123702143	0.0863027661477848	0.0354123764462135	-0.00337971187166901	-0.012474230318759	0.000883214619283556	0.0279596757555504	0.0612697697869774	0.0945756772943446	0.122887142742276	0.142461474479239	0.150803544737546	0.146665789633353
2.7	0.100454956442792	0.0909415163702388	0.0367315542047528	-0.00492163622754346	-0.0153374851562236	-0.00203351729542052	0.0258904761766792	0.0606346742502012	0.0956992260835838	0.125884251003577	0.147289838505244	0.157316048251961	0.154662910075413
