# Supplementary material for: Maternal preconceptional and prenatal exposure to El Niño Southern Oscillation levels and child mortality: a multi-country study
Source: Nat Commun. 2024 Jul 17;15:6034. doi: 10.1038/s41467-024-50467-x (PMC11254917; doi:10.1038/s41467-024-50467-x)
Supplement: Supplementary file 4 — Source data [file 41467_2024_50467_MOESM4_ESM.zip › Source Data/Figure 3/MEI 0_59_cumse.csv]

	lag0	lag1	lag2	lag3	lag4	lag5	lag6	lag7	lag8	lag9	lag10	lag11	lag12
-2.4	0.0265312465745606	0.0292712267822045	0.0261304901246214	0.0268694671347025	0.0275443815211448	0.0268735423044418	0.0264171485241741	0.0272978275974888	0.0290483262764686	0.0303898326990958	0.030558117400889	0.0302967124354249	0.0326446982113105
-2.3	0.0240733657876143	0.0264622872969517	0.0234839564955094	0.0241095008358195	0.0247004784948322	0.024046627531779	0.0235747916529664	0.0243321361515024	0.0259011656932542	0.0271042673279367	0.0272300792891635	0.026948204404557	0.0290461823135624
-2.2	0.021820492401127	0.0238843830706145	0.0210548992315926	0.0215805647928043	0.022094893913025	0.0214532617544892	0.0209637618368776	0.0216075292007274	0.0230118801513395	0.0240884073108446	0.0241713506918927	0.0238619527931684	0.0257235571659292
-2.1	0.0197747698079018	0.0215410908696277	0.0188483156194399	0.0192885348039075	0.0197338694533535	0.0191000553762737	0.0185911524550051	0.0191316848537085	0.0203886914093336	0.0213508018953103	0.0213905349195122	0.0210463117685695	0.0226851640114009
-2	0.0179372453090284	0.0194351980855382	0.0168690656957115	0.0172392177971019	0.0176236425602688	0.016993971065843	0.0164648281483482	0.0169132515850957	0.0180407680728346	0.0189009409886476	0.0188973905393505	0.0185111648207365	0.0199409676014679
-1.9	0.0163070495854213	0.0175678024700509	0.0151210494871938	0.0154373987954329	0.0157694636475991	0.0151414763467991	0.0145927436076434	0.0149611853526499	0.0159774468721378	0.0167484177713346	0.0167021374642722	0.01626756947992	0.0175023141671229
-1.8	0.0148803341664586	0.0159370325373097	0.0136058529622045	0.0138852439939964	0.0141739245270343	0.0135469647457458	0.0129814835905718	0.0132832396757841	0.0142065313783311	0.0149011300208647	0.0148138238001005	0.0143265840110761	0.0153809466576538
-1.7	0.0136490673427231	0.0145364444017857	0.0123208094648324	0.0125799997257365	0.0128345212259694	0.012210266106672	0.0116337071886281	0.0118832189712122	0.0127312863156165	0.0133621391451606	0.0132372914401361	0.0126966808773348	0.0135866677061441
-1.6	0.0125999239666085	0.0133533451718528	0.0112566811917524	0.0115112639212141	0.0117407353257594	0.0111234152041475	0.0105444929914658	0.0107569300335642	0.0115461325919903	0.0121252184478744	0.011968615812404	0.011379267289148	0.0121230454006789
-1.5	0.0117136208741669	0.0123675197745672	0.0103955729204029	0.0106586248860626	0.010871485747455	0.0102675170352907	0.00969737752247374	0.0098876738315683	0.010632026363304	0.0111701310075012	0.010989909974034	0.0103627120265474	0.0109812630911995
-1.4	0.0109650474322444	0.0115509421995595	0.00971001489829502	0.00999082881301585	0.0101942142478682	0.00961118583303085	0.00906186206254253	0.00924330830600876	0.00995368256818789	0.0104598591402025	0.0102657842477778	0.00961704658446232	0.0101339622986278
-1.3	0.0103243486011145	0.0108688580078767	0.00916399493695537	0.00946733664504542	0.00966654633155799	0.00911187822393166	0.00859429682977382	0.0087771426085171	0.00946087698429818	0.00994203632206573	0.0097441272369609	0.00909283470034821	0.00953271680779121
-1.2	0.00975878976178801	0.0102821324732463	0.00871593223990934	0.00904206638116858	0.00924030179754634	0.00872012171615584	0.00824251408461021	0.00843313641710659	0.00909409741913117	0.00955480594027199	0.00936189567082317	0.00872625090890176	0.00911204209777427
-1.1	0.00923495065823094	0.00975024381314637	0.00832264531232788	0.00866801991032856	0.00886643120231956	0.00838505412443627	0.00795235380111043	0.00815323154301916	0.00879217423549783	0.00923466521333054	0.00905349198670581	0.00844839731169671	0.00879881308353086
-1	0.0087207293589606	0.00923410802110793	0.00794300941900798	0.00830125385274564	0.00849921171235546	0.0080592260214752	0.00767339958124465	0.00788369836925607	0.00849873488345542	0.00892308608621513	0.00875810062065677	0.00819431759303113	0.0085224130140477
-0.9	0.00818679652330904	0.00869813694212428	0.00754041541384946	0.0079033141790377	0.00809877542166571	0.00770147975085547	0.00736233891410171	0.00757872936779111	0.00816578863413715	0.00857019825535773	0.00842387170839871	0.00790847346420134	0.00822151787806219
-0.8	0.00760739138016408	0.00811133770911352	0.00708385600233508	0.00744211343554332	0.00763197703249986	0.00727789453441777	0.00698395415933211	0.00720137650317037	0.00775461190110123	0.00813570876639431	0.00800902880310576	0.00754638285143588	0.00784657860758562
-0.7	0.006960550247766	0.00744759156306605	0.00654795917183579	0.00689171863188941	0.00707212111845326	0.00676143038049983	0.00651058603480314	0.00672284136605232	0.00723497779084193	0.007588120047903	0.00748106515473653	0.00707380539460483	0.00735930741641306
-0.6	0.00622794883471701	0.00668539216996379	0.00591242470892485	0.00623158457246036	0.00639812380611226	0.0061309567999317	0.00592093436529379	0.00612109612492716	0.00658371898458235	0.00690325679985342	0.00681516587461357	0.00646493702970136	0.0067308339570954
-0.5	0.00539454409699008	0.00580731912048624	0.00516123732401312	0.00544562565249319	0.00559352191160328	0.00537014053371075	0.00519875565153193	0.00537943953887455	0.00578323213257447	0.00606272707178133	0.00599255774873134	0.00570051277804404	0.0059396357828533
-0.4	0.00444817715127988	0.00479946686453102	0.00428190058869756	0.00452136052362796	0.00464557013108214	0.00446645137872161	0.0043317346403118	0.00448527061783812	0.00482021000479948	0.00505261559782778	0.00499911432988163	0.00476621769565066	0.00496976277822071
-0.3	0.00337933594560882	0.00365106024178744	0.00326488664095843	0.0034493048823327	0.00354460233253296	0.00341045507272208	0.0033106830752864	0.00342922529633388	0.00368475612568149	0.0038625766917736	0.00382438999112613	0.00365158658695298	0.00380959357516945
-0.2	0.00219217704314478	0.00236678978380077	0.00211511940838439	0.00223510141675204	0.00229655308494588	0.0022081378296906	0.00214182155851292	0.00221801261274395	0.00238409453112436	0.00250014621247038	0.00247591711148512	0.00236397417517892	0.00246652923944277
-0.0999999999999996	0.00104814711967111	0.00112970942834964	0.00100747289327877	0.00106470464665383	0.00109366321944512	0.00105007323556214	0.00101681766003996	0.00105246689205177	0.00113198359652968	0.00118783674738335	0.00117633886708656	0.00112240397915642	0.0011711001693203
0	0	0	0	0	0	0	0	0	0	0	0	0	0
0.100000000000001	0.000957223856330391	0.00102751595314411	0.000911482151894347	0.000963194213641938	0.000988616875275116	0.00094591350411885	0.000912168062418744	0.000943059485393874	0.00101597245335724	0.00106783975547403	0.00105763567424182	0.00100772735916169	0.00105193025287356
0.200000000000001	0.00182947019700139	0.00195909647858706	0.00173208393906526	0.00182998776276327	0.00187730359294058	0.00179238978259592	0.00172408206044018	0.00178128521671884	0.00192104451762175	0.0020212213939157	0.00200218037564758	0.00190634829050921	0.00199108505384744
0.3	0.00262385387615585	0.00280229934885586	0.0024680556488634	0.00260663452511454	0.0026723342836722	0.00254526732696554	0.00244122875502392	0.0025204008297407	0.00272158636697264	0.00286702155101124	0.00284059834906383	0.00270279395411288	0.00282540516480079
0.4	0.00334885372861855	0.00356622374662982	0.00312703445338636	0.00330078665404201	0.00338140463655674	0.00321177441204029	0.00307047611213611	0.0031675905620133	0.00342555521050683	0.00361378986795469	0.00358154124110644	0.00340569710061358	0.00356474725409202
0.5	0.00401450361884929	0.00426175874533579	0.00371831744987298	0.00392178069950179	0.00401393230062755	0.00380085072755713	0.00362042484706817	0.0037318776353542	0.00404288748658448	0.00427214358658528	0.00423574019161084	0.00402578911730437	0.0042213009969613
0.600000000000001	0.00463255293641355	0.00490180887885794	0.00425313899088006	0.00448093700345953	0.00458137687507488	0.00432350400464439	0.0041018141079714	0.00422456308306418	0.00458594314237242	0.00485520441295488	0.00481643540183024	0.00457633146356465	0.00481001901562083
0.700000000000001	0.0052165571814443	0.00550144929173017	0.00474491052261376	0.00499183397403234	0.00509754200963905	0.00479316731417706	0.0045279509140911	0.00465969251747854	0.00506996208172041	0.0053790321029524	0.00533979476780847	0.00507352772497149	0.00534898788599398
0.800000000000001	0.00578184856185279	0.00607794515595638	0.005209355956687	0.0054704924140013	0.00557879387222102	0.00522598982537912	0.00491509393904215	0.00505447491948352	0.00551344852549111	0.00586296577480358	0.00582522972867022	0.00553681613013908	0.00585962014154307
0.900000000000001	0.00634533431285266	0.00665056088924723	0.00566445254911737	0.0059353777946733	0.00604409922188862	0.00564095307972124	0.00528266791462876	0.00542951645675226	0.00593834114213916	0.00632973117439863	0.00629546566533527	0.00598889036754816	0.006366503650195
1	0.0069250851130149	0.00724009715361378	0.00613008201631299	0.00640711489394424	0.006514767370358	0.00605967182012905	0.00565313127220997	0.00580867159509001	0.00636977652467946	0.00680513276490858	0.00677619011637071	0.00645526730959799	0.00689674148470411
1.1	0.00753971313699165	0.00786813920050841	0.00662733035195859	0.00690783232931393	0.00701379836234724	0.00650574479068513	0.00605130802488692	0.00621830101627723	0.00683525808251765	0.00731716797486692	0.00729512893087645	0.00696326232598868	0.00747869883031714
1.2	0.00820759483652505	0.00855607758184094	0.00717746041194232	0.00746013341895677	0.00756481868098884	0.0070036042031229	0.00650308484849882	0.00668582986543602	0.00736316053251892	0.00789452543002482	0.00788053210742163	0.00754038781133602	0.00814026213169037
1.3	0.00894604920785687	0.00932404728083185	0.00780070158574087	0.00808581661368812	0.00819072259644481	0.00757698115665356	0.00703359462650638	0.00723775231646295	0.00798074566545631	0.00856465939535437	0.00855927899452499	0.0082124340844511	0.00890694737545514
1.4	0.0097706111606216	0.0101899815294068	0.00851509938206273	0.00880459104151083	0.00891227844765057	0.00824729595236889	0.00766528172313394	0.00789753625019975	0.00871213738424244	0.00935186846909481	0.00935503117194558	0.00900169619304243	0.00980032638022499
1.5	0.0106945224696457	0.0111689574787476	0.00933567792615961	0.00963307344725988	0.00974701710458656	0.00903237414232877	0.00841638641954773	0.00868402821975178	0.00957681017981799	0.0102758808610725	0.0102869119245224	0.00992581403381037	0.0108371540620047
1.6	0.011728503878478	0.0122729252263628	0.0102740696370846	0.0105842705732456	0.0107086398065551	0.0099457930085941	0.00930025067640659	0.00961078513446929	0.010588965471923	0.0113512727327147	0.0113690037440589	0.0109974585272659	0.0120293093339344
1.7	0.012880798227362	0.0135108018727907	0.0113386109294142	0.0116675854655329	0.0118070012222794	0.0109969234893715	0.0103255021299367	0.0106863609119124	0.0117578068018031	0.0125877204512358	0.012610640161371	0.0122247720577205	0.0133843795163428
1.8	0.0141574176777391	0.014888829758505	0.012534775673067	0.0128892308138547	0.0130485458818145	0.0121914996102218	0.0114968553206108	0.0119152324518539	0.0130884204874628	0.013990820212529	0.0140172233437371	0.013612257817751	0.014906577476516
1.9	0.0155625051719735	0.0164110691092593	0.0138657708996784	0.0142528589339969	0.0144369882429936	0.0135324430317731	0.0128161553315066	0.0132989467153386	0.0145828774854033	0.0155631270169313	0.0155912341840901	0.0151617891300673	0.0165977045641114
2	0.0170987282443878	0.0180799127853997	0.0153331447315841	0.0157602322759199	0.0159740395603923	0.0150207022701825	0.0142833663494413	0.0148371749967175	0.0162412629583629	0.0173051419042377	0.0173331818576452	0.0168735133189641	0.0184579821929451
2.1	0.0187676478807842	0.0198965502464556	0.016937315016863	0.0174118198172651	0.0176600531593689	0.0166559639240785	0.015897355460789	0.016528528641768	0.0180624901179193	0.0192161083529128	0.0192423661522224	0.0187465523788256	0.020486685766562
2.2	0.0205700320338233	0.021861347115812	0.0186779828853921	0.0192072696261234	0.0194945329306974	0.0184371869028094	0.017656442683704	0.018371118678017	0.0200448732977022	0.0212945865987041	0.0213174264476018	0.0207794934209805	0.0226825863788592
2.3	0.0225061043832384	0.0239741348082196	0.0205544322492683	0.0211457533534323	0.0214765010132192	0.0203629693228503	0.0195587518090474	0.0203629045403228	0.0221864966120716	0.0235388336688826	0.0235567053476739	0.0229707053715971	0.0250442372936369
2.4	0.024575731788547	0.0262344200736576	0.0225657338552768	0.0232262014509832	0.0236047461976268	0.0224317824233462	0.0216024154157969	0.0225018922918143	0.0244854324102752	0.0259470366628735	0.025958472583929	0.0253185289844551	0.0275701479930116
2.5	0.0267785599134046	0.0286415301605554	0.0247108770658949	0.0254474548809661	0.0258779819797173	0.0246421093128822	0.0237856830713844	0.0247862351270097	0.0269398592017194	0.0285174450517183	0.0285210527014705	0.0278213818238245	0.0302588825317922
