# Supplementary material for: Maternal preconceptional and prenatal exposure to El Niño Southern Oscillation levels and child mortality: a multi-country study
Source: Nat Commun. 2024 Jul 17;15:6034. doi: 10.1038/s41467-024-50467-x (PMC11254917; doi:10.1038/s41467-024-50467-x)
Supplement: Supplementary file 4 — Source data [file 41467_2024_50467_MOESM4_ESM.zip › Source Data/Figure 3/abNino1_2 0_59_cumse.csv]

	lag0	lag1	lag2	lag3	lag4	lag5	lag6	lag7	lag8	lag9	lag10	lag11	lag12
-1.9	0.0164675188310511	0.0205961268153161	0.0219230456329288	0.0245066578263892	0.0270035384106172	0.0292036512093612	0.0315982872974416	0.0343103815187072	0.0370464149331706	0.039444263168222	0.0414300295479869	0.0434694942423734	0.0466554132372339
-1.8	0.0143586306522845	0.0178844235898155	0.0189766500054624	0.0211970925744823	0.023320712211773	0.0251619627886208	0.0271728331356692	0.0294797175232685	0.0318311253749816	0.0339062558045122	0.035634807923505	0.0374209981319718	0.0402197059542644
-1.7	0.012463367191394	0.0154295792809485	0.0162854937370401	0.0181643163200911	0.019943199682461	0.0214532204362443	0.0231107909994966	0.0250461793561508	0.0270454061481719	0.0288237328186183	0.0303130809622511	0.0318620641662694	0.0343025686171584
-1.6	0.0107880518413039	0.0132395767998882	0.013856456715234	0.0154149722086341	0.0168782124545988	0.0180852584442001	0.0194207136129092	0.0210192315154943	0.022699603991961	0.0242075387358957	0.0254756571645306	0.0268032023792471	0.0289147371606018
-1.5	0.00933882727979759	0.0113235862612854	0.011698478151482	0.0129579976435056	0.0141356603058766	0.0150691223921675	0.0161148903497941	0.0174125646951068	0.0188086649374411	0.0200732944565165	0.0211380903829706	0.0222595162187495	0.024071496929044
-1.4	0.0081197827794481	0.00969075139739259	0.0098226673341864	0.0108051523007775	0.0117289827737553	0.0124203291564566	0.013211031218048	0.0142460755435446	0.0153942603957954	0.0164435748747346	0.0173228660852534	0.0182528487286862	0.0197947103491364
-1.3	0.00712956542055265	0.0083471082818286	0.00824140147844626	0.00897095483118546	0.00967555520481471	0.0101599779012069	0.0107340835293731	0.0115480919600566	0.0124871248226689	0.0133502771922266	0.0140618642051453	0.0148143114918735	0.0161151194231176
-1.2	0.00635664615096754	0.0072897505194824	0.00696489837859638	0.00747058004363549	0.00799508171500357	0.00831398159954387	0.00871632215693645	0.00935575657599937	0.0101272678644652	0.0108347763090069	0.0113968951267582	0.0119853128752273	0.0130730839703496
-1.1	0.00577494867155317	0.00649885664657237	0.00599328264059713	0.00631296610853999	0.00670245747850299	0.00690579675691454	0.00718992269148285	0.00770677348096299	0.00835464408019615	0.00893832220319117	0.00937110026944086	0.00981053450352691	0.0107116601593556
-1	0.0053429413063823	0.00593156989950433	0.00530438463615434	0.0054868452775739	0.00579109298163302	0.00593585051110018	0.00616203505611408	0.00661047069575588	0.007177556616133	0.00766972167056871	0.0079978799213487	0.00830948660071185	0.00904975068589597
-0.9	0.00500815807141914	0.00552362525002359	0.00484432759995424	0.00494456973206213	0.0052110399819996	0.00535098495024368	0.00557447901335606	0.00600069821977432	0.00652251356891485	0.00695359908364717	0.00720756294967703	0.00742270667479418	0.00803079923461685
-0.8	0.00471532517868766	0.00520002359614968	0.00453195378447119	0.00459942917032826	0.00486273401860528	0.00503348547536833	0.00528832616401449	0.00571924511359957	0.00621803971656508	0.00661214389584675	0.00682269161520031	0.00697841458125021	0.00748698151476369
-0.7	0.00441384101982912	0.00488844113961166	0.00427732575595919	0.00434541331324473	0.00462122963415518	0.00483371901088147	0.00512736736594124	0.0055683618747879	0.0060516619750208	0.00642242135037542	0.00661199041431038	0.00673914465681018	0.00717803454726755
-0.6	0.00406182756392028	0.00452810327270205	0.00400044759903781	0.00408405207185305	0.00437098603091899	0.00461662851525416	0.00493713633654891	0.00537793248249706	0.00584107862610348	0.00619103096939825	0.00637005637709252	0.00648630449926571	0.00687452305524389
-0.5	0.00362684314264511	0.00407232420751927	0.00363974541321566	0.00373903020198628	0.00402415853383557	0.00428331429930336	0.00460848628360884	0.00502974384390796	0.00545952862843473	0.00578236635989038	0.00595116732054608	0.00606196499306422	0.00640560413506234
-0.4	0.00308474299809349	0.00348707706077666	0.0031515970613851	0.0032570102856598	0.00352075716767751	0.00376866992453417	0.00407177925640335	0.00444928458038302	0.00482695445722908	0.00511032530238919	0.00526244350036791	0.0053648456090434	0.00565943674380781
-0.3	0.00241806645840771	0.00274835253075817	0.00250642980641973	0.00260261198128511	0.0028218239521569	0.00303165272793787	0.00328413435312783	0.0035910315679921	0.00389433794043112	0.00412202957441506	0.00424686359049826	0.00433278471490174	0.00456652413755926
-0.2	0.00161603678839559	0.00184143270662623	0.00168650202761524	0.00175496361526666	0.00190478780485848	0.00204906648236657	0.00222179404707454	0.00242994548685841	0.00263467860889687	0.0027882666771256	0.002872892910457	0.00293134955761942	0.00308792631298222
-0.0999999999999999	0.000785194374103079	0.000894967919332232	0.000820268880618346	0.000853839445291751	0.000926538331357221	0.000996480820509655	0.0010803535017026	0.00118152778290255	0.00128100580781618	0.00135546503121813	0.00139616526297673	0.00142392167797962	0.0014993660753626
0	0	0	0	0	0	0	0	0	0	0	0	0	0
0.1	0.000741954490542832	0.000845438644156558	0.000775400166746536	0.000807717449588957	0.000876011045615602	0.000941281804376868	0.00101992346730575	0.00111528074825087	0.00120913322901252	0.00127905084593055	0.00131649289460982	0.00134114510855636	0.00141091982718264
0.2	0.00144336585409114	0.00164355280055983	0.00150715763800198	0.00157061221540667	0.00170281918067305	0.00182837980901591	0.00198015411313743	0.00216503603533307	0.00234728559381387	0.00248272350207043	0.00255431448241517	0.00260033618719391	0.00273423809510407
0.3	0.00210724563334387	0.00239681049744676	0.00219664527168792	0.00229013693290324	0.00248190702366169	0.00266243358574737	0.00288152097193061	0.00315007765896552	0.00341546023450616	0.00361218397682077	0.00371459330573849	0.00377850299906698	0.00397091148111959
0.4	0.00273694460560701	0.00310796996575591	0.00284540085272422	0.00296791595693542	0.00321493507705913	0.00344472409788661	0.00372495837840904	0.00407132107805589	0.00441478810509454	0.00466874733202459	0.00479860450980823	0.00487669936253569	0.00512202660697623
0.5	0.00333617368188735	0.00378010667979208	0.00345514687561241	0.00360576536156733	0.00390376329558951	0.00417669302816995	0.00451152160690665	0.00492980107446397	0.00534654698765874	0.00565389971368233	0.00580779209169504	0.00589612296992497	0.00618882127044293
0.6	0.00390901900119444	0.00441663928108671	0.00402781190218393	0.00420571438354974	0.00455047449455762	0.00485996460301222	0.0052424050087889	0.00572669001376982	0.00621218353988127	0.00656932380925441	0.00674379477170005	0.00683813875016147	0.00717270958743826
0.7	0.00445994857991136	0.00502135277344509	0.00456555323053091	0.00477002799797482	0.00515739936758757	0.00549637007815796	0.00591896302127426	0.00646331913061223	0.0070133388249631	0.00741692819899239	0.00760847603439079	0.00770430642626121	0.00807531179495756
0.8	0.0049938076460646	0.00559841692901629	0.00507078041499166	0.00530123011275904	0.00572714268490518	0.00608797497665523	0.00654273444955883	0.00714120331420723	0.00775187780466491	0.00819888108167292	0.00840395892566342	0.0084964130196217	0.00889848959231345
0.9	0.005515799832073	0.00615239741474923	0.00554617892096539	0.00580212661026012	0.00626260998021816	0.006637109046811	0.00711547043770121	0.00776206991224904	0.00842992328810423	0.00891764883608644	0.00913266620599177	0.00921651115430662	0.00964438803124238
1	0.00603145184100032	0.00668825681342809	0.00599473287890862	0.00627582714871436	0.00676703369999238	0.00714639871768332	0.00763916653015183	0.0083278920964959	0.00904989480572989	0.0095760398084441	0.00979736642844599	0.00986696410395799	0.0103154850921999
1.1	0.00654656013566894	0.0072113425792278	0.00641974552452667	0.00672576427186734	0.00724399738508837	0.00761880155233805	0.00811609916730417	0.00884092732520404	0.00961455279717823	0.010177253564048	0.0104012264037111	0.010450498580794	0.0109146501825399
1.2	0.00706711964859376	0.00772735915829462	0.00682485549684571	0.00715570798541037	0.00769745599670886	0.00805764181353686	0.00854886682968259	0.00930376137243655	0.0101270483318458	0.0107249355706715	0.0109478702914872	0.0109702662562153	0.0114452128244534
1.3	0.00759923637676014	0.008242322139195	0.00721404675354013	0.00756977358719801	0.00813175002288087	0.00846664574541408	0.00894043581182974	0.00971935823762266	0.0105909782791792	0.0112232368418252	0.0114414451617746	0.0114299148723939	0.0119110427052226
1.4	0.00814902777079794	0.00876249345252469	0.00759164952140744	0.00797242025288459	0.00855161057300077	0.0088499745319935	0.0092941902239388	0.0100911159525313	0.0110104453570929	0.0116768774017912	0.0118866922284387	0.0118336694737326	0.0123166419445482
1.5	0.00872251669436592	0.00929429830085606	0.00796232952571788	0.00836843777237887	0.00896215238370523	0.00921225213595582	0.00961398523316985	0.0104229278036613	0.0113901217468796	0.0120912114791738	0.0122890219866517	0.0121864236419674	0.0126672497534508
1.6	0.00932552601176338	0.00984422652737751	0.00833106285415721	0.00876291901466905	0.00936885164661233	0.00955858440428191	0.00990420171039549	0.010719247708357	0.0117353139046592	0.0124722910411271	0.0126545901004285	0.0124938395059175	0.0129689584222429
1.7	0.00996358122443849	0.0104187232396296	0.0087030943312579	0.00916121627502448	0.00977750596851571	0.00989456506257771	0.0101697992948204	0.0109851573386807	0.0120520247716989	0.0128269226337815	0.0129903690275231	0.0127624535297881	0.013228837533859
1.8	0.0106418278701442	0.0110240753021871	0.00908387829832093	0.00956888069904611	0.0101941747101156	0.010226263687584	0.0104163634167768	0.0112264310074098	0.0123470077860646	0.0131627105637753	0.0133042080509659	0.0129997824689953	0.0134550601799148
1.9	0.0113649687233	0.011666301389205	0.00947900222493219	0.00999158547475583	0.0106250994757221	0.010560190696043	0.0106501400922837	0.0114495922967532	0.0126278050228837	0.0134880774475156	0.0136048717706127	0.0132144202865004	0.0136570205403902
2	0.0121372235248884	0.0123510533384638	0.00989409551088677	0.0104350353142985	0.0110766065765903	0.0109032351037355	0.0108780505171916	0.0116619540197383	0.0129027597036128	0.0138122514741461	0.0139020445939309	0.0134161123024802	0.0138454264741559
2.1	0.0129623114892207	0.0130835354814924	0.0103347279143268	0.0109048666591721	0.0115549956352625	0.0112625725424777	0.011107676028738	0.0118716306575941	0.0131809917127004	0.0141452090133085	0.014206287072899	0.0136157878579498	0.0140323442579224
2.2	0.0138434546385593	0.0138684466117077	0.0108063038814512	0.0114065446842347	0.0120664207485694	0.0116455438775986	0.0113472034726208	0.0120875105096279	0.0134723243974917	0.0144975622753136	0.0145289301111302	0.0138255284098865	0.0142311666784447
2.3	0.0147833984304791	0.014709946689212	0.0113139602298459	0.011945264168966	0.0126167723011565	0.012059508566977	0.0116053221885922	0.0123191743570017	0.0137871527348661	0.0148803854256698	0.0148818963240612	0.0140584461788426	0.0144564728815284
2.4	0.0157844453030462	0.015611647766652	0.0118624748071045	0.0125258613590753	0.0132115681732562	0.0125116811012779	0.0118910674592732	0.0125767496460774	0.0141362477734723	0.0153049793342961	0.0152774451290863	0.0143284518899526	0.0147237523440174
2.5	0.0168484966259624	0.0165766264138863	0.0124561927717088	0.0131527429589238	0.0138558624561466	0.0130089625849132	0.0122136117239241	0.0128706950989037	0.0145305004129254	0.0157825846378655	0.0157278495035006	0.0146499013871889	0.0150489797454796
2.6	0.0179770989473831	0.0176074534220257	0.0130989751635449	0.0138298365211157	0.0145541779145366	0.0135577817469056	0.0125820136714453	0.0132115205897821	0.0149806182996371	0.0163240634520542	0.0162450262181857	0.0150371309500479	0.0154480538576175
2.7	0.0191714911542193	0.0187062358777242	0.0137941718371775	0.0145605640940866	0.0153104656674684	0.0141639596069666	0.0130049448698633	0.0136094599787111	0.0154968007609785	0.0169395792006785	0.0168401543934751	0.0155039174444145	0.0159361482541461
2.8	0.0204326500195692	0.0198746667338652	0.0145446181459866	0.0153478385204525	0.0161280924614961	0.0148326094165852	0.0134904212306518	0.0140741274488133	0.0160884250379859	0.0176383085478051	0.0175233250717864	0.0160629248961942	0.0165270545635101
2.9	0.0217613324439808	0.0211140775676026	0.0153526524873712	0.0161940796881576	0.0170098530841312	0.0155680788254697	0.0140455695189523	0.014614196558948	0.0167637793774823	0.0184282171196921	0.0183032635297794	0.0167252136683351	0.0172326160814936
3	0.0231581134154622	0.022425491080102	0.0162201502856867	0.0171012466198457	0.0179580033791061	0.0163739355702992	0.0146764555542836	0.015237141819993	0.0175298730846275	0.0193159214549895	0.019187155320829	0.0174998838536629	0.0180623399046244
3.1	0.0246234192761074	0.0238096708477219	0.0171485693153781	0.018070880645656	0.0189743082045871	0.0172529926490656	0.0153879910826196	0.0159490736334489	0.0183923413188141	0.0203066457238419	0.0201805892056376	0.0183938995524152	0.0190232392504291
3.2	0.0261575562876318	0.0252671667318751	0.0181390013647296	0.0191041549661969	0.0200600984975803	0.0182073650077043	0.0161839231556694	0.0167546809793766	0.0193554466568794	0.0214042670904246	0.0212876105028585	0.0194121032435636	0.0201199070118848
3.3	0.0277607347525672	0.026798355107714	0.0191922258956658	0.0202019264876542	0.0212163321666184	0.0192385477689876	0.0170668970157339	0.0176572773242387	0.020422164755697	0.0226114319932005	0.0225108625593296	0.0205573927853425	0.0213547758318872
3.4	0.0294330891004645	0.0284034736469432	0.0203087623119843	0.021364786673782	0.0224436545430019	0.0203475059297685	0.0180385742828374	0.0186589294928983	0.0215943314957848	0.0239297194008513	0.0238517855262539	0.021831009424736	0.0227284938157751
3.5	0.0311746944185546	0.0300826507913579	0.0214889184810675	0.022593109106206	0.0237424552997811	0.0215347667683708	0.0190997842987721	0.0197606405077758	0.0228728253164819	0.0253598265146986	0.0253108409063801	0.0232328783357505	0.0242403422824607
3.6	0.0329855799200235	0.0318359303057778	0.022732834101839	0.0238870923269365	0.0251129198835345	0.0228005082958038	0.0202506874746526	0.0209625563658336	0.0242577603692637	0.0269017560437428	0.0268877354339513	0.0247619509358367	0.0258886366493719
3.7	0.034865739821294	0.0336632914345951	0.024040518285888	0.0252467972701549	0.0265550744666696	0.0241446393615467	0.02149093378471	0.0222641715449521	0.0257486715642125	0.0285549900092176	0.0285816257926383	0.0264165137711187	0.0276710735870653
3.8	0.0368151420580426	0.0355646652377472	0.0254118812904473	0.0266721791428156	0.0280688241627767	0.0255668690722314	0.0228198051763825	0.02366451573947	0.0273446792708353	0.0303186411648651	0.0303912938221491	0.0281944453902685	0.0295850084762876
3.9	0.0388337352189401	0.0375399476776724	0.0268467607224769	0.0281631139911176	0.0296539847542292	0.0270667647860462	0.0242363360447131	0.0251623122432781	0.0290446276132422	0.0321915783218241	0.0323152885632876	0.0300934160789189	0.0316276624968347
4	0.0409214540233585	0.0395890099907732	0.0283449427547541	0.0297194204187923	0.0313103084908651	0.028643799056236	0.0257394101554016	0.0267561048633631	0.0308471950462782	0.0341725256214344	0.0343520361239634	0.0321110341014312	0.0337962675514763
4.1	0.0430782236187808	0.0417117068211805	0.0299061789966743	0.0313408770374469	0.0330375046751251	0.0302973865647873	0.0273278352307684	0.0284443546477301	0.0327509789925316	0.0362601381020485	0.0364999210119839	0.0342449465764744	0.0360881609062788
4.2	0.0453039629276998	0.0439078825321179	0.0315301996815311	0.0330272362623254	0.0348352557968175	0.0320269124095349	0.0290003979755679	0.0302255101691204	0.0347545579705947	0.0384530570297193	0.038757343718312	0.0364929044881344	0.0385008417409945
4.3	0.0475985872333799	0.0461773760478742	0.0332167237991336	0.0347782350473098	0.0367032299580216	0.0338317531892706	0.0307559029311938	0.0320980560828048	0.0368565352367982	0.0407499487627531	0.0411227594629609	0.0388528008597517	0.041032000358674
4.4	0.0499620101591876	0.0485200245212948	0.034965466741016	0.0365936031028752	0.0386410902652532	0.0357112922629934	0.0325931985433225	0.0340605446965935	0.0390555678842478	0.0431495307209136	0.0435947025758598	0.0413226897681537	0.0436795287114404
