# Supplementary material for: Maternal preconceptional and prenatal exposure to El Niño Southern Oscillation levels and child mortality: a multi-country study
Source: Nat Commun. 2024 Jul 17;15:6034. doi: 10.1038/s41467-024-50467-x (PMC11254917; doi:10.1038/s41467-024-50467-x)
Supplement: Supplementary file 4 — Source data [file 41467_2024_50467_MOESM4_ESM.zip › Source Data/Figure 3/abNino1_2 0_cumse.csv]

	lag0	lag1	lag2	lag3	lag4	lag5	lag6	lag7	lag8	lag9	lag10	lag11	lag12
-1.9	0.0249647236925834	0.0311818557927006	0.0331139857949517	0.0370166962480688	0.0408616694367866	0.0442704691950378	0.0479540554057222	0.0521036610622427	0.0563048326453227	0.0600414001730229	0.0632175384173424	0.0665212645594228	0.0715393658975449
-1.8	0.0217733517836523	0.0270851770185741	0.0286802070138663	0.0320405651868889	0.0353097633812414	0.0381574492445788	0.0412432153666367	0.0447651928186294	0.0483691616390492	0.0515966750412513	0.0543546206568119	0.0572404875612067	0.0616432435512337
-1.7	0.0189064555701609	0.023376615338205	0.0246290470867934	0.0274783570395436	0.0302152139511544	0.0325443083996221	0.0350790487462126	0.0380251058621844	0.0410818378796501	0.0438407257938649	0.0462093989296908	0.0487037963452369	0.052537177933256
-1.6	0.0163735665133035	0.0200681113127944	0.0209705628028707	0.0233396653164478	0.0255884202906091	0.0274423150021039	0.0294738242047426	0.0318969942051623	0.0344577740085529	0.036789202335785	0.0387974289381905	0.0409262607848401	0.0442366379449402
-1.5	0.0141838241432188	0.0171733109782369	0.0177177794072244	0.0196373559811737	0.0214436551652019	0.0228673820858459	0.0244452416243034	0.0264006338480858	0.0285186583182998	0.0304648234128397	0.0321412941871761	0.0339297477760051	0.0367638650857455
-1.4	0.0123430686950762	0.0147057009316932	0.01488683245005	0.0163883113343165	0.0178002759708151	0.0188419521583152	0.02001899168752	0.0215650355577926	0.0232962806415242	0.0249008229251042	0.0262740891801268	0.0277463519074808	0.0301511469241634
-1.3	0.0108486584985142	0.0126739538941986	0.0124956530754056	0.0136133501758059	0.0146833853011705	0.0153968043642682	0.0162317405666454	0.0174321719649725	0.0188365445861008	0.0201450992964401	0.0212437720904047	0.0224228705070537	0.024444959809016
-1.2	0.00968234690709668	0.011073207464258	0.0105590451857295	0.0113343173869329	0.0121217626957478	0.0125704690537878	0.0131321438710151	0.0140587220617575	0.0152011618187867	0.0162619850022828	0.0171156550950392	0.0180241137887742	0.019708775562123
-1.1	0.00880386777635146	0.00987324594144986	0.00907730637220558	0.00956448819223957	0.0101381152269049	0.0103997144952382	0.0107716943776504	0.0115061124361922	0.0124562526184419	0.0133206016582503	0.0139625884027505	0.0146257483378523	0.0160158182753395
-1	0.00814985142603845	0.00900950471739328	0.00801856380434387	0.00828883005557493	0.00872552897733305	0.00889047747223462	0.00916944315166198	0.00979909820208616	0.0106264986301754	0.0113477482795954	0.0118201264075562	0.012274142517489	0.0134111112901458
-0.9	0.00764083229208723	0.00838554475607443	0.0073046096067483	0.00744022273042365	0.00781489537841939	0.00797122907071147	0.00824890819828494	0.00885040764892447	0.00961368353745883	0.0102430506140713	0.0105987350580234	0.0108981164554404	0.011827716685743
-0.8	0.00719346017013802	0.00788887796436592	0.00681630633481266	0.00689357876250893	0.00726253004936559	0.00747096425775817	0.00780595551074851	0.0084245976360912	0.00916029072162663	0.00973832887154757	0.0100309718501446	0.0102404024740227	0.0110152888834096
-0.7	0.0067315934306639	0.00741087836184437	0.00642001404852315	0.00649265844040361	0.00688292120092124	0.00716406915718701	0.00757052993381079	0.00821522220687299	0.00893501116280534	0.00948410833573683	0.00975193779233194	0.00992429556404396	0.010593245268765
-0.6	0.00619224805980592	0.00686005487016352	0.00599553667650459	0.00608965066988126	0.00650096858553311	0.00684269005408373	0.00730178258241107	0.00795531754779322	0.00865088645995334	0.00917460597478354	0.00943431357847312	0.00959837738475849	0.0101923529961797
-0.5	0.00552660464429874	0.00616594757571115	0.00544954812930587	0.00556843820260803	0.00598182701229213	0.00635329533346559	0.0068290979907675	0.00745981423776095	0.0081093844595464	0.00859682025122326	0.00884770496532067	0.00901088836540682	0.00953945662220244
-0.4	0.0046982876994482	0.00527708095720678	0.00471553165234818	0.00484716174793601	0.00523280663610984	0.00559469063420394	0.00604413948396016	0.00661306414850195	0.00718642759394374	0.0076171250025283	0.00784734346071987	0.00800301280882396	0.00845848429463359
-0.3	0.00368095457352636	0.00415706090445239	0.00374822307396825	0.00387126048447668	0.00419356999858895	0.00450323714436235	0.00488066897903958	0.00534509505928612	0.00580686781536591	0.00615444755587988	0.00634561542479305	0.00647889601495916	0.0068418137138652
-0.2	0.00245833713409502	0.00278353918815628	0.00252037355634489	0.00260841398129236	0.00282908224961245	0.00304302751998442	0.00330219047875344	0.00361771979183755	0.00392968071673513	0.00416445025747524	0.00429464485253747	0.00438618464587151	0.00462998145659573
-0.0999999999999999	0.00119342072619839	0.00135181792185891	0.00122478765520979	0.00126769896000278	0.00137469615174932	0.00147857273665642	0.00160459690188677	0.00175801804599896	0.00190954010497663	0.00202329026171631	0.0020859367674398	0.00212958896770306	0.00224730542748049
0	0	0	0	0	0	0	0	0	0	0	0	0	0
0.1	0.00112572520984583	0.00127508562936624	0.00115582240210815	0.00119661211949129	0.00129695407385533	0.00139418927176926	0.00151270101539878	0.00165741249152547	0.00180025874317584	0.00190694366413621	0.00196463725623101	0.00200379378474204	0.00211315210154865
0.2	0.00218802541387684	0.00247700297917874	0.0022447378159617	0.00232430264560614	0.00251835447376184	0.00270568061508471	0.00293474481233392	0.00321543251030185	0.00349272036876911	0.00369925549094013	0.00380963426275224	0.0038831609071663	0.00409352772649574
0.3	0.0031916860582302	0.00360975305455176	0.0032690585680962	0.00338550269953586	0.00366666147981812	0.00393637275909241	0.00426752830312413	0.00467542818497365	0.0050790585664246	0.00537887005657934	0.0055368659018085	0.00563965138354137	0.00594268862230348
0.4	0.00414204935561378	0.00467781928911829	0.00423138275704708	0.00438294205499374	0.00474464199801009	0.00508840752858112	0.00551263029705865	0.00603894613338074	0.00656116473638893	0.00694797441132093	0.00714845546934138	0.00727502555452731	0.00766241134105709
0.5	0.00504505017378312	0.00568621281146776	0.00513462875627395	0.00531968467699615	0.00575540768124195	0.00616420377504076	0.0066718389598263	0.00730773879723743	0.00794118078818884	0.00840904586904816	0.00864681283804568	0.00879128804367817	0.00925472261257718
0.6	0.00590724197648772	0.00664051529524642	0.00598207215662156	0.00619916660909442	0.0067024561663327	0.00716649564909248	0.00774718365490515	0.00848379630698998	0.00922153715251307	0.00976489564678844	0.0100346788152077	0.0101907277855994	0.0107219412312331
0.7	0.00673580809314462	0.00754691637426236	0.00677738448135619	0.00702523546436391	0.0075897148593004	0.00809837542396447	0.00874097178806623	0.00956938358980408	0.0104049967380002	0.0110187191020058	0.0113151765860913	0.011475965210541	0.0120667276843196
0.8	0.00753855316244881	0.00841224178897292	0.00752467258798605	0.00780219033629317	0.00842158627251894	0.0089633408988463	0.00965583129962592	0.0105670834977801	0.0114947055888867	0.0121741533002968	0.0124918711656463	0.0126500078208596	0.0132921429423096
0.9	0.00832386968367415	0.00924396767945348	0.00822851713760111	0.00853482039285983	0.00920299335496026	0.00976534712287994	0.0104947594316184	0.0114798467716586	0.0124942509737197	0.0132353425575177	0.0135688377509358	0.0137163155289554	0.0144017180211143
1	0.00910067545911294	0.0100502159150371	0.00889400786855878	0.00922843975859894	0.00993942255498352	0.0105088617497341	0.0112611783112945	0.0123110496440198	0.0134077275267807	0.0142070123965741	0.0145507397318362	0.0146788772177131	0.0153995360868906
1.1	0.00987831950352342	0.0108397252665276	0.0095267726855558	0.00988891555948797	0.0106369615307722	0.0111989227210541	0.0119589976992532	0.0130645597899435	0.0142398118259005	0.0150945519831844	0.0154429168180517	0.0155422999866618	0.0162903289585159
1.2	0.0106664567597532	0.0116217938222781	0.010132996832899	0.0105226852764541	0.0113023275303366	0.0118411961505867	0.0125926848966795	0.0137448111009556	0.0149958453595043	0.0159041044828953	0.0162514831938831	0.0163119123870593	0.0170795897954044
1.3	0.0114748954788983	0.0124061895322706	0.0107194277763532	0.0111367589469489	0.0119428816077677	0.0124420312220078	0.0131673412223069	0.0143568873184671	0.0156819251301597	0.0166426638238211	0.016983434711861	0.0169938825171614	0.0177737034195075
1.4	0.0123134249000245	0.01320302822765	0.0112933610401527	0.0117387014449624	0.0125666231974182	0.0130085076414253	0.0136887835724678	0.0149066138217068	0.0163050000638109	0.0173181749586514	0.0176467627551137	0.017595350987823	0.0183800949317276
1.5	0.0131916341727176	0.0140226217926495	0.0118626023494766	0.0123365902737769	0.0131821593708617	0.0135484697834087	0.014163628278034	0.0154006557074013	0.0168729698403634	0.017939632810197	0.018250570403794	0.0181245772662243	0.0189073957924255
1.6	0.0141187355220041	0.0148753029757223	0.0124354022422163	0.0129389452431893	0.0137986436325737	0.0140705403170051	0.0145993726966287	0.0158466185997645	0.0173947806495481	0.0185171726223235	0.0188051838313515	0.0185910954997429	0.0193656240124175
1.7	0.0151034048634172	0.0157712369710311	0.0130203610163539	0.0135546282337611	0.014425680631498	0.0145841050991383	0.0150044677084686	0.0162531462853518	0.0178805096909057	0.0190621415009306	0.0193222484279062	0.0190058723331493	0.0197663711587821
1.8	0.0161536512533702	0.0167202325938869	0.0136263045128929	0.0141927139870416	0.01507319582497	0.0150992609074955	0.0153883716195148	0.0166300062509905	0.0183414271062973	0.0195871377966669	0.0198147951998878	0.0193814542486179	0.0201229831608727
1.9	0.0172767230351154	0.0177315669042868	0.0142621346144232	0.0148623362832473	0.0157512728453696	0.0156267186625333	0.0157615732212746	0.0169881506590162	0.018790020829768	0.020106002229119	0.020297259068543	0.0197320856046756	0.0204507142648338
2	0.0184790540649032	0.0188138361126974	0.0149366620050765	0.0155725174878219	0.016469965679144	0.0161776576209395	0.0161355695131244	0.0173397366676564	0.0192399672824425	0.020633743220404	0.0207854278004866	0.0200737713635177	0.020766824344345
2.1	0.0197662489082048	0.0199748426311549	0.0156584319903308	0.016331992560243	0.0172390970278592	0.0167635308198234	0.0165227828023582	0.0176980871747496	0.0197060300437544	0.021186380050119	0.0212962999792916	0.0204242518772376	0.0210905805920545
2.2	0.0211431022057076	0.0212215237997339	0.0164355562316939	0.0171490404624552	0.0180680574286003	0.0173958285255891	0.0169364037608306	0.018077572402177	0.0202038709977029	0.0217806924805318	0.0218478345092874	0.020802853613543	0.0214431184020098
2.3	0.0226136450265138	0.0225599230242786	0.0172755634838664	0.0180313359033047	0.0189656209682115	0.0180858136436549	0.0173901526902818	0.0184933959619888	0.0207497653066295	0.0224338752807286	0.0224585842045853	0.0212301829872446	0.021847117704305
2.4	0.0241812100667219	0.02399519973616	0.0181852805978459	0.0189858323386631	0.0199397922096787	0.0188442494139727	0.0178979612705501	0.0189612777053772	0.0213602234766433	0.0231631102560037	0.023147222391666	0.0217276443656292	0.0223262656124941
2.5	0.0258485078107233	0.0255316714235954	0.0191707514612101	0.0200186834527071	0.0209976953485757	0.0196811434533521	0.0184735906536738	0.0194970402387433	0.0220515397553007	0.0239850848029808	0.0239319921812456	0.0223167898536714	0.0229045077215348
2.6	0.0276177068679428	0.027172879300322	0.020237196933728	0.0211352057390378	0.0221455113583987	0.0206055319032491	0.0191302163467668	0.020116124877466	0.022839303067407	0.0249155006732056	0.0248301284360345	0.0230185451148271	0.023605136800861
2.7	0.0294905132148003	0.0289216689072897	0.0213890141717927	0.0223398802318305	0.0233884631058637	0.0216253227224835	0.019880021800538	0.0208330817413814	0.0237379198507475	0.0259686247347384	0.0258573159470054	0.0238523933639154	0.0244498181209698
2.8	0.031468244664521	0.0307802777604498	0.0226298099043909	0.023636387749478	0.0247308433018798	0.0227472089647693	0.0207338466760055	0.021661091550839	0.0247602025308647	0.0271569313733605	0.0270272480707307	0.0248356249952847	0.0254576866096457
2.9	0.0335518983237849	0.0327504236291382	0.0239624597853123	0.0250276697177542	0.0261760765666665	0.0239766531837913	0.0217009298466104	0.0226115777901706	0.0259170701192259	0.0284908731283605	0.028351335924158	0.0259827601980694	0.0266446538039757
3	0.0357422099559129	0.0348333887455366	0.0253891850411033	0.0265160058420559	0.0277268051850347	0.0253179352175136	0.0227887720898714	0.0236939550337079	0.0272173895715648	0.0299787953738622	0.0298385924517227	0.0273052220960321	0.0280230249086931
3.1	0.0380397050239662	0.0370300968979027	0.0269116380446686	0.0281031003676701	0.0293849881721777	0.0267742493276616	0.0240031232990894	0.0249155353483757	0.0286679630232016	0.0316269881758986	0.0314956859213668	0.0288112869514198	0.0296014592482067
3.2	0.0404447417579068	0.0393411817638253	0.0285309897488038	0.0297901699857746	0.0311520045950499	0.0283478338130455	0.0253480797272655	0.0262815870462647	0.0302736435903742	0.0334398499309295	0.0333271322908308	0.0305062836413677	0.0313852358553326
3.3	0.0429575469290203	0.0417670459182627	0.0302480136499627	0.0315780281628138	0.033028754118959	0.0300401165419234	0.0268262632279223	0.0277955168894775	0.0320375467949225	0.0354201269117699	0.0353355813159125	0.032392974833415	0.0333767348376161
3.4	0.0455782451804326	0.0443079107048407	0.0320631627347729	0.0334671624225683	0.0350157499523153	0.0318518624328913	0.028439048960376	0.0294591337362102	0.0339613184067398	0.0375691911046767	0.0375221485941332	0.0344720364009471	0.0355760269360439
3.5	0.0483068828084235	0.0469638576317877	0.0339766374348306	0.0354578026509097	0.0371132013760965	0.0337833126113403	0.030186809909649	0.0312729497212807	0.0360454217788258	0.0398873237701693	0.0398867523719955	0.0367425580677599	0.037981475121838
3.6	0.0511434468591909	0.0497348622074272	0.0359884438538703	0.0375499797050799	0.0393210846699098	0.0358343087928635	0.0320691532699232	0.0332364817835174	0.0382894155859123	0.0423739808568449	0.0424284254959057	0.0392025083875128	0.0405902803878849
3.7	0.0540878803325839	0.0526208212263448	0.0380984424105046	0.0397435744701032	0.0416392024242977	0.0380043997508805	0.0340851322680995	0.0353485274207622	0.0406922028122274	0.0450280257904896	0.0451455852296173	0.041849131064295	0.0433989354553884
3.8	0.057140094191025	0.0556215745097432	0.0403063875963347	0.0420383580513238	0.0440672319908825	0.040292929219521	0.0362334250286144	0.0376074000700942	0.0432522411743222	0.0478479232672937	0.0480362540919687	0.0446792602836797	0.0464035759784913
3.9	0.060299976773292	0.0587369220339027	0.0426119598488858	0.0444340240877811	0.0466047642453714	0.0426991062352411	0.038512478326449	0.0400111190120557	0.0459677124388183	0.0508318936118347	0.0510982322640079	0.0476895570818533	0.0496002356992353
4	0.0635674011180038	0.061966637279299	0.0450147906524407	0.0469302142849597	0.0492513340129857	0.045222059854457	0.0409206181990745	0.0425575552442375	0.0488366529058512	0.0539780309575221	0.0543292265026293	0.0508766767852606	0.0529850205283261
4.1	0.0669422306153727	0.0653104775200691	0.0475144819706042	0.0495265382586731	0.0520064435139485	0.0478608805805782	0.0434561316311389	0.0452445384930396	0.051857049954898	0.0572843903628783	0.0577269424976332	0.0542373806666965	0.056554219049664
4.2	0.0704243233301414	0.0687681916618671	0.0501106210323826	0.0522225887031261	0.05486958009469	0.0506146508710967	0.0461173243741964	0.0480699320802733	0.0550269105523814	0.0607490495316173	0.0612891479932141	0.0577686049752631	0.0603043659498631
4.3	0.0740135352740119	0.0723395261328349	0.0528027913749627	0.0550179527809557	0.0578402293670651	0.0534824669212221	0.0489025599203971	0.051031682484904	0.0583443075820528	0.0643701505605551	0.0650137134442852	0.0614674989030575	0.0642322722645411
4.4	0.0777097228517447	0.0760242292408991	0.0555905809155207	0.0579122205050796	0.0609178847159504	0.0564634536425079	0.0518102841219147	0.0541278497764868	0.0618074092534292	0.068145926484046	0.0688986359924797	0.0653314408692496	0.0683350333126291
