# Supplementary material for: Maternal preconceptional and prenatal exposure to El Niño Southern Oscillation levels and child mortality: a multi-country study
Source: Nat Commun. 2024 Jul 17;15:6034. doi: 10.1038/s41467-024-50467-x (PMC11254917; doi:10.1038/s41467-024-50467-x)
Supplement: Supplementary file 4 — Source data [file 41467_2024_50467_MOESM4_ESM.zip › Source Data/Figure 3/abNino34 0_59_cumest.csv]

	lag0	lag1	lag2	lag3	lag4	lag5	lag6	lag7	lag8	lag9	lag10	lag11	lag12
-2	-0.0962449555051864	-0.101224491910253	-0.0621262335429273	-0.0212893066879747	0.00549204850422649	0.0205653384437832	0.0276978419663866	0.0301186552169145	0.0305186916494322	0.0310506820271915	0.0333291744226315	0.0384305342173781	0.0468929441022445
-1.9	-0.0905678339788877	-0.0967604843274631	-0.0621432767183881	-0.0258139216592078	-0.00237521942420619	0.0103118339778672	0.0156995568694747	0.0167470792412984	0.0159203427522399	0.0151921007294205	0.0160419181681814	0.019456171732083	0.0259280497529059
-1.8	-0.0849833573259485	-0.0922335595084755	-0.061828342279371	-0.0297439480656865	-0.00943460570102321	0.00103988181938532	0.00483035327748497	0.00463752762922933	0.00271200400457987	0.000854261707505542	0.000414660215983307	0.00229343918199762	0.00694071843154077
-1.7	-0.0794915255463688	-0.0876437174532897	-0.061181430225876	-0.0330793859074107	-0.0156861103262246	-0.00725051803166249	-0.00490976880958278	-0.00620999961929262	-0.00910632459354793	-0.0119628350385535	-0.0135525994339628	-0.0130576634328783	-0.010069049861851
-1.6	-0.0740923386401487	-0.0829909581619058	-0.0602025405579031	-0.0358202351843804	-0.0211297332998102	-0.0145593655752761	-0.0135208093917285	-0.0157955025042675	-0.0195346430421435	-0.0232591895087565	-0.0258598607816568	-0.0265971361125444	-0.0251012551272693
-1.5	-0.0687857966072881	-0.0782752816343237	-0.0588916732754522	-0.0379664958965957	-0.0257654746217802	-0.0208866608114557	-0.0210027684689521	-0.0241189810256953	-0.0285729513412067	-0.0330348017031036	-0.0365071238270988	-0.038324978857001	-0.0381558973647144
-1.4	-0.0635718994477869	-0.0734966878705435	-0.0572488283785233	-0.0395181680440565	-0.0295933342921346	-0.0262324037402011	-0.0273556460412536	-0.0311804351835759	-0.0362212494907377	-0.0412896716215947	-0.0454943885702888	-0.0482411916662478	-0.0492329765741857
-1.3	-0.0584506471616453	-0.0686551768705651	-0.0552740058671166	-0.0404752516267629	-0.0326133123108732	-0.0305965943615123	-0.0325794421086331	-0.0369798649779095	-0.0424795374907364	-0.0480237992642299	-0.0528216550112268	-0.0563457745402851	-0.0583324927556839
-1.2	-0.0534220397488632	-0.0637507486343886	-0.0529672057412319	-0.0408377466447147	-0.0348254086779962	-0.0339792326753895	-0.0366741566710905	-0.0415172704086959	-0.0473478153412028	-0.053237184631009	-0.0584889231499126	-0.0626387274791127	-0.0654544459092085
-1.1	-0.0484860772094407	-0.0587834031620139	-0.0503284280008692	-0.0406056530979122	-0.0362296233935036	-0.0363803186818325	-0.0396397897286259	-0.0447926514759353	-0.050826083042137	-0.0569298277219322	-0.0624961929863465	-0.0671200504827306	-0.0705988360347598
-1	-0.0436427595433776	-0.053753140453441	-0.0473576726460286	-0.0397789709863552	-0.0368259564573952	-0.0377998523808414	-0.0414763412812391	-0.0468060081796274	-0.0529143405935388	-0.0591017285369993	-0.0648434645205283	-0.0697897435511389	-0.0737656631323375
-0.9	-0.038892086750674	-0.04865996050867	-0.0440549396767101	-0.0383577003100437	-0.0366144078696712	-0.0382378337724162	-0.0421838113289304	-0.0475573405197726	-0.0536125879954085	-0.0597528870762106	-0.0655307377524582	-0.0706478066843375	-0.0749549272019419
-0.8	-0.0342340588313299	-0.0435038633277008	-0.0404202290929137	-0.0363418410689777	-0.0355949776303316	-0.0376942628565568	-0.0417621998716995	-0.0470466484963706	-0.0529208252477458	-0.0588833033395658	-0.0645580126821359	-0.0696942398823266	-0.0741666282435729
-0.7	-0.0296686757853454	-0.0382848489105335	-0.0364535408946393	-0.0337313932631573	-0.0337676657393762	-0.0361691396332634	-0.0402115069095466	-0.0452739321094215	-0.0508390523505509	-0.056492977327065	-0.0619252893095617	-0.0669290431451059	-0.0714007662572304
-0.6	-0.0251959376127204	-0.033002917257168	-0.032154875081887	-0.0305263568925824	-0.0311324721968052	-0.0336624641025358	-0.0375317324424717	-0.0422391913589253	-0.0473672693038237	-0.0525819090387083	-0.0576325676347354	-0.0623522164726757	-0.0666573412429145
-0.5	-0.0208158443134549	-0.0276580683676043	-0.0275242316546567	-0.0267267319572531	-0.0276893970026186	-0.030174236264374	-0.0337228764704746	-0.037942426244882	-0.0425054761075642	-0.0471500984744956	-0.051679847657657	-0.0559637598650357	-0.0599363532006252
-0.4	-0.0165283958875489	-0.0222503022418425	-0.0225616106129485	-0.0223325184571693	-0.0234384401568163	-0.0257044561187782	-0.0287849389935555	-0.0323836367672916	-0.0362536727617725	-0.0401975456344269	-0.0440671293783267	-0.0477636733221861	-0.0512378021303625
-0.3	-0.0123335923350024	-0.0167796188798826	-0.0172670119567624	-0.017343716392331	-0.0183796016593983	-0.0202531236657482	-0.0227179200117144	-0.0255628229261541	-0.0286118592664485	-0.0317242505185023	-0.0347944127967443	-0.0377519568441269	-0.0405616880321264
-0.2	-0.00823143365581537	-0.0112460182817244	-0.0116404356860983	-0.0117603257627383	-0.0125128815103646	-0.0138202389052841	-0.0155218195249511	-0.0174799847214695	-0.0195800356215921	-0.0217302131267217	-0.0238616979129099	-0.0259286104308581	-0.0279080109059168
-0.1	-0.00416166287263995	-0.00565146284226657	-0.00580210891387037	-0.00581745201213399	-0.00616306072816201	-0.00679892534072489	-0.00764258838514071	-0.00862337203453922	-0.00968237809986191	-0.010772488029862	-0.0118583629111042	-0.0129164434679654	-0.0139349500626336
0	0	0	0	0	0	0	0	0	0	0	0	0	0
0.1	0.00425732101982156	0.00570824759550375	0.00575837686767389	0.0056773361965673	0.00595600187861709	0.00655196691989942	0.00737807372714828	0.00835961579185	0.00943433769024313	0.0105524350833186	0.0116765547168194	0.0127817944212412	0.0138557031118315
0.2	0.00861030018682474	0.0114732799442447	0.0114730216891513	0.0112145565775679	0.0117049449076892	0.0128569754189733	0.0144916327963041	0.0164554753410107	0.0186206349708674	0.0208848172200936	0.0231713012393539	0.025428939795758	0.0276321592728607
0.3	0.0130589375010096	0.0172950970462228	0.0171439344644322	0.0166116611430018	0.0172468290872164	0.0189150254972217	0.0213406772074674	0.0242875786474822	0.0275588918418729	0.0309971464103253	0.0344842395676036	0.0379414361235506	0.0413293684830878
0.4	0.0176032329623761	0.0231736989014382	0.0227711151935167	0.021868649892869	0.0225816544171987	0.0247261171546446	0.0279252069606383	0.0318559257112644	0.0362491083032596	0.0408894226540135	0.0456153697015684	0.050319283404619	0.0549473307425127
0.5	0.0222431865709242	0.0291090855098907	0.0283545638764047	0.0269855228271695	0.027709420897636	0.030290250391242	0.0342452220558168	0.0391605165323573	0.0446912843550274	0.0505616459511583	0.0565646916412483	0.0625624816389631	0.0684860460511354
0.6	0.026978798326654	0.0351012568715805	0.0338942805130963	0.0319622799459033	0.0326301285285284	0.0356074252070139	0.0403007224930028	0.046201351110761	0.0528854199971765	0.0600138163017597	0.0673322053866435	0.074671030826583	0.0819455144089559
0.7	0.0318100682295653	0.0411502129865074	0.0393902651035913	0.0367989212490704	0.0373437773098759	0.0406776416019602	0.0460917082721964	0.0529784294464754	0.0608315152297067	0.0692459337058176	0.0779179109377537	0.0866449309674786	0.0953257358159743
0.8	0.0367369962796583	0.0472559538546715	0.0448425176478899	0.0414954467366708	0.0418503672416784	0.0455008995760811	0.0516181793933974	0.0594917515395006	0.0685295700526181	0.078257998163332	0.088321808294579	0.0984841820616499	0.10862671027219
0.9	0.041759582476933	0.0534184794760728	0.050251038145992	0.0460518564087045	0.046149898323936	0.0500771991293765	0.0568801358566061	0.0657413173898365	0.0759795844659107	0.087050009674303	0.0985438974571194	0.110188784109097	0.121848437777604
1	0.0468778268213893	0.0596377898507114	0.0556158265978977	0.0504681502651715	0.0502423705566487	0.0544065402618463	0.0618775776618223	0.0717271269974831	0.0831815584695845	0.0956219682387307	0.108584178425375	0.12175873710982	0.134990918332216
1.1	0.0520917293130272	0.0659138849785871	0.0609368830036069	0.0547443283060719	0.0541277839398164	0.0584889229734907	0.066610504809046	0.0774491803624406	0.0901354920636395	0.103973873856615	0.118442651199346	0.133194041063819	0.148054151936026
1.2	0.0574012899518468	0.0722467648597	0.0662142073631196	0.0588803905314055	0.0578061384734392	0.0623243472643096	0.0710789172982773	0.0829074774847087	0.0968413852480756	0.112105726527956	0.128119315779032	0.144494695971093	0.161038138589033
1.3	0.062806508737848	0.0786364294940501	0.0714477996764359	0.0628763369411725	0.0612774341575171	0.065912813134303	0.0752828151295162	0.0881020183642876	0.103299238022893	0.120017526252753	0.137614172164433	0.155660701831643	0.173942878291239
1.4	0.0683073856710309	0.0850828788816374	0.0766376599435556	0.0667321675353727	0.06454167099205	0.0692543205834708	0.0792221983027626	0.0930328030011772	0.109509050388091	0.127709273031007	0.146927220355549	0.166692058645469	0.186768371042642
1.5	0.0739039207513953	0.0915861130224619	0.0817837881644789	0.0704478823140062	0.0675988489770379	0.0723488696118131	0.0828970668180165	0.0976998313953776	0.115470822343671	0.135180966862717	0.15605846035238	0.17758876641257	0.199514616843243
1.6	0.0795961139789414	0.0981461319165236	0.0868861843392057	0.074023481277073	0.0704489681124809	0.07519646021933	0.0863074206752779	0.102103103546889	0.121184553889632	0.142432607747884	0.165007892154927	0.188350825132948	0.212181615693041
1.7	0.0853839653536692	0.104762935563822	0.0919448484677361	0.0774589644245732	0.0730920283983791	0.0777970924060214	0.089453259874547	0.106242619455711	0.126650245025974	0.149464195686508	0.173775515763188	0.198978234806601	0.224769367592038
1.8	0.0912674748755786	0.111436523964359	0.09695978055007	0.0807543317565066	0.0755280298347323	0.0801507661718872	0.0923345844158235	0.110118379121843	0.131867895752697	0.156275730678588	0.182361331177165	0.20947099543353	0.237277872540232
1.9	0.0972466425446696	0.118166897118132	0.101930980586207	0.0839095832728734	0.0777569724215405	0.0822574815169275	0.0949513942991077	0.113730382545286	0.136837506069802	0.162867212724124	0.190765338396857	0.219829107013734	0.249707130537625
2	0.103321468360942	0.124954055025142	0.106858448576148	0.0869247189736734	0.0797788561588038	0.0841172384411423	0.0973036895243993	0.11707862972604	0.141559075977288	0.169238641823118	0.198987537422264	0.230052569547215	0.262057141584215
2.1	0.109491952324397	0.13179799768539	0.111742184519893	0.0897997388589068	0.0815936810465222	0.0857300369445317	0.0993914700916986	0.120163120664105	0.146032605475154	0.175390017975567	0.207027928253386	0.240141383033971	0.274327905680002
2.2	0.115758094435032	0.138698725098875	0.116582188417441	0.0925346429285735	0.0832014470846957	0.0870958770270956	0.101214736001005	0.122983855359481	0.150258094563403	0.181321341181474	0.214886510890223	0.250095547474003	0.286519422824988
2.3	0.12211989469285	0.145656237265597	0.121378460268792	0.0951294311826734	0.0846021542733241	0.0882147586888339	0.10277348725232	0.125540833812167	0.154235543242032	0.187032611440837	0.222563285332776	0.25991506286731	0.298631693019172
2.4	0.128577353097849	0.152670534185556	0.126131000073947	0.0975841036212066	0.0857958026124077	0.0890866819297467	0.104067723845642	0.127834056022164	0.157964951511042	0.192523828753656	0.230058251581043	0.269599929213894	0.310664716262553
2.5	0.13513046965003	0.159741615858753	0.130839807832906	0.0998986602441732	0.0867823921019462	0.089711646749834	0.105097445780971	0.129863521989472	0.161446319370433	0.197794993119932	0.237371409635026	0.279150146513752	0.322618492555132
2.6	0.141779244349393	0.166869482285186	0.135504883545668	0.102073101051573	0.08756192274194	0.0900896531490959	0.105862653058308	0.131629231714091	0.164679646820206	0.202846104539665	0.244502759494724	0.288565714766888	0.334493021896909
2.7	0.148523677195937	0.174054133464857	0.140126227212234	0.104107426043406	0.0881343945323887	0.0902207011275321	0.106363345677652	0.13313118519602	0.16766493386036	0.207677163012854	0.251452301160136	0.297846633973298	0.346288304287884
