# Supplementary material for: Maternal preconceptional and prenatal exposure to El Niño Southern Oscillation levels and child mortality: a multi-country study
Source: Nat Commun. 2024 Jul 17;15:6034. doi: 10.1038/s41467-024-50467-x (PMC11254917; doi:10.1038/s41467-024-50467-x)
Supplement: Supplementary file 4 — Source data [file 41467_2024_50467_MOESM4_ESM.zip › Source Data/Figure 3/ONI 0_11_cumest.csv]

	lag0	lag1	lag2	lag3	lag4	lag5	lag6	lag7	lag8	lag9	lag10	lag11	lag12
-1.8	-0.139497194876287	-0.144636928943986	-0.0878365766108382	-0.0335077777725671	-0.00452594778793558	0.00455029433558272	0.00117689090414327	-0.00825535039126333	-0.0184207564748116	-0.0250587888858414	-0.0249740437788574	-0.0160362519235293	0.00281972129530793
-1.7	-0.127853297952653	-0.133159493298764	-0.0820951934555388	-0.0334999893504574	-0.00822677729437326	-0.00123410206360401	-0.00564572372328606	-0.0155677223292508	-0.0260884979280242	-0.033278770556827	-0.0341915802435751	-0.0268622870068785	-0.0103085708560428
-1.6	-0.116672644064083	-0.122091756690147	-0.076456738471655	-0.0332721083880823	-0.0114576611333644	-0.00636037490286703	-0.0116641451220243	-0.0219551678697801	-0.0327219398785874	-0.0403552585344086	-0.0421482218767155	-0.0362962285984895	-0.021896978046221
-1.5	-0.105955233210575	-0.111433719118136	-0.0709212116591869	-0.0328241348854418	-0.0142185993049092	-0.0108285241822064	-0.0168783732920716	-0.0274176870128515	-0.0383210823265015	-0.0462882528185863	-0.0488439686782793	-0.0443380766983627	-0.0319455002752276
-1.4	-0.0957010653921305	-0.101185380582731	-0.0654886130181344	-0.0321560688425358	-0.0165095918090074	-0.0146385499016223	-0.0212884082334279	-0.0319552797584647	-0.0428859252717663	-0.0510777534093601	-0.054278820648266	-0.0509878313064977	-0.0404541375430619
-1.3	-0.0859101406087492	-0.0913467410839317	-0.0601589425484975	-0.0312679102593645	-0.0183306386456592	-0.0177904520611146	-0.0248942499460932	-0.0355679461066199	-0.0464164687143822	-0.05472376030673	-0.058452777786676	-0.0562454924228949	-0.0474228898497244
-1.2	-0.076582458860431	-0.0819178006217381	-0.0549322002502763	-0.0301596591359277	-0.0196817398148645	-0.0202842306606833	-0.0276958984300674	-0.0382556860573169	-0.0489127126543486	-0.0572262735106958	-0.0613658400935086	-0.0601110600475538	-0.0528517571952146
-1.1	-0.0677180201471758	-0.0728985591961504	-0.0498083861234707	-0.0288313154722254	-0.0205628953166233	-0.0221198857003283	-0.0296933536853506	-0.0400184996105559	-0.050374657091666	-0.0585852930212578	-0.0630180075687646	-0.0625845341804749	-0.0567407395795329
-1	-0.0593168244689838	-0.0642890168071684	-0.0447875001680807	-0.0272828792682577	-0.0209741051509357	-0.0232974171800498	-0.0308866157119427	-0.0408563867663369	-0.050802302026334	-0.0588008188384159	-0.0634092802124436	-0.0636659148216579	-0.0590898370026791
-0.9	-0.0513788718258549	-0.0560891734547922	-0.0398695423841064	-0.0255143505240246	-0.0209153693178015	-0.0238168250998476	-0.0312756845098438	-0.0407693475246596	-0.0501956474583529	-0.05787285096217	-0.0625396580245456	-0.0633552019711028	-0.0598990494646533
-0.8	-0.0439041622177892	-0.0482990291390218	-0.0350545127715477	-0.0235257292395261	-0.0203866878172209	-0.0236781094597219	-0.0308605600790539	-0.0397573818855244	-0.0485546933877227	-0.0558013893925202	-0.0604091410050707	-0.0616523956288099	-0.0591683769654555
-0.7	-0.0368926956447865	-0.0409185838598571	-0.0303424113304046	-0.0213170154147621	-0.0193880606491939	-0.0228812702596725	-0.029641242419573	-0.0378204898489311	-0.0458794398144432	-0.0525864341294665	-0.0570177291540188	-0.0585574957947788	-0.0568978195050856
-0.6	-0.030344472106847	-0.0339478376172983	-0.0257332380606771	-0.0188882090497327	-0.0179194878137203	-0.0214263074996996	-0.0276177315314011	-0.0349586714148797	-0.0421698867385145	-0.0482279851730088	-0.05236542247139	-0.0540705024690097	-0.0530873770835437
-0.5	-0.0242594916039706	-0.0273867904113452	-0.0212269929623653	-0.0162393101444379	-0.0159809693108003	-0.019313221179803	-0.0247900274145381	-0.0311719265833702	-0.0374260341599367	-0.0427260425231472	-0.0464522209571843	-0.0481914156515026	-0.0477370497008298
-0.4	-0.0186377541361573	-0.0212354422419979	-0.0168236760354691	-0.0133703186988776	-0.0135725051404338	-0.0165420112999828	-0.021158130068984	-0.0264602553544027	-0.0316478820787096	-0.0360806061798817	-0.0392781246114016	-0.0409202353422575	-0.0408468373569438
-0.3	-0.0134792597034071	-0.0154937931092563	-0.0125232872799886	-0.0102812347130519	-0.0106940953026208	-0.0131126778602391	-0.016722039494739	-0.020823657727977	-0.0248354304948334	-0.0282916761432123	-0.0308431334340419	-0.0322569615412744	-0.0324167400518858
-0.2	-0.00878400830572007	-0.0101618430131206	-0.00832582669592365	-0.00697205818696076	-0.00734573979736137	-0.0090252208605717	-0.0114817556918029	-0.0142621337040933	-0.0169886794083079	-0.0193592524131389	-0.0211472474251053	-0.0222015942485532	-0.0224467577856557
-0.0999999999999996	-0.00441920237453348	-0.00511632220385611	-0.00419065479395617	-0.00349476854021086	-0.00365643379309732	-0.00447022552161546	-0.00567658035735704	-0.00705301541311506	-0.00841412828288363	-0.00961159704185809	-0.0105341802464349	-0.0111077169342118	-0.0112951266239874
0	0	0	0	0	0	0	0	0	0	0	0	0	0
0.100000000000001	0.00449799020387071	0.00520976497719622	0.00425360208067092	0.00350270019496182	0.00359986859584357	0.00435045026154811	0.00550403201480183	0.00684597398937017	0.00819740963005771	0.00941524569270808	0.010392162244204	0.0110566126624674	0.011372823636459
0.2	0.00907476823707858	0.0105129727277325	0.00857015144805653	0.00701333204467455	0.00714317199443333	0.00858112526302881	0.0108355156870483	0.0134849065549953	0.0161781006072894	0.018634140036266	0.020642306486177	0.0220621210531901	0.0228233442853894
0.3	0.0137303340996237	0.0159096232516089	0.0129496481021569	0.0105318955491382	0.0106299101957693	0.0126920250044422	0.0159944510167396	0.0199167976968756	0.0239420729316951	0.0276566830306739	0.030750432725919	0.0330165251721685	0.0343515619467913
0.4	0.018464687791506	0.0213997165488254	0.017392092042972	0.0140583907083528	0.0140600831998515	0.0166831494857881	0.0209808380038756	0.026141647415011	0.0314893266032748	0.0364828746759317	0.0407165409634301	0.0439198250194024	0.0459574766206646
0.5	0.0232778293127255	0.0269832526193819	0.0218974832705018	0.0175928175223184	0.0174336910066799	0.0205544987070667	0.0257946766484564	0.0321594557094014	0.0388198616220285	0.0451127149720394	0.0505406311987103	0.0547720205948918	0.0576410883070094
0.600000000000001	0.0281697586632822	0.0326602314632786	0.0264658217847463	0.0211351759910349	0.0207507336162546	0.0243060726682779	0.0304359669504819	0.0379702225800468	0.0459336779879562	0.053546203918997	0.0602227034317594	0.0655731118986367	0.0694023970058256
0.700000000000001	0.0331404758431761	0.0384306530805154	0.0310971075857056	0.0246854661145023	0.0240112110285754	0.0279378713694217	0.0349047089099521	0.0435739480269473	0.052830775701058	0.0617833415168046	0.0697627576625776	0.0763230989306372	0.0812414027171135
0.800000000000001	0.0381899808524073	0.0442945174710923	0.0357913406733796	0.0282436878927207	0.0272151232436425	0.0314498948104981	0.039200902526867	0.0489706320501029	0.0595111547613337	0.0698241277654621	0.0791607938911648	0.0870219816908931	0.0931581054408726
0.9	0.0433182736909756	0.0502518246350091	0.0405485210477682	0.0318098413256899	0.0303624702614557	0.0348421429915072	0.0433245478012267	0.0541602746495135	0.0659748151687834	0.0776685626649694	0.0884168121175209	0.0976697601794045	0.105152505177103
1	0.0485253543588811	0.0563025745722662	0.0453686487088717	0.0353839264134102	0.0334532520820152	0.0381146159124489	0.0472756447330312	0.0591428758251792	0.0722217569234072	0.0853166462153267	0.0975308123416462	0.108266434396171	0.117224601925805
1.1	0.0538112228561239	0.0624467672828634	0.0502517236566899	0.0389659431558813	0.0364874687053209	0.0412673135733232	0.0510541933222803	0.0639184355770999	0.0782519800252049	0.0927683784165339	0.106502794563541	0.118812004341194	0.129374395686979
1.2	0.0591758791827039	0.0686844027668006	0.0551977458912228	0.0425558915531034	0.0394651201313728	0.0443002359741301	0.0546601935689742	0.0684869539052757	0.0840654844741767	0.100023759268591	0.115332758783204	0.129306470014472	0.141601886460624
1.3	0.064619323338621	0.0750154810240779	0.0602067154124704	0.0461537716050765	0.042386206360171	0.0472133831148697	0.0580936454731128	0.0728484308097065	0.0896622702703225	0.107082788771498	0.124020705000636	0.139749831416005	0.15390707424674
1.4	0.0701415553238754	0.0814400020546954	0.0652786322204328	0.0497595833118004	0.0452507273917154	0.0500067549955418	0.0613545490346962	0.0770028662903925	0.0950423374136423	0.113945466925255	0.132566633215838	0.150142088545795	0.166289959045328
1.5	0.075742575138467	0.0879579658586529	0.0704134963151099	0.0533733266732754	0.048058683226006	0.0526803516161466	0.0644429042537244	0.0809502603473336	0.100205685904136	0.120611793729862	0.140970543428808	0.160483241403839	0.178750540856388
1.6	0.0814223827823958	0.0945693724359505	0.0756113076965017	0.0569950016895012	0.0508100738630427	0.0552341729766841	0.0673587111301972	0.0846906129805296	0.105152315741804	0.127081769185319	0.149232435639548	0.170773289990139	0.191288819679919
1.7	0.0871809782556617	0.101274221786588	0.0808720663646082	0.060624608360478	0.0535048993028257	0.057668219077154	0.0701019696641147	0.0882239241899805	0.109882226926646	0.133355393291625	0.157352309848056	0.181012234304695	0.203904795515921
1.8	0.0930183615582649	0.108072513910566	0.0861957723194294	0.0642621466862057	0.0561431595453549	0.0599824899175567	0.0726726798554771	0.0915501939756868	0.114395419458662	0.139432666048782	0.165330166054334	0.191200074347506	0.216598468364395
1.9	0.0989345326902053	0.114964248807884	0.0915824255609654	0.0679076166666844	0.0587248545906303	0.0621769854978921	0.0750708417042841	0.0946694223376481	0.118691893337851	0.145313587456789	0.17316600425838	0.201336810118573	0.22936983822534
2	0.104929491651483	0.121949426478542	0.0970320260892161	0.0715610183019139	0.061249984438652	0.0642517058181599	0.077296455210536	0.0975816092758644	0.122771648564215	0.150998157515645	0.180859824460196	0.211422441617895	0.242218905098757
2.1	0.111003238442098	0.12902804692254	0.102544573904182	0.0752223515918945	0.0637185490894198	0.0662066508783603	0.0793495203742325	0.100286754790336	0.126634685137753	0.156486376225352	0.18841162665978	0.221456968845473	0.255145668984646
2.2	0.11715577306205	0.136200110139878	0.108120069005862	0.0788916165366259	0.0661305485429339	0.0680418206784935	0.0812300371953737	0.102784858881062	0.130281003058465	0.161778243585908	0.195821410857134	0.231440391801306	0.268150129883005
2.3	0.123387095511339	0.143465616130556	0.113758511394257	0.0825688131361084	0.0684859827991942	0.0697572152185593	0.0829380056739599	0.105075921548044	0.133710602326351	0.166873759597314	0.203089177052256	0.241372710485394	0.281232287793836
2.4	0.129697205789965	0.150824564894575	0.119459901069366	0.0862539413903416	0.0707848518582006	0.0713528344985575	0.0844734258099903	0.10715994279128	0.136923482941411	0.17177292425957	0.210214925245148	0.251253924897739	0.294392142717139
2.5	0.136086103897929	0.158276956431933	0.125224238031191	0.0899470012993259	0.0730271557199533	0.0728286785184887	0.085836297603466	0.109036922610772	0.139919644903645	0.176475737572676	0.217198655435809	0.261084035038339	0.307629694652913
2.6	0.14255378983523	0.165822790742632	0.13105152227973	0.0936479928630611	0.0752128943844523	0.0741847472783523	0.0870266210543863	0.110706861006519	0.142699088213053	0.180982199536632	0.224040367624239	0.270863040907194	0.320944943601159
