# Supplementary material for: Maternal preconceptional and prenatal exposure to El Niño Southern Oscillation levels and child mortality: a multi-country study
Source: Nat Commun. 2024 Jul 17;15:6034. doi: 10.1038/s41467-024-50467-x (PMC11254917; doi:10.1038/s41467-024-50467-x)
Supplement: Supplementary file 4 — Source data [file 41467_2024_50467_MOESM4_ESM.zip › Source Data/Figure 3/ESPI 0_cumse.csv]

	lag0	lag1	lag2	lag3	lag4	lag5	lag6	lag7	lag8	lag9	lag10	lag11	lag12
-2	0.0338003386771605	0.0462483186175496	0.0555575036486595	0.0658923473970757	0.0742927901923742	0.0814008324774386	0.0886156112750108	0.0963192097802201	0.103986377069767	0.110911400942853	0.116915756293572	0.122835581064195	0.130708480098295
-1.9	0.0296807711627491	0.0403498148820063	0.0482443294160294	0.0571399817575098	0.0643447494934023	0.070400731104708	0.0765608186103477	0.0831802142271987	0.0897997047389153	0.0957926881516579	0.100999137017574	0.106161461836974	0.113088590877801
-1.8	0.025920257569491	0.0349304666042594	0.0414913246756747	0.0490460418935546	0.05513516979218	0.0602054343069659	0.0653792090157894	0.0709892097398538	0.076635325121711	0.0817604226173824	0.0862193919164305	0.090669560266886	0.0967148079591005
-1.7	0.0225272883439468	0.0300015489377788	0.0353091992091586	0.0416217267078802	0.0466752711499584	0.0508253418767051	0.055080518395442	0.0597560571705888	0.0645036600445903	0.0688252469369869	0.0725866322487779	0.0763691887386389	0.0815969558619743
-1.6	0.0195112895280782	0.0255775651149553	0.0297129182006444	0.0348830331965122	0.038981363173736	0.0422758608287717	0.0456793623999932	0.049495638906824	0.0534204508567086	0.0570032415768598	0.0601161574917789	0.0632744395784612	0.0677497963461413
-1.5	0.0168814818434335	0.0216765758640946	0.0247235089166574	0.0288531593935126	0.0320776904256202	0.0345805191367299	0.0371984841728416	0.0402312893329186	0.0434104086873945	0.0463196718491068	0.048832071923111	0.0514075412982363	0.0551964046559023
-1.4	0.0146442675286557	0.0183194103501336	0.0203702007302304	0.023565901523795	0.0260008804256723	0.0277762945541153	0.0296746320419986	0.0320011363264286	0.0345139898420672	0.0368159778924115	0.0387741164186675	0.040805263659918	0.0439745089632886
-1.3	0.0127983947137738	0.0155259699189394	0.0166917289935131	0.0190694548390411	0.0208061456392129	0.0219223899685866	0.0231691954380129	0.0248699815356959	0.0268001792556609	0.0285630927661635	0.0300109911417332	0.0315316657372079	0.0341488421725773
-1.2	0.0113278302834193	0.0133057851474004	0.0137327799948572	0.0154269106458221	0.0165725811395656	0.0171121853828554	0.0177858152997452	0.0189503053957939	0.0203894145830324	0.0216858462314578	0.0226659791855195	0.0237037294389652	0.0258352912431528
-1.1	0.0101942929897201	0.0116409733150682	0.0115263560652822	0.0127014132336682	0.0133943515449684	0.013477199452887	0.0136881646212759	0.0144281974891896	0.0154831088519848	0.0163966088310359	0.0169574278604085	0.0175370499463699	0.0192424272557602
-1	0.00933387930997949	0.010466589572057	0.0100526926232901	0.0109050943298951	0.0113245345321084	0.011136295031163	0.0110635192319035	0.0115358785677967	0.0123382826152952	0.0129776030555184	0.0132027381620092	0.0133760884840651	0.0146977007958097
-0.9	0.00866186144927023	0.00966365143067116	0.00919145043788056	0.00991833284758089	0.0102572236071395	0.010028549218691	0.00991094048778169	0.0103095687580098	0.011006780491073	0.0115120479424595	0.0115593321757697	0.0114728035871802	0.0124525114974111
-0.8	0.00808470762003709	0.00907714544170297	0.00872261097781987	0.00946631067255066	0.00986571630799463	0.00977210913391753	0.00979352457840488	0.0102637972046558	0.0109676330678112	0.0114635454619322	0.0115081699470388	0.011371978069539	0.0121096344577992
-0.7	0.00751323962783019	0.008549201693204	0.00839423702811	0.00921373045207503	0.00972694365390373	0.00982728973993656	0.0100408543034696	0.0106240382858052	0.0113745248313837	0.0119166155490761	0.0120459967678536	0.0119866935021272	0.0126054406729746
-0.6	0.00687127410809735	0.00794511909066901	0.007992371643554	0.00887735984918228	0.00948858178375413	0.00975728001114167	0.0101285988314509	0.0107962080288361	0.0115785172898755	0.0121626575740836	0.0123824441699676	0.012425251711046	0.0129947141174134
-0.5	0.00609847517396087	0.00716243582968557	0.0073647888988494	0.00826281601415574	0.00891891682356688	0.0092933077462768	0.00975469157474807	0.0104491353259617	0.011220028826394	0.0118112074901031	0.0120898918657428	0.0122122345948274	0.0127464227177757
-0.4	0.00514936625827882	0.00612821910981284	0.00641215528330701	0.00724857845817518	0.0078795124911695	0.00828493592667751	0.00875976998304731	0.00941289036106518	0.0101156858705518	0.010664935804429	0.010957502197794	0.0111197380988042	0.0115995976332157
-0.3	0.00399106468212647	0.00479269988725466	0.00507202448503912	0.00576109676487317	0.00628966208504784	0.00664877874468742	0.00705919715193372	0.00759894056633194	0.00817040759314215	0.00862233676562141	0.00887898867651279	0.00903563608230751	0.00942464477290081
-0.2	0.00262223696894505	0.00315268996716843	0.00334189598868797	0.0037992491409777	0.00415111281417059	0.00439190998947059	0.00466593717268158	0.00502410848130138	0.00540278330199061	0.00570328187157558	0.00587605273792868	0.00598279030982398	0.00623921984204049
-0.1	0.00127000931282784	0.00152433353811862	0.00161282348242129	0.00183269909476979	0.00200167076023313	0.00211646398414509	0.0022473309963241	0.00241938757911147	0.00260190343084073	0.00274686995345137	0.00282996192094139	0.00288072143176365	0.00300341461771994
0	0	0	0	0	0	0	0	0	0	0	0	0	0
0.1	0.00119078169641778	0.00142328673640779	0.00149884969891253	0.00170106375877934	0.00185604840957013	0.0019594073564339	0.00207783999514514	0.00223591605489532	0.00240499661933051	0.00253956284633196	0.00261610616888939	0.00266167921282303	0.00277375865020811
0.2	0.0023057375982829	0.00274894038092743	0.00288636024692932	0.00327306424485063	0.00356897415601959	0.00376400484772844	0.00398827647066969	0.00429054085221464	0.00461550924739969	0.00487443364720544	0.00502101701673092	0.00510701693826624	0.00532106809829339
0.3	0.00334873518263176	0.00398087994054608	0.00416559048010345	0.00471899701373532	0.00514169564240343	0.00541642547801024	0.00573376335773079	0.00616644003614059	0.00663438774608581	0.00700768676533983	0.00721786103714417	0.00733919258319068	0.00764570634048798
0.4	0.0043241660508739	0.00512360589839352	0.00534010011833627	0.00604236159587565	0.00657763239708977	0.00691976817079989	0.00731719934186522	0.00786664781560132	0.00846500068234368	0.0089429538879153	0.00921033497097655	0.00936196758569406	0.00975214540601757
0.5	0.00523700681901699	0.00618228457033531	0.00641403995473045	0.00724725783121937	0.00788080489132548	0.00827769575997389	0.00874202524912013	0.00939477073178933	0.0101113494420688	0.010684545837491	0.011002828420967	0.0111798142454978	0.0116457038202723
0.6	0.00609287999870768	0.00716283942145077	0.00739225699565344	0.00833850059189209	0.00905595511369952	0.00949455551384627	0.0100123454111831	0.0107551174211384	0.0115782105917237	0.0122376042144715	0.0126005791581536	0.0127980766519114	0.0133327360325041
0.7	0.00689811124724856	0.00807204679957925	0.00828041544936686	0.00932175530192971	0.0101086914780569	0.0105755271337334	0.0111330790297115	0.0119528610984361	0.012871313625338	0.0136082902601687	0.0140098668049589	0.0142231718755155	0.0148208675370234
0.8	0.00765977796549039	0.00891763169652878	0.0090851333650163	0.0102036960752567	0.0110456615217732	0.0115268037609839	0.0121101487539439	0.012994242926867	0.0139975626645252	0.014804019726182	0.0152382540807818	0.0154628412380728	0.0161192857057976
0.9	0.00838574274103311	0.0097083567436828	0.00981413280055166	0.0109921869250302	0.0118747550615347	0.0123558117206882	0.0129507147544429	0.013886825828537	0.0149653119658563	0.01583375371763	0.016294886112083	0.0165264629580285	0.0172390970361737
1	0.00908466381387703	0.0104540947733817	0.0104763983203232	0.0116964838977245	0.0126053385093487	0.0130714740398172	0.0136634631019483	0.0146398091965661	0.0157847057346709	0.0167083558938088	0.0171908588880199	0.0174254382040851	0.0181937607126468
1.1	0.00976597396349317	0.011165872231132	0.0110823340764598	0.0123274515792356	0.0132485171821729	0.0136845203848474	0.0142589564426151	0.015264414551903	0.0164680917858468	0.0174410250238377	0.0179396667316752	0.0181736614504456	0.018999604525697
1.2	0.0104398194778797	0.0118558681203613	0.0116439035650715	0.0128977805986441	0.0138174157180008	0.0142078406975333	0.0147500513815017	0.0157743488959357	0.017030514322625	0.0180478069059272	0.0185577338039345	0.0187880810088553	0.0196764197562564
1.3	0.0111169526892783	0.0125373519806893	0.0121747286675036	0.0134221831230723	0.0143274561351979	0.0146568696894762	0.0151523783424161	0.0161863437418854	0.0174902807429371	0.0185481782013475	0.0190650231768157	0.0192893434441068	0.0202481129499935
1.4	0.0118085753158588	0.0132245459049638	0.012690116939136	0.0139175312167419	0.0147965980430618	0.0150499724135515	0.0154848626365418	0.0165207496470832	0.0178695769020368	0.0189656727813544	0.0194856946396096	0.0197024915329432	0.0207433601313946
1.5	0.012526135502829	0.0139324010163562	0.0132069807129793	0.0144028901626509	0.0152454867985146	0.0154087758411356	0.0157702361235133	0.016802133595483	0.0181950699187339	0.0193284842333134	0.0198487442192753	0.0200576439783406	0.0211961595529777
1.6	0.0132810883602073	0.0146762887543057	0.0137436122314237	0.0148993896510749	0.0156974366412245	0.0157583587596858	0.0160354445712008	0.0170597758264826	0.0184983842923905	0.0196699238050522	0.0201885014206182	0.0203905227823675	0.0216461147538531
1.7	0.0140846366286597	0.0154716210064445	0.0143192901078968	0.015429877077057	0.0161781650802194	0.0161271793278569	0.016311799912659	0.0173278958935859	0.0188162699812177	0.0200285467913008	0.0205447894461231	0.0207426164839776	0.0221382163099302
1.8	0.0149474731305001	0.0163334280042045	0.0149537168725984	0.016018317253635	0.0167152045774111	0.0165466028975504	0.0166346759804669	0.0176453727878844	0.0191902211137506	0.0204477047564609	0.020962492037894	0.0211607000526745	0.0227218660290349
1.9	0.0158795482760613	0.0172759348852494	0.0156663234815756	0.016688946694961	0.0173369608864221	0.0170499184615082	0.0170425385681141	0.0180547045870393	0.0196652973057056	0.020974282789919	0.0214902672067748	0.0216954304811258	0.0234489593647258
2	0.0168898832879171	0.0183121826351717	0.0164755157656417	0.0174652536154134	0.0180714680938021	0.0176708254726327	0.0175751885564387	0.0186000451207237	0.0202880099794467	0.0216565013488196	0.0221782693551874	0.0223988754829041	0.0243710584914089
2.1	0.017986443394253	0.0194537342218777	0.0173979653603921	0.0183689182226716	0.0189449913827213	0.0184415332580388	0.0182713137433927	0.019324406697267	0.0211034018290342	0.0225409324464645	0.0230750245685834	0.0233211507092494	0.0255360263646779
2.2	0.0191760765961803	0.020710492837125	0.0184480497052272	0.0194188833650122	0.0199807090619039	0.0193907912928237	0.0191657455262055	0.0202664830523653	0.0221518084990359	0.0236692330698611	0.0242239826549789	0.0245067575507229	0.0269848084602198
2.3	0.020464514870601	0.0220906401953168	0.0196375174453579	0.0206307102693225	0.0211977187215876	0.020542264829054	0.0202870480226181	0.0214578403310297	0.0234660583899365	0.025075347630301	0.0256605447174175	0.0259914997857606	0.0287491330741262
2.4	0.0218564277506784	0.0236006842956556	0.0209754060113786	0.0220163077942203	0.0226105384986262	0.0219136075558737	0.0216560496761554	0.0229212153368004	0.0250698253900565	0.0267838756251463	0.0274103162031271	0.0278007723340594	0.0308506409419157
2.5	0.0233555142320716	0.0252455926109731	0.0224681859113233	0.0235840326114114	0.0242291411066656	0.0235163716474354	0.0232856179252341	0.0246702859015531	0.0269774621630328	0.0288099148516128	0.0294889269710851	0.0299495413670942	0.0333014693872277
2.6	0.0249646179976488	0.0270289805384132	0.0241200692478943	0.0253390794091046	0.0260594262649736	0.0253566435740429	0.0251815449842161	0.0267107476781186	0.0291951247022007	0.031160187524088	0.0319032186216189	0.0324437446987896	0.0361058801434635
2.7	0.0266858523900072	0.0289533256558097	0.0259334065526086	0.0272840406337129	0.0281039596894839	0.0274361265243037	0.027344105531851	0.0290421597869132	0.0317226492141532	0.0338349188022685	0.0346532329845868	0.0352824723225903	0.0392623402450983
2.8	0.0285207244026489	0.0310201836569791	0.0279091034977105	0.0294195176274205	0.030362799429929	0.0297533607887121	0.029769789383791	0.0316599624753031	0.0345555946345826	0.0368298902422055	0.0377343837860065	0.0384602677502948	0.0427655474842922
2.9	0.03047025026038	0.0332303891421123	0.0300470083010976	0.031744694752791	0.0328342728530631	0.0323048488119383	0.0324528470415703	0.034557244743141	0.0376870369779166	0.0401382568478533	0.0411393726826397	0.0419691070652512	0.0466081021075068
3	0.0325350582318026	0.03558423159796	0.0323462422629035	0.0342578261302565	0.0355156271446262	0.0350859623910947	0.0353864782443033	0.0377260762807431	0.0411089313883626	0.0437519396830435	0.0448596512599222	0.0457998743957942	0.0507817286817093
3.1	0.0347154767908038	0.0380816026992077	0.0348054637673161	0.0369566172622324	0.0384035279346369	0.0380916024762726	0.038563644437436	0.0411583961153246	0.0448130314057074	0.0476625774542866	0.0488864140911643	0.0499433404285252	0.055278081628375
3.2	0.0370116080091124	0.0407221150955958	0.0374230680014463	0.039838505509835	0.0414944142793068	0.0413166375945814	0.0419775660887538	0.0448465395130925	0.0487914434309781	0.0518621101535267	0.0532112028316656	0.0543907406983052	0.0600892235558291
3.3	0.0394233871736228	0.0435051952471873	0.0401973309654269	0.0429008544904878	0.0447847344380374	0.0447561692061718	0.0456219895499034	0.0487835068623866	0.053036917909215	0.0563430937528503	0.0578262277410335	0.059134070042682	0.0652078727832682
3.4	0.0419506302137352	0.0464301540030067	0.0431265085890935	0.0461410809503126	0.0482710909786951	0.0484056737703038	0.049491301220531	0.0529630660022975	0.0575429681208685	0.0610988363305438	0.0627245028812707	0.0641661941216617	0.0706275011369747
3.5	0.0445930707455609	0.0494962388981321	0.0462089015519141	0.0495567317584921	0.0519503212760357	0.0522610632091213	0.0535805487653697	0.0573797562254991	0.0623038853486696	0.0661234250638364	0.0678998683839555	0.0694808528167385	0.0763423418283615
3.6	0.0473503885245202	0.05270267192164	0.0494428949861874	0.0531455258098381	0.0558195344252356	0.0563186949057184	0.0578854106706602	0.062028839873607	0.0673146973741489	0.0714116921766047	0.0733469502574933	0.0750726058083427	0.0823473479272294
3.7	0.0502222309484354	0.0560486760378801	0.052826980440898	0.0569053722947982	0.0598761202492845	0.0605753527895182	0.0624021405872018	0.0669062301757087	0.0725711000646392	0.0769591507667071	0.0790610899546669	0.0809367517762821	0.0886381271594732
