# Supplementary material for: Maternal preconceptional and prenatal exposure to El Niño Southern Oscillation levels and child mortality: a multi-country study
Source: Nat Commun. 2024 Jul 17;15:6034. doi: 10.1038/s41467-024-50467-x (PMC11254917; doi:10.1038/s41467-024-50467-x)
Supplement: Supplementary file 4 — Source data [file 41467_2024_50467_MOESM4_ESM.zip › Source Data/Figure 3/ESPI 0_59_cumest.csv]

	lag0	lag1	lag2	lag3	lag4	lag5	lag6	lag7	lag8	lag9	lag10	lag11	lag12
-2	-0.0482692436301404	-0.109281663052038	-0.178603430968528	-0.251236420317518	-0.323234870139251	-0.391499670345102	-0.453361779557805	-0.506533448025422	-0.549108217621334	-0.579560921844248	-0.596747685818195	-0.599905926292526	-0.58865435164192
-1.9	-0.0456277001858814	-0.100431530727336	-0.161267449101254	-0.224488293942232	-0.287047564844098	-0.346412498414744	-0.400385247364137	-0.447081942586531	-0.484932693160473	-0.512681586348799	-0.529386687598638	-0.534420040541408	-0.527467666992819
-1.8	-0.0430106378108791	-0.0919442152353876	-0.144831894768074	-0.199259427341789	-0.253004420513665	-0.304056529932025	-0.350653057193963	-0.391283117954129	-0.424687641924733	-0.449859372875543	-0.466042868633883	-0.472734501084638	-0.469682456170249
-1.7	-0.0404180565051335	-0.0838197165761926	-0.129296767968987	-0.175549820516189	-0.221105437147952	-0.264431764896943	-0.304165209047282	-0.339136974128215	-0.368373063914115	-0.391094281424478	-0.406716228923929	-0.414849307922215	-0.415298719174211
-1.6	-0.0378499562686446	-0.0760580347497511	-0.114662068703994	-0.153359473465431	-0.19135061474696	-0.227538203309499	-0.260921702924095	-0.29064351110879	-0.315988959128617	-0.336386311995606	-0.351406768468775	-0.360764461054139	-0.364316456004705
-1.5	-0.0353063371014124	-0.0686591697560631	-0.100927796973094	-0.132688386189516	-0.163739953310689	-0.193375845169692	-0.220922538824401	-0.245802728895852	-0.267535327568241	-0.285735464588925	-0.300114487268422	-0.310479960480411	-0.316735666661731
-1.4	-0.0327871990034368	-0.0616231215951288	-0.088093952776287	-0.113536558688444	-0.138273452839138	-0.161944690477523	-0.184167716748202	-0.204614627489403	-0.223012169232986	-0.239141739204437	-0.25283938532287	-0.26399580620103	-0.272556351145288
-1.3	-0.0302925419747179	-0.0549498902669479	-0.0761605361135737	-0.0959039909622146	-0.114951113332308	-0.133244739232992	-0.150657236695496	-0.167079206889443	-0.182419484122852	-0.196605135842141	-0.20958146263212	-0.221311998215997	-0.231778509455377
-1.2	-0.0278223660152557	-0.0486394757715206	-0.0651275469849539	-0.0797906830108277	-0.0937729347901977	-0.107275991436098	-0.120391098666284	-0.13319646709597	-0.14575727223784	-0.158125654502036	-0.17034071919617	-0.182428536525311	-0.194402141591998
-1.1	-0.0253766711250502	-0.0426918781088468	-0.0549949853904274	-0.0651966348342836	-0.0747389172128083	-0.0840384470868425	-0.0933693026605648	-0.102966408108986	-0.113025533577948	-0.123703295184124	-0.135117155015021	-0.147345421128973	-0.160427247555151
-1	-0.0229554573041013	-0.0371070972789266	-0.0457628513299944	-0.0521218464325821	-0.0578490606001395	-0.0635321061852241	-0.0695918486783399	-0.0763890299284901	-0.0842242681431775	-0.0933380578884044	-0.103910770088672	-0.116062652026982	-0.129853827344835
-0.9	-0.0205587245524091	-0.0318851332817599	-0.0374311448036546	-0.0405663178057233	-0.0431033649521911	-0.0457569687312433	-0.0490587367196084	-0.0534643325544823	-0.059353475933528	-0.0670299426148762	-0.0767215644171247	-0.0885802292193388	-0.102681880961051
-0.8	-0.0181864728699736	-0.0270259861173467	-0.0299998658114084	-0.0305300489537073	-0.0305018302689634	-0.0307130347249004	-0.031769966784371	-0.0341923159869631	-0.038413156949	-0.0447789493635405	-0.0535495380003784	-0.0648981527060431	-0.0789114084037993
-0.7	-0.0158387022567948	-0.0225296557856871	-0.0234690143532556	-0.022013039876534	-0.0200444565504561	-0.018400304166195	-0.017725538872627	-0.018572980225932	-0.0214033111895931	-0.0265850781343967	-0.0343946908384328	-0.0450164224870947	-0.058542409673079
-0.6	-0.0135154127128726	-0.0183961422867811	-0.0178385904291962	-0.0150152905742033	-0.0117312437966694	-0.00881877705512728	-0.00692545298437682	-0.00660632527138925	-0.00832393865530726	-0.012448328927445	-0.0192570229312882	-0.0289350385624939	-0.0415748847688906
-0.5	-0.0112166042382072	-0.0146254456206285	-0.0131085940392301	-0.00953680104671535	-0.00556219200760315	-0.00196845339169717	0.000630290880379774	0.00170764887666534	0.000824960653857507	-0.00236870174268536	-0.00813653427894437	-0.0166540009322404	-0.0280088336912338
-0.4	-0.00894227683279837	-0.0112175657872295	-0.00927902518335748	-0.00557757129407009	-0.00153730118325746	0.00215066682409526	0.00494169272164267	0.00636894221823158	0.00604338673790101	0.0036538034198822	-0.00103322488140149	-0.0081733095963344	-0.0178442564401088
-0.3	-0.00669243049664626	-0.00817250278658404	-0.00634988386157825	-0.00313760131626753	0.000343428676367731	0.00353858359225006	0.00600875253941189	0.00737755475330956	0.00733133959682341	0.00561918656025769	0.00205290526134053	-0.00349296455477591	-0.0110811530155156
-0.2	-0.00446508345526656	-0.00546345381118873	-0.00425571954713884	-0.00210799361591085	0.000231853594224543	0.00238700875189765	0.00405786587616327	0.00498761984049701	0.00496226637279516	0.00381060205537474	0.00140422432497356	-0.00234246852724986	-0.00747227735571628
-0.1	-0.00223657178802631	-0.00277037260222947	-0.00221500231179401	-0.00118842782052908	-5.87480252479488e-05	0.000985129988929431	0.00179237067037351	0.00223368640340182	0.00220133750827897	0.00160913224121665	0.000392426794373609	-0.0014918747041443	-0.00406532019028415
0	0	0	0	0	0	0	0	0	0	0	0	0	0
0.1	0.00224463190881238	0.00284766399549967	0.00238928738824317	0.00145728984567635	0.000408097669968345	-0.000568381214890697	-0.00131924613495731	-0.00171343936970851	-0.00164174615204182	-0.00101679466827524	0.000226943941852685	0.00213315558518297	0.0047236832151361
0.2	0.00449732393841083	0.00577261938426954	0.00495285985293552	0.00318344171649999	0.00116554498465711	-0.000720013655742652	-0.00216536773449839	-0.00290663170572367	-0.00272390094784643	-0.00144125176360907	0.00107325861993169	0.00490759205140463	0.0101057294551242
0.3	0.00675807608879534	0.00877486616630961	0.00769071739407701	0.0051784556124709	0.00227234194406623	-0.000454897322555893	-0.00253836479862332	-0.00357957700804556	-0.00324646438741396	-0.00127337128600155	0.00253894403423692	0.00832330939866492	0.0161461387199642
0.4	0.00902688835996591	0.0118544043416199	0.0106028600116677	0.00744233153358911	0.00372848854819583	0.00022696778466967	-0.00243823732733193	-0.00373227527667405	-0.00320943647074421	-0.00051315323545249	0.00462400018476856	0.012380307626964	0.0228449110096562
0.5	0.0113037607519226	0.0150112339102004	0.0136892877057075	0.00997506947985457	0.00553398479704575	0.00132558166593388	-0.00186498532062445	-0.00336472651160934	-0.00261281719783742	0.000839402388037786	0.00732842707152636	0.0170785867363016	0.0302020463242
0.6	0.0135886932646653	0.018245354872051	0.0169500004761965	0.0127766694512673	0.00768883069061612	0.00284094432123688	-0.000818608778500708	-0.00247693071285118	-0.00145660656869341	0.00278429558446958	0.0106522246945105	0.0224181467266779	0.038217544663596
0.7	0.0158816858981941	0.0215567672271719	0.0203849983231347	0.0158471314478274	0.0101930262289069	0.00477305575057859	0.000700892299039226	-0.00106888788039979	0.000259195416687727	0.00532152635384275	0.014595393053721	0.0283989875980929	0.0468914060278438
0.8	0.0181827386525089	0.024945470975563	0.023994281246522	0.0191864554695347	0.013046571411918	0.00712191595395907	0.00269351791199542	0.000859401985745007	0.00253458875830609	0.00845109469615736	0.0191579321491578	0.0350211093505466	0.0562236304169436
0.9	0.0204918515276098	0.0284114661172243	0.0277778492463585	0.0227946415163893	0.0162494662396496	0.00988752493137829	0.00515926806036777	0.00330793888558305	0.00536957345616155	0.0121730006114134	0.0243398419808208	0.042284511984039	0.0662142178308954
1	0.0228090245234968	0.0319547526521558	0.0317357023226441	0.0266716895883912	0.0198017107121016	0.0130698826828362	0.00809814274415638	0.00627672281911444	0.00876414951025425	0.0164872440996108	0.0301411225487102	0.05018919549857	0.0768631682696991
1.1	0.0251342576401699	0.0355753305803575	0.0358678404753789	0.0308175996855403	0.023703304829274	0.0166689892083329	0.0115101419633611	0.00976575378633918	0.0127183169205841	0.0213938251607496	0.0365617738528259	0.0587351598941398	0.0881704817333548
1.2	0.027467550877629	0.0392731999018294	0.0401742637045629	0.0352323718078368	0.0279542485911667	0.0206848445078683	0.0153952657179821	0.0137750317872572	0.0172320756871511	0.0268927437948297	0.0436017958931677	0.0679224051707481	0.100136158221862
1.3	0.0298089042358741	0.0430483606165714	0.044654972010196	0.0399160059552805	0.0325545419977799	0.0251174485814425	0.0197535140080193	0.0183045568218685	0.0223054258099551	0.0329840000018513	0.0512611886697359	0.0777509313283952	0.112760197735222
1.4	0.0321583177149054	0.0469008127245837	0.0493099653922783	0.0448685021278715	0.0375041850491135	0.0299668014290554	0.0245848868334727	0.0233543288901732	0.0279383672889965	0.0396675937818142	0.0595399521825304	0.0882207383670808	0.126042600273433
1.5	0.0345157913147227	0.0508305562258662	0.0541392438508098	0.0500898603256097	0.0428031777451674	0.035232903050707	0.0298893841943423	0.0289243479921711	0.0341309001242749	0.0469435251347186	0.0684380864315513	0.0993318262868053	0.139983365836497
1.6	0.0368813250353261	0.0548375911204189	0.0591428073857905	0.0555800805484953	0.0484515200859418	0.0409157534463973	0.0356670060906282	0.0350146141278625	0.0408830243157906	0.0548117940605644	0.0779555914167984	0.111084195087568	0.154582494424413
1.7	0.0392549188767156	0.0589219174082418	0.0643206559972203	0.0613391627965282	0.0544492120714367	0.0470153526161266	0.0419177525223303	0.0416251272972473	0.0481947398635435	0.0632724005593518	0.0880924671382719	0.12347784476937	0.16983998603718
1.8	0.0416365728388911	0.0630835350893349	0.0696727896850992	0.0673671070697083	0.0607962537016518	0.0535317005598943	0.0486416234894484	0.0487558875003251	0.0560660467675333	0.0723253446310803	0.0988487135959715	0.13651277533221	0.185755840674799
1.9	0.0440262869218527	0.0673224441636982	0.0751992084494274	0.0736639133680357	0.0674926449765875	0.0604647972777009	0.0558386189919829	0.0564068947370965	0.0644969450277605	0.0819706262757503	0.110224330789898	0.15018898677609	0.202330058337271
2	0.0464240611256003	0.0716386446313318	0.0808999122902047	0.0802295816915104	0.0745383858962435	0.0678146427695463	0.0635087390299336	0.0645781490075611	0.0734874346442248	0.0922082454933619	0.12221931872005	0.164506479101008	0.219562639024594
2.1	0.048829895450134	0.0760321364922354	0.0867749012074311	0.0870641120401324	0.0819334764606198	0.0755812370354303	0.0716519836033006	0.0732696503117191	0.0830375156169263	0.103038202283915	0.134833677386428	0.179465252306964	0.237453582736769
2.2	0.0512437898954538	0.0805029197464093	0.0928241752011067	0.0941675044139015	0.0896779166697165	0.083764580075353	0.0802683527120835	0.0824813986495702	0.0931471879458647	0.114460496647409	0.148067406789033	0.195065306393959	0.256002889473796
2.3	0.0536657444615597	0.0850509943938535	0.0990477342712315	0.101539758812818	0.0977717065235338	0.0923646718893146	0.0893578463562829	0.0922133940211148	0.103816451631041	0.126475128583844	0.161920506927864	0.211306641361993	0.275210559235675
2.4	0.0560957591484516	0.0896763604345678	0.105445578417805	0.109180875236882	0.106214846022071	0.101381512477315	0.0989204645358984	0.102465636426353	0.115045306672454	0.139082098093222	0.176392977802922	0.228189257211065	0.295076592022407
2.5	0.0585338339561296	0.0943790178685523	0.112017707640829	0.117090853686093	0.115007335165329	0.110815101839354	0.10895620725093	0.113238125865284	0.126833753070104	0.15228140517554	0.191484819414206	0.245713153941176	0.31560098783399
2.6	0.0609799688845936	0.099158966695807	0.118764121940301	0.125269694160451	0.124149173953308	0.120665439975432	0.119465074501378	0.124530862337908	0.139181790823991	0.1660730498308	0.207196031761716	0.263878331552326	0.336783746670425
2.7	0.0634341639338438	0.104016206916332	0.125684821316222	0.133717396659957	0.133640362386007	0.130932526885548	0.130447066287242	0.136343845844226	0.152089419934115	0.180457032059001	0.223526614845452	0.282684790044515	0.358624868531712
2.8	0.06589641910388	0.108950738530127	0.132779805768593	0.14243396118461	0.143480900463426	0.141616362569703	0.141902182608522	0.148677076384237	0.165556640400477	0.195433351860144	0.240476568665415	0.302132529417742	0.381124353417851
2.9	0.0683667343947022	0.113962561537192	0.140049075297413	0.15141938773441	0.153670788185566	0.152716947027897	0.153830423465219	0.161530553957942	0.179583452223076	0.211002009234228	0.258045893221604	0.322221549672008	0.404282201328842
3	0.0708451098063105	0.119051675937528	0.147492629902682	0.160673676309358	0.164210025552426	0.16423428026013	0.166231788857332	0.17490427856534	0.194169855401912	0.227163004181253	0.276234588514019	0.342951850807312	0.428098412264685
3.1	0.0733315453387049	0.124218081731134	0.1551104695844	0.170196826909452	0.175098612564006	0.176168362266402	0.179106278784861	0.188798250206431	0.209315849936985	0.24391633670122	0.295042654542661	0.364323432823656	0.452572986225379
3.2	0.0758260409918854	0.12946177891801	0.162902594342567	0.179988839534695	0.186336549220307	0.188519193046712	0.192453893247806	0.203212468881215	0.225021435828295	0.261262006794128	0.314470091307529	0.386336295721038	0.477705923210926
3.3	0.0783285967658519	0.134782767498156	0.170869004177183	0.190049714185084	0.197923835521328	0.201286772601061	0.206274632246167	0.218146934589693	0.241286613075842	0.279200014459978	0.334516898808622	0.408990439499458	0.503497223221325
3.4	0.0808392126606044	0.140181047471572	0.179009699088249	0.20037945086062	0.20986047146707	0.214471100929448	0.220568495779945	0.233601647331864	0.258111381679627	0.297730359698769	0.355183077045943	0.432285864158917	0.529946886256575
3.5	0.0833578886761432	0.145656618838259	0.187324679075764	0.210978049561304	0.222146457057532	0.228072178031875	0.235335483849139	0.249576607107729	0.275495741639649	0.316853042510502	0.37646862601949	0.456222569699415	0.557054912316678
3.6	0.0858846248124678	0.151209481598215	0.195813944139728	0.221845510287136	0.234781792292714	0.24209000390834	0.250575596453749	0.266071813917286	0.293439692955908	0.336568062895175	0.398373545729263	0.480800556120951	0.584821301401633
3.7	0.0884194210695786	0.156839635751442	0.204477494280141	0.232981833038114	0.247766477172617	0.256524578558844	0.266288833593775	0.283087267760538	0.311943235628404	0.356875420852791	0.420897836175262	0.506019823423527	0.613246053511439
