# Supplementary material for: Maternal preconceptional and prenatal exposure to El Niño Southern Oscillation levels and child mortality: a multi-country study
Source: Nat Commun. 2024 Jul 17;15:6034. doi: 10.1038/s41467-024-50467-x (PMC11254917; doi:10.1038/s41467-024-50467-x)
Supplement: Supplementary file 4 — Source data [file 41467_2024_50467_MOESM4_ESM.zip › Source Data/Figure 3/ONI 0_cumest.csv]

	lag0	lag1	lag2	lag3	lag4	lag5	lag6	lag7	lag8	lag9	lag10	lag11	lag12
-1.8	-0.0268660489658552	-0.0225485121564735	-0.00188389704296348	0.0212312377131267	0.0404201286151231	0.0545183433071888	0.0629778670433237	0.0653289728983851	0.0611802217680871	0.0502184623690012	0.0322088312385559	0.00699475273503697	-0.0255020609624127
-1.7	-0.0250826106629038	-0.0213638751741592	-0.00289430869201229	0.0172722637979043	0.033354052567559	0.0445950910630338	0.0507921845574754	0.0517711661421527	0.0473868967264563	0.0375232650378987	0.0220931876221142	0.00103860884285925	-0.0256694991179881
-1.6	-0.0233349715697602	-0.0201722257296843	-0.00377245886052367	0.0136441771576451	0.0268619901708367	0.0354926215239473	0.0396403577413858	0.0393945872726457	0.0348298004923049	0.0260055897000256	0.0129666491205545	-0.00425722509627719	-0.0256511348755539
-1.5	-0.0216231316864244	-0.0189735638230488	-0.0045183475484976	0.0103469777923493	0.0209439414249561	0.0272109346899291	0.0295223865950547	0.028199236289864	0.0235089330656328	0.0156654363553818	0.0048292157338766	-0.00889274908237242	-0.0254469682351101
-1.4	-0.0199470910128964	-0.0177678894542527	-0.00513197475593411	0.00738066570201678	0.0155999063299171	0.0197500305609794	0.0204382711184823	0.0181851131938076	0.01342429444644	0.00650280500396741	-0.00231911253791937	-0.0128679631154264	-0.0250569991966567
-1.3	-0.0183068495491761	-0.0165552026232961	-0.00561334048283319	0.00474524088664753	0.0108298848857199	0.0131099091370981	0.0123880113116685	0.00935221798447654	0.00457588463472662	-0.00148230435421762	-0.00847833569483348	-0.0161828671954392	-0.0244812277601938
-1.2	-0.0167024072952636	-0.0153355033301788	-0.00596244472919483	0.00244070334624159	0.00663387709236431	0.00729057041828522	0.00537160717461337	0.00170055066187081	-0.00303629636950741	-0.00828989171917323	-0.0136484537368657	-0.0188374613224107	-0.0237196539257212
-1.1	-0.0151337642511589	-0.0141087915749009	-0.00617928749501904	0.000467053080798952	0.00301188294985047	0.00229201440454077	-0.000610941292683172	-0.00476988877400959	-0.00941224856626209	-0.0139199570908995	-0.017829466664016	-0.020831745496341	-0.0227722776932392
-1	-0.0136009204168619	-0.0128750673574625	-0.00626386878030581	-0.0011757099096804	-3.60975418216802e-05	-0.00188575890413528	-0.00555963409022107	-0.0100591003231647	-0.0145519719555374	-0.0183725004693964	-0.0210213744762844	-0.02216571971723	-0.0216390990627475
-0.9	-0.0121038757923727	-0.0116343306778634	-0.00621618858505516	-0.00248758562519645	-0.00251006438265211	-0.00524274950774288	-0.00947447121800032	-0.0141670839855944	-0.0184554665373334	-0.0216475218546639	-0.023224177173671	-0.0228393839850778	-0.0203201180342462
-0.8	-0.0106426303776913	-0.0103865815361038	-0.00603624690926707	-0.00346857406574919	-0.00441001757264085	-0.00777895740628206	-0.012355452676021	-0.0170938397612988	-0.02112273231165	-0.0237450212467021	-0.0244378747561756	-0.0228527382998844	-0.0188153346077353
-0.7	-0.00921718417281761	-0.00913181993218352	-0.00572404375294154	-0.00411867523133865	-0.00573595711178791	-0.00949438259975285	-0.014202578464283	-0.0188393676502779	-0.0225537692784873	-0.0246649986455109	-0.0246624672237984	-0.0222057826616497	-0.0171247487832149
-0.6	-0.00782753717775172	-0.00787004586610268	-0.00527957911607858	-0.0044378891219648	-0.00648788300009323	-0.0103890250881552	-0.0150158485827863	-0.0194036676525317	-0.0227485774378452	-0.0244074540510902	-0.0238979545765392	-0.0208985170703738	-0.0152483605606848
-0.5	-0.0064736893924936	-0.00660125933786125	-0.0047028529986782	-0.00442621573762766	-0.00666579523755687	-0.0104628848714891	-0.0147952630315311	-0.0187867397680601	-0.0217071567897238	-0.0229723874634403	-0.0221443368143982	-0.0189309415260567	-0.0131861699401452
-0.4	-0.00515564081704324	-0.00532546034745922	-0.00399386540074037	-0.00408365507832722	-0.00626969382417882	-0.00971596194975462	-0.0135408218105172	-0.0169885839968632	-0.019429507334123	-0.0203597988825609	-0.0194016139373753	-0.0163030560286983	-0.010938176921596
-0.3	-0.00387339145140065	-0.0040426488948966	-0.00315261632226511	-0.00341020714406348	-0.00529957875995906	-0.00814825632295171	-0.0112525249197447	-0.014009200338941	-0.0159156290710429	-0.0165696883084522	-0.0156697859454705	-0.0130148605782987	-0.00850438150503727
-0.2	-0.00262694129556582	-0.00275282498017337	-0.00217910576325243	-0.00240587193483645	-0.0037554500448976	-0.00575976799108037	-0.0079303723592136	-0.00984858879429345	-0.0111655220004834	-0.0116020557411142	-0.0109488528386839	-0.00906635517485788	-0.00588478369046891
-0.0999999999999996	-0.00137535438964883	-0.00143019327916482	-0.00110125860351341	-0.00117160985200851	-0.00181615740253466	-0.00280135607104124	-0.00388218243846909	-0.00484861643133891	-0.00552564132175129	-0.00577324372738671	-0.00548641361150552	-0.00459514428294796	-0.00306443239613414
0	0	0	0	0	0	0	0	0	0	0	0	0	0
0.100000000000001	0.00150664072187592	0.0015424927731902	0.00111954098860416	0.00109041387715809	0.00166017221907905	0.00259822406556145	0.00365963690896686	0.00463446859989095	0.00534776734716342	0.00565957171784803	0.00546491063724261	0.00469380338887904	0.00331125961452327
0.2	0.00314456777597892	0.00319728504040575	0.00225736436229906	0.00209963177946574	0.00316435925470246	0.00499331612564304	0.00709672828843143	0.00905478936833386	0.0105176607197389	0.0112054714261573	0.0109083183002222	0.00948626588368909	0.00686934644743561
0.3	0.004913781162309	0.00496437680164668	0.0034134701210847	0.00302765370692294	0.00451256110687025	0.00718527618024484	0.0103112741383938	0.0132609623053288	0.0155096801177264	0.0166376991249278	0.0163302229889389	0.0143773874844302	0.0106742604987371
0.4	0.00681428088086617	0.00684376805691298	0.00458785826496109	0.00387447965952972	0.00570477777558242	0.00917410422936679	0.0133032744588538	0.0172529874108757	0.020323825541126	0.0219562548141596	0.0217306247033926	0.0193671681911024	0.0147260017684276
0.5	0.00884606693165043	0.00883545880620466	0.00578052879392821	0.00464010963728605	0.00674100926083894	0.0109598002730089	0.0160727292498116	0.0210308646849746	0.0249600969899377	0.0271611384938527	0.0271095234435833	0.0244556080037055	0.0190245702565073
0.600000000000001	0.0110091393146618	0.0109394490495217	0.00699148170798607	0.00532454364019195	0.00762125556263985	0.0125423643111712	0.0186196385112671	0.0245945941276255	0.0294184944641615	0.032252350164007	0.0324669192095111	0.0296427069222398	0.023569965962976
0.700000000000001	0.0133034980299002	0.0131557387868641	0.00822071700713467	0.00592778166824741	0.00834551668098513	0.0139217963438537	0.0209440022432204	0.0279441757388284	0.0336990179637973	0.0372298898246226	0.0378028120011759	0.0349284649467051	0.0283621888878339
0.800000000000001	0.0157291430773657	0.0154843280182319	0.00946823469137402	0.00644982372145243	0.00891379261587479	0.0150980963710564	0.0230458204456714	0.0310796095185833	0.0378016674888452	0.0420937574756994	0.0431172018185778	0.0403128820771014	0.0334012390310809
0.9	0.0182860744570583	0.017925216743625	0.0107340347607041	0.00689066979980702	0.00932608336730882	0.0160712643927792	0.0249250931186201	0.0340008954668902	0.0417264430393052	0.0468439531172375	0.0484100886617166	0.0457959583134287	0.0386871163927169
1	0.020974292168978	0.0204784049630436	0.0120181172151249	0.00725031990331116	0.00958238893528722	0.0168413004090222	0.0265818202620666	0.0367080335837491	0.0454733446151772	0.0514804767492369	0.0536814725305925	0.0513776936556871	0.0442198209727421
1.1	0.0237937962131247	0.0231438926764875	0.0133204820546365	0.00752877403196488	0.00968270931981	0.0174082044197854	0.0280160018760107	0.03920102386916	0.0490423722164613	0.0560033283716975	0.0589313534252055	0.0570580881038765	0.0499993527711564
1.2	0.0267445865894986	0.0259216798839567	0.0146411292792388	0.00772603218576813	0.00962704452087712	0.0177719764250688	0.0292276379604527	0.0414798663231229	0.0524335258431576	0.0604125079846194	0.0641597313455555	0.062837141657997	0.0560257117879598
1.3	0.0298266632980995	0.0288117665854514	0.0159800588889318	0.00784209436472097	0.00941539453848864	0.0179326164248723	0.0302167285153923	0.0435445609456377	0.0556468054952658	0.0647080155880026	0.0693666062916425	0.0687148543180485	0.0622988980231521
1.4	0.0330400263389276	0.0318141527809714	0.0173372708837156	0.00787696056882337	0.00904775937264455	0.017890124419196	0.0309832735408297	0.0453951077367045	0.0586822111727861	0.068889851181847	0.0745519782634665	0.0746912260840311	0.0688189114767337
1.5	0.0363846757119827	0.0349288384705168	0.0187127652635902	0.00783063079807534	0.00852413902334482	0.0176445004080399	0.0315272730367649	0.0470315066963235	0.0615397428757186	0.0729580147661527	0.0797158472610277	0.0807662569559447	0.0755857521487044
1.6	0.0398606114172649	0.0381558236540875	0.0201065420285554	0.00770310505247687	0.00784453349058944	0.017195744391404	0.0318487270031978	0.0484537578244943	0.064219400604063	0.0769125063409197	0.0848582132843258	0.0869399469337894	0.0825994200390642
1.7	0.0434678334547741	0.0414951083316837	0.0215186011786115	0.00749438333202794	0.00700894277437841	0.0165438563692882	0.0319476354401283	0.0496618611212171	0.0667211843578195	0.0807533259061478	0.089979076333361	0.093212296017565	0.089859915147813
1.8	0.0472063418245105	0.0449466925033051	0.0229489427137582	0.00720446563672858	0.00601736687471184	0.0156888363416926	0.0318239983475567	0.050655816586492	0.0690450941369883	0.0844804734618373	0.0950784364081332	0.0995833042072718	0.0973672374749511
1.9	0.0510761365264739	0.048510576168952	0.0243975666339957	0.00683335196657877	0.00486980579158957	0.0146306843086172	0.0314778157254828	0.0514356242203188	0.0711911299415689	0.088093949007988	0.100156293508642	0.10605297150291	0.105121387020478
2	0.0550772175606645	0.0521867593286242	0.0258644729393239	0.00638104232157857	0.00356625952501173	0.013369400270062	0.0309090875739066	0.0520012840226977	0.0731592917715617	0.0915937525446001	0.105212647634889	0.112621297904478	0.113122363784394
2.1	0.0592095849270821	0.0559752419823218	0.0273496616297429	0.00584753670172789	0.00210672807497818	0.0119049842260269	0.0301178138928282	0.0523527959936285	0.0749495796269666	0.0949798840716733	0.110247498786872	0.119288283411978	0.1213701677667
2.2	0.0634732386257268	0.0598760241300448	0.0288531327052526	0.00523283510702678	0.000491211441489073	0.010237436176512	0.0291039946822474	0.0524901601331113	0.0765619935077835	0.0982523435892078	0.115260846964592	0.126053928025409	0.129864798967394
2.3	0.0678681786565986	0.0638891057717932	0.0303748861658531	0.00453693753747528	-0.00128029037545567	0.00836675612151726	0.0278676299421645	0.0524133764411461	0.0779965334140124	0.101411131097204	0.12025269216805	0.132918231744771	0.138606257386477
2.4	0.0723944050196974	0.0680144869075669	0.0319149220115443	0.00375984399307323	-0.00320777737585612	0.00629294406104266	0.0264087196725791	0.0521224449177329	0.0792531993456534	0.104456246595661	0.125223034397244	0.139881194570064	0.14759454302395
2.5	0.0770519177150234	0.0722521675373659	0.0334732402423262	0.00290155447382084	-0.00529124955971209	0.00401599999508839	0.0247272638734917	0.0516173655628717	0.0803319913027066	0.107387690084579	0.130171873652176	0.146942816501288	0.156829655879812
2.6	0.0818407167425765	0.0766021476611904	0.0350498408581989	0.00196206897971797	-0.00753070692702373	0.00153592392365415	0.0228232625449019	0.0508981383765626	0.081232909285172	0.110205461563959	0.135099209932844	0.154103097538443	0.166311595954063
