# Supplementary material for: Maternal preconceptional and prenatal exposure to El Niño Southern Oscillation levels and child mortality: a multi-country study
Source: Nat Commun. 2024 Jul 17;15:6034. doi: 10.1038/s41467-024-50467-x (PMC11254917; doi:10.1038/s41467-024-50467-x)
Supplement: Supplementary file 4 — Source data [file 41467_2024_50467_MOESM4_ESM.zip › Source Data/Figure 3/abNino34 0_11_cumse.csv]

	lag0	lag1	lag2	lag3	lag4	lag5	lag6	lag7	lag8	lag9	lag10	lag11	lag12
-2	0.0327679287870467	0.035323191522061	0.0291418559207848	0.0286994188313498	0.0301631945851604	0.0306975522829578	0.0313996611713426	0.0332048054788556	0.035661117485602	0.0376592844794853	0.0386231587010514	0.0394177176427757	0.0428774801036252
-1.9	0.0294967516497847	0.031589675818956	0.0257321302515403	0.0252069381660589	0.0264448919747843	0.0267801638392291	0.0272474320987539	0.028759102750167	0.030912578846199	0.0326591353071611	0.033430603889235	0.0339917519699447	0.0369629188305252
-1.8	0.0264871186246694	0.0281680570913931	0.022622980912342	0.0220267330008581	0.0230592086331226	0.0232139763566323	0.0234691787451446	0.0247178636389297	0.0266009026410244	0.0281207866719803	0.0287132397606383	0.0290487664871686	0.0315573640939043
-1.7	0.023738365460277	0.0250599630523047	0.0198204086225431	0.0191668670271474	0.0200153194251571	0.0200103084893777	0.0200787611028788	0.02109706830178	0.0227434637684302	0.0240625758746134	0.0244903560073976	0.0246083777011655	0.0266795731536122
-1.6	0.021248282986973	0.0222655716630943	0.0173303211849935	0.0166361015655314	0.0173234928064994	0.0171826963164633	0.0170936995299479	0.017917147526852	0.0193620956577944	0.0205073683490804	0.0207866599065568	0.020697126735035	0.0223555809885825
-1.5	0.0190123012845983	0.0197824441412966	0.0151572413693222	0.0144426143672265	0.0149938212549186	0.0147459020702833	0.0145346412183266	0.0152024652223827	0.016482116318335	0.0174813543173529	0.0176316238116197	0.0173493960440475	0.0186206206482246
-1.4	0.017022448169876	0.0176038792551332	0.0133019429413977	0.0125912513449178	0.013033275240445	0.0127128185120007	0.0124221824132972	0.0129775951211979	0.0141277094829607	0.0150089526205902	0.015054848149152	0.0146049555046637	0.0155188599948575
-1.3	0.0152661549013167	0.0157168500770616	0.0117577791308439	0.0110787506536795	0.0114403074137187	0.011087808171838	0.0107684667493536	0.0112571519703607	0.0123105270344953	0.0131006956547854	0.0130734629322311	0.0124975323726293	0.0130953834644227
-1.2	0.0137250995264309	0.0140998417092956	0.0105060975464195	0.00988726396280667	0.0101972196466171	0.00985613342399622	0.00956216525416331	0.0100275870943227	0.011010749891585	0.0117336613173758	0.0116698588946668	0.011028451055217	0.0113714526436149
-1.1	0.012374404087316	0.0127212328980935	0.00951229679282988	0.00897848615817677	0.00926297815119122	0.00897309246390848	0.00875202870226961	0.00922805464010481	0.0101589377476268	0.0108333639093863	0.010769060754851	0.0101321814970682	0.0103026009065008
-1	0.0111825560066686	0.0115390426583425	0.00872498318448704	0.00829243027288675	0.00857150112267615	0.00836098301271607	0.00824266132181474	0.0087475545661948	0.00963555861780766	0.0102741184625986	0.0102368699397122	0.00966432891363136	0.00974995853126028
-0.9	0.0101123149424377	0.0105026143534331	0.00807987915847512	0.0077534366011953	0.00803874960989115	0.00791948647286905	0.00791129211987743	0.00844714638728393	0.00929476817540986	0.00990380834149081	0.00990798613253265	0.00943481440732751	0.00950587343796175
-0.8	0.00912257883677101	0.00955608948568715	0.00750744729892283	0.0072811954346751	0.0075758164510711	0.0075443690217555	0.00763498374684387	0.00819177525178308	0.0089961019333038	0.00957621634606573	0.00962392745901759	0.00926022418242222	0.00935769639475845
-0.7	0.00817084151525067	0.00864273726448396	0.00694095112727374	0.00680126179589937	0.00710111286566109	0.00714329429424466	0.00731020403238399	0.00787068850943628	0.00862429862494165	0.00917117455201179	0.00925609675816316	0.00899529250633965	0.00913373048336172
-0.6	0.00721567919609527	0.00770891666783195	0.00632202245152262	0.00625113960243606	0.0065470321753902	0.00664282252641727	0.00685869921812511	0.00740190037663476	0.00809353785665893	0.00859892072159344	0.00870998676069105	0.00853703586898276	0.00871273615842465
-0.5	0.00621876662445493	0.00670681246941127	0.00560290628411442	0.00558172780135047	0.00586116168229543	0.00598821076607109	0.0062246657463985	0.00672780707267966	0.0073430525064322	0.00779566342088478	0.0079194969794107	0.0078160215154413	0.00801416819376815
-0.4	0.00514618597026252	0.00559575345928603	0.0047462367581435	0.00475597807533729	0.00500443187300977	0.00514001067833511	0.00536928836149152	0.00580873458810382	0.00633066215918566	0.00671697207545923	0.00683922735441834	0.00678608749350128	0.00698543425206375
-0.3	0.00396913325731103	0.00434249006294638	0.00372366210896275	0.00374663114668829	0.00394839302753367	0.00407025985882319	0.00426576634224491	0.00461745525937225	0.00502722410996122	0.00533206991205962	0.00543809409870237	0.00541646784053109	0.00559209914394392
-0.2	0.0026647507806685	0.00292143687700814	0.00251460042834056	0.0025344098070574	0.00267310097945984	0.00275968448077851	0.00289589054697598	0.00313551622027621	0.00341292106998405	0.00362003392386017	0.00369517705744	0.0036868805343441	0.00381182913711746
-0.1	0.0012931572976754	0.00141151006119098	0.00120660532418386	0.00121429472524794	0.00128068552482006	0.00132009277430397	0.00138324831711903	0.00149782279971015	0.00163197131167585	0.00173231826898321	0.00176803374064142	0.00176218672110487	0.00182053198488648
0	0	0	0	0	0	0	0	0	0	0	0	0	0
0.1	0.00121558869872724	0.00131250068409592	0.00110250252326332	0.00110538626184646	0.00116563175570102	0.00119636916053159	0.00124874628480667	0.0013526005905975	0.00147786607124179	0.00157196680103864	0.00160376142026384	0.00159396743416077	0.00164391086473596
0.2	0.00235976180944763	0.00253205461086729	0.00210506085235257	0.00210608247218855	0.00222070439377356	0.00227317345037025	0.00236697742689716	0.00256455095713182	0.00280720736145044	0.00298993240590933	0.00304980496939696	0.00302615911134031	0.00311840521948895
0.3	0.00343944999280961	0.0036656568919466	0.00301266721183319	0.00300719422974877	0.00317065943447521	0.00323549918594313	0.00335961447912554	0.00364148852119908	0.00399485717717054	0.00426163364009412	0.00434612235860999	0.00430448146261919	0.00443235197610202
0.4	0.00446241391325137	0.0047213491539602	0.00383132108698414	0.00381491172101358	0.00402209591063558	0.00408958875340685	0.00423276205241209	0.00459039582705504	0.00504920778296444	0.0053965147376405	0.00550247621583025	0.00543866136934175	0.00559669322822702
0.5	0.00543727925404106	0.00570832724785722	0.00456822962616397	0.00453674174915157	0.0047830176848146	0.00484311991911191	0.00499402277262675	0.00541994991432661	0.00598058095815206	0.0064061067385165	0.00653079451649969	0.00644067617546352	0.00662493256774968
0.6	0.0063735459932873	0.00663703105956091	0.0052320302003076	0.00518177067662487	0.00546311317695972	0.00550553833406796	0.00565288620213502	0.00614094892324505	0.00680166241172687	0.00730445878066769	0.00744561847816326	0.00732525201259058	0.00753369328380197
0.7	0.00728156299446907	0.00751920098033239	0.00583302290176874	0.0057609453941566	0.0060740532669519	0.00608843662812274	0.00622119428706313	0.00676681346746589	0.00752798499208741	0.00810859774901992	0.00826457863859339	0.00811040688428553	0.00834331103466663
0.8	0.00817245962841143	0.00836788235010272	0.00638338916552293	0.00628734464187595	0.00662977714680497	0.00660595632938026	0.00671366804852946	0.00731413876551692	0.00817841966597728	0.00883896524823537	0.00900884467278433	0.00881798150631553	0.00907838278659094
0.9	0.00905802849699639	0.00919735788939975	0.00689735719830847	0.00677639220249506	0.00714671355761591	0.007075160512536	0.00714844676996406	0.00780323456205524	0.00877559300758419	0.00951974228198559	0.00970345379762061	0.00947405145257454	0.00976813402274002
1	0.00995055762004036	0.0100229904641268	0.00739125786171929	0.00724593936424438	0.00764385925823248	0.00751628536526222	0.00754753631409193	0.00825853032076272	0.00934609822534611	0.0101789285629189	0.0103773773068679	0.010109055288055	0.0104464022753992
1.1	0.0108626164583546	0.0108609659969484	0.00788340232519264	0.00771612520383733	0.00814261722977455	0.00795273571861537	0.00793699106200784	0.00870865138601501	0.0099203194266895	0.0108480136286481	0.0110631550815466	0.0107574291160262	0.0111510026106345
1.2	0.0118068070360062	0.0117279394272161	0.00839371589408103	0.00820892560141629	0.0086663012820254	0.00841066574998141	0.00834659024541495	0.00918592105496014	0.0105316812752793	0.0115610936705268	0.0117959488176269	0.0114565543520929	0.0119222977190296
1.3	0.0127954977756912	0.0126406038190411	0.00894309307576053	0.0087473444526674	0.00923926140380646	0.00891801952473917	0.0088087739848695	0.00972507824271496	0.0112152165642054	0.0123533859889744	0.0126119721286327	0.0122449543745217	0.0128009901908245
1.4	0.0138405618202652	0.0136152201326238	0.0095525022031163	0.0093542913208655	0.00988568276415351	0.00950303107215406	0.00935675417429915	0.0103611882437356	0.0120055385464652	0.0132592765609489	0.013546451200476	0.0131599251764799	0.01382546029356
1.5	0.0149531422591955	0.0146671573658153	0.010241950540068	0.0100513070096233	0.0106282356204424	0.0101923882174782	0.0100220311461957	0.0111270560061583	0.0129345630917229	0.0143102437963876	0.014631484338863	0.0142350639626755	0.0150292420430151
1.6	0.0161434633763624	0.0158104948946602	0.0110294881207538	0.0108573865226297	0.0114868430631966	0.0110094563150308	0.010831898695667	0.0120507679295683	0.0140295069367986	0.0155331148738008	0.0158942768339814	0.0154982932291603	0.0164392670767876
1.7	0.0174207004863493	0.0170577291393434	0.0119304406240773	0.0117881478744377	0.0124778264278058	0.0119730029118841	0.0118076510677491	0.0131540455577082	0.0153116477294686	0.0169490360311732	0.0173561356788338	0.0169708400153887	0.0180752400563792
1.8	0.0187929127438541	0.0184196077418086	0.0129570025883956	0.0128554914702931	0.0136135734832568	0.0130967003601712	0.0129639563341996	0.0144517918303014	0.0167960608306302	0.0185732975267606	0.0190323500304349	0.0186672798919723	0.0199500939184765
1.9	0.0202670354235908	0.0199050921708752	0.01411821772056	0.0140677406054672	0.0149027107794531	0.0143893992072559	0.0143093739391908	0.0159527336877884	0.0184922072245685	0.0204158831651772	0.0209328046967291	0.020596405396587	0.0220711575689519
2	0.0218489221514279	0.0215214305535087	0.0154202737313923	0.0154301291139982	0.016350633360069	0.0158559316213394	0.0158476014972031	0.0176607239871165	0.0204050289330454	0.0224824515979415	0.0230630157644253	0.0227625104034234	0.0244415864019149
2.1	0.0235434242172756	0.0232743108924006	0.016866985363235	0.0169454555833623	0.017960200505655	0.0174981279112626	0.0175789388123912	0.0195762111680276	0.0225361848284822	0.0247754445178212	0.0254252756211485	0.0251667175303804	0.0270617114200113
2.2	0.0253544933815837	0.0251680616412294	0.0184603387256236	0.0186147485321392	0.0197324357712164	0.0193157919525412	0.019501598564884	0.021697536752414	0.02488516857402	0.0272951044727834	0.0280196908006979	0.0278081180272512	0.0299301302557757
2.3	0.0272852958811541	0.0272058700857792	0.0202010037980457	0.02043784583249	0.0216671326702573	0.0213074981680467	0.0216127003993053	0.024021917339998	0.0274501891683896	0.0300402959843771	0.0308450110316908	0.0306846376786523	0.0330444996852738
2.4	0.0293383277975112	0.0293899961211125	0.0220887647432201	0.0224138491754951	0.0237633274255344	0.0234711733622316	0.023908938517854	0.0265461078605678	0.03022879823624	0.0330091090313712	0.033899233588578	0.0337936368810134	0.0364020650924524
2.5	0.0315155247889625	0.0317219670261509	0.0241228526360544	0.0245414535137355	0.0260196403716698	0.0258044853913252	0.0263869856174477	0.0292668079968457	0.0332183019199901	0.0361992710328833	0.0371800128264363	0.0371322956373396	0.0399999889086802
2.6	0.0338183618466116	0.0342027458682252	0.0263021867550419	0.0268191708912837	0.0284345071771314	0.0283050827590919	0.0290437115691735	0.0321808870473222	0.0364160114483357	0.0396084102755443	0.0406849200929441	0.0406978425092051	0.0438355388624718
2.7	0.0362479409108023	0.0368328714017152	0.0286255403427122	0.0292454736836497	0.0310063263764904	0.0309707298062322	0.0318762838667452	0.035285491574344	0.0398193827259909	0.0432342132360762	0.0444115975942917	0.044487678618432	0.0479061847750363
