# Supplementary material for: Maternal preconceptional and prenatal exposure to El Niño Southern Oscillation levels and child mortality: a multi-country study
Source: Nat Commun. 2024 Jul 17;15:6034. doi: 10.1038/s41467-024-50467-x (PMC11254917; doi:10.1038/s41467-024-50467-x)
Supplement: Supplementary file 4 — Source data [file 41467_2024_50467_MOESM4_ESM.zip › Source Data/Figure 3/ONI 0_11_cumse.csv]

	lag0	lag1	lag2	lag3	lag4	lag5	lag6	lag7	lag8	lag9	lag10	lag11	lag12
-1.8	0.0320702754452455	0.0337853399125577	0.0262103804652335	0.0248755983907939	0.0261554985046559	0.0265495831767539	0.0270431108403809	0.0286514610399768	0.030960070133625	0.0328259301504839	0.0336142080726011	0.0341230110586166	0.0371710532468488
-1.7	0.0287728431253797	0.0300723883278004	0.0229369200144689	0.0216137434938592	0.0226926001836089	0.0228731254338808	0.0231099093353585	0.0244202074395003	0.0264402538012916	0.0280711473010532	0.0286719319830056	0.0289344562980313	0.031481652524603
-1.6	0.0257692578067968	0.0267101379983977	0.0199987885957686	0.0186958134680818	0.0195953077501605	0.0195852853429426	0.0195939106658177	0.0206441538062186	0.022416044532235	0.0238428659230354	0.0242725010083877	0.0242952244939391	0.0263645808520444
-1.5	0.0230545469198392	0.0236963888403204	0.017401516368846	0.0161307883979334	0.0168738576176238	0.016700253422356	0.0165142380879481	0.01734598486726	0.0189117302728158	0.0201663826359758	0.0204433845772025	0.0202348856934079	0.0218478740494593
-1.4	0.0206204100070077	0.0210251892090743	0.0151485132817625	0.0139264574299026	0.014537554892363	0.0142331991935479	0.0138938281836693	0.0145533413715376	0.0159555568682938	0.0170702393346473	0.0172169668957607	0.0167921792741991	0.0179704903585132
-1.3	0.0184540441684687	0.0186849051087148	0.0132381098443298	0.0120858598323367	0.0125909589404608	0.0121963192661096	0.0117556522581859	0.0122943581273149	0.0135736847530898	0.0145792029617742	0.0146239404373104	0.0140116324221494	0.0147825173748393
-1.2	0.0165369356602278	0.0166559960021022	0.0116591383638088	0.010601316852465	0.0110272660116269	0.0105905111478645	0.0101120726830039	0.0105845060212844	0.0117751355383325	0.0126981496866937	0.0126762204940597	0.0119279274544965	0.012335464944754
-1.1	0.0148438812823163	0.0149089667382528	0.0103857713496055	0.00944687520668074	0.00981968746250147	0.00939272422668063	0.00894550851567113	0.00940260618180495	0.0105275448065499	0.0113877767393238	0.0113388898121668	0.0105307464748366	0.0106498185897686
-1	0.0133425896445871	0.0134032512732088	0.00937374951494936	0.00857259565492013	0.00891472840054082	0.00854445917689187	0.00818851789696559	0.0086674229828667	0.00973712347647654	0.0105463958100639	0.0105069033204326	0.00972374307890011	0.00966030057350987
-0.9	0.0119941804716911	0.0120878056871375	0.00856085286882107	0.00790555733543274	0.00823313534586943	0.00795163089890179	0.00772267451658316	0.00823967773202756	0.00925522809003834	0.0100187355919677	0.0100131066537763	0.00932160323423339	0.00918597049711246
-0.8	0.0107546965532859	0.0109037306256616	0.00787284510828833	0.00735922182384837	0.00768053714003613	0.00750017328243369	0.00740451019846866	0.00795623449188751	0.00891337919178788	0.00963137533286397	0.00966914556818867	0.00910299012112908	0.00897702072151428
-0.7	0.00957742165422406	0.00978843441124035	0.00723273852179202	0.00684667709226917	0.00716248479946438	0.00707806947163967	0.00709918966651775	0.00766905531836076	0.00855994904977006	0.00922857959615127	0.00930717252961469	0.00887149472073701	0.00879764471709287
-0.6	0.00841552253045722	0.00868019899450738	0.00656932239498988	0.00629112988245531	0.00659613225581894	0.00659075408096652	0.00669960965757271	0.00726403214121312	0.00807738535460807	0.00868903122086178	0.00879840474965275	0.00848153252698365	0.0084708849818892
-0.5	0.00722446495556141	0.00752197575789887	0.00582219805163259	0.00563057499739779	0.00591516868642169	0.00596583002224785	0.00612861634490677	0.00666079337666989	0.00738187769178953	0.00792556385749904	0.00805184941532466	0.0078346551211015	0.00787871079850519
-0.4	0.00596382475543482	0.0062637745366671	0.00494315689223626	0.00481774860346633	0.00506948167302955	0.00515085990755773	0.00533317732517434	0.0058049341070004	0.00641591231833574	0.00687787025172924	0.00700550950139454	0.00686654871099346	0.00694583112029863
-0.3	0.00459845131233642	0.00486372393238996	0.00389528221713837	0.003817868753717	0.00402247832646857	0.0041089129937736	0.00427744271614037	0.00466002846144467	0.00514049641855068	0.00550476983771972	0.00561759394455284	0.00553538830111075	0.00562450648957001
-0.2	0.00309960681462244	0.00328872411683081	0.00265151683862726	0.00260629090287881	0.00274841878399962	0.00281467605403611	0.00293748298111568	0.00320187526947761	0.00352949682615137	0.00377855144268551	0.00386028428502177	0.00381410060572438	0.00388453290499978
-0.0999999999999996	0.00151028027554087	0.00159549585396755	0.00127672382156042	0.00125356264888344	0.00132256580893415	0.00135191180835032	0.00140824649528596	0.00153537122876929	0.0016950690177504	0.00181685134640209	0.00185624491000154	0.00183177289062911	0.00186327795361044
0	0	0	0	0	0	0	0	0	0	0	0	0	0
0.100000000000001	0.00142603907805913	0.00148939648092318	0.00116753846900319	0.00114277166398414	0.00120704431415843	0.00122682119845223	0.00127067759236972	0.00138626624612285	0.00153723192461225	0.00165315165895389	0.00168884017963763	0.00166026203220842	0.00168306628155672
0.2	0.0027745296404875	0.00287930004000993	0.00223033968502078	0.0021794402972937	0.00230365296395312	0.00233312203806986	0.00240793169501391	0.00262816227998195	0.00292255385195879	0.00314942074267151	0.00321726376610239	0.00315571306302535	0.00319328760814839
0.3	0.00405294383738471	0.00417727178784623	0.00319373330668819	0.00311565894037551	0.00329594224049902	0.00332447330059112	0.00341688411773969	0.0037315281531037	0.00416319915564458	0.00449706184035214	0.0045937339495578	0.00449453725145914	0.00453972584429059
0.4	0.0052695770719994	0.00539193254200748	0.00406411067123235	0.00395825001026452	0.00419127028031026	0.00420768312182823	0.00430389457593625	0.00470359946736076	0.00526801715517471	0.00570608173145143	0.00582851209824059	0.00568675375245425	0.00573355230521195
0.5	0.00643357483032878	0.00653305936063008	0.00484913127481641	0.00471543996950739	0.00499847678674135	0.00499108126417236	0.00507689025122889	0.00555336972893291	0.00624784377735507	0.00678860440567067	0.00693403245222059	0.00674463412211874	0.00678854179576012
0.600000000000001	0.00755493558027879	0.00761166288288765	0.00555795016062315	0.00539711704974371	0.00572814183864101	0.00568484948652539	0.00574577278984165	0.00629203226844655	0.00711593007671309	0.00775927631410212	0.00792531790473103	0.00768318040775461	0.00772163641836619
0.700000000000001	0.00864448253481956	0.00864003178621458	0.00620145282618563	0.00601509430235649	0.00639284358348837	0.00630138587268774	0.00632290387539414	0.00693349850724989	0.00788841036349888	0.00863568521431097	0.00882040928235284	0.00852063925424271	0.00855354313528283
0.800000000000001	0.00971379778392897	0.0096317283445703	0.00679247243612166	0.00658334480481541	0.00700737900319464	0.00685567218086891	0.0068236513878528	0.00749496652103009	0.00858476580250805	0.00943874068667681	0.00964075444753649	0.00927899633773189	0.00930928615670713
0.9	0.0107751142564466	0.0106015184651673	0.00734594869632407	0.00711815611889749	0.00758889296953967	0.00736558478757454	0.0072669417274733	0.00799747285999695	0.00922820094995424	0.0101929312061526	0.0104114693705505	0.00998435100467943	0.0100185755131626
1	0.0118411643118991	0.0115652219115884	0.00787897131769163	0.00763813138138903	0.00815684338274558	0.00785205379042747	0.0076757052938704	0.00846629846680637	0.00984580383904813	0.0109263384422216	0.0111613482504563	0.0106670197865639	0.0107157895456725
1.1	0.0129249883145389	0.0125394747175991	0.00841063997567668	0.00816395449369659	0.00873272427567104	0.00833894211675807	0.00807702659283672	0.00893102575362828	0.0104683211566474	0.0116702709417891	0.0119224811523287	0.0113611808725197	0.0114393369747817
1.2	0.0140397117418837	0.0135414063060428	0.00896167754499547	0.00871785154627641	0.00933948811821273	0.0088525104995051	0.00850174794563628	0.00942499416585943	0.0111293815279277	0.0124584027000565	0.0127293624866829	0.0121038886639891	0.0122302210037624
1.3	0.0151983042958696	0.0145882474102832	0.00955376548269287	0.00932273319959243	0.010000663802339	0.00942038674722435	0.00898329173163828	0.00998394334532238	0.011864082770031	0.0133253915912225	0.0136174667261684	0.0129334007574199	0.0131298215080201
1.4	0.0164133380102761	0.0156968987842738	0.0102086333764712	0.0100010917910226	0.0107392531739211	0.0100700875263552	0.00955563914450281	0.0106438342231104	0.0127070402889001	0.0143051058465341	0.0146214259191173	0.0138869753866241	0.0141772154443992
1.5	0.0176967625304121	0.0168835010152947	0.0109470149959059	0.010773824015048	0.0115765771924288	0.0108273192112594	0.0102507431001497	0.0114381835338153	0.0136902231816149	0.0154287519474642	0.0157731126592582	0.0149985412744725	0.0154066255858553
1.6	0.0190597141255259	0.0181630489107113	0.011787647099058	0.0116592052722276	0.0125312871135981	0.0117144222310876	0.0110960059124772	0.0123955651820027	0.0148410581288572	0.0167232845380802	0.0171000194838983	0.0162967704257757	0.0168456288658937
1.7	0.0205123708282971	0.0195490882138889	0.0127464972260929	0.0126722149990062	0.013618723578347	0.0127493202057174	0.0121125495271661	0.0135379731303456	0.0161812387244322	0.0182104197504954	0.0186242618737018	0.0178039862628784	0.0185144959212373
1.8	0.0220638602780676	0.0210535190232572	0.0138363487735324	0.0138243082078827	0.0148507060446631	0.0139451687694217	0.0133147092432239	0.0148804145099118	0.0177264371074371	0.0199063844344163	0.0203623362686535	0.019536048806463	0.0204266203932144
1.9	0.023722220631573	0.0226865130082731	0.0150667704468406	0.0151235991284488	0.0162357155554441	0.0153106610346204	0.0147106727143369	0.0164316119467923	0.0194868129508576	0.0218223144688204	0.0223255399214304	0.0215030438086725	0.0225896770270144
2	0.0254944095060842	0.0244565350685514	0.0164444007695476	0.0165753296963487	0.0177793496125662	0.0168507698295755	0.0163038092102098	0.0181953571662767	0.0214680160956211	0.0239650717548156	0.0245208143289546	0.0237104262467149	0.0250070585779299
2.1	0.0273863521603207	0.0263704482600951	0.01797342501183	0.0181824680303089	0.0194849035079123	0.0185676596753975	0.018094168840171	0.0201720156157387	0.0236723485089698	0.0263382223035191	0.0269517484918382	0.0261602705524868	0.0276792419411469
2.2	0.0294030182920691	0.0284336752817061	0.0196561196115342	0.019946308549904	0.0213539568899074	0.0204615593113939	0.0200797944318992	0.0223598433395213	0.0260998406640102	0.0289429766508141	0.0296195399503658	0.0288523914307045	0.0306049003038057
2.3	0.0315485167554963	0.030650390082783	0.0214933706045558	0.0218669951518462	0.023386890038026	0.0225314813754082	0.0222577005391308	0.0247559777638522	0.0287491200311626	0.031778981819072	0.0325238019707872	0.0317852287761001	0.0337817159959124
2.4	0.0338261986984372	0.0330237173852436	0.0234851138554531	0.0239439355952892	0.0255832977387181	0.0247757573163596	0.0246245223351575	0.0273571038797331	0.0316180459364189	0.0348449290714377	0.0356631816884427	0.0349564845467253	0.0372069269227359
2.5	0.0362387615250347	0.0355559239516725	0.0256306794640652	0.0261761069126887	0.0279422987077854	0.027192403949842	0.0271769033782423	0.0301598608595726	0.0347041386699619	0.0381389882293662	0.0390358010625659	0.0383635481211948	0.0408776678821128
2.6	0.038788348204439	0.0382485915356326	0.027929044668612	0.028562267717234	0.0304627543146758	0.029779357365834	0.0299117024019201	0.0331610660577167	0.0380048498471348	0.0416591000562217	0.0426395532377269	0.0420037615708201	0.0447911679324779
