# Supplementary material for: Maternal preconceptional and prenatal exposure to El Niño Southern Oscillation levels and child mortality: a multi-country study
Source: Nat Commun. 2024 Jul 17;15:6034. doi: 10.1038/s41467-024-50467-x (PMC11254917; doi:10.1038/s41467-024-50467-x)
Supplement: Supplementary file 4 — Source data [file 41467_2024_50467_MOESM4_ESM.zip › Source Data/Figure 3/abNino34 0_cumse.csv]

	lag0	lag1	lag2	lag3	lag4	lag5	lag6	lag7	lag8	lag9	lag10	lag11	lag12
-2	0.0440171784346927	0.0474036535764071	0.0390051277916738	0.0383642660948979	0.0403467746889205	0.0410833110988597	0.0420185832816178	0.0444021556518534	0.0476375676261445	0.0502477193265836	0.0514677487751454	0.0524731382776029	0.0571000738295596
-1.9	0.0396202565149016	0.0423964211333127	0.0344502476476203	0.0337049193737994	0.0353840654997294	0.0358549333809917	0.0364801945706673	0.0384777836066019	0.0413165185705141	0.0436004345270524	0.0445747233999363	0.0452775011665778	0.0492513388704714
-1.8	0.0355707116668992	0.0378025684226531	0.030293305256158	0.0294595481445389	0.0308626531799639	0.0310925705774694	0.0314379357320288	0.0330897351407991	0.0355744246710615	0.0375648990818273	0.0383112295811396	0.0387223727419811	0.0420789547825952
-1.7	0.0318677625144901	0.0336242298451309	0.0265420392617855	0.0256386207220495	0.0267944557081922	0.0268109051047226	0.0269097735065191	0.0282587318062141	0.030433827472905	0.032164924944127	0.0327023947783746	0.032833499988075	0.0356077445000576
-1.6	0.0285087022150811	0.0298617521920832	0.0232041173278297	0.0222535380345694	0.0231928306839506	0.0230275007131544	0.0229184010792208	0.0240112283136923	0.0259229971285972	0.0274301167634517	0.0277802663156589	0.0276455314093609	0.0298719671781471
-1.5	0.0254878654237032	0.026512231789207	0.0202855228090738	0.0193150144142245	0.0200709689130691	0.0197615607517547	0.0194905831302156	0.0203787678660249	0.0220746817940465	0.0233942906439302	0.023582879249643	0.0232030387838098	0.0249176306312568
-1.4	0.0227952924977935	0.0235674285266265	0.0177875770289427	0.0168295807859718	0.0174381439935896	0.0170300138963061	0.0166531605312144	0.0173932818396843	0.0189202241043133	0.02008892131298	0.020148192259367	0.0195570843345671	0.0208017844625194
-1.3	0.0204151676873688	0.02101110535203	0.0157022558423022	0.0147934544220042	0.0152927900584331	0.0148390264665499	0.014422406295213	0.0150741923476292	0.0164750373723383	0.0175276400737777	0.0174978706154335	0.016750231724097	0.0175816195494004
-1.2	0.0183242564439735	0.0188161585933925	0.0140062174340592	0.0131840998869866	0.0136125784319152	0.0131703576187877	0.0127847619268994	0.0134050788183897	0.0147142854945022	0.0156811177310052	0.0156087618213782	0.0147826794705141	0.015282240585906
-1.1	0.0164907379274667	0.0169423311634531	0.0126554374504285	0.0119523408608555	0.0123448073744079	0.0119669394473184	0.0116751516147864	0.0123084791625725	0.0135489897789739	0.0144533846587383	0.0143837133068948	0.0135683924292854	0.0138432704515112
-1	0.0148739250135184	0.0153355848581344	0.0115836330834858	0.0110202601599545	0.0114036034227083	0.0111280942737022	0.0109702569100344	0.0116407722468109	0.0128241718538529	0.0136812941722246	0.013648453551786	0.0129196029684146	0.0130829087997302
-0.9	0.0134252596400606	0.0139299731187164	0.010706856607964	0.0102885552181546	0.0106786144576303	0.0105222170888695	0.0105090982158624	0.0112197397169572	0.012348613386664	0.0131656458207066	0.0131869656760056	0.012588579349976	0.0127305705117405
-0.8	0.012090620473832	0.0126519723998731	0.00993325289584069	0.00965084802391774	0.0100520139528338	0.0100110911234233	0.0101285303880102	0.0108661947714945	0.0119362696917288	0.0127132697656492	0.0127905358835927	0.0123347141823639	0.0125080945167732
-0.7	0.010813519016541	0.0114261561566297	0.00917382018891069	0.00900778677723221	0.00941485588979614	0.00947122724499324	0.00968988462808758	0.0104318731572355	0.0114332217623473	0.0121641998094329	0.0122885576948749	0.0119660028691202	0.0121893029594139
-0.6	0.009538454175963	0.0101805917281584	0.00835014117231951	0.00827550023694457	0.00867635830258321	0.00880380749354627	0.00908768272408564	0.00980634282850924	0.0107241870962864	0.0113982489619653	0.0115548947778308	0.0113454066928891	0.0116133168304285
-0.5	0.00821372648916585	0.00885072076681344	0.00739772354351373	0.0073878455609954	0.00776587632828672	0.00793488193402007	0.00824641338638591	0.00891171659704801	0.00972721995835264	0.0103296548414676	0.0105009291008117	0.0103800408819853	0.0106725925599737
-0.4	0.00679333849645429	0.00738135348803485	0.00626593757542733	0.0062948014474587	0.00663062894711707	0.00681104052409585	0.00711344101137144	0.00769423535969956	0.00838530454451751	0.00889852296582671	0.00906560266222935	0.00900790875694371	0.00929657095021539
-0.3	0.00523807481380627	0.00572721381116324	0.00491629301509195	0.00495951632324177	0.00523213255156625	0.00539437982720779	0.00565238515572971	0.00611696488976347	0.00665899421233955	0.00706329247113168	0.00720701940471288	0.00718757223702342	0.00743888506079203
-0.2	0.00351672305928255	0.00385337291215529	0.00332080911712786	0.00335590230342789	0.00354338097815831	0.00365875184588252	0.00383851202291048	0.00415485569988549	0.00452143707517554	0.00479566933575639	0.00489693073206466	0.00489164780245939	0.00506937151364453
-0.1	0.00170719974089857	0.00186248258097565	0.00159417893541307	0.00160880073894846	0.0016987013604221	0.0017513032337223	0.00183460409916285	0.00198570987937033	0.00216277784270366	0.00229540782068452	0.00234328186738812	0.00233800317005797	0.00242095734241482
0	0	0	0	0	0	0	0	0	0	0	0	0	0
0.1	0.00160611918206251	0.00173334302147566	0.00145809578454176	0.00146633665692756	0.00154824061571019	0.0015894855127074	0.0016584641150082	0.00179511660782019	0.00196003330487885	0.00208390583473527	0.00212595437334166	0.00211461163070213	0.00218550136705876
0.2	0.00311932163477827	0.00334553636812477	0.00278549812638704	0.00279564834900202	0.00295181681539062	0.00302250870992989	0.00314592653353064	0.00340555821404489	0.00372457489384493	0.00396457021232084	0.00404307955730956	0.00401412954504329	0.00414481885063065
0.3	0.00454878651371358	0.00484578178359447	0.00398866376156313	0.00399450123976686	0.00421772591938037	0.00430559948753135	0.00446871135276941	0.00483860581453846	0.00530249213272518	0.00565204825665204	0.00576173477478334	0.0057087398100919	0.00588937612410293
0.4	0.00590477250619959	0.00624463699762014	0.00507533590416206	0.00507083578829503	0.00535442909114342	0.00544674679847006	0.00563464041767474	0.00610325681351258	0.00670465854825548	0.00715860392374771	0.00729457366079256	0.00721098282919562	0.0074332845578712
0.5	0.00719865853846669	0.00755415057912103	0.00605479712367625	0.00603425698572808	0.00637215938641212	0.00645574565820278	0.00665342566492171	0.00721066610568764	0.00794442771285512	0.00849920041970102	0.00865705847235991	0.00853631729271357	0.00879398869673187
0.6	0.00844295027001385	0.00878797266494047	0.00693815003643374	0.00689636333226106	0.00728327008043237	0.00734460974511108	0.007537153641851	0.00817468429335149	0.00903818919751118	0.00969205917962931	0.00986804715510328	0.00970377944410816	0.00999301275004749
0.7	0.00965124116367576	0.00996142201285474	0.00773861097034737	0.00767109947738997	0.00810260665721795	0.00812804235586596	0.00830086553712377	0.00901249091685591	0.0100059886838326	0.010759258748933	0.0109504229369192	0.0107367111732581	0.0110567675186837
0.8	0.0108381180058976	0.0110914859981815	0.0084717877370987	0.00837509998434802	0.00884786711539848	0.00882393864222788	0.00896321604540783	0.00974529497345005	0.0108721624540287	0.0117273104022444	0.0119316990836804	0.0116634879737678	0.012017322002309
0.9	0.0120190039835486	0.0121967288658351	0.0091558938714258	0.00902796697309899	0.00953988895904549	0.0094538592210234	0.00954715560683764	0.0103990284924337	0.0116658867750792	0.0126275983768993	0.0128444787601637	0.0125181130424676	0.0129129637367597
1	0.0132099380438846	0.0132970867865901	0.00981183083689592	0.00965239525173567	0.010202770612743	0.0100433687121222	0.0100805166915035	0.0110048871511122	0.0124214779403068	0.013496516271521	0.0137265893781992	0.0133404631546198	0.0137882804935907
1.1	0.0144272969198379	0.014413537811064	0.0104630539428937	0.0102740343844927	0.0108637103305517	0.0106220805382529	0.0105962985276501	0.0115994832660128	0.013178217222028	0.014375089890826	0.0146206670842613	0.0141759043101738	0.0146934378300071
1.2	0.0156874747760541	0.0155676511266025	0.0111351395872313	0.0109209760020771	0.0115524462630295	0.0112232157766097	0.0111323629949991	0.0122243079926248	0.0139794589822423	0.015307891504991	0.0155729850687006	0.0150740005620655	0.0156823811558417
1.3	0.0170065431371189	0.0167810411567284	0.011855005620986	0.0116227991990148	0.0123002308652821	0.0118825117468441	0.0117302435200188	0.0129242263746073	0.0148708696137338	0.0163411669734185	0.0166314488052233	0.0160861924458718	0.0168099344559943
1.4	0.0183999185909053	0.0180747732436355	0.012649810431043	0.0124092094933468	0.0131383831587213	0.0126364485410306	0.0124329211323818	0.0137449367351386	0.0158978777084321	0.0175203265981077	0.0178429319906781	0.017262647709254	0.0181281848281391
1.5	0.0198820661794404	0.0194687823927798	0.0135456564460392	0.0133084476498619	0.0140966106132603	0.0135199966152755	0.0132817796957799	0.0147297214992515	0.0171027410172559	0.0188872223446678	0.0192504177104182	0.0186488800518447	0.0196829457014729
1.6	0.0214662619757649	0.0209813690799648	0.0145663109869918	0.0143457625206231	0.0152014129571336	0.0145643335701462	0.0143133931759834	0.0159162299262314	0.018521886185016	0.020477799605887	0.0208905760986826	0.0202829546403873	0.0215111968897815
1.7	0.023164430047374	0.0226288243606103	0.0157321827786186	0.0155422629057659	0.0164748963537076	0.0157950764335553	0.015557028047705	0.0173341670808228	0.0201841633622905	0.0223206406187547	0.0227923159377064	0.0221939538634799	0.0236400696183013
1.8	0.0249870588370898	0.0244252135477555	0.0170597315720373	0.0169143580026413	0.0179342108113285	0.0172314272716548	0.0170335274906189	0.0190044506328173	0.0221103428877057	0.0244366204224294	0.0249765175949206	0.0244019114138379	0.0260873633576004
1.9	0.0269431922922935	0.0263823205585216	0.0185613651335099	0.018473813354948	0.0195916310071626	0.018886303143887	0.0187556788106502	0.0209398136259412	0.0243137460981597	0.026839539557188	0.027456775248547	0.026918922373205	0.0288631073034943
2	0.0290404837238512	0.0285097314380681	0.0202457512703705	0.0202282837292273	0.0214551300001141	0.0207672101210981	0.0207296314031699	0.0231463569244684	0.0268015958091286	0.0295373662033192	0.0302407442855805	0.0297508733585426	0.0319715319536632
2.1	0.031285296306363	0.0308150208521022	0.0221183955178455	0.0221821054449211	0.0235292167786942	0.0228774799630064	0.0229567292451531	0.025625423297383	0.0295766096284454	0.0325336846970352	0.0333316689747855	0.0328992648184491	0.0354129502942823
2.2	0.0336828332761033	0.0333040008418162	0.0241823237309193	0.024337144148517	0.0258158256854917	0.025217528824779	0.0254352434892008	0.0283753199647669	0.0326384809273051	0.03582905138629	0.0367297864711218	0.0363627896923273	0.03918528521035
2.3	0.0362372824828639	0.0359809948792665	0.0264387444960249	0.0266935599051148	0.0283151157505962	0.0277859302760938	0.0281617414601292	0.0313926628843776	0.0359850692679316	0.039422103423035	0.0404334582988674	0.0401385368820761	0.0432851783542211
2.4	0.0389519629768405	0.0388491087110846	0.0288876184257203	0.0292504245336991	0.0310261140446406	0.0305802267193256	0.0311320392880233	0.0346733092716461	0.0396132630510203	0.0433103824876459	0.0444400000748856	0.0442228253595748	0.0477087279956664
2.5	0.0418294648113663	0.0419104792387375	0.0315281071369901	0.0320061803214272	0.03394719302569	0.0335974892984269	0.0343417992243816	0.0382129444503807	0.0435195550337728	0.0474909023706524	0.0487462460819413	0.0486117379167578	0.0524519433973362
2.6	0.0448717765350556	0.0451664914336007	0.0343589047485111	0.0349589590712155	0.0370764022971986	0.0368346749154984	0.0377868674152896	0.0420074171158454	0.0477003984184211	0.0519605151471387	0.053348908653165	0.0533014368801948	0.0575110022184651
2.7	0.0480803975575225	0.0486179599317018	0.0373784696405262	0.0381067913411728	0.0404116861361893	0.0402888362281105	0.041463440630939	0.0460529082117338	0.052152409576652	0.0567161320614584	0.0582447914611103	0.0582883334936369	0.0628823802043583
