# Supplementary material for: Maternal preconceptional and prenatal exposure to El Niño Southern Oscillation levels and child mortality: a multi-country study
Source: Nat Commun. 2024 Jul 17;15:6034. doi: 10.1038/s41467-024-50467-x (PMC11254917; doi:10.1038/s41467-024-50467-x)
Supplement: Supplementary file 4 — Source data [file 41467_2024_50467_MOESM4_ESM.zip › Source Data/Figure 3/abNino1_2 0_11_cumest.csv]

	lag0	lag1	lag2	lag3	lag4	lag5	lag6	lag7	lag8	lag9	lag10	lag11	lag12
-1.9	3.79686959908844e-05	-0.0305154959561891	-0.0719057606805157	-0.107411052096816	-0.132840452031326	-0.152441759554648	-0.170765366451918	-0.191711608538967	-0.218530765662322	-0.253823061699204	-0.299538664557529	-0.356977686175906	-0.426790182523642
-1.8	0.000470523131056715	-0.0248135145103387	-0.0592007183547411	-0.0886111711999651	-0.109548621940027	-0.125642564058354	-0.14077317282339	-0.158266312750946	-0.180893537604194	-0.210872090393677	-0.249864903377297	-0.298980598060326	-0.358773485195397
-1.7	0.000850822321001308	-0.0195777764733756	-0.0475059397423857	-0.0712978551508056	-0.0880988667752739	-0.10096470262968	-0.113153882703565	-0.127459424130823	-0.146208841189699	-0.171264145302787	-0.204021845037034	-0.245412946103739	-0.29590295135855
-1.6	0.00117886626582467	-0.0148082818452997	-0.0368214248434495	-0.0554711039493375	-0.0684911865370666	-0.078408175268625	-0.0879074960924421	-0.0992909426786004	-0.114476676418835	-0.134999226426535	-0.162009489536741	-0.196274730306147	-0.2381785810131
-1.5	0.0014546549655268	-0.0105050306261111	-0.0271471736579325	-0.0411309175955609	-0.0507255812254053	-0.0579729819751898	-0.0650340129900212	-0.0737608683942766	-0.0856970432916038	-0.102077333764921	-0.123827836876416	-0.151565950667549	-0.185600374159049
-1.4	0.0016781884201077	-0.0066680228158098	-0.0184831861858346	-0.0282772960894756	-0.0348020508402899	-0.0396591227493743	-0.0445334333963026	-0.0508692012778522	-0.0598699418080044	-0.0724984673179443	-0.0894768870560606	-0.111286607187946	-0.138168330796396
-1.3	0.00184946662956737	-0.00329725841439576	-0.0108294624271559	-0.0169102394310818	-0.0207205953817205	-0.0234665975911784	-0.0264057573112861	-0.030615941329327	-0.0369953719680371	-0.0462626270856056	-0.0589566400756739	-0.0754366998673366	-0.0958824509251409
-1.2	0.0019684895939058	-0.000392737421869019	-0.00418600238189641	-0.00702974762037939	-0.00848121484969701	-0.00939540650060208	-0.0106509847349718	-0.0130010885487011	-0.017073333771702	-0.0233698130679047	-0.0322670959352563	-0.0440162287057219	-0.0587427345452839
-1.1	0.002035257313123	0.00204554016177045	0.00144719394994391	0.00136417934263158	0.0019160907557805	0.00255445052235462	0.00273088433264023	0.00197535706402561	-0.000103827218999028	-0.00382002526484151	-0.00940825463480771	-0.0170251937031015	-0.0267491816568249
-1	0.00204976978721896	0.00401757433652264	0.00607012656836506	0.00827154145795114	0.0104713214347121	0.0123829734776917	0.0137398498915501	0.014313395508853	0.0139131476900719	0.0123867363235839	0.00961988382567192	0.00553640514052454	9.82077402360491e-05
-0.9	0.0020120270161937	0.00552336510238756	0.00968279547336706	0.0136923387255793	0.0171844771870977	0.0200901623654093	0.0223759119417579	0.0240130267857812	0.0249775909555108	0.0252504716973716	0.0248173194461826	0.0236685678251564	0.0217994336458991
-0.8	0.00192202900004719	0.00656291245936519	0.0122852006649499	0.017626571145516	0.0220555580129374	0.0256760171855072	0.0286390704832634	0.0310742508948101	0.0330895025773175	0.0347711808565215	0.0361840522267243	0.0373712943507938	0.038354496060164
-0.7	0.00177977573877946	0.00713621640745555	0.0138773421431135	0.0200742387177613	0.0250845639122312	0.0291405379379855	0.0325293255160667	0.0354970678359398	0.0382488825554921	0.0409488638010337	0.0437200821672969	0.0466445847174369	0.0497633949830309
-0.6	0.0015852672323905	0.00724327694665862	0.0144592199078579	0.0210353414423152	0.0262714948849789	0.0304837246228441	0.0340466770401678	0.0372814776091701	0.0404557308900345	0.043783520530908	0.0474254092679005	0.0514884389250855	0.0560261304144997
-0.5	0.0013385034808803	0.00688409407697442	0.0140308339591832	0.0205098793191776	0.0256163509311808	0.0297055772400833	0.0331911250555668	0.0364274802145012	0.039710047580945	0.0432751510461446	0.0473000335285352	0.05190285697374	0.0571427023545707
-0.4	0.00103948448424886	0.00605866779840295	0.0125921842970893	0.0184978523483487	0.0231191320508367	0.0268060957897028	0.0299626695622636	0.0329350756519331	0.0360118326282233	0.0394237553467436	0.0433439549492009	0.0478878388634001	0.0531131108032436
-0.3	0.000688210242496199	0.00476699811094418	0.0101432709215762	0.0149992605298283	0.0187798382439466	0.0217852802717027	0.0243613105602581	0.0268042639214657	0.0293610860318695	0.0322293334327046	0.0355571735298975	0.0394433845940658	0.0439373557605183
-0.2	0.000286220762663876	0.00301340580603827	0.00669149756826277	0.0100241172388933	0.0126104660776964	0.0146567478361701	0.0164021958480888	0.0180518672566876	0.0197766430146626	0.0217132278841706	0.0239641504368291	0.0265977630537166	0.0296482419253723
-0.0999999999999999	1.52370977934711e-05	0.00130774489686434	0.0031105061081068	0.00475400220256135	0.00602661221043104	0.00702732415756467	0.00787276783823623	0.00866291164753774	0.00948106258137918	0.0103938662364886	0.0114513068104119	0.0126867071015132	0.0141167285089744
0	0	0	0	0	0	0	0	0	0	0	0	0	0
0.1	0.00024050946928346	-0.000909828884554795	-0.00264002075605773	-0.00423788936879092	-0.00546937055359689	-0.00642522463652409	-0.00721610766662015	-0.00793686768592585	-0.0086665447294752	-0.00946837082529542	-0.0103897699944069	-0.0114623582508233	-0.0127019436015513
0.2	0.000736765505643853	-0.00142174175680004	-0.00480955616006638	-0.00795966590381141	-0.0103814994503596	-0.0122483497520076	-0.0137755551616242	-0.0151476914102398	-0.0165185716070464	-0.0180112462393977	-0.0197180031728088	-0.0217003676509566	-0.0239891022956795
0.3	0.00148876810908118	-0.00153573861673572	-0.00650860621202591	-0.0111653296050614	-0.0147363866902881	-0.0174693753464505	-0.0196783424850121	-0.0216324711729417	-0.0235560806327136	-0.0256286262423067	-0.0279846995352056	-0.0307140282003999	-0.0338614760823843
0.4	0.00249651727959544	-0.00125181946436183	-0.0077371709119363	-0.0138548804725409	-0.0185340322733823	-0.0220883014198526	-0.0249244696367837	-0.0273912069740316	-0.0297790718064765	-0.0323205108340223	-0.0351898590815971	-0.0385033398991529	-0.0423190649616657
0.5	0.00376001301718662	-0.000569984299678385	-0.00849525025979762	-0.0160283185062499	-0.0217744361996424	-0.0261051279722141	-0.0295139366169392	-0.0324238988135096	-0.0351875451283355	-0.0380869000145448	-0.0413334818119836	-0.045068302747216	-0.049361868933524
0.6	0.00527925532185475	0.000509766877314619	-0.00878284425560983	-0.0176856437061885	-0.0244575984690683	-0.029519855003535	-0.0334467434254785	-0.0367305466913756	-0.0397815005982904	-0.0429277937838741	-0.0464155677263651	-0.0504089167445892	-0.054989887997959
0.7	0.0070542441935998	0.00198743406661719	-0.00859995289937292	-0.0188268560723565	-0.0265835190816599	-0.0323324825138153	-0.0367228900624017	-0.0403111506076296	-0.0435609382163412	-0.04684319214201	-0.0504361168247414	-0.0545251818912722	-0.0592031221549708
0.8	0.00908497963242179	0.00386301726822932	-0.00794657619108692	-0.0194519556047542	-0.0281521980374173	-0.0345430105030549	-0.0393423765277087	-0.0431657105622717	-0.046525857982488	-0.0498330950889528	-0.0533951291071127	-0.0574170981872652	-0.0620015714045593
0.9	0.0113714616383207	0.006136516482151	-0.00682271413075182	-0.0195609423033813	-0.0291636353363405	-0.0361514389712539	-0.0413052028213996	-0.0452942265553018	-0.0486762598967307	-0.0518975026247023	-0.0552926045734788	-0.0590846656325682	-0.0633852357467246
1	0.0139136902112966	0.00880793170838226	-0.0052283667183676	-0.0191538161682379	-0.0296178309784295	-0.0371577679184123	-0.0426113689434743	-0.0466966985867199	-0.0500121439590693	-0.0530364147492586	-0.0561285432238398	-0.0595278842271811	-0.0633541151814665
1.1	0.0167116653513493	0.0118772629469231	-0.0031635339539343	-0.0182305771993242	-0.0295147849636844	-0.03756199734453	-0.0432608748939329	-0.0473731266565261	-0.050533510169504	-0.0532498314626217	-0.0559029450581958	-0.0587467539711041	-0.0619082097087854
1.2	0.0197653870584791	0.0153445101977734	-0.000628215837451856	-0.0167912253966399	-0.0288544972921049	-0.037364127249607	-0.0432537206727753	-0.0473235107647203	-0.0502403585280345	-0.0525377527647914	-0.0546158100765466	-0.056741274864337	-0.0590475193286808
1.3	0.0230748553326857	0.0192096734609334	0.00237758763107967	-0.0148357607601851	-0.0276369679636913	-0.0365641576336435	-0.0425899062800015	-0.0465478509113026	-0.0491326890346609	-0.050900178655768	-0.0522671382788924	-0.0535114469068798	-0.0547720440411531
1.4	0.0266400701739693	0.0234727527364029	0.00585387645166029	-0.0123641832899599	-0.0258621969784435	-0.0351620884966393	-0.0412694317156116	-0.0450461470962728	-0.0472105016893833	-0.0483371091355514	-0.0488569296652331	-0.0490572700987326	-0.0490817838462021
1.5	0.0304610315823298	0.0281337480241819	0.00980065062429001	-0.00937649298596419	-0.0235301843363615	-0.0331579198385944	-0.0392922969796055	-0.0428183993196311	-0.0444737964922017	-0.0448485442041414	-0.0443851842355686	-0.0433787444398955	-0.0419767387438278
1.6	0.0345377395577672	0.0331926593242705	0.0142179101489689	-0.00587268984819799	-0.0206409300374452	-0.0305516516595089	-0.0366585020719832	-0.0398646075813774	-0.0409225734431159	-0.0404344838615383	-0.0388519019898991	-0.0364758699303682	-0.0334569087340303
1.7	0.0388701941002816	0.0386494866366687	0.0191056550256968	-0.00185277387666134	-0.0171944340816948	-0.0273432839593828	-0.0333680469927448	-0.0361847718815117	-0.0365568325421261	-0.0350949281077419	-0.0322570829282244	-0.0283486465701508	-0.0235222938168094
1.8	0.0434583952098729	0.0445042299613764	0.0244638852544738	0.00268325492864577	-0.0131906964691101	-0.023532816738216	-0.0294209317418902	-0.0317788922200342	-0.0313765737892323	-0.0288298769427523	-0.0246007270505447	-0.0189970743592436	-0.0121728939921655
1.9	0.0483023428865412	0.0507568892983937	0.0302926008353	0.00773539656772336	-0.00862971719969128	-0.0191202499960086	-0.0248171563194195	-0.0266469685969446	-0.0253817971844343	-0.0216393303665694	-0.0158828343568598	-0.00842115329764613	0.000591290739901811
2	0.0534020371302863	0.0574074646477205	0.0365918017681752	0.0133036510405714	-0.00351149627343823	-0.0141055837327607	-0.0195567207253326	-0.0207890010122431	-0.0185725027277325	-0.0135232883791934	-0.00610340484717009	0.00337911661464118	0.0147702603793922
2.1	0.0587574779411085	0.064455956009357	0.0433614880530997	0.01938801834719	0.0021639663096491	-0.00848881794847191	-0.0136396249596296	-0.0142049894659296	-0.0109486904191264	-0.00448175098062394	0.00473756147852504	0.0164037353776187	0.030364014926306
2.2	0.0643686653190075	0.0719023633833029	0.0506016596900731	0.025988498487579	0.00839667054957054	-0.00226995264314264	-0.00706586902231037	-0.0068949339580041	-0.00251036025861638	0.00548528182913859	0.0166400646202251	0.0306527029912861	0.047372554380643
2.3	0.0702355992639834	0.0797466867695584	0.0583123166790956	0.0331050914617384	0.0151866164463262	0.00455101218322732	0.000164547086624956	0.00114116551153336	0.0067424877537978	0.0163778100500944	0.0296041045779303	0.0461260194556435	0.0657958787424032
2.4	0.0763582797760364	0.0879889261681236	0.0664934590201674	0.0407377972696684	0.0225338039999162	0.011974076530638	0.00805162336717654	0.0099033089426829	0.0168098536181161	0.0281958336822436	0.0436296813516407	0.0628236847706912	0.085633988011587
2.5	0.0827367068551662	0.0966290815789982	0.0751450867132881	0.0488866159113689	0.0304382332103403	0.0199992403990892	0.0165953598193442	0.0193914963354442	0.0276917373343383	0.0409393527255857	0.058716794941356	0.0807456989364287	0.106886882188194
2.6	0.089370880501373	0.105667153002182	0.084267199758458	0.0575515473868398	0.0388999040775987	0.0286265037885811	0.0257957564431281	0.0296057276898176	0.0393881389024648	0.0546083671801214	0.0748654453470767	0.0998920619528566	0.129554561272224
2.7	0.0962608007146567	0.115103140437676	0.093859798155677	0.0667325916960811	0.0479188166016911	0.0378558666991135	0.035652813238528	0.0405460030058029	0.051899058322495	0.0692028770458501	0.0920756325688022	0.120262773819974	0.153637025263677
2.8	0.103406467495017	0.12493704388548	0.103922881904945	0.076429748839093	0.0574949707826179	0.0476873291306868	0.0461665302055442	0.0522123222834002	0.0652244955944296	0.0847228823227721	0.110347356606533	0.141857834537782	0.179134274162554
2.9	0.110807880842455	0.135168863345592	0.114456451006262	0.0866430188158753	0.0676283666203788	0.0581208910833005	0.0573369073441765	0.0646046855226094	0.079364450718268	0.101168383010887	0.129680617460269	0.164677244106279	0.206046307968853
3	0.118465040756969	0.145798598818015	0.125460505459628	0.097372401626428	0.0783190041149739	0.0691565525569548	0.0691639446544249	0.0777230927234306	0.0943189236940106	0.118539379110196	0.150075415130009	0.188721002525467	0.234373126682576
3.1	0.126377947238561	0.156826250302747	0.136935045265044	0.108617897270751	0.0895668832664035	0.0807943135516501	0.0816476421362898	0.091567543885864	0.110087914521657	0.136835870620698	0.171531749615756	0.213989109795345	0.264114730303723
3.2	0.134546600287229	0.168251817799788	0.148880070422508	0.120379505748845	0.101372004074667	0.0930341740673857	0.0947879997897704	0.106138039009909	0.126671423201208	0.156057857542392	0.194049620917507	0.240481565915913	0.295271118832292
3.3	0.142970999902974	0.18007530130914	0.161295580932022	0.132657227060709	0.113734366539765	0.105876134104162	0.108585017614867	0.121434578095566	0.144069449732663	0.176205339875281	0.217629029035263	0.268198370887171	0.327842292268285
3.4	0.151651146085797	0.1922967008308	0.174181576793585	0.145451061206344	0.126653970661697	0.119320193661979	0.123038695611581	0.137457161142835	0.162281994116022	0.197278317619362	0.242269973969024	0.297139524709119	0.361828250611701
3.5	0.160587038835696	0.204916016364771	0.187538058007197	0.158761008185749	0.140130816440463	0.133366352740837	0.13814903377991	0.154205788151716	0.181309056351284	0.219276790774637	0.26797245571879	0.327305027381756	0.39722899386254
3.6	0.169778678152672	0.21793324791105	0.201365024572858	0.172587067998925	0.154164903876063	0.148014611340735	0.153916032119855	0.171680459122209	0.201150636438452	0.242200759341105	0.294736474284562	0.358694878905084	0.434044522020803
3.7	0.179226064036725	0.23134839546964	0.215662476490568	0.186929240645871	0.168756232968498	0.163264969461674	0.170339690631417	0.189881174054314	0.221806734377522	0.266050223318766	0.322562029666339	0.391309079279102	0.472274835086489
3.8	0.188929196487855	0.245161459040539	0.230430413760327	0.201787526126588	0.183904803717767	0.179117427103653	0.187420009314595	0.208807932948031	0.243277350168498	0.290825182707621	0.35144912186412	0.425147628503811	0.511919933059598
3.9	0.198888075506062	0.259372438623747	0.245668836382135	0.217161924441075	0.19961061612387	0.195571984266674	0.205156988169389	0.22846073580336	0.265562483811377	0.316525637507668	0.381397750877907	0.460210526579208	0.55297981594013
4	0.209102701091346	0.273981334219265	0.261377744355992	0.233052435589332	0.215873670186807	0.212628640950734	0.223550627195799	0.248839582620301	0.28866213530616	0.343151587718909	0.412407916707698	0.496497773505296	0.595454483728086
4.1	0.219573073243706	0.288988145827093	0.277557137681899	0.24945905957136	0.232693965906579	0.230287397155836	0.242600926393825	0.269944473398854	0.312576304652847	0.370703033341343	0.444479619353496	0.534009369282075	0.639343936423465
4.2	0.230299191963144	0.30439287344723	0.294207016359854	0.266381796387159	0.250071503283184	0.248548252881978	0.262307885763467	0.291775408139019	0.337304991851439	0.39917997437497	0.477612858815298	0.572745313909543	0.684648174026267
4.3	0.241281057249659	0.320195517079677	0.311327380389859	0.283820646036728	0.268006282316624	0.267411208129161	0.282671505304726	0.314332386840796	0.362848196901934	0.428582410819791	0.511807635093105	0.612705607387701	0.731367196536492
4.4	0.25251866910325	0.336396076724433	0.328918229771913	0.301775608520067	0.286498303006898	0.286876262897384	0.303691785017601	0.337615409504185	0.389205919804333	0.458910342675805	0.547063948186917	0.65389024971655	0.779501003954141
