# Supplementary material for: Maternal preconceptional and prenatal exposure to El Niño Southern Oscillation levels and child mortality: a multi-country study
Source: Nat Commun. 2024 Jul 17;15:6034. doi: 10.1038/s41467-024-50467-x (PMC11254917; doi:10.1038/s41467-024-50467-x)
Supplement: Supplementary file 4 — Source data [file 41467_2024_50467_MOESM4_ESM.zip › Source Data/Figure 3/ONI 0_cumse.csv]

	lag0	lag1	lag2	lag3	lag4	lag5	lag6	lag7	lag8	lag9	lag10	lag11	lag12
-1.8	0.0429535904445358	0.0452313013265423	0.035024773899879	0.0331873251283486	0.0348998430217339	0.0354353379286352	0.0360919193932534	0.0382210218999531	0.0412684798681605	0.0437059071714867	0.0446820933970593	0.0452694720283635	0.0492739669477206
-1.7	0.0385367706214728	0.0402641089518192	0.030658139055323	0.0288431006110455	0.0302882571846914	0.0305408077728068	0.0308597784577486	0.0325985613717288	0.0352703986300923	0.0374063842162208	0.0381474165077062	0.038421544755507	0.0417660826636189
-1.6	0.0345091141305022	0.0357607682034553	0.0267349118070359	0.0249545211390475	0.02616143924868	0.0261615107800305	0.026180435241182	0.0275786576336102	0.029927630597241	0.0318024156995809	0.0323297678456986	0.0322999886175614	0.0350164332737901
-1.5	0.0308642277843659	0.0317184542070037	0.0232622356443464	0.0215332831310639	0.0225327301223752	0.0223159214775607	0.0220787389278433	0.0231907076426515	0.0252715402009406	0.0269265810450539	0.0272645959749151	0.0269433607124368	0.0290620306665439
-1.4	0.0275914776133578	0.0281295884113813	0.020244587887105	0.0185895605541088	0.0194142557840803	0.0190237650365951	0.0185844228760014	0.0194703995361509	0.0213384045179618	0.0228153419471953	0.0229932585326099	0.0224016077318918	0.0239537383640312
-1.3	0.0246744742664772	0.0249793723787424	0.0176800183886369	0.0161274152182153	0.016811984793769	0.0163009081614113	0.0157272263635818	0.0164539401688803	0.0181615847390341	0.0194999060867766	0.0195542624977965	0.0187311376520099	0.0197558383535778
-1.2	0.0220894884407734	0.0222429069646442	0.0155544810052302	0.0141370662672097	0.0147171383150639	0.0141486004478134	0.0135232250194834	0.0141612069841627	0.0157522640411619	0.0169855948243326	0.0169612619775602	0.0159741335191756	0.0165323579306018
-1.1	0.019804121741068	0.0198824647581672	0.0138350914394026	0.0125850040216651	0.0130949234470751	0.0125370512999601	0.0119499349899216	0.0125650220231098	0.0140684731235874	0.0152209354467811	0.0151674823581306	0.0141136690156935	0.0143045827002192
-1	0.0177766804965981	0.0178458673813474	0.0124649668297743	0.0114063094525458	0.0118755679508431	0.0113902401025144	0.0109202526265649	0.0115606730346598	0.0129890825510785	0.0140742695682973	0.0140363402983889	0.0130226175378213	0.0129823746906923
-0.9	0.0159566819559722	0.0160669999924712	0.0113633762587207	0.0105055601615987	0.0109551876248289	0.0105851709026692	0.0102800195505464	0.0109672957393375	0.0123211970901394	0.0133442503431479	0.0133512973720519	0.0124607449216223	0.0123289831120752
-0.8	0.0142866847883299	0.0144689723100282	0.0104330639886402	0.00976875575132645	0.0102093961895392	0.00997172031146425	0.00984082682527578	0.0105710588059699	0.0118444181745966	0.0128045845599894	0.0128673840068844	0.0121413543225917	0.0120211611083552
-0.7	0.0127052282720993	0.0129694110439347	0.00957225184141041	0.00908069195297867	0.00951302765341876	0.00940148464526556	0.00942408623262587	0.0101761075191213	0.0113586543920154	0.0122504468300371	0.0123647374782369	0.011808519617025	0.0117531816922302
-0.6	0.0111502863552767	0.011486465797898	0.00868606639616835	0.00833904881341711	0.00875577400262837	0.00874847104901681	0.00888693756412713	0.00963030166305358	0.0107075821180676	0.011521072381261	0.0116733732963207	0.0112709930920571	0.0112939065199193
-0.5	0.00956251385518959	0.0099439625025439	0.00769355145762194	0.00746088635397837	0.00784901782436944	0.00791580742728256	0.00812594098085728	0.00882587292206865	0.00977908348971755	0.0105002335227786	0.0106723823353887	0.0103984453811232	0.0104878452099701
-0.4	0.00788775255740385	0.00827477519203874	0.0065298107143112	0.0063828119134034	0.0067256118422587	0.00683311991071926	0.00706975555227359	0.00768959425543904	0.00849589345364716	0.00910713982700085	0.00927894913673234	0.00910519491465373	0.00923505779370907
-0.3	0.00607869910295607	0.00642243183789494	0.00514500646389163	0.00505809213733469	0.00533643550728544	0.00545074871574767	0.00567005364109764	0.00617232006551635	0.00680547801039897	0.00728643774642443	0.00743702804134331	0.00733524836645109	0.00747179031622975
-0.2	0.00409653738940689	0.00434213674236055	0.00350253855839253	0.00345356971580428	0.00364688694253987	0.00373460680452428	0.00389453193539919	0.00424134634541533	0.00467255749060254	0.00500078600524706	0.00510919945535462	0.00505222438446279	0.00515751462307092
-0.0999999999999996	0.00199655206453425	0.00210715537622257	0.00168709675141721	0.00166188507655429	0.00175587843599904	0.00179480589871996	0.00186804775105226	0.00203461254443265	0.00224457512247951	0.00240481555443828	0.00245677265257514	0.00242607227579183	0.00247338598689996
0	0	0	0	0	0	0	0	0	0	0	0	0	0
0.100000000000001	0.00188642496941934	0.0019684171562152	0.00154407077715022	0.00151666301467659	0.00160450405847765	0.00163093022268715	0.00168766280223339	0.00183872499351576	0.00203675498734253	0.00218876480100597	0.00223519437282315	0.00219821777177291	0.00223309495135964
0.2	0.00367156043065882	0.00380678191589383	0.00295089329696623	0.00289417040330146	0.00306421104065354	0.00310389085661452	0.00320031312022213	0.00348773563703524	0.00387345335345763	0.00417042006592478	0.00425795276856136	0.0041772873276997	0.00423544933802155
0.3	0.0053652596806295	0.00552502062021559	0.0042273788189754	0.00413982117506507	0.00438701084223822	0.00442606081046715	0.00454457131010941	0.00495463127073354	0.00551955812701266	0.00595578629032353	0.00607934834975881	0.00594785271106911	0.00601882598004641
0.4	0.00697844603346835	0.00713443364995717	0.00538180146344536	0.00526240463882023	0.00558237131080213	0.00560618846622524	0.0057286351803307	0.0062488079367152	0.00698663202396803	0.00755797378994147	0.00771280978016609	0.00752295856628255	0.00759774892971646
0.5	0.00852314466249502	0.00864781729903461	0.00642406085315588	0.00627249623604782	0.00666163888299649	0.0066549470438189	0.00676269422821742	0.00738192004765881	0.00828881598533606	0.00899285906590461	0.00917461488671157	0.00891860395719037	0.0089901628380555
0.600000000000001	0.0100124831016098	0.010079560357182	0.00736597138274989	0.00718278274959868	0.00763836347558165	0.00758534730343506	0.00765944026362297	0.00836844263722013	0.0094433822043045	0.0102796142867585	0.0104844405245128	0.0101543813121764	0.0102181931206825
0.700000000000001	0.0114606513399228	0.0114456980537714	0.00822156167530536	0.00800839566766328	0.0085286235712302	0.00841319351713057	0.00843467639650361	0.00922633058104302	0.0104713387192211	0.01144125594378	0.0116659337134458	0.0112541707677024	0.0113089638298516
0.800000000000001	0.0128828134615371	0.0127639032215932	0.0090073532715917	0.00876721291690758	0.00935130884923645	0.00915754655517789	0.00910800381742877	0.00997774333245934	0.0113980300671198	0.0125051462243005	0.0127472350703746	0.0122468195621122	0.0122953734688869
0.9	0.0142949653733135	0.0140533939363028	0.00974256859710857	0.00948006527716476	0.010128294922494	0.00984112434939927	0.00970352281296431	0.0106497537314037	0.0122536301045247	0.013503337754181	0.0137613404092753	0.0131666765526961	0.0132166474829659
1	0.0157137374696152	0.0153347399583677	0.0104491977850163	0.0101707593414979	0.0108844231875829	0.0104905269816846	0.0102504149246406	0.011274883380686	0.0130733637012583	0.0144726076459454	0.0147461390448568	0.0140537808938782	0.0141183947280395
1.1	0.0171561468607873	0.01662955827646	0.011151839541442	0.0108658150546974	0.0116471897334187	0.0111361328205381	0.0107831818952287	0.0118912153772538	0.0138972433829415	0.0154540013677029	0.0157439401207282	0.0149534486989423	0.0150518399245722
1.2	0.0186393103106952	0.0179601011806603	0.0118772354765192	0.011593830009911	0.0124460667115445	0.0118114995939397	0.0113412365152323	0.0125417691975448	0.0147691055407129	0.016491734377571	0.0168003268906289	0.0159150147029541	0.0160719648675932
1.3	0.0201801351186367	0.0193487571463701	0.0126534542066212	0.0123844415831001	0.0133114411072276	0.0125521572434622	0.0119675448826797	0.0132728626652811	0.0157348300368536	0.0176314117835359	0.0179622975382136	0.0169896289352925	0.0172345430643832
1.4	0.02179500948019	0.0208175019929724	0.0135087569319517	0.0132669627802982	0.0142732568162066	0.0133938239277052	0.0127062046989456	0.0141314182017882	0.0168398512931353	0.0189177227082225	0.0192758589794627	0.018227297965931	0.0185924742703512
1.5	0.0234995152172744	0.0223873505909108	0.0144702753895378	0.0142688884771118	0.0153595555851176	0.014370288596	0.0135992385158784	0.0151615894353701	0.0181263606373932	0.020391982641032	0.0207834686443886	0.0196737029943774	0.0201922247972107
1.6	0.0253081836507502	0.0240778634349517	0.0155627168805781	0.0154145475536781	0.0165951778147986	0.0155113872091587	0.0146833290178557	0.0164014978137753	0.0196308068658149	0.0220900184401466	0.0225218452036766	0.0213675247226131	0.0220712726035159
1.7	0.0272343101302998	0.0259067555727264	0.0168073326042365	0.016724160352953	0.0180008614251343	0.0168415314575987	0.0159874089436111	0.0178809695624942	0.0213822684536675	0.0240408243023798	0.0245205950438759	0.0233388906406585	0.024257114946632
1.8	0.0292898354558957	0.0278896390686359	0.0182213230011925	0.01821344571159	0.0195928669304425	0.0183790798305561	0.0175317294230824	0.0196208047885654	0.023401979768318	0.0262661778396749	0.0268018454129293	0.0256091660298178	0.0267678124631825
1.9	0.0314852946697616	0.0300399088978568	0.0198177319218458	0.0198937628600259	0.0213831111073414	0.0201365572525734	0.0193284231839299	0.0216335039353188	0.025703907620375	0.0287811181039371	0.0293807723409998	0.0281918664094176	0.0296135745318711
2	0.0338298269512874	0.0323687616497626	0.0216057573926746	0.0217726468034187	0.0233796769079795	0.0221214891608635	0.0213830617200855	0.0239249142854505	0.0282960044035453	0.0315949921267699	0.0322667098793898	0.0310942116771641	0.0327987494889833
2.1	0.0363312356247472	0.0348853213778439	0.0235913311788423	0.0238545459491729	0.0255875217113564	0.0243375227119548	0.0236965505483639	0.0264961556873298	0.0311817059236117	0.0347127321940567	0.0354644861643603	0.0343188368272156	0.0363237203761913
2.2	0.0389960849584579	0.0375968395495185	0.0257778075832669	0.0261415922873374	0.0280092245340061	0.0267855542492918	0.0262668658938625	0.0293453606266638	0.0343613454027496	0.038136097620411	0.0389757111192728	0.0378653273683147	0.0401864442341978
2.3	0.0418298202792306	0.0405089358786333	0.0281666362119384	0.028634292403923	0.0306456648861645	0.0294646937382477	0.0290903978736589	0.0324690166633954	0.0378333109933132	0.0418647288472361	0.0427998617103063	0.0417314293617058	0.0443835708676714
2.4	0.044836899368393	0.0436258517191822	0.0307579443940553	0.0313320876292005	0.0334965810781414	0.0323730036155195	0.0321628696238554	0.0358628895811616	0.0415949024365807	0.0458969615089108	0.0469351145705198	0.0459139168446171	0.0489111887912345
2.5	0.0480209254518483	0.0469506950386507	0.0335510002584661	0.0342337752969208	0.036560997006524	0.0355080192759618	0.0354799049556018	0.0395225999941054	0.0456429168537559	0.0502304113756835	0.0513789404229578	0.0504091677715175	0.0537652859686254
2.6	0.051384774730047	0.0504856635896538	0.0365445577478628	0.0373378071657841	0.0398375301293713	0.0388670906299835	0.0390373440031421	0.0434439501646119	0.0499740223470799	0.0548623701609988	0.0561285035815282	0.0552135202670163	0.0589420119897938
