# Supplementary material for: Maternal preconceptional and prenatal exposure to El Niño Southern Oscillation levels and child mortality: a multi-country study
Source: Nat Commun. 2024 Jul 17;15:6034. doi: 10.1038/s41467-024-50467-x (PMC11254917; doi:10.1038/s41467-024-50467-x)
Supplement: Supplementary file 4 — Source data [file 41467_2024_50467_MOESM4_ESM.zip › Source Data/Figure 3/MEI 0_11_cumse.csv]

	lag0	lag1	lag2	lag3	lag4	lag5	lag6	lag7	lag8	lag9	lag10	lag11	lag12
-2.4	0.0302983689134665	0.0334256553734284	0.0297605510397937	0.0305192260853278	0.0312732372603925	0.030522379116342	0.0300123053544073	0.0310071454130588	0.0329768277220763	0.0344684818728192	0.0345998961408019	0.0341841083522801	0.0366572994184228
-2.3	0.0274855639986604	0.0302143101981363	0.0267454917611254	0.0273819055044286	0.028040922797486	0.0273091223671175	0.0267829802150878	0.0276407884152577	0.0294079556323298	0.0307465894197597	0.0308361482091687	0.0304084812977136	0.0326153924695407
-2.2	0.0249072046668242	0.0272673911737011	0.0239793795105488	0.0245087711369652	0.0250809964627221	0.0243628398107491	0.0238181596483788	0.0245500295586112	0.0261336288552453	0.0273324078785304	0.0273792385989245	0.026931105081228	0.0288866683734973
-2.1	0.0225658159057306	0.0245890396291171	0.021467975406108	0.0219066156656149	0.02240067840919	0.0216911725563104	0.0211260342682286	0.0217437182444497	0.0231632958552665	0.0242357415259795	0.0242390385600495	0.0237616136782046	0.0254808137649376
-2	0.0204626944457526	0.0221825000114721	0.019216857087691	0.0195821230812716	0.0200071606930838	0.0193021411951942	0.018715642130271	0.0192317607449702	0.0205074183899041	0.0214673930208482	0.0214266659036281	0.0209113331832049	0.0224093298875355
-1.9	0.0185969703267189	0.0200490843323441	0.0172304517889243	0.0175407429905975	0.0179064488600515	0.0172031405845754	0.0165960440994848	0.0170243042350315	0.0181765167727479	0.0190381402631894	0.0189536236431545	0.018392803761458	0.0196851770871578
-1.8	0.016964385297567	0.0181866978231772	0.0155104539690878	0.0157848159524479	0.0161014014712411	0.015399081063122	0.0147745869087307	0.0151299279056635	0.0161791389543691	0.0169565953005069	0.0168298406654392	0.0162183252009119	0.0173215127299658
-1.7	0.0155559003581827	0.0165879897064448	0.0140535756284138	0.0143108938708015	0.0145888912020809	0.0138894818015133	0.0132539053529643	0.0135524165616369	0.014518344931861	0.01522554068336	0.0150601150126046	0.0143968612017562	0.0153288279372997
-1.6	0.0143564018975596	0.0152384184590118	0.0128488828831077	0.0131066015836584	0.0133564420832738	0.0126647424247405	0.0120277043516712	0.0122861024006459	0.0131867802908902	0.0138368494324587	0.013638892050831	0.0129288301195459	0.0137098616594831
-1.5	0.0133439139776593	0.0141147841533582	0.0118754432604455	0.0121479858057194	0.0123793569723655	0.0117026004384215	0.0110762960247209	0.0113108243120222	0.0121615479570901	0.0127662602838536	0.0125444957609695	0.0117993874570201	0.0124525896136364
-1.4	0.0124897265391095	0.0131849006889996	0.0111013641671678	0.0113986915988027	0.0116197966056441	0.0109664891114628	0.0103639571405583	0.0105888573619136	0.0114013582625896	0.0119705488918286	0.0117354553706916	0.0109727951053872	0.0115236154570051
-1.3	0.0117596294956626	0.0124088537125907	0.0104850875812943	0.0108119058420316	0.0110288450590232	0.01040725841957	0.00984021363046806	0.0100662754831129	0.010848361532415	0.0113895078188028	0.0111518072266125	0.0103917376374381	0.0108660814449127
-1.2	0.0111160604677691	0.0117417172643031	0.00997887778066052	0.0103347514443173	0.0105512177730243	0.00996815310090711	0.00944531253451673	0.00967907061854325	0.0104347492474032	0.0109527680713703	0.0107218849002539	0.00998351371761144	0.0104049416627439
-1.1	0.0105206419627632	0.0111370066629108	0.00953337740976202	0.0099135901039234	0.0101309244668223	0.00959116014854989	0.00911765767010786	0.00936144222842056	0.0100913385186253	0.0105886052121173	0.0103717245114035	0.00967056721185199	0.0100577976542551
-1	0.00993650276502611	0.0105499265071854	0.00910174396569128	0.00949848710412995	0.00971599374487474	0.00922240318592272	0.0088001964013586	0.00905280006819312	0.00975466677331701	0.0102312071018329	0.010033097371405	0.00938031891716337	0.00974597557838387
-0.9	0.00932996279664256	0.00993972683038115	0.00864238761940249	0.00904588876167209	0.00926125737372045	0.00881530370842583	0.00844407156007873	0.00870163257795076	0.00937083973938253	0.00982462587955935	0.0096479826761226	0.00905095858152207	0.00940161990017933
-0.8	0.00867145398916882	0.00927095233653848	0.00812014703070384	0.00851953655508573	0.00872925212138064	0.00833155859783516	0.0080096272913491	0.00826643966470666	0.00889640759820468	0.00932369188518032	0.00916966949815734	0.00863305326702802	0.00897008871048945
-0.7	0.00793578284339711	0.00851374898867844	0.00750628477395846	0.0078901709124559	0.00808985289150321	0.00774067601263527	0.00746574112647105	0.00771487681300764	0.0082974472886745	0.00869308515180958	0.00856179853141503	0.00808854474824546	0.00840919927078235
-0.6	0.00710194571960395	0.00764355299897059	0.00677782294902323	0.0071346318266503	0.00731929045520666	0.00701884492389805	0.00678844624110114	0.00702218800205934	0.00754793640837338	0.00790567181544113	0.00779658486877021	0.00738871851630423	0.0076871261466344
-0.5	0.00615271263540433	0.00664047950646889	0.00591663848510268	0.00623479407764387	0.00639901441645822	0.00614766450444182	0.00595945750667498	0.00616958410683126	0.00662807840383332	0.00694078337026969	0.00685297880333293	0.00651210096675229	0.00678010982151537
-0.4	0.00507416609486188	0.00548866264689608	0.00490858955040009	0.00517659454985491	0.00531466584501654	0.00511301682868609	0.00496490167486147	0.00514287129558658	0.00552288766189065	0.005782760311564	0.00571511621511497	0.00544270622076144	0.00567051013144342
-0.3	0.00385542185669599	0.00417580890305135	0.00374288909560617	0.00394934358531095	0.0040553521974216	0.00390426696370979	0.00379441769691798	0.00393148727527833	0.00422120340849889	0.0044199431892499	0.00437124769077938	0.00416882551051049	0.00434545134296088
-0.2	0.0025012064581187	0.00270728286103154	0.00242521733074694	0.00255956125135195	0.00262792291490592	0.00252831649632413	0.00245516929327734	0.00254315015564664	0.00273132992938727	0.00286098560391946	0.00283001276931852	0.0026989026916847	0.00281350647767268
-0.0999999999999996	0.00119595723014986	0.00129238139266849	0.00115544253785648	0.00121953724423109	0.00125174310780683	0.00120262344902209	0.0011658691563329	0.00120699419456531	0.00129703230353739	0.00135941175102827	0.00134471487003053	0.00128160462720614	0.00133604172340292
0	0	0	0	0	0	0	0	0	0	0	0	0	0
0.100000000000001	0.00109225482866198	0.00117566240974975	0.00104576324569579	0.00110370075041583	0.00113195093660154	0.00108379889052018	0.001046353010487	0.00108191075286151	0.00116435740156957	0.00122224754165871	0.00120919261124148	0.00115092573176676	0.00120045058620208
0.200000000000001	0.00208750785896391	0.00224161548671886	0.00198752750004498	0.00209724291645863	0.0021497897027703	0.00205400080458224	0.00197805109175328	0.00204381502238079	0.00220173705980739	0.00231351433535442	0.00228912249338121	0.00217739125921735	0.00227253419904341
0.3	0.00299377762421033	0.00320632361179586	0.0028322362130669	0.00298757161212634	0.00306047780729303	0.00291706439423105	0.00280115800921505	0.00289206297347877	0.0031192383714325	0.00328147671791375	0.00324755648200442	0.00308713244208179	0.00322521682938049
0.4	0.00382062187444051	0.00407997871267997	0.00358837140182806	0.00378318209134964	0.00387255140959636	0.00368098273009714	0.00352326082802921	0.00363462329726598	0.00392572969855411	0.00413568039044213	0.00409414501630039	0.00388978372644458	0.00406962218273141
0.5	0.00457935590053073	0.00487478305553153	0.00426626050837515	0.00449444035222715	0.00459645744650254	0.00435564178649282	0.0041538609135137	0.0042815060680538	0.00463228973238115	0.00488798603627178	0.00484086460005145	0.00459732496131976	0.00481950167489966
0.600000000000001	0.0052832383233084	0.00560521002452855	0.00487839246750203	0.00513392252616586	0.0052449155636096	0.00495322204008197	0.00470482940831574	0.00484525747488201	0.0052527118802227	0.00555306718767229	0.00550250716454176	0.00522457111404738	0.00549172049689368
0.700000000000001	0.00594758043970604	0.00628819100712759	0.00543969916324984	0.00571673300512584	0.00583326698283421	0.00548860853649184	0.00519089758139033	0.00534149432695074	0.00580403062435658	0.00614891252937055	0.00609716533599731	0.00578964784205668	0.00610668051738643
0.800000000000001	0.00658972269434271	0.00694315594875792	0.00596773046442562	0.00626073218290487	0.00637974048495412	0.00597973926328438	0.00563011080335253	0.00578939945335204	0.00630698008642204	0.00669723655397326	0.00664661428892464	0.00631434437926082	0.00668854681798222
0.900000000000001	0.00722881844228427	0.00759184315676028	0.00648262377237904	0.00678657322923393	0.00690553026008436	0.00644777592642705	0.0060441147670325	0.00621203099976297	0.0067862292900216	0.00722364181745265	0.00717643227352477	0.00682417541137552	0.00726509505552604
1	0.00788538039039865	0.00825780488149471	0.00700675882043632	0.0073174285369574	0.00743455553156025	0.00691694040507777	0.00645807856037135	0.00663622604159197	0.00727017705044011	0.00775732656337058	0.00771565821993213	0.00734794545085115	0.00786699060596648
1.1	0.00858058578546276	0.00896558286626752	0.00756401898402455	0.00787830526926013	0.00799278458284469	0.00741385767840282	0.00690003392225267	0.00709185173517812	0.00779008310069845	0.00833014221401252	0.00829580505737202	0.00791664659693768	0.00852639953238179
1.2	0.00933539881075146	0.00973961317085571	0.00817866899467316	0.00849492945954296	0.00860708484714104	0.00796632550557249	0.00739949094890038	0.0076102540910508	0.00837843018320233	0.00897493406569642	0.00894918484847712	0.00856168447823931	0.00927503902435829
1.3	0.0101696329533405	0.0106030174395474	0.00887399258608491	0.00919231656758017	0.00930370900560731	0.00860161083119498	0.00798542223203805	0.00822202453083866	0.00906668163609791	0.00972335540822348	0.00970675692768886	0.00931270048467167	0.0101420360041608
1.4	0.0111011118025402	0.0115765013483963	0.0096709541353172	0.00999329112714212	0.0101066924825837	0.00934459588028571	0.00868402494416287	0.00895456435171471	0.00988292160824453	0.0106036269383109	0.0105959729419104	0.0101955054924525	0.0111521196445684
1.5	0.0121450707513971	0.0126775682642219	0.0105871782698115	0.0109172824005942	0.0110365228559222	0.0102162286932429	0.0095168726477907	0.0098301375370735	0.0108500213264192	0.0116388273037476	0.011639178705367	0.0112306724978965	0.0123245894469545
1.6	0.0133138772322986	0.0139201649254469	0.0116364459547234	0.0119796493956265	0.0121093734164835	0.0112326571295449	0.0104999643578503	0.010864952413058	0.011984803324087	0.0128461250343266	0.0128529418282967	0.0124330886064957	0.0136732032486209
1.7	0.0146170629974558	0.0153147508015492	0.0128287325339401	0.0131916083445185	0.0133369969574187	0.0124051667899226	0.0116438020049129	0.0120693691800375	0.0132982643144815	0.0142369910410288	0.0142483137211468	0.0138123939242976	0.0152068072932244
1.8	0.0160615951106466	0.0168686833353298	0.0141706584079008	0.0145606508582987	0.0147271653035805	0.0137407637603696	0.0129542380130666	0.0134489057680759	0.0147965437813335	0.0158181040191617	0.0158317342557518	0.0153739709660286	0.0169303618189634
1.9	0.0176522835863614	0.0185867716324932	0.0156661544154546	0.0160912413702673	0.0162844221746546	0.0152430969043455	0.014433663451132	0.01500555630001	0.0164821914305382	0.0175925443859566	0.0176061916122046	0.017120101885299	0.018846033912743
2	0.0193922309075539	0.020471866656152	0.0173171628569683	0.0177855861293247	0.0180109172863052	0.0169134312785583	0.0160821713963224	0.0167390354897199	0.0183553763244441	0.0195609493709046	0.0195723317893054	0.0190510213018117	0.0209541501419002
2.1	0.0212832560551354	0.0225253996726362	0.0191242590664199	0.0196443315410614	0.0199071624287726	0.0187514909717518	0.0178984979469749	0.0186477569537592	0.020414854324436	0.0217224544707323	0.0217293584144712	0.0211657405474088	0.0232539278072716
2.2	0.0233262566035888	0.0247478263721734	0.0210871442257862	0.0216671253476379	0.0219726356852671	0.0207561013685215	0.0198806914975705	0.0207295114537263	0.0226586544892312	0.0240753765924858	0.0240756847430212	0.0234626284420356	0.0257439873463075
2.3	0.0255214969535178	0.0271389677284209	0.0232050057663599	0.0238530299138787	0.0242062227565638	0.022925634825494	0.0220265438081555	0.0229818926492544	0.0250845227512976	0.0266176677384093	0.0266093671289679	0.0259397880622192	0.0284226863541934
2.4	0.027868826014309	0.0296982576467213	0.0254767647589602	0.026200806629356	0.0266065174134886	0.0252582970992841	0.0243338439327402	0.0254025405405558	0.0276901856413207	0.0293471940278529	0.0293283724803376	0.0285952835976308	0.0312883235589201
2.5	0.0303678349407601	0.0324249150563602	0.027901236674333	0.028709100529467	0.0291720138867494	0.0277522984590276	0.02680051340247	0.0279892657165175	0.0304734929872858	0.0322618940554437	0.032230730930069	0.0314272661099769	0.0343392548034826
