# Supplementary material for: Maternal preconceptional and prenatal exposure to El Niño Southern Oscillation levels and child mortality: a multi-country study
Source: Nat Commun. 2024 Jul 17;15:6034. doi: 10.1038/s41467-024-50467-x (PMC11254917; doi:10.1038/s41467-024-50467-x)
Supplement: Supplementary file 4 — Source data [file 41467_2024_50467_MOESM4_ESM.zip › Source Data/Figure 3/abNino1_2 0_11_cumse.csv]

	lag0	lag1	lag2	lag3	lag4	lag5	lag6	lag7	lag8	lag9	lag10	lag11	lag12
-1.9	0.0188167893447547	0.023521512573989	0.0249991093022417	0.0279315624725127	0.0308024198231227	0.0333526411013717	0.0361279605507611	0.0392642547167957	0.0424314912598154	0.0452246536554701	0.0475641344278081	0.0499757283735379	0.0536839560452117
-1.8	0.0164074554657695	0.0204274955575085	0.021645981970658	0.0241682906969667	0.026610068810248	0.0287438944227003	0.0310734273806408	0.0337394988487556	0.0364595351599366	0.038874565041237	0.0409084160316484	0.043017504479427	0.0462724254465734
-1.7	0.0142418003139974	0.017625798550642	0.0185822775317897	0.0207184607996645	0.0227637322188372	0.0245129812481156	0.0264318508919325	0.0286665468287187	0.0309768390275784	0.0330438682269974	0.0347933795557918	0.0366191791081782	0.0394547108450962
-1.6	0.0123270165485475	0.0151254239255569	0.0158156550567972	0.017589423073035	0.0192713811150644	0.020668549300712	0.0222126599773482	0.0240558366160442	0.0259948287425659	0.0277445461808383	0.0292309596956908	0.0307923486960557	0.0332426934787689
-1.5	0.0106701046508116	0.012936720583566	0.0133560622480666	0.0147910604118173	0.0161439695992121	0.0172228030015626	0.0184294274564949	0.0199225047723018	0.021530060375003	0.0229939229409894	0.0242384029596223	0.0255537548632188	0.0276533712716335
-1.4	0.00927575577466969	0.0110700331297842	0.0112158689513971	0.0123363805579579	0.0133963716400854	0.0141929294516108	0.0151017830923787	0.0162886489772649	0.0176066685306055	0.0188171881490347	0.0198408120993691	0.0209277879791174	0.0227112405654658
-1.3	0.00814251049663614	0.00953225913364959	0.00940889934158121	0.0102414828707861	0.0110478894656718	0.0116024273312231	0.0122575737040515	0.0131859949805308	0.0142592083633618	0.0152503122904256	0.0160741901333953	0.0169496121916664	0.0184511741587365
-1.2	0.00725737265555846	0.00832030110581371	0.00794670198155619	0.00852333755120859	0.0091206345919095	0.00948051510702518	0.00993334932576772	0.0106568268122045	0.0115334858199631	0.0123408817382388	0.0129867514100411	0.0136670455404489	0.0149199512424407
-1.1	0.00659079965064374	0.00741205080482263	0.0068298322140343	0.00719235826088055	0.00763192960607801	0.00785457267687718	0.00816687333848706	0.00874575900606536	0.00947721659369885	0.0101385226188305	0.0106305709478014	0.0111340483071376	0.0121697528133381
-1	0.00609559683206899	0.0067593338908083	0.00603423581096595	0.00623706760618546	0.00657605499142013	0.00672768932384352	0.00696996965471437	0.00746808750973897	0.00810524939421212	0.00865924224635561	0.00902745867812534	0.00937977580090272	0.0102288781327875
-0.9	0.00571199975621832	0.00628950867379711	0.00550031221520037	0.0056057244418749	0.00589934060821542	0.00604360921217589	0.00628185951487049	0.00675470160471233	0.00734040922999204	0.00782406788765197	0.00810565657832335	0.0083449106541519	0.00904110963930934
-0.8	0.00537692169486806	0.00591739244780069	0.00513714509433408	0.00520214755767733	0.00549141015843873	0.00567156336762722	0.00594753690084934	0.00642808986667414	0.00698943859599085	0.00743216336184368	0.00766483236945755	0.00783611701405609	0.00841776554825344
-0.7	0.00503252297477596	0.00556051657924826	0.00484293342946036	0.00490688805310897	0.00521104133776802	0.00544129354698566	0.00576502249421471	0.00626031343135517	0.00680653976420877	0.0072248735978561	0.00743587326814215	0.00757649173829555	0.00807881519586441
-0.6	0.00463088726060889	0.0051493792636979	0.00452640778272143	0.00460768712314414	0.00492594693599228	0.00519706492481638	0.00555504228235456	0.0060531653675786	0.00657881229607855	0.00697575176928845	0.00717740741407478	0.00730823072364032	0.00775359825834468
-0.5	0.00413487278851938	0.00463048803016836	0.00411694325402942	0.00421687933405132	0.00453481028437934	0.00482418044230185	0.0051904974944757	0.00566873599651599	0.00615821149462248	0.00652613099647298	0.00671840704444793	0.00684534399948607	0.00724073743680244
-0.4	0.0035168278674531	0.00396481118162219	0.00356435302895291	0.00367294220731682	0.00396822373669074	0.00424706465232062	0.0045904248421127	0.0050203853442758	0.00545163421717099	0.00577577385492434	0.00595052091024703	0.00606938748123587	0.00640927942112081
-0.3	0.00275675155451021	0.00312479164250863	0.00283456484670467	0.00293499620833994	0.00318108684882051	0.00341814473718107	0.00370514233657324	0.00405542781413669	0.00440237849495444	0.00466349090964416	0.00480769531025468	0.0049082517181981	0.00517850255398798
-0.2	0.00184228659871721	0.00209351638388551	0.00190710447608149	0.00197888504968072	0.00214724964523875	0.00231055698697425	0.0025071926119285	0.00274498597302301	0.00297933971693594	0.00315563873112716	0.00325360819522501	0.00332226178915343	0.00350348584161821
-0.0999999999999999	0.000895028212989747	0.00101737245610582	0.000927400146870727	0.000962554513126086	0.00104424432355488	0.0011234519311549	0.00121897922313659	0.00133458450967876	0.00144845609756826	0.00153392071959397	0.00158104745657991	0.0016136848266761	0.00170103978996062
0	0	0	0	0	0	0	0	0	0	0	0	0	0
0.1	0.000845521062087203	0.000960843838004899	0.000876358520773683	0.00091010898658227	0.000986831209966534	0.00106082854865891	0.00115049234559175	0.00125949934978969	0.00136693220605815	0.00144717179249278	0.00149054565222345	0.00151962261900082	0.00160048327817686
0.2	0.00164458591350425	0.00186767346779638	0.00170308933377681	0.00176926070820471	0.00191775860745748	0.00206018866474123	0.00223333676813886	0.00244473523745661	0.00265335520877288	0.00280877254068148	0.0028917276046112	0.00294611895047411	0.00310137000307521
0.3	0.00240060364736187	0.00272330486332617	0.00248177681216624	0.00257912071829915	0.00279447347730141	0.00299937776165666	0.00324947723304348	0.00355663249574985	0.00386041093356902	0.00408612847178779	0.00420482939855778	0.00428054729051899	0.00450374771161846
0.4	0.0031173699260832	0.0035308866584382	0.00321419687333072	0.00334155334046107	0.00361887190832298	0.00387985538138131	0.00419997820949358	0.00459623451002883	0.00498938732381509	0.00528073596488015	0.00543130190983293	0.00552410758313544	0.00580885202893498
0.5	0.00379909153611352	0.00429393136944112	0.0039023400354358	0.00405864503730189	0.00439307988440783	0.00470326552790679	0.00508604265940713	0.00556472119783901	0.00604174014125641	0.0063942867969989	0.00657278884149717	0.00667816412415195	0.00701809093075561
0.6	0.00445040451954521	0.00501634536646177	0.00454843628870477	0.00473272947860769	0.00511948054722732	0.00547146191020824	0.00590903291433342	0.00646342998265187	0.00701911825647761	0.00742869733221706	0.00763115638496343	0.00774427233903652	0.00813307348817686
0.7	0.00507638286272704	0.00570245573064859	0.00515498145461897	0.00536641393553663	0.00580074336163669	0.00618653628999265	0.00667049487385141	0.00729388025336101	0.00792339294757555	0.0083861421940603	0.0086085276819955	0.00872421038568928	0.00915564395790581
0.8	0.0056825344308892	0.00635703161101519	0.00572476446918782	0.00596260638418855	0.00643985467867506	0.00685085004238893	0.00737218599220662	0.00805780185882785	0.00875669176171874	0.00926909297692661	0.0095073227662698	0.00962001645031762	0.0100879222281882
0.9	0.00627478085150415	0.00698529719058338	0.00626089471780906	0.00652454238996923	0.00704014887668147	0.00746706889224875	0.0080161075353372	0.00875716823557527	0.00952143750757935	0.0100803625302298	0.0103303046795445	0.010434032721838	0.0109323517846636
1	0.00685941851335219	0.00759293297723766	0.00676682816580126	0.00705581046305015	0.00760533886056245	0.00803820056359632	0.00860454157374377	0.00939423479479333	0.0102203929188387	0.0108231552663268	0.0110806324211967	0.0111689571339081	0.0116917565074611
1.1	0.00744305887976303	0.00818606197426137	0.00724639057837384	0.00756037413592213	0.00813954421461191	0.00856763475050114	0.00914009310672964	0.009971583183574	0.0108567114338251	0.0115011237665838	0.0117619212665215	0.0118279040293567	0.0123694077253741
1.2	0.00803254794861024	0.00877121750468558	0.00770379563273168	0.00804258854595125	0.00864731475441929	0.00905918435902229	0.00962573756031832	0.0104921719567031	0.0114339943367387	0.0121184316441637	0.012378310729911	0.0124144748895515	0.0129691029911702
1.3	0.00863486682913138	0.00935529020265284	0.0081436552454084	0.00850720886373719	0.0091336466532725	0.00951712636120709	0.0100648736236396	0.0109593940087087	0.0119563541516603	0.0126798221095309	0.0129345399875804	0.0129328401185904	0.0134952579328386
1.4	0.00925701778225273	0.00994545303419458	0.00857097905463062	0.00895938757722018	0.0096039878080076	0.00994623983658685	0.0104613809337718	0.0113771407645917	0.0124284836074587	0.0131906909065675	0.0134360298262411	0.0133878324852751	0.0139530121684775
1.5	0.00990590227626088	0.0105490651542181	0.0089911598293334	0.00940465753716215	0.0100642287786635	0.0103518378755115	0.0108196814235047	0.0117498725372133	0.0128557286242185	0.013657161171336	0.0138889690499965	0.0137850520707209	0.0143483494846212
1.6	0.0105881991692195	0.0111735577780064	0.00940994176679481	0.0098488979260781	0.010520675641935	0.0107397890505985	0.0111448021432986	0.0120826935388374	0.0132441625323296	0.0140861562532025	0.0143004016584939	0.0141309812669156	0.0146882310427229
1.7	0.0113102516390655	0.0118263077078941	0.00983336933232378	0.0102982810570607	0.0109800016125971	0.0111165232645796	0.0114424360037887	0.012381428686201	0.0136006570657444	0.014485464616064	0.0146783089368201	0.0144331063032461	0.0149807380077521
1.8	0.0120779707461453	0.0125145062468676	0.0102677155849003	0.0107591992191819	0.0114491754564668	0.0114890161761372	0.0117189951482637	0.0126526974824276	0.0139329435713832	0.014863788688779	0.0150316778914007	0.0147000387187848	0.0152352163678175
1.9	0.01289676162807	0.0132450324686897	0.0107193908184973	0.0112381726394223	0.0119353666025166	0.0118647463923338	0.0119816496385382	0.0129039778790301	0.014249655466981	0.0152307672059115	0.0153705444204878	0.0149416259962354	0.0154624115795558
2	0.0137714756678523	0.0140243398421454	0.0111948346721825	0.0117417418592299	0.012445829364664	0.0122516205409761	0.0122383420650392	0.0131436502419399	0.0145603405781044	0.0155969586554782	0.0157059967003216	0.0151690353051896	0.015674574036179
2.1	0.0147063890822393	0.0148583639244652	0.0117003972898253	0.0122763501007843	0.0129877715077001	0.0126578634928421	0.0124977670428463	0.0133810087363253	0.0148754301850968	0.0159737726857795	0.0160501223549698	0.0153947885154779	0.0158855088097443
2.2	0.0157052057871402	0.0157524564571107	0.0122422171719202	0.0128482230822713	0.0135682150465827	0.0130918744943065	0.012769304059333	0.0136262253251189	0.0152061513057825	0.0163733376898045	0.0164158832980405	0.0156327216531953	0.0161105362886342
2.3	0.016771080504576	0.016711348187591	0.0128261045580394	0.013463254779118	0.014193859062399	0.0135620545480151	0.0130628937152768	0.0138902512551869	0.0155643710179323	0.0168082972409643	0.0168169061067853	0.0158978400811648	0.0163663272222347
2.4	0.0179066570529706	0.0177391396938521	0.0134574391343194	0.0141269074931099	0.0148709549236145	0.0140766153480963	0.0133888519154861	0.0141846437480257	0.0159623674518642	0.017291536108919	0.0172671845011838	0.0162060450046409	0.0166705805500052
2.5	0.0191141165685802	0.0188393169382924	0.0141410894705923	0.0148441332095126	0.0156052033394231	0.0146433843515633	0.0137576243850274	0.0145213128109444	0.0164125317559056	0.0178358477478312	0.0177807039173696	0.0165737204263499	0.0170415294937338
2.6	0.0203952308524595	0.0200147865724861	0.0148813590841837	0.0156193208217365	0.0164016802413374	0.0152696229396431	0.014179494344803	0.0149121949173053	0.016927017866953	0.0184535675157882	0.0183710143537583	0.0170171934054163	0.0174972923261561
2.7	0.0217514168766415	0.0212679252555393	0.015681960909398	0.0164562708584766	0.0172647950634756	0.0159618741837814	0.0146642672302864	0.0153688753088641	0.0175173697013306	0.0191562062507805	0.0190507926179012	0.0175521111624197	0.0180551245744803
2.8	0.0231837894800714	0.0226006373322861	0.016546018853865	0.0173581964381382	0.0181982812803314	0.0167258532832772	0.0152209648051895	0.0159021952872293	0.0181941646088042	0.0199541236079963	0.0198314436937379	0.0181928076669985	0.0187306671467576
2.9	0.0246932102599963	0.0240144159072863	0.0174760926074732	0.0183277468114038	0.0192052157852871	0.0175663879664795	0.0158575636448937	0.0165218901515754	0.0189667139137786	0.0208562772990782	0.0207227890656342	0.0189517481060312	0.0195373035685045
3	0.0262803315075243	0.0255104033744671	0.0184742202837478	0.0193670483507488	0.0202880613816119	0.0184874094093555	0.0165808079149255	0.0172363030682558	0.0198428543093433	0.021870073115053	0.0217328766408137	0.0198391327343646	0.0204857268302661
3.1	0.0279456346978128	0.0270894485802172	0.0195419728970731	0.0204777572799494	0.0214487255315203	0.0194919880827627	0.0173961144200627	0.0180522087563538	0.0208288490935812	0.0230013242359621	0.0228679257946591	0.0208627113220167	0.0215837728610089
3.2	0.0296894635210577	0.0287521588380729	0.0206805149664292	0.0216611186772978	0.0226886284904984	0.0205824046088063	0.0183075723780828	0.0189747612793419	0.0219293999110933	0.0242543114379391	0.0241323983675551	0.0220278155288292	0.0228365187539856
3.3	0.0315120517515628	0.030498945878697	0.0218906664127904	0.0229180270849718	0.0240087747633177	0.0217602437260708	0.0193180257710942	0.0200075584934171	0.0231477530327766	0.0256319227960913	0.0255291686093353	0.0233375747188114	0.0242465917319407
3.4	0.0334135464316074	0.0323300654745859	0.0231729620824682	0.0242490851387146	0.0254098230982462	0.0230264996756522	0.020429216162854	0.0211527982773924	0.0244858733627222	0.027135844862548	0.0270597559569659	0.0247932542061957	0.0258146060618491
3.5	0.0353940269291836	0.0342456509320936	0.0245277064302107	0.0256546577623939	0.0268921516590577	0.0243816830995405	0.021641960136179	0.0224114926047159	0.0259446558262907	0.0287667771583372	0.0287245844086993	0.0263946485475398	0.0275396434560366
3.6	0.0374535204446957	0.0362457409243089	0.0259550219642567	0.0271349204902677	0.0284559163410979	0.0258259221113116	0.0229563373459804	0.0237837052587186	0.0275241465497991	0.0305246464116688	0.0305232386370414	0.0281404725407476	0.0294197104031915
3.7	0.0395920145160949	0.0383303022859725	0.0274548909050951	0.0286899013011707	0.0301011012915329	0.0273590528774697	0.0243718705591977	0.0252687851383217	0.0292237528135673	0.0324088038696289	0.0324546963627843	0.030028710996701	0.0314521315842137
3.8	0.0418094670229835	0.0404992484440589	0.0290271901204273	0.0303195159496821	0.0318275615065386	0.0289806973843579	0.0258876856682102	0.0268655761757857	0.0310424285105267	0.0344181960698706	0.0345175258849887	0.0320569074463455	0.033633862411359
3.9	0.0441058141307212	0.0427524541474046	0.030671719792398	0.0320235971757439	0.0336350579211961	0.0306903278472685	0.0275026457729209	0.028572593898033	0.0329788288395904	0.0365515053385038	0.0367100452223227	0.0342223870652235	0.035961720918237
4	0.0464809765537844	0.0450897671111319	0.032388226491284	0.0338019184025147	0.0355232857251875	0.032487318415306	0.0292154581062807	0.030388165838201	0.0350314332335808	0.038807260447035	0.039030444449238	0.0365224187462093	0.0384325489981835
4.1	0.0489348644585573	0.0475110171248653	0.0341764214189508	0.0356542126346528	0.0374918967840428	0.0343709855159118	0.0310247556126253	0.0323105377702175	0.0371986388830037	0.0411839203599034	0.0414768756824244	0.0389543260162813	0.0410433168712487
4.2	0.0514673812720494	0.0500160231002068	0.0360359945877569	0.0375801872850764	0.0395405170744673	0.0363406184889864	0.0329291565925832	0.034337950311634	0.0394788289519206	0.0436799351746401	0.0440475163314794	0.0415155578019184	0.0437911847939974
4.3	0.0540784266158941	0.0526045984603513	0.0379666256502289	0.0395795356199498	0.0416687599971801	0.0383955022060472	0.0349273063886085	0.0364686913812678	0.0418704201466661	0.0462937886156013	0.0467406112738515	0.0442037293420261	0.0466735342464132
4.4	0.056767898544586	0.055276555207497	0.0399679920168843	0.0416519454435629	0.0438762363449667	0.0405349332587073	0.0370179049889753	0.0387011299096906	0.0443718941364869	0.0490240261598482	0.049554499049023	0.0470166419214864	0.0496879783799338
