# Supplementary material for: Maternal preconceptional and prenatal exposure to El Niño Southern Oscillation levels and child mortality: a multi-country study
Source: Nat Commun. 2024 Jul 17;15:6034. doi: 10.1038/s41467-024-50467-x (PMC11254917; doi:10.1038/s41467-024-50467-x)
Supplement: Supplementary file 4 — Source data [file 41467_2024_50467_MOESM4_ESM.zip › Source Data/Figure 3/MEI 0_11_cumest.csv]

	lag0	lag1	lag2	lag3	lag4	lag5	lag6	lag7	lag8	lag9	lag10	lag11	lag12
-2.4	-0.118792503189632	-0.18864384275601	-0.22598404854576	-0.247130771072078	-0.26138689202687	-0.273064259657605	-0.285522004947173	-0.301639383023762	-0.323815773160864	-0.353970678777273	-0.393543727437083	-0.44349467084969	-0.504303384869794
-2.3	-0.10599721385473	-0.168468941646415	-0.201803938899573	-0.220373261910634	-0.232518830573249	-0.242279524414897	-0.252836392140855	-0.266916046927074	-0.286790666420181	-0.314277992737475	-0.350741332466933	-0.397089556667204	-0.453777100867614
-2.2	-0.093895651758829	-0.149382023260892	-0.178927196932505	-0.195068192112637	-0.205236827813114	-0.213207167003048	-0.221985434958909	-0.234148396203386	-0.251843354505386	-0.276788152880034	-0.310271173588676	-0.353151338138874	-0.405858107284409
-2.1	-0.0824878169019276	-0.131383087599441	-0.157353822644555	-0.171215561678086	-0.179540883746465	-0.185847187422058	-0.192969133401334	-0.203336430852696	-0.218973837416478	-0.24150115920495	-0.272133250802313	-0.3116800152647	-0.360546404120178
-2	-0.071773709284026	-0.114472134662063	-0.137083816035723	-0.148815370606982	-0.155430998373303	-0.160199585671927	-0.16578748746813	-0.174480150875004	-0.188182115153459	-0.208417011712223	-0.236327564107842	-0.272675588044681	-0.317841991374922
-1.9	-0.0617533289051244	-0.0986491644487571	-0.118117177106011	-0.127867618899324	-0.132907171693627	-0.136264361752656	-0.140440497159298	-0.147579556270311	-0.159468187716327	-0.177535710401852	-0.202854113505265	-0.236138056478819	-0.277744869048641
-1.8	-0.0524266757652228	-0.0839141769595239	-0.100453905855416	-0.108372306555112	-0.111969403707436	-0.114041515664245	-0.116928162474838	-0.122634647038617	-0.132832055105083	-0.148857255273837	-0.171712898994581	-0.202067420567113	-0.240255037141335
-1.7	-0.0437937498643211	-0.0702671721943633	-0.0840940022839403	-0.0903294335743459	-0.0926176944147325	-0.093531047406692	-0.0952504834147481	-0.0996454231799207	-0.108273717319727	-0.12238164632818	-0.14290392057579	-0.170463680309563	-0.205372495653004
-1.6	-0.0358545512024194	-0.0577081501532752	-0.069037466391583	-0.0737389999570266	-0.0748520438155148	-0.0747329569799988	-0.07540745997903	-0.0786118846942234	-0.0857931743602584	-0.0981088835648787	-0.116427178248892	-0.141326835706169	-0.173097244583647
-1.5	-0.0286090797795176	-0.0462371108362596	-0.0552842981783443	-0.0586010057031535	-0.0586724519097832	-0.057647244384165	-0.0573990921676832	-0.0595340315815246	-0.065390426226678	-0.0760389669839343	-0.092282672013887	-0.114656886756932	-0.143429283933266
-1.4	-0.0220573355956157	-0.0358540542433166	-0.042834497644224	-0.0449154508127268	-0.0440789186975377	-0.0422739096191903	-0.0412253799807078	-0.0424118638418244	-0.0470654729189852	-0.0561718965853465	-0.0704704018707753	-0.0904538334618497	-0.116368613701859
-1.3	-0.0161993186507139	-0.026558980374446	-0.0316880647892223	-0.0326823352857464	-0.0310714441787785	-0.028612952685075	-0.0268863234181038	-0.0272453814751227	-0.0308183144371804	-0.0385076723691153	-0.0509903678195568	-0.0687176758209239	-0.0919152338894265
-1.2	-0.0110350289448119	-0.018351889229648	-0.0218449996133391	-0.0219016591222122	-0.0196500283535054	-0.016664373581819	-0.014381922479871	-0.0140345844814196	-0.0166489507812632	-0.0230462943352408	-0.0338425698602313	-0.0494484138341542	-0.0700691444959692
-1.1	-0.00656446647790997	-0.0112327808089225	-0.0133053021165745	-0.0125734223221244	-0.00981467122171851	-0.00642817230942238	-0.00371217716600975	-0.00277947286071515	-0.00455738195123414	-0.009787762483723	-0.0190270079927991	-0.0326460475015407	-0.0508303455214867
-1	-0.00278763125000794	-0.00520165511226958	-0.00606897229892846	-0.00469762488548295	-0.00156537278341778	0.00209565113211496	0.00512291252348024	0.00651995338699077	0.00545639205290726	0.00126792318543818	-0.00654368221726	-0.0183105768230831	-0.034198836965979
-0.9	0.000295476738894145	-0.000258512139689109	-0.000136010160400876	0.00172573318771228	0.00509786696139682	0.00890709674279307	0.0121233465885989	0.0138636942616982	0.0133923712311609	0.0101207626722428	0.00360740746638607	-0.00644200179878156	-0.020174618829446
-0.8	0.00268485748879629	0.00359664810881885	0.00449358429900817	0.00669665189746119	0.0101750480127253	0.0140061645226119	0.0172891250293462	0.0192517497634071	0.0192505555835267	0.0167707559766908	0.0114262610581389	0.00295967757136391	-0.00875769111188779
-0.7	0.00438051099969847	0.00636382563325429	0.00781981107929867	0.0102151312437638	0.0136661703705675	0.0173928544715714	0.0206202478457222	0.0226841198921174	0.0230309451100047	0.0212179030987822	0.0169128785579988	0.00989446128735339	5.19461866956039e-05
-0.6	0.00538243727160069	0.00804302043361718	0.00984267018047062	0.0122811712266201	0.0155712340349236	0.0190671665896715	0.0221167150377268	0.024160804647829	0.0247335398105947	0.0234622040385169	0.0200672599659653	0.0143623493491866	0.00625429306630411
-0.5	0.00569063630450297	0.00863423250990755	0.010562161602524	0.0128947718460301	0.0158902390057935	0.0190291008769124	0.02177852660536	0.0236818040305422	0.024358339685297	0.0235036587958949	0.0208894052820388	0.0163633417568639	0.0098493495269379
-0.4	0.0053051080984053	0.00813746186212542	0.00997828534545894	0.0120559331019938	0.0146231852831772	0.0172786573332939	0.0196056825486219	0.0212471180402568	0.0219053447341115	0.0213422673709164	0.0193793145062192	0.0158974385103852	0.0108371155685969
-0.3	0.00422585265330768	0.00655270849027075	0.00809104140927527	0.00976465499451114	0.0117700728670748	0.0138158359588162	0.0155981828675125	0.0168567466769728	0.0173745549570381	0.0169780297635812	0.0155369876385064	0.0129646396097503	0.00921759119128101
-0.2	0.00250687469691114	0.00396043561177824	0.00499214639132876	0.00612001947491532	0.00743818070381107	0.0087571246008378	0.00988247418864305	0.0106476206294962	0.0109137232252883	0.0105697094175322	0.00953227478736273	0.00774588305553618	0.00518276608243085
-0.0999999999999996	0.00100024860485183	0.00163017366733203	0.00212868401473228	0.00268531915503711	0.00332013173770819	0.00394044216077102	0.0044536027794006	0.0047802013266041	0.0048540609132208	0.00462224002792215	0.00404503253721173	0.00309596768542525	0.00176181009473057
0	0	0	0	0	0	0	0	0	0	0	0	0	0
0.100000000000001	-0.000493871117644354	-0.000930085390217869	-0.00139390565286813	-0.00193593799019605	-0.00252221450931356	-0.00306420188147533	-0.00347833414955882	-0.00369298335031619	-0.00364845951437421	-0.0032970106662343	-0.00260282282427253	-0.00154202000073961	-0.000102664201760903
0.200000000000001	-0.000481364748081265	-0.00116008250332161	-0.00205303294387213	-0.00312249481555108	-0.00424651179023253	-0.00525216348365498	-0.00598139966927588	-0.00629874872434449	-0.00609131762990187	-0.00526879197078078	-0.00376343593560593	-0.0015300923167937	0.00145381748944772
0.3	3.75191086893217e-05	-0.00068999133931116	-0.00197738187301192	-0.00355967047606499	-0.00517289184275679	-0.00656388480653884	-0.00750919655915107	-0.0078172961220848	-0.0073285743465828	-0.00591534391363933	-0.00348183933400004	3.57830518379607e-05	0.00466944507362606
0.4	0.00106278045266739	0.000480188101813489	-0.00116695244028753	-0.00324746497173779	-0.00530135466688637	-0.00699936585012699	-0.00806172481918444	-0.00824862554353716	-0.00736022966441715	-0.00523666649480999	-0.00175803301945492	0.00315560610515526	0.00954421855077414
0.5	0.00259441928385292	0.00235045582005226	0.000378255354301012	-0.00218587830256956	-0.00463190026262136	-0.00655860661441945	-0.00763898444937605	-0.00759273698870162	-0.00618628358340486	-0.0032327597142928	0.00140798300802934	0.00782937684315816	0.0160781379208918
0.600000000000001	0.00463243560224591	0.00492081181540521	0.00265824151075372	-0.000374910468560262	-0.0031645286299617	-0.00524160709941617	-0.00624097544972581	-0.00584963045757812	-0.00380673610354598	9.63764279122666e-05	0.0060162087484529	0.0140570952658467	0.0242712031839791
0.700000000000001	0.00717682940784642	0.00819125608787235	0.00567300602907064	0.00218543853029016	-0.000899239768907299	-0.00304836730511713	-0.00386769782023373	-0.00301930595016665	-0.00022158722484041	0.00475074193180527	0.0120666442018157	0.0218387613732209	0.0341234143400362
0.800000000000001	0.0102276007006544	0.0121617886374536	0.00942254890925168	0.0054951686939816	0.00216396632054166	2.11127684775834e-05	-0.000519151560899908	0.000898236533532712	0.00456916305271174	0.0107303367973861	0.0195592893681176	0.0311743751652808	0.0456347713890629
0.900000000000001	0.0137847494806698	0.0168324094641491	0.0139068701512969	0.00955428002251417	0.00602508963838534	0.00396683312136807	0.00380466332827581	0.00590299699352006	0.0105655147291105	0.0180351610246548	0.0284941442473588	0.0420639366420263	0.0588052743310592
1	0.0178482757478927	0.0222031185679588	0.0191259697552063	0.0143627725158878	0.0106841301846236	0.00878879375355426	0.00910374684729328	0.0119949754297953	0.017767467804356	0.0266652146136115	0.0388712088395393	0.0545074458034575	0.0736349231660252
1.1	0.0224181795023231	0.0282739159488825	0.0250798477209799	0.0199206461741025	0.0161410879592566	0.0144869946650361	0.0153780989961525	0.0191741718423585	0.0261750222784479	0.0366204975642559	0.0506904831446587	0.0685049026495741	0.0901237178939607
1.2	0.0274944607439609	0.0350448016069205	0.0317685040486176	0.0262279009971582	0.0223959629622842	0.0210614358558137	0.0226277197748535	0.0274405862312096	0.0357881781513865	0.0479010098765882	0.0639519671627176	0.0840563071803765	0.108271658514866
1.3	0.0330771194728063	0.0425157755420726	0.0391919387381195	0.033284536985055	0.0294487551937064	0.0285121173258871	0.0308526091833966	0.0367942185963488	0.0466069354231719	0.0605067515506085	0.0786556608937156	0.101161659395865	0.128078745028741
1.4	0.0391661556888591	0.0506868377543389	0.0473501517894857	0.041090554137793	0.0372994646535234	0.0368390390752562	0.0400527672217812	0.0472350689377758	0.0586312940938038	0.0744377225863167	0.0948015643376531	0.119820959296038	0.149544977435586
1.5	0.0457615693921194	0.0595579882437194	0.056243143202716	0.0496459524553721	0.045948091341735	0.046042201103921	0.0502281938900079	0.0587631372554908	0.0718612541632824	0.0896939229837128	0.11238967749453	0.140034206880898	0.1726703557354
1.6	0.0528633605825871	0.069129227010214	0.0658709129778103	0.058950731937792	0.0553946352583411	0.0561216034118814	0.0613788891880762	0.0713784235494936	0.0862968156316074	0.106275352742797	0.131420000364345	0.161801402150443	0.197454879928184
1.7	0.0604715292602623	0.0794005540538227	0.0762334611147688	0.0690048925850532	0.065639096403342	0.0670772459991377	0.0735048531159863	0.0850809278197844	0.101937978498779	0.124182011863568	0.1518925329471	0.185122545104673	0.223898550013937
1.8	0.068586075425145	0.0903719693745457	0.0873307876135917	0.0798084343971554	0.0766814747767375	0.0789091288656897	0.0866060856737383	0.0998706500663633	0.118784742764798	0.143413900346028	0.173807275242794	0.20999763574359	0.252001365992661
1.9	0.0772069990772352	0.102043472972383	0.0991628924742786	0.0913613573740987	0.0885217703785277	0.0916172520115374	0.100682586861332	0.11574759028923	0.136837108429663	0.163971018190176	0.197164227251428	0.236426674067191	0.281763327864354
2	0.0863343002165328	0.114415064847334	0.11172977569683	0.103663661515883	0.101159983208713	0.105201615436681	0.115734356678768	0.132711748488385	0.156095075493374	0.185853365396011	0.221963388973	0.264409660075479	0.313184435629016
2.1	0.095967978843038	0.1274867449994	0.125031437281245	0.116715346822508	0.114596113267292	0.11966221914112	0.131761395126045	0.150763124663827	0.176558643955932	0.209060941963534	0.248204760407512	0.293946593768452	0.346264689286648
2.2	0.106108034956751	0.141258513428579	0.139067877227524	0.130516413293975	0.128830160554266	0.134999063124855	0.148763702203164	0.169901718815558	0.198227813817337	0.233593747892745	0.275888341554963	0.325037475146111	0.38100408883725
2.3	0.116754468557671	0.155730370134873	0.153839095535668	0.145066860930283	0.143862125069635	0.151212147387885	0.166741277910125	0.190127530943576	0.221102585077589	0.259451783183644	0.305014132415353	0.357682304208456	0.417402634280822
2.4	0.127907279645798	0.170902315118281	0.169345092205676	0.160366689731431	0.159692006813398	0.168301471930211	0.185694122246928	0.211440561047882	0.245182957736687	0.286635047836231	0.335582132988682	0.391881080955485	0.455460325617363
2.5	0.139566468221133	0.186774348378803	0.185585867237548	0.176415899697421	0.176319805785556	0.186267036751833	0.205622235213573	0.233840809128477	0.270468931794632	0.315143541850506	0.367592343274951	0.427633805387201	0.495177162846874
