# Supplementary material for: Maternal preconceptional and prenatal exposure to El Niño Southern Oscillation levels and child mortality: a multi-country study
Source: Nat Commun. 2024 Jul 17;15:6034. doi: 10.1038/s41467-024-50467-x (PMC11254917; doi:10.1038/s41467-024-50467-x)
Supplement: Supplementary file 4 — Source data [file 41467_2024_50467_MOESM4_ESM.zip › Source Data/Figure 2/ONI 0_11_lagest.csv]

	lag0	lag1	lag2	lag3	lag4	lag5	lag6	lag7	lag8	lag9	lag10	lag11	lag12
-1.8	-0.139497194876287	-0.00513973406769895	0.0568003523331479	0.0543287988382711	0.0289818299846315	0.00907624212351826	-0.00337340343143943	-0.0094322412954066	-0.0101654060835484	-0.00663803241102978	8.47451069840449e-05	0.00893779185532806	0.0188559732188372
-1.7	-0.127853297952653	-0.00530619534611033	0.0510642998432248	0.0485952041050813	0.0252732120560842	0.00699267523076927	-0.00441162165968211	-0.00992199860596472	-0.0105207755987734	-0.00719027262880286	-0.000912809686747984	0.00732929323669651	0.0165537161508358
-1.6	-0.116672644064083	-0.00541911262606436	0.0456350182184919	0.0431846300835727	0.0218144472547179	0.00509728623049742	-0.00530377021915735	-0.0102910227477558	-0.0107667720088073	-0.00763331865582121	-0.00179296334230699	0.00585199327822604	0.0143992505522684
-1.5	-0.105955233210575	-0.00547848590756107	0.0405125074589492	0.0380970767737451	0.0186055355805326	0.00339007512270268	-0.00604984910986518	-0.0105393137207798	-0.0109033953136501	-0.00796717049208483	-0.00255571585969297	0.00450589197991663	0.0123925764231351
-1.4	-0.0957010653921305	-0.00548431519060043	0.0356967675645966	0.0333325441755985	0.0156464770335284	0.00187104190738507	-0.00664985833180558	-0.0106668715250368	-0.0109306455133017	-0.0081918281375937	-0.00320106723890595	0.00329098934176831	0.0105336937634358
-1.3	-0.0859101406087492	-0.00543660047518247	0.0311877985354341	0.028891032289133	0.0129372716137053	0.000540186584544597	-0.00710379788497856	-0.0106736961605267	-0.0108485226077623	-0.00830729159234785	-0.00372901747994591	0.00220728536378105	0.00882260257317052
-1.2	-0.076582458860431	-0.00533534176130716	0.0269856003714618	0.0247725411143486	0.0104779193210632	-0.00060249084581876	-0.00741166776938411	-0.0105597876272495	-0.0106570265970317	-0.00831356085634726	-0.00413956658281286	0.00125478004595487	0.00725930285233924
-1.1	-0.0677180201471758	-0.00518053904897451	0.0230901730726797	0.0209770706512452	0.00826842015560209	-0.00155699038370498	-0.00757346798502224	-0.0103251459252054	-0.01035615748111	-0.00821063592959193	-0.00443271454750679	0.000433473388289752	0.00584379460094198
-1	-0.0593168244689838	-0.00497219233818453	0.0195015166390877	0.0175046208998229	0.00630877411732206	-0.00232331202911408	-0.00758919853189294	-0.00996977105439411	-0.00994591525999722	-0.00799851681208188	-0.00460846137402769	-0.000256634609214278	0.00457607781897874
-0.9	-0.0513788718258549	-0.00471030162893721	0.0162196310706858	0.0143551918600817	0.00459898120622307	-0.00290145578204606	-0.00745885940999622	-0.00949366301481582	-0.0094262999336933	-0.00767720350381708	-0.0046668070623756	-0.000815543946557247	0.00345615250644953
-0.8	-0.0439041622177892	-0.00439486692123255	0.0132445163674741	0.0115287835320216	0.00313904142230514	-0.0032914216425009	-0.00718245061933206	-0.00889682180647048	-0.00879731150219826	-0.00724669600479756	-0.00460775161255047	-0.00124325462373914	0.00248401866335433
-0.7	-0.0368926956447865	-0.00402588821507056	0.0105761725294525	0.00902539591564244	0.00192895476556823	-0.00349320961047863	-0.0067599721599005	-0.00817924742935809	-0.00805894996551211	-0.0067069943150233	-0.00443129502455234	-0.00153976664075995	0.00165967628969314
-0.6	-0.030344472106847	-0.00360336551045123	0.00821459955662113	0.00684502901094442	0.000968721236012379	-0.00350681968597922	-0.00619142403170149	-0.00734093988347864	-0.00721121532363484	-0.0060580984344943	-0.00413743729838119	-0.00170507999761969	0.000983125385465987
-0.5	-0.0242594916039706	-0.00312729880737456	0.00615979744897988	0.00498768281792744	0.000258340833637567	-0.00333225186900269	-0.00547680623473507	-0.00638189916883215	-0.00625410757656646	-0.00530000836321057	-0.00372617843403702	-0.00173919469431837	0.000454365950672841
-0.4	-0.0186377541361573	-0.00259768810584055	0.00441176620652876	0.00345335733659153	-0.000202186441556204	-0.00296950615954902	-0.00461611876900122	-0.0053021252854186	-0.00518762672430696	-0.0044327241011721	-0.00319751843151984	-0.00164211073085596	7.33979853137122e-05
-0.3	-0.0134792597034071	-0.00201453340584921	0.00297050582926778	0.00224205256693667	-0.00041286058956893	-0.00241858255761824	-0.00360936163449995	-0.004101618233238	-0.00401177276685634	-0.00345624564837891	-0.00255145729082964	-0.00141382810723249	-0.000159778510611398
-0.2	-0.00878400830572007	-0.00137783470740053	0.00183601631719696	0.00135376850896289	-0.000373681610400612	-0.00167948106321033	-0.00245653483123125	-0.00278037801229035	-0.0027265457042146	-0.00237057300483097	-0.00178799501196643	-0.00105434682344794	-0.000245163537102487
-0.0999999999999996	-0.00441920237453348	-0.000697119829322624	0.000925667409899941	0.00069588625374531	-0.000161665252886467	-0.000813791728518129	-0.00120635483574159	-0.00137643505575801	-0.00136111286976858	-0.00119746875897446	-0.00092258320457682	-0.000573536687776838	-0.000187409689775684
0	0	0	0	0	0	0	0	0	0	0	0	0	0
0.100000000000001	0.00449799020387071	0.000711774773325516	-0.000956162896525306	-0.000750901885709097	9.71684008817509e-05	0.000750581665704543	0.00115358175325371	0.00134194197456835	0.00135143564068754	0.00121783606265037	0.000976916551495942	0.000664450418263333	0.000316210973991634
0.2	0.00907476823707858	0.00143820449065391	-0.00194282127967597	-0.00155681940338198	0.00012983994975878	0.00143795326859549	0.00225439042401953	0.00264939086794701	0.00269319405229401	0.00245603942897664	0.00200816644991099	0.00141981456701315	0.000761223232199209
0.3	0.0137303340996237	0.0021792891519852	-0.002959975149452	-0.00241775255301865	9.80146466310936e-05	0.00206211480867284	0.00330242601229747	0.003922346680136	0.00402527523481944	0.00371461009897882	0.00309374969524516	0.00226609244624945	0.00133503677462273
0.4	0.018464687791506	0.00293502875731938	-0.0040076245058534	-0.00333370133461913	1.69249149867929e-06	0.0026230662859366	0.00429768851808752	0.00516080941113531	0.00534767918826383	0.00499354807265692	0.00423366628749844	0.00320328405597225	0.0020376516012622
0.5	0.0232778293127255	0.00370542330665645	-0.00508576934888017	-0.00430466574818339	-0.000159126515638456	0.00312080770038676	0.00524017794138969	0.00636477906094495	0.00666040591262716	0.00629285335001091	0.00542791622667084	0.00423138939618153	0.00286906771211762
0.600000000000001	0.0281697586632822	0.0044904727999964	-0.0061944096785323	-0.00533064579371144	-0.000384442374780312	0.00355533905202333	0.00612989428220398	0.00753425562956492	0.00796345540790943	0.00761252593104082	0.00667649951276234	0.0053504084668773	0.00382928510718897
0.700000000000001	0.0331404758431761	0.00529017723733924	-0.0073335454948098	-0.00641164147120328	-0.000674255085926887	0.0039266603408463	0.00696683754053038	0.0086692391169952	0.00925682767411066	0.00895256581574663	0.00797941614577297	0.00656034126805956	0.00491830378647628
0.800000000000001	0.0381899808524073	0.00610453661868497	-0.00850317679771268	-0.00754765278065892	-0.00102856464907819	0.00423477156685568	0.00775100771636889	0.00976972952323582	0.0105405227112308	0.0103129730041283	0.00933666612570271	0.00786118779972832	0.00613612374997953
0.9	0.0433182736909756	0.00693355094403358	-0.00970330358724089	-0.00873867972207833	-0.00144737106423419	0.00447967273005147	0.00848240480971952	0.0108357268482867	0.01181454051927	0.011693747496186	0.0107482494525516	0.00925294806188354	0.00748274499769871
1	0.0485253543588811	0.00777722021338508	-0.0109339258633945	-0.00998472229546155	-0.00193067433139494	0.00466136383043366	0.00916102882058227	0.011867231092148	0.013078881098228	0.0130948892919195	0.0122141661263195	0.0107356220545253	0.00895816752963385
1.1	0.0538112228561239	0.00863554442673947	-0.0121950436261735	-0.0112857805008086	-0.00247847445056041	0.00477984486800226	0.00978687974895712	0.0128642422548196	0.0143335444481051	0.0145163983913289	0.0137344161470066	0.0123092097776535	0.0105623913457849
1.2	0.0591758791827039	0.00950852358409675	-0.0134866568755778	-0.0126418543381194	-0.00309077142173058	0.00483511584275726	0.0103599575948441	0.0138267603363015	0.015578530568901	0.0159582747944143	0.0153089995146128	0.0139737112312682	0.012295416446152
1.3	0.064619323338621	0.0103961576854569	-0.0148087656116075	-0.014052943807394	-0.00376756524490549	0.00482717675469867	0.0108802623582432	0.0147547853365937	0.016813839460616	0.0174205185011755	0.0169379162291381	0.0157291264153694	0.014157242830735
1.4	0.0701415553238754	0.01129844673082	-0.0161613698342626	-0.0155190489086323	-0.00450885592008511	0.00475602760382649	0.0113477940391544	0.0156483172556963	0.0180394711232498	0.0189031295116127	0.0186211662905825	0.017575455329957	0.0161478704995339
1.5	0.075742575138467	0.0122153907201859	-0.017544469543543	-0.0170401696418345	-0.00531464344726946	0.00462166839014071	0.0117625526375777	0.0165073560936092	0.0192554255568027	0.0204061078257258	0.0203587496989461	0.0195126979750312	0.0182672994525487
1.6	0.0814223827823958	0.0131469896535547	-0.0189580647394488	-0.0186163060070005	-0.00618492782645854	0.00442409911364134	0.0121245381535132	0.0173319018503324	0.0204617027612744	0.0219294534435147	0.0221506664542287	0.0215408543505918	0.0205155296897795
1.7	0.0871809782556617	0.0140932435309265	-0.02040215542198	-0.0202474580041302	-0.00711970905765232	0.00416331977432837	0.0124337505869607	0.0181219545258659	0.0216583027366652	0.0234731663649796	0.0239969165564305	0.023659924456639	0.0228925612112263
1.8	0.0930183615582649	0.0150541523523011	-0.0218767415911365	-0.0219336256332238	-0.00811898714085083	0.00383933037220181	0.0126901899379204	0.0188775141202098	0.0228452254829748	0.0250372465901204	0.0258975000055514	0.0258699082931726	0.025398394016889
1.9	0.0989345326902053	0.0160297161176786	-0.0233818232469184	-0.0236748088942811	-0.00918276207605406	0.00345213090726167	0.0128938562063922	0.019598580633364	0.0240224710002034	0.0266216941189371	0.0278524168015914	0.0281708058601927	0.0280330281067676
2	0.104929491651483	0.0170199348270589	-0.0249174003893257	-0.0254710077873022	-0.010311033863262	0.00300172137950792	0.0130447493923761	0.0202851540653285	0.025190039288351	0.0282265089514297	0.0298616669445505	0.0305626171576993	0.0307964634808622
2.1	0.111003238442098	0.0180248084804422	-0.0264834730183583	-0.0273222223122872	-0.0115038025024747	0.00248810178894056	0.0131428694958721	0.0209372344161033	0.0263479303474175	0.0298516910875982	0.0319252504344287	0.0330453421856924	0.0336887001391728
2.2	0.11715577306205	0.0190443370778284	-0.0280800411340163	-0.0292284524692359	-0.0127610679936921	0.00191127213555965	0.0131882165168802	0.0215548216856884	0.027496144177403	0.0314972405274426	0.0340431672712261	0.035618980944172	0.0367097380816992
2.3	0.123387095511339	0.0200785206192174	-0.0297071047362997	-0.0311896982581484	-0.0140828303369142	0.0012712324193651	0.0131807904554005	0.0221379158740839	0.0286346807783074	0.0331631572709629	0.0362154174549425	0.0382835334331381	0.0398595773084416
2.4	0.129697205789965	0.0211273591046093	-0.0313646638252084	-0.0332059596790247	-0.015469089532141	0.000567982640356963	0.0131205913114328	0.0226865169812897	0.0297635401501308	0.0348494413181592	0.0384420009855781	0.0410389996525906	0.0431382178194
2.5	0.136086103897929	0.0221908525340042	-0.0330527184007425	-0.0352772367318648	-0.0169198455793726	-0.000198477201464754	0.0130076190849773	0.0232006250073058	0.0308827222928731	0.0365560926690313	0.0407229178631328	0.0438853796025297	0.0465456596145743
2.6	0.14255378983523	0.0232690009074019	-0.034771268462902	-0.0374035294166687	-0.0184350984786089	-0.00102814710610004	0.0128418737760339	0.0236802399521323	0.0319922272065344	0.0382831113235793	0.0430581680876066	0.0468226732829552	0.0500819026939646
