# Supplementary material for: Maternal preconceptional and prenatal exposure to El Niño Southern Oscillation levels and child mortality: a multi-country study
Source: Nat Commun. 2024 Jul 17;15:6034. doi: 10.1038/s41467-024-50467-x (PMC11254917; doi:10.1038/s41467-024-50467-x)
Supplement: Supplementary file 4 — Source data [file 41467_2024_50467_MOESM4_ESM.zip › Source Data/Figure 2/MEI 0_lagse.csv]

	lag0	lag1	lag2	lag3	lag4	lag5	lag6	lag7	lag8	lag9	lag10	lag11	lag12
-2.4	0.0389930978019489	0.0129293381993763	0.0213608590676969	0.0174509754201519	0.0100420413373841	0.00932138289537288	0.0109063054294577	0.0110526540573421	0.00944583033744836	0.00715902200518411	0.00734492264640648	0.0117925281982641	0.0181977048208529
-2.3	0.035390968001025	0.0116255380879668	0.0194127017719905	0.0158615318522255	0.0090782434113975	0.00839399659542144	0.00984771348601633	0.00999589149617873	0.00854362072667041	0.00645436018700648	0.00659198175090636	0.010616906872651	0.0164216285821131
-2.2	0.0320977224255238	0.0104376350177976	0.017639392730648	0.0144103322476354	0.00819553967133696	0.00754990714953336	0.00888790398509679	0.00903811598203761	0.00772470340664218	0.00581130528443331	0.00590197157208373	0.0095451334345769	0.0148071563851588
-2.1	0.0291164478724192	0.0093684074991682	0.0160422893435495	0.0130984472805961	0.00739520386146697	0.00679094147360493	0.00802866423759378	0.0081808635656704	0.00699035696487177	0.00523108439857967	0.00527646933816829	0.00857949394342266	0.0133573397977731
-2	0.0264482916144231	0.00842026509157478	0.0146213122244684	0.0119259430969308	0.00667818139693119	0.00611856942147636	0.00727109891290341	0.00742490272932084	0.00634125417413941	0.00471468035669486	0.00471702786314685	0.00772189778026463	0.0120743032207741
-1.9	0.02409111297842	0.00759460895009171	0.0133740977540347	0.0108912679069948	0.0060447427082077	0.00553343133833062	0.00661501841994612	0.00676963430624391	0.0057769784408186	0.00426251973835306	0.00422491758255071	0.00697332415888764	0.0109583102279614
-1.8	0.0220377945373872	0.00689089153272933	0.0122950122569349	0.00999051662757624	0.00549400189113765	0.0050346741916621	0.00605816131596245	0.00621235614588415	0.00529542264598087	0.00387403196567114	0.0038006962864525	0.00633302528113448	0.0100065269468045
-1.7	0.0202744195861582	0.00630544614340669	0.0113741977868879	0.0092166807147051	0.00502333328171406	0.00461916469201313	0.0055953811084965	0.00574752646942456	0.00489217141874082	0.00354711587043931	0.00344359103079608	0.00579755049607057	0.00921165064925043
-1.6	0.0187787300568089	0.00583035018118473	0.0105969199012926	0.00855907037890544	0.00462779308990879	0.00428077342647487	0.00521804588332792	0.00536625811288569	0.00456005076770094	0.00327762919436142	0.00315076633216914	0.00535980919322346	0.00856077617436376
-1.5	0.0175194179276604	0.00545277042877438	0.00994350971711763	0.00800313409155715	0.00429972956704076	0.00401002533307116	0.0049139432161669	0.00505629821853379	0.00428905794841952	0.00305908984379382	0.00291669026627309	0.00500853308994193	0.00803499627110311
-1.4	0.0164567213286753	0.00515522643458127	0.0093900705654416	0.00753084039715182	0.00402878220054378	0.00379437351689484	0.00466786190795231	0.00480262495139224	0.00406679815035084	0.00288277438461185	0.00273290777221333	0.00472848749601321	0.00761010318672749
-1.3	0.0155444300303091	0.00491687986441625	0.00890987289706255	0.00712162169556789	0.00380237372101493	0.00361912468070091	0.00446275619210978	0.0045885556564062	0.00387936595559408	0.00273827209670236	0.00258845214127326	0.00450152520663937	0.00725834912292588
-1.2	0.0147329012079259	0.00471547775605145	0.00847511629634865	0.00675368303343864	0.00360661138995115	0.00346874933394763	0.0042811530103254	0.00439705553933438	0.00371242995212609	0.00261435668871853	0.00247084426978277	0.00430819705638239	0.00695076756462689
-1.1	0.0139723401462995	0.00452930775469883	0.00805863927267812	0.00640536470628516	0.00342734981826272	0.00332816530400843	0.00410640819768613	0.00421189849810122	0.00355222790787244	0.00249990900292578	0.00236733584399858	0.0041294059554726	0.00665937664014473
-1	0.0132156095410623	0.00433864292223073	0.00763524603808242	0.00605627488968736	0.00325113520138984	0.00318367520709938	0.00392355995586021	0.0040184599422005	0.00338627204068856	0.00238464815463253	0.00226598399488877	0.00394766697336762	0.00635876727189041
-0.9	0.0124201335801593	0.00412649378162871	0.007182510245035	0.00568803849029512	0.0030658516517394	0.00302345311597237	0.00371973283916118	0.0038041000875683	0.00320371162498778	0.0022595598268295	0.00215631719627533	0.00374779989437601	0.00602692638690805
-0.8	0.0115488329246038	0.00387877212692955	0.00668109045065029	0.00528465203585362	0.00286103405542424	0.00283765081240192	0.00348418640470551	0.00355822003613319	0.00299541117541547	0.00211704148911192	0.00202958174181722	0.00351711958413079	0.00564541865953106
-0.7	0.0105702798313611	0.00358408532476456	0.00611468691512011	0.00483252747923763	0.00262791336202585	0.00261826315551425	0.00320814705185546	0.00327211400481135	0.00275384508020989	0.0019508514085169	0.00187869177597038	0.00324529657194322	0.0051991574525505
-0.6	0.00945835357274524	0.00323336232912013	0.00546978747934618	0.00432033861883985	0.00235929530188443	0.00235888131123715	0.00288454278898984	0.00293872663450412	0.0024729022895138	0.00175595456960452	0.00169802640163885	0.00292405692034583	0.00467597910017884
-0.5	0.00819165846477264	0.00281944737296427	0.00473532741278192	0.0037387749512252	0.00204936386048272	0.00205442233253581	0.00250772211881306	0.0025523913763715	0.00214766849411861	0.00152833586097653	0.00148318073404171	0.00254684156366361	0.00406617164274579
-0.4	0.00675292415376465	0.00233674109592046	0.00390236388740073	0.00308029177316739	0.00169347906702456	0.00170088882386877	0.00207320839645645	0.00210860032267923	0.00177423148245859	0.00126482705285106	0.00123073569497577	0.00210850008758981	0.003362055668586
-0.3	0.00512866703172707	0.00178095887321417	0.00296389986979895	0.00233897444334712	0.00128804127084212	0.00129520868285246	0.00157754600885944	0.00160386441722009	0.00134956251284916	0.000962992943826716	0.000938096777503465	0.00160508980956012	0.00255772154916723
-0.2	0.00332591550277017	0.00115517121162614	0.00192425681073302	0.00151799159394603	0.000834821991534063	0.000839614790735195	0.0010234831948007	0.00104091692496383	0.000875901238951981	0.00062438864179065	0.000606869162606767	0.0010394233731256	0.00165763285438719
-0.0999999999999996	0.00158976827118357	0.000551370347178675	0.000921338782492645	0.00072650723013347	0.000398418948366604	0.000400592601425849	0.000489107828438461	0.00049778746706529	0.000418887599666655	0.000298028933273762	0.000288533332895935	0.000495270388066663	0.000791013108090991
0	0	0	0	0	0	0	0	0	0	0	0	0	0
0.100000000000001	0.00145123082456108	0.000501184827140837	0.000844147547988118	0.000665082657728336	0.000362356141785912	0.000363993439225478	0.00044607271203125	0.000454716464580705	0.000382668285956755	0.000271086080232149	0.000260202865110774	0.000448929552422479	0.000719391515734723
0.200000000000001	0.00277333300061869	0.000954901197944496	0.00161633032479345	0.00127297917056368	0.000690971980711414	0.000693604591015511	0.000851794002486781	0.000869083224452139	0.000731401769056045	0.000516906682696053	0.000493885163860572	0.000854611510886753	0.00137197886494597
0.3	0.00397757070977979	0.00136443886233403	0.002322758334291	0.00182873320346214	0.000988651162545565	0.000991516636588974	0.00122038599631986	0.00124635623172215	0.00104893347870392	0.000739486926712413	0.000703271089162791	0.00122080461353957	0.00196357492708224
0.4	0.00507736709830084	0.00173377496699787	0.00297077602470986	0.00233831737193236	0.00125876535464248	0.00126096771833964	0.00155570395171207	0.00159041685274553	0.00133852109728301	0.000941263651565849	0.000891084938575358	0.00155205713956488	0.00250116286535459
0.5	0.00608859594110042	0.002067698216386	0.00356900545311561	0.00280874960503588	0.00150534142042487	0.00150584285200289	0.00186233188002472	0.00190586239230327	0.00160402294381884	0.00112515067110583	0.0010606401303051	0.00185383046910626	0.00299306744770516
0.600000000000001	0.00702981613688272	0.00237193213237549	0.00412746011678592	0.00324818361438428	0.00173313691744981	0.00173075838707536	0.00214566722821819	0.0021980848501767	0.00184996417490005	0.00129459714330788	0.00121591889393813	0.00213260310675075	0.00344909640464757
0.700000000000001	0.00792238398065558	0.00265323890311485	0.00465759917186603	0.00366594764912863	0.00194768549957796	0.0019411215869536	0.00241197635436447	0.00247332053789091	0.00208157868260165	0.00145362617364962	0.00136162183862532	0.00239592590240879	0.00388061243909481
0.800000000000001	0.00879036298099103	0.00291947552612111	0.00517228524450311	0.00407250055999344	0.00215528796950348	0.00214314101001566	0.00266839642749839	0.00273864783110733	0.00230480767560585	0.0016068361963403	0.00150315862002617	0.00265239056397669	0.00430048601799889
0.900000000000001	0.00966015168013204	0.00317956544829523	0.00568560933573371	0.00447927524658812	0.00236292300104303	0.0023437595540184	0.00292285670233486	0.00300190830004768	0.00252623418937432	0.00175934562126746	0.0016465483213759	0.00291147276370555	0.00472287867327132
1	0.0105597795598013	0.00344334738370276	0.00621255876363461	0.00489839132813524	0.00257805861085406	0.00255048627192848	0.0031838972454052	0.00327153160281706	0.00275293700678885	0.0019166651244412	0.00179820814161995	0.00318322601807917	0.00516282545032155
1.1	0.011517886331086	0.003721275823709	0.00676853160324397	0.00534224341866284	0.00280836460944312	0.00277111999953226	0.00346037981292531	0.00355625993753312	0.00299226028706101	0.00208449465436455	0.00196463630878641	0.00347783715452151	0.0056356281756637
1.2	0.0125624898106927	0.0040239795067705	0.0073687399454382	0.00582300464907208	0.00306135519407517	0.00301338722501605	0.00376111300573875	0.00386479270106007	0.00325151595320972	0.00226846296464855	0.00215203450623152	0.00380510137756574	0.00615613035426004
1.3	0.0137197291627192	0.00436172958693178	0.00802758196782096	0.00635211550951947	0.00334401899260643	0.00328454923967924	0.00409444384355573	0.00420539899337346	0.00353765852957163	0.00247384941905593	0.00236594769421253	0.00417391374979152	0.00673799575790467
1.4	0.0150128013088037	0.00474391001342052	0.00875808195994396	0.00693984091745963	0.0036625060779803	0.00359105292485912	0.00446788641011436	0.00458556244962736	0.0038569863932261	0.00270533975325955	0.00261100255234266	0.00459188000655371	0.00739312680363562
1.5	0.0164612651948289	0.00517859482054093	0.0095714860649041	0.0075949648220993	0.00402192829040175	0.00393829202955772	0.00488785339676581	0.00501171921558706	0.004214920573944	0.00296686097077313	0.00289079319147769	0.00506511465978838	0.0081313223206928
1.6	0.0180807871785763	0.00567230885258276	0.0104770621802956	0.00832465597725269	0.0044262955211425	0.00433051264287842	0.00535952810654613	0.00548912527204747	0.00461589181221937	0.00326151722816506	0.00320791228984083	0.00559823555691725	0.00896020327030418
1.7	0.0198832881327029	0.00622999227284867	0.0114821020743766	0.00913449641288351	0.00487857322311	0.00477085451148592	0.00588687592702323	0.00602185480159272	0.00506333770096766	0.00359162000160769	0.00356408570018791	0.00619451193166726	0.00988536456147006
1.8	0.0218773754281872	0.00685513373126852	0.0125920828303085	0.010028632525231	0.00538082186653741	0.00526148891574326	0.0064727628918884	0.00661290212313575	0.00555978716137798	0.00395878518334441	0.00396035495975916	0.0068560986017053	0.0109106704699793
1.9	0.0240689198445486	0.00755000615893702	0.0138109254224454	0.0110099961204304	0.00593437344418182	0.00580380378845104	0.0071191351688439	0.00726434566623355	0.00610699751875658	0.00436406320498553	0.00439726151094006	0.00758429313672307	0.0120386071603842
2	0.0264616581617349	0.00831593790150051	0.0151412902810173	0.0120805472441839	0.00654000880612129	0.00639859430081216	0.00782721650530488	0.00797753380690321	0.00670611040371042	0.00480807344350776	0.0048750054017671	0.00837977279134048	0.0132706264115273
2.1	0.0290577429427087	0.00915356978256382	0.0165848647380052	0.0132415044346089	0.00719811380425057	0.0070462325387214	0.00859769333902932	0.00875326302088505	0.00735780153598354	0.00529112458257075	0.0053935685145482	0.00924279003823792	0.0146074427698755
2.2	0.0318582013241405	0.0100630715170343	0.0181426157544186	0.0144935433926475	0.00790880512464357	0.00774680473166384	0.00943087153876057	0.00959193169007121	0.00806241024526723	0.00581331269823627	0.00595280335059305	0.0101733219666605	0.0160492701841551
2.3	0.0348632941457976	0.0110443093687134	0.0198149970201111	0.0158369573501781	0.00867202537094481	0.00850021480054699	0.0103267999053703	0.0104936635026764	0.00882004351818022	0.00637459593844977	0.00655249338380443	0.011171178037238	0.0175959994403736
2.4	0.0380727837933274	0.0120969681459593	0.0216021100437845	0.0172717802413649	0.00948761143910229	0.00930625842925985	0.0112853623596816	0.0114584011952863	0.00963065512167345	0.00697484849777264	0.00719239209764358	0.0122360743069729	0.0192473251500139
2.5	0.0414861264285273	0.01322063558355	0.0235038245027889	0.0187978777105846	0.0103553417248845	0.0101646737669964	0.0123063438663984	0.0124859747810454	0.0104941032441648	0.00761389800436654	0.00787224703329166	0.0133676825510351	0.02100283320207
