# Supplementary material for: Maternal preconceptional and prenatal exposure to El Niño Southern Oscillation levels and child mortality: a multi-country study
Source: Nat Commun. 2024 Jul 17;15:6034. doi: 10.1038/s41467-024-50467-x (PMC11254917; doi:10.1038/s41467-024-50467-x)
Supplement: Supplementary file 4 — Source data [file 41467_2024_50467_MOESM4_ESM.zip › Source Data/Figure 2/abNino34 0_59_lagest.csv]

	lag0	lag1	lag2	lag3	lag4	lag5	lag6	lag7	lag8	lag9	lag10	lag11	lag12
-2	-0.0962449555051864	-0.00497953640506619	0.0390982583673252	0.0408369268549526	0.0267813551922012	0.0150732899395568	0.00713250352260337	0.002420813250528	0.000400036432517643	0.000531990377759301	0.00227849239543997	0.00510135979474664	0.00846240988486634
-1.9	-0.0905678339788877	-0.00619265034857542	0.034617207609075	0.0363293550591803	0.0234387022350016	0.0126870534020734	0.00538772289160753	0.00104752237182367	-0.000826736489058506	-0.000728242022819344	0.00084981743876082	0.00341425356390167	0.00647187802082285
-1.8	-0.0849833573259485	-0.00725020218252698	0.0304052172291044	0.0320843942136846	0.0203093423646633	0.0104744875204085	0.00379047145809963	-0.000192825648255607	-0.00192552362464949	-0.00185774229707429	-0.00043960149152227	0.0018787789660143	0.00464727924954314
-1.7	-0.0794915255463688	-0.00815219190692088	0.0264622872274137	0.0281020443184653	0.0173932755811861	0.00843559229456207	0.00234074922207968	-0.00130023080970985	-0.00289632497425531	-0.00285651044500552	-0.00158976439540931	0.000494936001084545	0.00298861357102721
-1.6	-0.0740923386401487	-0.0088986195217571	0.0227884176040027	0.0243823053735226	0.0146905018845702	0.00657036772453409	0.00103855618354766	-0.00227469311253904	-0.00373914053787596	-0.00372454646661305	-0.00260067127290029	-0.000737275330887597	0.00149588098527505
-1.5	-0.0687857966072881	-0.00948948502703566	0.0193836083588716	0.0209251773788565	0.0122010212748155	0.00487881381032457	-0.000116107657496423	-0.00311621255674319	-0.00445397031551145	-0.00446185036189688	-0.00347232212399522	-0.00181785502990213	0.000169081492286663
-1.4	-0.0635718994477869	-0.00992478842275655	0.0162478594920202	0.0177306603344668	0.00992483375192196	0.0033609305519335	-0.00112324230105257	-0.00382478914232231	-0.00504081430716177	-0.00506842213085701	-0.00420471694869409	-0.00274680309595904	-0.00099178490793795
-1.3	-0.0584506471616453	-0.0102045297089198	0.0133811710034485	0.0147987542403537	0.00786193931588964	0.0020167179493609	-0.00198284774712077	-0.00440042286927638	-0.00549967251282692	-0.00554426177349343	-0.0047978557469969	-0.00352411952905835	-0.00198671821539878
-1.2	-0.0534220397488632	-0.0103287088855253	0.0107835428931567	0.0121294590965171	0.00601233796671853	0.000846176002606753	-0.00269492399570104	-0.0048431137376054	-0.00583054493250691	-0.00588936928980614	-0.00525173851890366	-0.00414980432920003	-0.00281571843009583
-1.1	-0.0484860772094407	-0.0102973259525732	0.00845497516114464	0.00972277490295701	0.00437602970440863	-0.00015069528832894	-0.00325947104679337	-0.00515286174730939	-0.00603343156620174	-0.00610374467979515	-0.00556636526441437	-0.00462385749638411	-0.00347878555202912
-1	-0.0436427595433776	-0.0101103809100634	0.00639546780741235	0.00757870165967347	0.00295301452895992	-0.000973895923446169	-0.00367648890039775	-0.00532966689838832	-0.00610833241391139	-0.00618738794346045	-0.00574173598352902	-0.00494627903061057	-0.00397591958119862
-0.9	-0.038892086750674	-0.00976787375799596	0.00460502083195985	0.00569723936666645	0.00174329244037242	-0.00162342590274494	-0.0039459775565142	-0.00537352919084222	-0.00605524747563588	-0.00614029908080205	-0.00577785067624762	-0.00511706893187942	-0.00430712051760435
-0.8	-0.0342340588313299	-0.00926980449637084	0.00308363423478712	0.00407838802393594	0.00074686343864613	-0.00209928522622525	-0.00406793701514271	-0.00528444862467108	-0.00587417675137521	-0.00596247809181995	-0.00567470934257015	-0.00513622720019065	-0.00447238836124631
-0.7	-0.0296686757853454	-0.00861617312518805	0.00183130801589418	0.00272214763148198	-3.62724762189532e-05	-0.00240147389388711	-0.00404236727628328	-0.00506242519987489	-0.00556512024112937	-0.00565392497651414	-0.00543231198249664	-0.00500375383554427	-0.00447172311212449
-0.6	-0.0251959376127204	-0.00780697964444759	0.000848042175281019	0.00162851818930454	-0.000606115304222832	-0.0025299919057305	-0.00386926833993591	-0.00470745891645366	-0.00512807794489836	-0.00521463973488463	-0.00505065859602706	-0.00471964883794028	-0.00430512477023889
-0.5	-0.0208158443134549	-0.00684222405414946	0.000133836712947633	0.000797499697403614	-0.000962665045365506	-0.00248483926175544	-0.0035486402061006	-0.00421954977440739	-0.00456304986268219	-0.00464462236693141	-0.00452974918316144	-0.00428391220737867	-0.00397259333558951
-0.4	-0.0165283958875489	-0.00572190635429366	-0.000311308371105979	0.000229092155779215	-0.00110592169964698	-0.00226601596196192	-0.00308048287477736	-0.00359869777373607	-0.00387003599448085	-0.00394387287265448	-0.00386958374389976	-0.00369654394385945	-0.00347412880817636
-0.3	-0.0123335923350024	-0.0044460265448802	-0.000487393076879809	-7.67044355686563e-05	-0.00103588526706725	-0.00187352200634994	-0.00246479634596617	-0.00284490291443971	-0.00304903634029435	-0.00311239125205386	-0.00307016227824202	-0.00295754404738262	-0.00280973118799944
-0.2	-0.00823143365581537	-0.00301458462590906	-0.000394417404373855	-0.000119890076639999	-0.000752555747626303	-0.00130735739491951	-0.00170158061966705	-0.00195816519651831	-0.00210005090012268	-0.00215017750512952	-0.00213148478618823	-0.00206691251794817	-0.00197940047505874
-0.1	-0.00416166287263995	-0.00148979996962662	-0.000150646071603802	-1.53430982636185e-05	-0.000345608716028019	-0.000635864612562884	-0.000843663044415814	-0.000980783649398514	-0.00105900606532269	-0.00109010993000004	-0.00108587488124229	-0.00105808055686112	-0.00101850659466824
0	0	0	0	0	0	0	0	0	0	0	0	0	0
0.1	0.00425732101982156	0.00145092657568218	5.01292721701481e-05	-8.10406711065923e-05	0.000278665682049791	0.000595965041282323	0.000826106807248869	0.000981542064701712	0.00107472189839314	0.00111809739307543	0.00112411963350086	0.00110523970442173	0.00107390869059032
0.2	0.00861030018682474	0.00286297975741992	-2.5825509337429e-07	-0.000258465111583413	0.00049038833012134	0.00115203051128407	0.00163465737733078	0.00196384254470661	0.00216515962985671	0.00226418224922622	0.00228648401926029	0.00225763855640407	0.0022032194771027
0.3	0.0130589375010096	0.00423615954521322	-0.000151162581790574	-0.00053227332143047	0.000635167944214646	0.00166819641000526	0.00242565171024575	0.00294690144001471	0.00327131319439073	0.0034382545684524	0.0034870931572783	0.00345719655594702	0.00338793235953715
0.4	0.0176032329623761	0.00557046593906209	-0.000402583707921435	-0.000902465300647749	0.000713004524329717	0.00214446273744588	0.00319908980599377	0.00393071875062601	0.0043931825919952	0.00464031435075396	0.00472594704755488	0.00470391370305059	0.00462804733789369
0.5	0.0222431865709242	0.00686589893896651	-0.000754521633485962	-0.00136904104923525	0.000723898070466548	0.00258082949360593	0.00395497166457484	0.0049152944765405	0.00553076782267011	0.00587036159613089	0.00600304569009004	0.00599778999771477	0.00592356441217229
0.6	0.026978798326654	0.0081224585449265	-0.00120697635848416	-0.00193200056719298	0.000667848582625141	0.00297729667848541	0.00469329728598896	0.00590062861775818	0.00668406888641547	0.0071283963045832	0.00731838908488377	0.00733882543993956	0.00727448358237296
0.7	0.0318100682295653	0.00934014475694204	-0.00175994788291602	-0.00259134385452094	0.0005448560608055	0.00333386429208432	0.00541406667023613	0.00688672117427906	0.00785308578323126	0.00841441847611088	0.00867197723193607	0.00872702002972496	0.0086808048484957
0.8	0.0367369962796583	0.0105189575750131	-0.00241343620678156	-0.00334707091121911	0.000354920505007616	0.00365053233440267	0.00611727981731635	0.00787357214610313	0.0090378185131175	0.00972842811071395	0.0100638101312469	0.010162373767071	0.0101425282105405
0.9	0.041759582476933	0.0116588969991398	-0.00316744133008076	-0.00419918173728752	9.80419152314975e-05	0.00392730080544045	0.00680293672722962	0.0088611815332304	0.0102382670760742	0.0110704252083924	0.0114938877828164	0.0116448866519776	0.0116596536685074
1	0.0468778268213893	0.012759963029322	-0.00402196325281363	-0.00514767633272616	-0.000225779708522865	0.00416416970519766	0.00747103739997594	0.00984954933566087	0.0114544314721013	0.0124404097691462	0.0129622101866444	0.0131745586844448	0.0132321812223964
1.1	0.0520917293130272	0.0138221556655598	-0.00497700197498016	-0.00619255469753502	-0.000616544366255462	0.0043611390336743	0.00812158183555532	0.0108386755533945	0.0126863117011989	0.0138383817929754	0.014468777342731	0.0147513898644727	0.0148601108722074
1.2	0.0574012899518468	0.0148454749078532	-0.00603255749658037	-0.00733381683171411	-0.00107425205796631	0.00451820879087038	0.00875457003396773	0.0118285601864314	0.0139339077633669	0.01526434127988	0.0160135892510762	0.0163753801920611	0.0165434426179405
1.3	0.062806508737848	0.0158299207562021	-0.00718862981761424	-0.00857146273526342	-0.00159890278365538	0.00463537897678589	0.00937000199521321	0.0128192032347714	0.0151972196586054	0.0167182882298599	0.0175966459116799	0.0180465296672102	0.0182821764595957
1.4	0.0683073856710309	0.0167754932106066	-0.00844521893808179	-0.00990549240818297	-0.0021904965433227	0.00471264959142084	0.00996787771929174	0.0138106046984147	0.0164762473869143	0.0182002226429153	0.0192179473245423	0.0197648382899199	0.0200763123971729
1.5	0.0739039207513953	0.0176821922710666	-0.00980232485798299	-0.0113359058504727	-0.00284903333696825	0.00475002063477521	0.0105481972062033	0.0148027645773611	0.0177709909482936	0.019710144519046	0.0208774934896631	0.0215303060601902	0.0219258504306722
1.6	0.0795961139789414	0.0185500179375822	-0.0112599475773179	-0.0128627030621327	-0.00357451316459204	0.00474749210684901	0.0111109604559479	0.0157956828716107	0.0190814503427434	0.021248053858252	0.0225752844070426	0.0233429329780211	0.0238307905600936
1.7	0.0853839653536692	0.0193789702101533	-0.0128180870960864	-0.0144858840431629	-0.00436693602619407	0.00470506400764226	0.0116561674685256	0.0167893595811636	0.0204076255702637	0.0228139506605335	0.0243113200766806	0.0252027190434126	0.025791132785437
1.8	0.0912674748755786	0.02016904908878	-0.0144767434142886	-0.0162054487935634	-0.00522630192177435	0.00462273633715492	0.0121838182439363	0.0177837947060196	0.0217495166308543	0.0244078349258903	0.0260856004985772	0.0271096642563648	0.0278068771067026
1.9	0.0972466425446696	0.0209202545734623	-0.0162359165319245	-0.0180213973133341	-0.00615261085133284	0.00450050909538703	0.0126939127821801	0.0187789882461788	0.0231071235245155	0.0260297066543226	0.0278981256727324	0.0290637686168775	0.0298780235238902
2	0.103321468360942	0.0216325866642001	-0.018095606448994	-0.0199337296024749	-0.00714586281486958	0.00433838228233856	0.0131864510832569	0.0197749402016412	0.024480446251247	0.0276795658458301	0.0297488955991462	0.0310650321249509	0.0320045720369998
2.1	0.109491952324397	0.0223060453609935	-0.0200558131654973	-0.0219424456609861	-0.00820605781238458	0.00413635589800953	0.0136614331471668	0.0207716505724068	0.0258694848110491	0.0293574125004131	0.0316379102778185	0.0331134547805848	0.0341865226460316
2.2	0.115758094435032	0.0229406306638425	-0.0221165366814341	-0.0240475454888674	-0.00933319584387781	0.00389442994239993	0.0141188589739097	0.0217691193584756	0.0272742392039215	0.0310632466180715	0.0335651697087494	0.0352090365837794	0.0364238753509854
2.3	0.12211989469285	0.023536342572747	-0.0242777769968047	-0.026249029086119	-0.0105272769093493	0.00361260441550978	0.0145587285634857	0.0227673465598476	0.0286947094298644	0.0327970681988052	0.0355306738919389	0.0373517775345346	0.0387166301518613
2.4	0.128577353097849	0.0240931810877071	-0.0265395341116089	-0.0285468964527408	-0.011788301008799	0.00329087931733903	0.0149810419158947	0.0237663321765228	0.0301308954888778	0.0345588772426143	0.037534422827387	0.0395416776328504	0.0410647870486593
2.5	0.13513046965003	0.0246111462087227	-0.0289018080258468	-0.0309411475887328	-0.0131162681422269	0.00292925464788775	0.0153857990311368	0.0247660762085012	0.0315827973809615	0.0363486737494988	0.0395764165150936	0.0417787368787268	0.0434683460413793
2.6	0.141779244349393	0.0250902379357939	-0.0313645987395183	-0.0334317824940951	-0.0145111783096331	0.00252773040715586	0.015772999909212	0.0257665786557828	0.0330504151061158	0.0381664577194586	0.0416566549550588	0.0440629552721639	0.0459273071300214
2.7	0.148523677195937	0.0255304562689207	-0.0339279062526235	-0.0360188011688275	-0.0159730315110175	0.00208630659514343	0.0161426445501201	0.0267678395183675	0.0345337486643404	0.0400122291524938	0.0437751381472826	0.0463943328131615	0.0484416703145855
