# Supplementary material for: Maternal preconceptional and prenatal exposure to El Niño Southern Oscillation levels and child mortality: a multi-country study
Source: Nat Commun. 2024 Jul 17;15:6034. doi: 10.1038/s41467-024-50467-x (PMC11254917; doi:10.1038/s41467-024-50467-x)
Supplement: Supplementary file 4 — Source data [file 41467_2024_50467_MOESM4_ESM.zip › Source Data/Figure 2/ESPI 0_11_lagse.csv]

	lag0	lag1	lag2	lag3	lag4	lag5	lag6	lag7	lag8	lag9	lag10	lag11	lag12
-2	0.0259804155882144	0.0147709797085787	0.0169921184269266	0.0142558472756895	0.0113895428311051	0.0116307594379463	0.0122776042962253	0.0120822245708641	0.011146159863739	0.0103510657994667	0.011066776758274	0.0139497372670331	0.0183758363830115
-1.9	0.0228132548427214	0.0128459711472824	0.0148873957093305	0.0124694818045547	0.00989379519395469	0.0100960587181291	0.0106757660653597	0.0105117571999198	0.00968821804068338	0.00898279472881375	0.00961175312372215	0.0121549358496715	0.0160522893099398
-1.8	0.0199193452293953	0.0110677582024119	0.0129561868779477	0.0108269652712698	0.00850978672970398	0.00867679674871598	0.00919766231622782	0.00906309479965354	0.0083408158432674	0.00771401631432294	0.00826188375990587	0.0104958566979333	0.0139118120535502
-1.7	0.0173050215814925	0.00943904470588968	0.0112023581965232	0.00933140294991148	0.00723931863592873	0.0073749315610589	0.00784574864090038	0.00773869407904426	0.00710592472298524	0.00654598836195522	0.00701842435969768	0.00897483500502838	0.011958134676635
-1.6	0.0149773972104159	0.00796356951928188	0.00963059261939441	0.00798670520825666	0.00608493686481979	0.00619323672984637	0.00662339905180224	0.00654190526331267	0.00598629335828461	0.00548053021628704	0.00588318499975977	0.00759506105331129	0.0101960968618095
-1.5	0.0129435919223985	0.0066465202987788	0.00824623533125047	0.00679761423675938	0.00505028822658631	0.00513569136004731	0.00553524528020245	0.00547727932334788	0.00498578019689998	0.0045203379708732	0.00485883871532471	0.00636090000309807	0.00863183961214612
-1.4	0.0112088951873566	0.00549500061013744	0.00705462927737837	0.00576941049041493	0.00414061165883666	0.00420801196046753	0.00458751453330356	0.00455084194091254	0.00410975972280919	0.00366949061023061	0.00394941737754904	0.00527823647428851	0.00727273207013313
-1.3	0.00977326274812571	0.00451826066299394	0.0060594368080029	0.0049068591450896	0.00336326893683175	0.00341820156321134	0.00378805071809712	0.0037700034270562	0.00336541869314701	0.00293421148239193	0.00316106464774767	0.00435460996184655	0.00612650879099917
-1.2	0.00862597037943556	0.00372676379424253	0.00525938772877944	0.0042117375266312	0.00272778360553022	0.00277647799679407	0.00314513038534461	0.00314223758273895	0.00276127364420684	0.00232375382025582	0.00250295040233031	0.00359843391740831	0.00519863558611294
-1.1	0.00773970662477681	0.00312804153344407	0.0046435248494794	0.0036785371905686	0.00224372178806238	0.00229266877764251	0.00266337241996674	0.00267099812573958	0.00230427168402774	0.00185033424940278	0.00198740538511831	0.00301576939323889	0.00448680214962233
-1	0.00706740447448292	0.00271724182519604	0.00418678785660945	0.0032894662719636	0.00191344437202502	0.0019679612976245	0.00233561268266513	0.00234810987925104	0.00199244263773318	0.0015244621717513	0.00162585862922911	0.0026029762275969	0.00397308998252999
-0.9	0.00654523499381038	0.00246574445672104	0.00384944767604846	0.0030122544943056	0.00171996551997837	0.0017821932548193	0.00213471457806563	0.0021466004712104	0.00180518415830252	0.00134091409623312	0.00141532187659272	0.00233723835630796	0.00361849226237061
-0.8	0.00610154666843839	0.00232006964145277	0.00358239023418433	0.00280400828743534	0.0016214650387685	0.00168985210336237	0.00201489320509774	0.002022428849135	0.00170139202058425	0.00126420339310527	0.00132206089950783	0.00217398441085596	0.0033663001426084
-0.7	0.00566722854240936	0.00221680829498553	0.00333565504047458	0.00261953778756866	0.00156364644226588	0.00163455462350871	0.00192454092696638	0.00192635888589826	0.00163136274334599	0.00123755474081894	0.00128758987311351	0.00205753825178796	0.00315409339160874
-0.6	0.00518282925997846	0.00210013072977813	0.00306538891468022	0.00241882860441758	0.00149807102627594	0.00156746372470232	0.00181921014363931	0.0018158125125658	0.00155138713711293	0.00120827351829151	0.0012550087983241	0.00193636418821477	0.00292588364866259
-0.5	0.00460111073847479	0.00192912186314799	0.00273683282347638	0.00217041569863184	0.00139015580762635	0.00145424669938235	0.00166644867061718	0.00165940544151475	0.00142978766151711	0.00114019346906328	0.00118429094246862	0.00177117094832576	0.00263793548897807
-0.4	0.00388644370410625	0.00167652473284971	0.00232417113978685	0.00185131043109633	0.00121775894330158	0.00127304451784484	0.00144451077446799	0.00143588585739382	0.00124575403019992	0.00101161932931509	0.00105120980832874	0.00153507282030497	0.00225880968588484
-0.3	0.00301308636075676	0.0013249842073473	0.00180913167727479	0.00144554420954434	0.000967325391350584	0.00101047435547665	0.00113943247586702	0.00113148276847373	0.000986215618587822	0.000810066265709914	0.000841806031989956	0.00121067343287191	0.00176705173535553
-0.2	0.001979581278083	0.000873084259527235	0.00118980778212285	0.000951262007705805	0.00063796975635126	0.000666000906508499	0.000750385675340907	0.000745258767277313	0.000650253144455372	0.000534962536579578	0.000555075021012011	0.000795788815785258	0.00116007178881553
-0.1	0.000958583637115381	0.000421521875308771	0.000576100176379645	0.000460464204687078	0.000307852380556454	0.000321171488024436	0.000362263584322428	0.000359997853795523	0.00031404514144233	0.000257899168886067	0.000266991215670556	0.000383135918182563	0.000559216270045604
0	0	0	0	0	0	0	0	0	0	0	0	0	0
0.1	0.00089845898392624	0.000392093826428405	0.0005397530765145	0.000431114895252555	0.000286050792839928	0.000297977549020597	0.000337008241866419	0.000335354129183809	0.000292389254923804	0.000239088321958365	0.000246297068900849	0.000354375949318043	0.000518805566580145
0.2	0.00173939923196375	0.000755467499704509	0.00104459481209596	0.000834003333439757	0.000550836775260591	0.000573300241997226	0.000649458132780648	0.000646778268025202	0.000563707509374331	0.000459776979221012	0.000472368261193263	0.000680876855647661	0.000998627853132624
0.3	0.00252578543677261	0.00109094119719229	0.001516160698441	0.00120994638731263	0.000794981240660076	0.000826596167447058	0.000938156660394121	0.000935096292827043	0.000814630845372628	0.000662545926802336	0.000678765896423441	0.000980539396737079	0.00144112739128191
0.4	0.00326098628160642	0.00139946719366884	0.0019563124372658	0.00156040491919644	0.00101920948988423	0.0010585989643737	0.00120403961323748	0.00120126037091934	0.00104594197961693	0.000847956990463916	0.000866143602208576	0.00125457996299692	0.00184823696933628
0.5	0.00394882147869113	0.001682153013535	0.00236716611638834	0.00188704273796239	0.00122436695508707	0.00127016737976652	0.0014481932342497	0.00144637164837094	0.00125854803665787	0.00101666947180051	0.00103527715508496	0.00150442703064081	0.00222220559490498
0.6	0.00459360870076592	0.00194028821406993	0.00275112122636669	0.00219175071794966	0.00141144018011616	0.00146230817959673	0.00167187880377501	0.00167170346031961	0.00145350073743429	0.00116945860187607	0.00118708944037343	0.00173175793726697	0.0025656465913302
0.7	0.00520020753301098	0.00217537492971924	0.00311088915119733	0.00247667084552163	0.00158158073894856	0.0016362026327329	0.00187655999285156	0.00187872679632195	0.00163201890156599	0.00130723711711929	0.00132267996081295	0.00193853951379152	0.00288158825051438
0.8	0.00577405646912176	0.00238916199996398	0.00344951913486446	0.00274421863903561	0.00173613190954625	0.00179323653460931	0.00206393243450853	0.00206913736105422	0.00179551286113033	0.00143108006502188	0.0014433590411055	0.00212707115438053	0.00317352416967887
0.9	0.00632119781470882	0.00258368198891947	0.00377041900318477	0.00299710177626351	0.00187665748067687	0.00193503328578107	0.00223595436449505	0.00224488300084905	0.00194560992514014	0.0015422526242519	0.0015506863045914	0.00230002760363639	0.00344545867822902
1	0.00684828434229934	0.0027612896117172	0.00407736718999484	0.00323833211937956	0.00200497139482423	0.00206348880793996	0.00239487634278596	0.00240818949619232	0.00208417938331296	0.00164224016853629	0.00164651199169596	0.00246049696583173	0.00370194070246805
1.1	0.00736256097346668	0.00292469895037763	0.0043745120275756	0.00347122776793187	0.00212316597536333	0.0021808059880562	0.00254326697929146	0.00256158176623404	0.00221335468561154	0.00173277893290294	0.0017330180907004	0.00261200729287862	0.00394807732302226
1.2	0.0078718150435841	0.00307701536022937	0.00466635403440187	0.00369940147672249	0.00223363525423525	0.00228952485543507	0.00268403032847013	0.00270789648721655	0.00233554942872333	0.00181588439279544	0.00181275396813599	0.00275853295141098	0.00418951676194003
1.3	0.00838429024407372	0.00322175624350258	0.00495770733930856	0.00392673198318194	0.00233908852001892	0.00239254290064903	0.00282040940419055	0.00285028120603688	0.00245346277240898	0.0018938728615862	0.00188865834689756	0.00290447056046575	0.00443239052789458
1.4	0.00890856240974343	0.00336285321063008	0.00525363767410387	0.00415731573588328	0.00244254794255182	0.00249311815017093	0.0029559695039405	0.00299217459438967	0.00257006919220878	0.0019693700524905	0.00196405667301226	0.00305457478325937	0.00468320703569099
1.5	0.00945337986487637	0.00350462715487658	0.00555937667192045	0.00439539834969916	0.00254732353706093	0.0025948464595101	0.00309455531015446	0.00313726302061832	0.00268858749682217	0.00204529894129906	0.00204262142263662	0.00321384791726542	0.00494869497802935
1.6	0.0100274764981046	0.00365172829649508	0.00588021538922519	0.00464528776814544	0.00265695955081216	0.00270160496534396	0.00324021769877355	0.00328941058886856	0.00281242531690576	0.00212483907832558	0.00212828468580202	0.00338738473684177	0.00523560383430456
1.7	0.0106393710144296	0.00380903623465691	0.0062213835347385	0.00491125421297972	0.00277514930982033	0.00281745682718941	0.0033971102206659	0.00345256341818156	0.00294509818488454	0.00221135163108583	0.00222509934552596	0.00358018454133714	0.00555047933284854
1.8	0.0112971695244839	0.00398152098182642	0.00658792402856305	0.00519742486119332	0.00290562089462331	0.00294651886806762	0.0035693610414858	0.00363063384322153	0.00309012678605665	0.0023082697165076	0.00233705765622776	0.00379695289059085	0.00589944014087935
1.9	0.0120083895489041	0.00417407427237573	0.00698457431154848	0.00550768298357755	0.00305200294630522	0.00309280272970853	0.00376093245532407	0.00382737529833351	0.00325092113523914	0.00241896170964252	0.00246789094977694	0.0040419217273953	0.00628798496693749
2	0.0127798210957028	0.00439132906717109	0.00741566559599161	0.00584558134095193	0.00321768642594807	0.0032600491040806	0.00397548482913589	0.00404626223215992	0.00343066476021533	0.00254658408472287	0.00262088506927424	0.00431871495666844	0.00672085468109609
2.1	0.0136174351573436	0.00463749094035078	0.00788504886958394	0.00621427776948857	0.00340570158183031	0.00345157970766037	0.0042162628857551	0.00429038993436167	0.00363221369396685	0.00269394631430602	0.00279874622530528	0.00463027677571869	0.00720196306043113
2.2	0.0145263430973151	0.0049162050459434	0.00839605248042506	0.00661649751202266	0.00361862772098735	0.00367018988665527	0.0044860186475485	0.00456240603323453	0.00385802312692653	0.00286341000538151	0.00300353937206791	0.00497886572588402	0.00773439613444799
2.3	0.0155108036579501	0.00523047578948968	0.00895147156992234	0.00705452285814335	0.00385854668106707	0.00391809592312222	0.00478697808190388	0.00486447946011396	0.00411010929770882	0.00305683695626143	0.00323670120851915	0.00536610409470848	0.00832046839321245
2.4	0.0165742691778617	0.00558264522904246	0.0095535855943236	0.00753020705273605	0.00412704150322062	0.00419693852421104	0.00512085000167286	0.00519830580808777	0.00439004733978952	0.00327558895317565	0.0034991117894973	0.00579306427339099	0.00896181743437773
2.5	0.0177194598244787	0.00597442460216663	0.0102041974825321	0.00804500697467787	0.0044252331453941	0.00450783252379481	0.00548886884623071	0.0055651423540895	0.0046989996190277	0.00352057077007604	0.00379119946960912	0.00626037217485536	0.00965951755948967
2.6	0.0189484542131825	0.00640696503024475	0.0109046868964058	0.00860002806195075	0.00475384281514921	0.00485144624194823	0.0058918593344202	0.00596586291072114	0.00503776528953532	0.00379230102382837	0.00411305454692444	0.00676831124228514	0.0104141959394255
2.7	0.0202627861272314	0.00688095021702913	0.0116560703891647	0.00919607520753119	0.00511326641894082	0.00522809313392408	0.00633031080525214	0.00640102230909366	0.00540684085897465	0.00409099446104067	0.00446453387193331	0.007316916193433	0.0112261400279142
2.8	0.0216635393790211	0.00739669533952824	0.0124590625189583	0.00983370444676316	0.00550364977067706	0.00563782175209195	0.00680445132683016	0.00687092195932069	0.00580648289882026	0.00441664245162559	0.00484534712155071	0.00790605114063025	0.0120953900082622
2.9	0.0231514354385894	0.00795424043783783	0.0133141336393646	0.0105132717225967	0.00592495687798481	0.00608049516241855	0.00731431495323041	0.00737567052568143	0.00623676656614885	0.00476908342690157	0.00525512226199694	0.00853547086783383	0.0130218141194161
3	0.0247269107972878	0.00855343141564215	0.014221561736044	0.0112349764672418	0.00637702733201026	0.00655585578374185	0.0078597987011318	0.00791523637645233	0.0066976363039811	0.00514805966183786	0.00569345189532367	0.00920486656710998	0.0140051673929711
3.1	0.0263901828784279	0.00919398588163627	0.0151814770568578	0.0119988989487472	0.00685962171295015	0.00706357513737605	0.00844070828273355	0.0084894905862607	0.00718894732069206	0.00555326014074205	0.00615992403016787	0.00991389851579771	0.0150451357877629
3.2	0.028141304592924	0.0098755439205787	0.0161938992941044	0.0128050312119538	0.00737245575309348	0.00760329004521755	0.0090567932124727	0.00909824070357015	0.00771049798025462	0.00598435112736391	0.00665414114525315	0.0106622184591908	0.0161413682685964
3.3	0.0299802084257388	0.0105977054955868	0.0172587677311298	0.013653302005317	0.00791522491210895	0.00817462769332939	0.00970777272253895	0.00974125630314694	0.00826205410148616	0.00644099680721477	0.00717573097040609	0.0114494842541152	0.0172934993824342
3.4	0.0319067413392088	0.0113600568454959	0.0183759651255333	0.0145435963877257	0.00848762129344021	0.00877722210345374	0.0103933541983805	0.0104182876801766	0.00884336652750389	0.00692287241165243	0.00772435169640959	0.0122753689097551	0.0185011646061519
3.5	0.0339206919097832	0.0121621883001717	0.0195453362481114	0.015475770826062	0.009089344734035	0.00941072428608893	0.0111132457961862	0.0111290790779685	0.00945418336701384	0.00742967192535912	0.00829969361237829	0.0131395657015858	0.0197640103517897
3.6	0.0360218110764298	0.0130037056788604	0.0207667020051655	0.0164496645918352	0.00972010963121939	0.0100748079296166	0.0118671646939687	0.0118733777122975	0.0100942581752607	0.00796111205363416	0.00890147857086918	0.0140417906159419	0.0210817001200436
3.7	0.0382098277483099	0.0138842370558881	0.0220398700007433	0.0174651081960378	0.0103796487545046	0.0107691720493276	0.0126548421628028	0.0126509396571541	0.0107633551365145	0.00851693370943507	0.00952945822309274	0.0149817830380105	0.022453917940333
