# Supplementary material for: Maternal preconceptional and prenatal exposure to El Niño Southern Oscillation levels and child mortality: a multi-country study
Source: Nat Commun. 2024 Jul 17;15:6034. doi: 10.1038/s41467-024-50467-x (PMC11254917; doi:10.1038/s41467-024-50467-x)
Supplement: Supplementary file 4 — Source data [file 41467_2024_50467_MOESM4_ESM.zip › Source Data/Figure 2/abNino34 0_lagest.csv]

	lag0	lag1	lag2	lag3	lag4	lag5	lag6	lag7	lag8	lag9	lag10	lag11	lag12
-2	-0.00228133950846411	0.0132054745626561	0.0226481092825631	0.0258359252738701	0.0249932375062754	0.0217441357091102	0.0165123968691141	0.00958125484954846	0.00123394351367496	-0.00824630327524482	-0.0185762516539493	-0.029472667759177	-0.0406523177276662
-1.9	-0.00411000782423899	0.0117195022347176	0.0207727928956406	0.0230822059919661	0.0215210332504525	0.0181359379524392	0.0133239225565103	0.00728883279093946	0.000234514384000337	-0.00763518693603341	-0.0161164254408881	-0.0250053554022902	-0.0340981310919658
-1.8	-0.00573349686823337	0.0103214303052272	0.0189772179274096	0.0204845688432157	0.0182854116074717	0.0147957510592323	0.0103864321796693	0.00518883473040046	-0.000665661526956646	-0.00704567683078435	-0.013819831419465	-0.020856745531381	-0.0280250394049146
-1.7	-0.00715180664044726	0.00901125877418497	0.0172613843778702	0.0180430138276189	0.0152863725773328	0.0117235750294894	0.00769992573859109	0.00328126066793145	-0.00146658421919598	-0.00647777295949765	-0.01168646958968	-0.0170268381464494	-0.0224330426665125
-1.6	-0.00836493714088064	0.00778898764159092	0.0156252922470223	0.0157575409451757	0.0125239161600358	0.00891940986321057	0.00526440323327564	0.00156611060353243	-0.00216825369271768	-0.0059314753221733	-0.00971633995153307	-0.0135156332474956	-0.0173221408767595
-1.5	-0.00937288836953352	0.00665461690744502	0.014068941534866	0.013628150195886	0.00999804235558091	0.00638325556039584	0.00307986466372296	4.33845372034053e-05	-0.00277066994752172	-0.00540678391881131	-0.00790944250502424	-0.0103231308345194	-0.0126923340356557
-1.4	-0.0101756603264059	0.00560814657174729	0.0125923322414013	0.0116548415797499	0.00770875116396795	0.00411511212104516	0.00114631002993305	-0.00128691753105564	-0.00327383298360813	-0.00490369874941167	-0.00626577725015349	-0.00744933090752083	-0.00854362214320094
-1.3	-0.0107732530114978	0.00464957663449772	0.0111954643666281	0.00983761509676732	0.00565604258519696	0.00211497954515856	-0.000536260668094094	-0.00242479560124469	-0.00367774280097689	-0.00442221981397438	-0.00478534418692084	-0.00489423346649994	-0.00487600519939537
-1.2	-0.0111656664248092	0.00377890709569632	0.00987833791054646	0.00817647074693836	0.00383991661926797	0.00038285783273604	-0.00196784743035846	-0.00337024967336374	-0.003982399399628	-0.00396234711249945	-0.00346814331532629	-0.00265783851145672	-0.00168948320423894
-1.1	-0.0113529005663401	0.00299613795534308	0.00864095287315638	0.00667140853026295	0.00226037326618094	-0.00108125301622242	-0.00314845025686006	-0.00412327974741281	-0.00418780277956147	-0.00352408064498687	-0.00231417463536982	-0.000740146042391137	0.00101594384226836
-1	-0.0113349554360904	0.002301269213438	0.00748330925445786	0.00532242844674112	0.00091741252593589	-0.00227735300171681	-0.00407806914759889	-0.00468388582339188	-0.00429395294077729	-0.00310742041143665	-0.00132343814705145	0.000858843940696778	0.00324027594012652
-0.9	-0.0111118310340603	0.00169430086998109	0.00640540705445091	0.00412953049637286	-0.000188965601467175	-0.00320544212374712	-0.00475670410257495	-0.00505206790130097	-0.00430084988327547	-0.00271236641184878	-0.000495933850371175	0.00213913143780703	0.00498351308933554
-0.8	-0.0106835273602497	0.00117523292497234	0.00540724627313551	0.00309271467915816	-0.00105876111602827	-0.00386552038231336	-0.00518435512178824	-0.00522782598114006	-0.00420849360705601	-0.00233891864622326	0.000168338254671011	0.00310071644893963	0.00624565528989543
-0.7	-0.0100500444146586	0.00074406537841176	0.00448882691051166	0.00221198099509704	-0.00169197401774738	-0.00425758777741554	-0.00536102220523875	-0.00521116006290917	-0.0040168841121189	-0.0019870771145601	0.000669378168075102	0.00374359897409458	0.00702670254180618
-0.6	-0.00921138219728696	0.000400798230299342	0.00365014896657938	0.00148732944418949	-0.00208860430662451	-0.00438164430905364	-0.0052867053529265	-0.00500207014660827	-0.00372602139846415	-0.0016568418168593	0.0010071858898411	0.00406777901327185	0.00732665484506779
-0.5	-0.00816754070813485	0.000145431480635086	0.00289121244133865	0.000918760026435506	-0.00224865198265967	-0.00423768997722767	-0.00496140456485147	-0.0046005562322374	-0.00333590546609175	-0.00134821275312084	0.001181761419969	0.00407325656647147	0.00714551219968026
-0.4	-0.00691851994720223	-2.20348705810081e-05	0.00221201733478948	0.00050627274183509	-0.00217211704585285	-0.00382572478193763	-0.00438511984101368	-0.00400661831979653	-0.0028465363150017	-0.00106118992334474	0.00119310475845882	0.00376003163369345	0.00648327460564361
-0.3	-0.00546431991448911	-0.000101600823348936	0.00161256364693186	0.000249867590388245	-0.00185899949620405	-0.00314574872318353	-0.00355785118141312	-0.00322025640928567	-0.00225791394519402	-0.000795773327531	0.00104121590531054	0.00312810421493776	0.00533994206295782
-0.2	-0.00380494060999549	-9.32663776687008e-05	0.00109285137776581	0.000149544572094971	-0.00130929933371327	-0.00219776180096535	-0.00247959858604978	-0.00224147050070482	-0.00157003835666868	-0.00055196296567961	0.000726094860524163	0.0021774743102044	0.00371551457162288
-0.1	-0.00196593380205393	-3.39902945523188e-05	0.000595072897744514	0.000122904679269589	-0.000621752139506386	-0.00108097284170418	-0.00123527236695682	-0.00112821088339933	-0.000803348559166736	-0.000304245562394055	0.000325537938783691	0.00104244177623148	0.00180290578181429
0	0	0	0	0	0	0	0	0	0	0	0	0	0
0.1	0.00209126381207334	6.39458549024436e-06	-0.000695980289084148	-0.000224319399089731	0.000549786116502818	0.00103895617803961	0.00122091162506335	0.00113954025964733	0.000838729883864835	0.000362368299789169	-0.000245656690506378	-0.000941457284948513	-0.00168114568146394
0.2	0.00430785763416608	-1.48065380815919e-05	-0.00149286796950794	-0.000550053517999615	0.00102760621000205	0.00203589569241464	0.00242746250823322	0.00229040989554264	0.00171284109242776	0.000782859336973453	-0.000411432132735433	-0.00178193007861404	-0.0032405312625775
0.3	0.00664978146627824	-6.36033707155106e-05	-0.00239066304127137	-0.000977202356729658	0.0014334602804977	0.00299081854312509	0.00361965264950961	0.00345260890768594	0.00262233362568879	0.00126147311155286	-0.000497326326687165	-0.00252141838099658	-0.00467815674334069
0.4	0.00911703530840981	-0.000139995912411507	-0.00338936550437445	-0.00150576591527985	0.00176734832798978	0.00390372473017097	0.00479748204889252	0.00462613729607723	0.00356720748364792	0.00179820962352738	-0.000503339272361581	-0.00315992219209615	-0.00599402212375353
0.5	0.0117096191605608	-0.000243984163169582	-0.00448897535881716	-0.00213574419365019	0.00202927035247828	0.00477461425355228	0.00596095070638196	0.00581099506071651	0.00454746266630514	0.00239306887289701	-0.000429470969758676	-0.00369744151191274	-0.00718812740381599
0.6	0.0144275330227312	-0.000375568122989738	-0.00568949260459952	-0.00286713719184069	0.0022192263539632	0.005603487113269	0.00711005862197792	0.00700718220160379	0.00556309917366046	0.00304605085966176	-0.00027572141887845	-0.00413397634044635	-0.00826047258352808
0.7	0.0172707768949209	-0.000534747791871972	-0.00699091724172151	-0.00369994490985134	0.00233721633244454	0.00639034330932115	0.0082448057956804	0.00821469871873905	0.00661411700571387	0.00375715558382163	-4.20906197209037e-05	-0.00446952667769697	-0.00921105766288981
0.8	0.0202393507771301	-0.000721523169816286	-0.00839324927018315	-0.00463416734768213	0.0023832402879223	0.00713518284170872	0.0093651922274894	0.0094335446121223	0.00770051616246538	0.00452638304537661	0.000271421427713958	-0.00470409252366462	-0.0100398826419012
0.9	0.0233332546693587	-0.000935894256822678	-0.00989648868998442	-0.00566980450533308	0.00235729822039649	0.00783800571043172	0.0104712179174049	0.0106637198817535	0.00882229664391499	0.00535373324432671	0.000664814723426142	-0.00483767387834929	-0.0107469475205622
1	0.0265524885716067	-0.00117786105289115	-0.0115006355011254	-0.00680685638280419	0.00225939012986709	0.00849881191549014	0.011562882865427	0.0119052245276328	0.0099794584500627	0.00623920618067194	0.00113808926741565	-0.00487027074175098	-0.0113322522988728
1.1	0.0298970524838742	-0.00144742355802171	-0.0132056897036059	-0.00804532298009544	0.00208951601633412	0.00911760145688398	0.0126401870715555	0.01315805854976	0.0111720015809085	0.00718280185441227	0.00169124505968248	-0.00480188311386969	-0.011795796976833
1.2	0.033366946406161	-0.00174458177221434	-0.0150116512974261	-0.00938520429720685	0.00184767587979756	0.00969437433461325	0.0137031305357906	0.0144222219481352	0.0123999260364524	0.00818452026554772	0.00232428210022663	-0.00463251099470541	-0.0121375815544429
1.3	0.0369621703384672	-0.00206933569546905	-0.0169185202825859	-0.0108265003341384	0.00153386972025743	0.0102291305486779	0.0147517132581323	0.0156977147227584	0.0136632318166944	0.00924436141407829	0.00303720038904809	-0.00436215438425817	-0.0123576060317025
1.4	0.0406827242807929	-0.00242168532778585	-0.0189262966590854	-0.0123692110908901	0.00114809753771371	0.0107218700990781	0.0157859352385804	0.0169845368736296	0.0149619189216345	0.010362325300004	0.00382999992614688	-0.00399081328252793	-0.0124558704086116
1.5	0.0445286082331379	-0.00280163066916471	-0.0210349804269246	-0.014013336567462	0.000690359332166423	0.0111725929858136	0.016805796477135	0.0182826884007488	0.0162959873512727	0.0115384119233248	0.00470268071152298	-0.00351848768951472	-0.0124323746851704
1.6	0.0484998221955023	-0.00320917171960566	-0.0232445715861033	-0.015758876763854	0.000160655103615559	0.0115812992088846	0.0178112969737962	0.0195921693041159	0.017665437105609	0.0127726212840407	0.00565524274517641	-0.00294517760521854	-0.0122871188613788
1.7	0.0525963661678862	-0.00364430847910869	-0.0255550701366217	-0.0176058316800662	-0.000441015147938883	0.0119479887682909	0.0188024367285639	0.0209129795837311	0.0190702681846433	0.0140649533821517	0.00668768602710715	-0.00227088302963937	-0.0120201029372369
1.8	0.0568182401502895	-0.00410704094767381	-0.0279664760784798	-0.0195542013160985	-0.00111465142249692	0.0122726616640327	0.0197792157414382	0.0222451192395942	0.0205104805883758	0.0154154082176579	0.00780001055731521	-0.00149560396277722	-0.0116313269127445
1.9	0.0611654441427122	-0.00459736912530099	-0.0304787894116775	-0.021603985671951	-0.00186025372005853	0.01255531789611	0.0207416340124189	0.0235885882717054	0.0219860743168064	0.0168239857905591	0.00899221633580061	-0.000619340404632084	-0.0111207907879019
2	0.0656379781451542	-0.00511529301199026	-0.0330920101362148	-0.0237551847476236	-0.0026778220406237	0.0127959574645226	0.0216896915415062	0.0249433866800645	0.0234970493699351	0.0182906861008555	0.0102643033625633	0.000357907644796011	-0.0104884945627088
2.1	0.0702358421576157	-0.00566081260774161	-0.0358061382520918	-0.0260077985431164	-0.00356735638419247	0.0129945803692707	0.0226233883287	0.0263095144646716	0.0250434057477619	0.019815509148547	0.0116162716376033	0.00143614018550711	-0.00973443823716539
2.2	0.0749590361800966	-0.00623392791255505	-0.0386211737593084	-0.0283618270584293	-0.00452885675076481	0.0131511866103542	0.0235427243740003	0.0276869716255267	0.0266251434502867	0.0213984549336336	0.0130481211609207	0.00261535721750118	-0.00885862181127161
2.3	0.0798075602125969	-0.00683463892643053	-0.0415371166578646	-0.0308172702935624	-0.00556232314034073	0.0132657761877732	0.0244476996774072	0.0290757581626298	0.0282422624775097	0.0230395234561154	0.0145598519325153	0.00389555874077822	-0.00786104528502747
2.4	0.0847814142551166	-0.00746294564936813	-0.0445539669477605	-0.0333741282485156	-0.00666775555292023	0.0133383491015275	0.0253383142389205	0.0304758740759809	0.0298947628294308	0.0247387147159922	0.0161514639523873	0.00527674475533825	-0.00674170865843293
2.5	0.0898805983076557	-0.00811884808136779	-0.0476717246289961	-0.036032400923289	-0.00784515398850331	0.0133689053516173	0.0262145680585404	0.03188731936558	0.0315826445060499	0.0264960287132642	0.0178229572205366	0.00675891526118125	-0.00550061193148805
2.6	0.0951051123702143	-0.00880234622242955	-0.0508903897015712	-0.0387920883178825	-0.00909451844708997	0.0133574449380425	0.0270764611362668	0.033310094031427	0.0333059075073672	0.0283114654479312	0.0195743317369633	0.00834207025830724	-0.0041377551041928
2.7	0.100454956442792	-0.00951344007255336	-0.054209962165486	-0.0416531904322962	-0.0104158489286802	0.0133039678608031	0.0279239934720997	0.0347441980735221	0.0350645518333825	0.0301850249199934	0.0214055875016672	0.0100262097467162	-0.00265313817654719
