# Supplementary material for: Maternal preconceptional and prenatal exposure to El Niño Southern Oscillation levels and child mortality: a multi-country study
Source: Nat Commun. 2024 Jul 17;15:6034. doi: 10.1038/s41467-024-50467-x (PMC11254917; doi:10.1038/s41467-024-50467-x)
Supplement: Supplementary file 4 — Source data [file 41467_2024_50467_MOESM4_ESM.zip › Source Data/Figure 2/abNino1_2 0_11_lagest.csv]

	lag0	lag1	lag2	lag3	lag4	lag5	lag6	lag7	lag8	lag9	lag10	lag11	lag12
-1.9	3.79686959908844e-05	-0.03055346465218	-0.0413902647243266	-0.0355052914163004	-0.0254293999345102	-0.0196013075233216	-0.0183236068972698	-0.0209462420870494	-0.0268191571233552	-0.035292296036882	-0.0457156028583245	-0.0574390216183775	-0.0698124963477358
-1.8	0.000470523131056715	-0.0252840376413954	-0.0343872038444024	-0.029410452845224	-0.0209374507400619	-0.0160939421183269	-0.0151306087650363	-0.0174931399275553	-0.0226272248532489	-0.0299785527894823	-0.0389928129836204	-0.0491156946830284	-0.0597928871350713
-1.7	0.000850822321001308	-0.0204285987943769	-0.0279281632690102	-0.0237919154084199	-0.0168010116244682	-0.0128658358544058	-0.0121891800738854	-0.0143055414272583	-0.0187494170588755	-0.0250553041130882	-0.0327576997342475	-0.0413911010667046	-0.0504900052548105
-1.6	0.00117886626582467	-0.0159871481111244	-0.0220131429981498	-0.018649679105888	-0.0130200825877291	-0.00991698873155833	-0.00949932082381711	-0.0113834465861583	-0.0151857337402349	-0.0205225500076998	-0.0270102631102059	-0.0342652407694061	-0.0419038507069534
-1.5	0.0014546549655268	-0.0119596855916379	-0.0166421430318214	-0.0139837439376284	-0.00959466362984441	-0.00724740074978453	-0.00706103101483139	-0.00872685540425544	-0.0119361748973272	-0.016380290473317	-0.0217505031114955	-0.027738113791133	-0.0340344234915
-1.4	0.0016781884201077	-0.0083462112359175	-0.0118151633700248	-0.00979410990364102	-0.00652475475081429	-0.00485707190908439	-0.00487431064692826	-0.00633576788154963	-0.00900074053015226	-0.0126285255099399	-0.0169784197381163	-0.0218097201318852	-0.0268817236084503
-1.3	0.00184946662956737	-0.00514672504396313	-0.00753220401276015	-0.00608077700392587	-0.00381035595063869	-0.0027460022094579	-0.00293915972010771	-0.00421018401804088	-0.0063794306387102	-0.00926725511756843	-0.0126940129900683	-0.0164800597916627	-0.0204457510578043
-1.2	0.0019684895939058	-0.00236122701577482	-0.00379326496002739	-0.00284374523848298	-0.00145146722931762	-0.000914191650905065	-0.00125557823436975	-0.00235010381372922	-0.004072245223001	-0.00629647929620263	-0.00889728286735165	-0.0117491327704656	-0.014726505839562
-1.1	0.002035257313123	1.02828486474496e-05	-0.000598346211826536	-8.30146073123314e-05	0.000551911413148922	0.000638359766574116	0.000176433810285616	-0.000755527268614622	-0.00207918428302464	-0.00371619804584249	-0.0055882293699662	-0.00761693906829383	-0.00972398795372341
-1	0.00204976978721896	0.00196780454930367	0.00205255223184243	0.00220141488958608	0.00219977997676094	0.00191165204297965	0.0013568764138584	0.000573545617302904	-0.000400247818781129	-0.00152641136648799	-0.00276685249791198	-0.00408347868514738	-0.00543819740028849
-0.9	0.0020120270161937	0.00351133808619386	0.0041594303709795	0.00400954325221225	0.00349213846151843	0.00290568517831153	0.0022857495763486	0.00163711484402336	0.000964564169729544	0.000272880741860855	-0.000433152251188988	-0.00114875162102626	-0.00186913417925726
-0.8	0.00192202900004719	0.004640883459318	0.00572228820558467	0.00534137048056616	0.0044289868674214	0.00362045917256975	0.0029630532977562	0.00243518041154675	0.00201525168250736	0.00168167827920404	0.00141287137020276	0.0011872421240695	0.000983201709370264
-0.7	0.00177977573877946	0.00535644066867609	0.00674112573565794	0.00619689657464784	0.00501032519446983	0.00405597402575432	0.00338878757808123	0.00296774231987306	0.00275181471955234	0.00269998124554157	0.00277121836626326	0.00292450255013993	0.0031188102655941
-0.6	0.0015852672323905	0.00565800971426812	0.0072159429611993	0.00657612153445726	0.00523615344266374	0.00421222973786523	0.00356295241732365	0.0032348005690023	0.00317425328086446	0.00332778964087344	0.00364188873699252	0.00406302965718502	0.00453769148941422
-0.5	0.0013385034808803	0.00554559059609412	0.00714673988220877	0.00647904535999445	0.00510647161200312	0.0040892263089025	0.0034855478154835	0.00323635515893447	0.00328256736644374	0.00356510346519966	0.00402488248239056	0.00460282344520478	0.00523984538083067
-0.4	0.00103948448424886	0.00501918331415408	0.00653351649868636	0.0059056680512594	0.00462127970248798	0.00368696373886611	0.00315657377256076	0.00297240608966957	0.00307675697629018	0.00341192271852023	0.00392019960245737	0.00454388391419922	0.00522527193984343
-0.3	0.000688210242496199	0.00407878786844799	0.00537627281063203	0.00485598960825209	0.00378057771411831	0.00300544202775607	0.00257603028855543	0.0024429533612076	0.00255682211040377	0.00286824740083514	0.00332784009719291	0.00388621106416829	0.00449397116645247
-0.2	0.000286220762663876	0.0027271850433744	0.0036780917622245	0.00333261967063049	0.00258634883880314	0.0020462817584737	0.00174544801191866	0.00164967140859883	0.001724775757975	0.00193658486950797	0.00225092255265854	0.00263361261688752	0.00305047887165569
-0.0999999999999999	1.52370977934711e-05	0.00129250779907087	0.00180276121124246	0.00164349609445455	0.00127261000786969	0.00100071194713363	0.000845443680671564	0.000790143809301502	0.000818150933841443	0.000912803655109384	0.00105744057392333	0.00123540029110127	0.00143002140746122
0	0	0	0	0	0	0	0	0	0	0	0	0	0
0.1	0.00024050946928346	-0.00115033835383826	-0.00173019187150293	-0.00159786861273319	-0.00123148118480597	-0.000955854082927205	-0.00079088303009605	-0.000720760019305702	-0.000729677043549358	-0.00080182609582022	-0.000921399169111484	-0.00107258825641635	-0.00123958535072802
0.2	0.000736765505643853	-0.0021585072624439	-0.00338781440326634	-0.00315010974374503	-0.00242183354654821	-0.00186685030164799	-0.00152720540961659	-0.0013721362486156	-0.00137088019680663	-0.00149267463235128	-0.00170675693341113	-0.00198236447814778	-0.00228873464472284
0.3	0.00148876810908118	-0.0030245067258169	-0.00497286759529019	-0.0046567233930355	-0.00357105708522671	-0.00273298865616234	-0.0022089671385616	-0.00195412868792969	-0.00192360945977181	-0.00207254560959315	-0.00235607329289891	-0.00272932866519427	-0.00314744788198444
0.4	0.00249651727959544	-0.00374833674395727	-0.00648535144757448	-0.00611770956060457	-0.00467915180084147	-0.00355426914647025	-0.00283616821693108	-0.00246673733724796	-0.00238786483244488	-0.00254143902754583	-0.0028693482475748	-0.00331348081755579	-0.00381572506251278
0.5	0.00376001301718662	-0.00432999731686501	-0.00792526596011923	-0.00753306824645228	-0.00574611769339249	-0.00433069177257173	-0.00340880864472505	-0.00290996219657043	-0.00276364631482586	-0.00289935488620934	-0.00324658179743885	-0.00373482093523239	-0.00429356618630793
0.6	0.00527925532185475	-0.00476948844454012	-0.00929261113292445	-0.00890279945057864	-0.00677195476287978	-0.00506225653446679	-0.00392688842194349	-0.00328380326589709	-0.00305095390691476	-0.00314629318558368	-0.00348777394249105	-0.00399334901822405	-0.00458097125336987
0.7	0.0070542441935998	-0.00506681012698261	-0.0105873869659901	-0.0102269031729836	-0.00775666300930334	-0.00574896343215541	-0.00439040754858642	-0.00358826054522794	-0.00324978760871155	-0.00328225392566884	-0.00359292468273139	-0.00408906506653077	-0.00467794026369857
0.8	0.00908497963242179	-0.00522196236419247	-0.0118095934593162	-0.0115053794136672	-0.00870024243266316	-0.00639081246563761	-0.00479936602465382	-0.00382333403456298	-0.00336014742021626	-0.00330723710646483	-0.00356203401815987	-0.00402196908015255	-0.00458447321729407
0.9	0.0113714616383207	-0.00523494515616971	-0.0129592306129028	-0.0127382281726295	-0.00960269303295925	-0.00698780363491337	-0.00515376385014571	-0.00398902373390221	-0.00338203334142887	-0.00322124272797164	-0.00339510194877649	-0.00379206105908941	-0.00430057011415635
1	0.0139136902112966	-0.00510575850291431	-0.0140362984267499	-0.0139254494498703	-0.0104640148101916	-0.0075399369399827	-0.00545360102506207	-0.00408532964324563	-0.00331544537234938	-0.00302427079018926	-0.00309212847458125	-0.0033993410033413	-0.0038262309542854
1.1	0.0167116653513493	-0.00483440240442629	-0.0150407969008573	-0.0150670432453899	-0.0112842077643602	-0.00804721238084561	-0.00569887754940291	-0.00411225176259325	-0.0031603835129778	-0.00271632129311772	-0.00265311359557416	-0.00284380891290828	-0.00316145573768125
1.2	0.0197653870584791	-0.00442087686070563	-0.0159727260352253	-0.016163009559188	-0.0120632718954651	-0.00850962995750209	-0.00588959342316823	-0.00406979009194506	-0.00291684776331413	-0.002297394236757	-0.0020780573117552	-0.00212546478779031	-0.00230624446434387
1.3	0.0230748553326857	-0.00386518187175235	-0.0168320858298537	-0.0172133483912648	-0.0128012072035062	-0.00892718966995213	-0.00602574864635803	-0.00395794463130106	-0.00258483812335837	-0.0017674896211071	-0.0013669596231244	-0.00124430862798741	-0.00126059713427328
1.4	0.0266400701739693	-0.00316731743756644	-0.0176188762847426	-0.0182180597416202	-0.0134980136884836	-0.00929989151819575	-0.00610734321897231	-0.00377671538066125	-0.00216435459311051	-0.00112660744616802	-0.000519820529681725	-0.000200340433499558	-2.45137474694547e-05
1.5	0.0304610315823298	-0.00232728355814791	-0.0183330973998919	-0.0191771436102542	-0.0141536913503973	-0.00962773550223293	-0.00613437714101106	-0.00352610234002563	-0.00165539717257056	-0.000374747711939771	0.000463359968572799	0.00100643979567322	0.00140200569606757
1.6	0.0345377395577672	-0.00134508023349674	-0.0189747491753016	-0.0200905999971669	-0.0147682401892472	-0.00991072162206369	-0.0061068504124743	-0.0032061055093942	-0.00105796586173851	0.000488089581577657	0.00158258187163919	0.00237603205953095	0.00301896119633783
1.7	0.0388701941002816	-0.000220707463612942	-0.0195438316109719	-0.0209584289023582	-0.0153416602050334	-0.010148849877688	-0.00602476303336202	-0.00281672488876697	-0.000372060660614371	0.00146190443438427	0.00283784517951743	0.00390843635807361	0.00482635275334129
1.8	0.0434583952098729	0.00104583475150347	-0.0200403447069026	-0.0217806303258281	-0.0158739513977559	-0.0103421202691059	-0.00588811500367421	-0.00235796047814392	0.000402318430801866	0.00254669684648005	0.00422914989220753	0.0056036526913012	0.00682418036707798
1.9	0.0483023428865412	0.00245454641185252	-0.0204642884630937	-0.0225572042675767	-0.0163651137674146	-0.0104905327963174	-0.00569690632341088	-0.00182981227752507	0.00126517141251019	0.00374246681786501	0.00575649600970949	0.00746168105921374	0.00901244403754788
2	0.0534020371302863	0.0040054275174342	-0.0208156628795453	-0.0232881507276038	-0.0168151473140096	-0.0105940874593224	-0.00545113699257204	-0.00123228028691041	0.00221649828451061	0.00504921434853913	0.0074198835320233	0.00948252146181121	0.011391143764751
2.1	0.0587574779411085	0.00569847806824851	-0.0210944679562573	-0.0239734697059097	-0.0172240520375409	-0.010652784258121	-0.00515080701115767	-0.000565364506299939	0.00325629904680313	0.00646693943850246	0.00921931245914898	0.0116661738990936	0.0139602795486874
2.2	0.0643686653190075	0.00753369806429543	-0.0213007036932299	-0.0246131612024941	-0.0175918279380084	-0.0106666231927132	-0.00479591637916778	0.000170935064306339	0.00438457369938774	0.00799564208775495	0.0111547827910865	0.014012638371061	0.0167198513893569
2.3	0.0702355992639834	0.00951108750557499	-0.0214343700904628	-0.0252072252173572	-0.0179184750154122	-0.0106356042630989	-0.00438646509660237	0.00097661842490843	0.00560132224226443	0.0096353222962966	0.0132262945278359	0.0165219148777133	0.0196698592867597
2.4	0.0763582797760364	0.0116306463920872	-0.0214954671479562	-0.0257556617504989	-0.0182039932697522	-0.0105597274692782	-0.00392245316346144	0.00185168557550633	0.00690654467543323	0.0113859800641275	0.0154338476693972	0.0191940034190505	0.0228103032408957
2.5	0.0827367068551662	0.013892374723832	-0.0214839948657101	-0.0262584708019193	-0.0184483827010285	-0.0104389928112511	-0.00340388057974499	0.00279613651610003	0.00830024099889412	0.0132476153912475	0.0177774422157703	0.0220289039950727	0.0261411832517649
2.6	0.089370880501373	0.0162962725008095	-0.0213999532437244	-0.0267156523716182	-0.0186516433092411	-0.0102734002890176	-0.00283074734545301	0.00380997124668956	0.00978241121264711	0.0152202282776567	0.0202570781669552	0.0250266166057798	0.0296624993193673
2.7	0.0962608007146567	0.0188423397230195	-0.0212433422819992	-0.0271272064595959	-0.01881377509439	-0.0100629499025776	-0.00220305346058552	0.00489318976727487	0.0113530553166922	0.017303818723355	0.0228727555229521	0.0281871412511718	0.033374251443703
2.8	0.103406467495017	0.0215305763904622	-0.0210141619805345	-0.0274931330658521	-0.0189347780564751	-0.0098076416519312	-0.0015207989251425	0.00604579207785601	0.0130121733110294	0.0194983867283426	0.0256244742837607	0.0315104779312488	0.0372764396247719
2.9	0.110807880842455	0.0243609825031376	-0.0207124123393302	-0.027813432190387	-0.0190146521954965	-0.00950747553707835	-0.000783983739123974	0.00726777817843294	0.0147597651956586	0.0218039322926193	0.0285122344493813	0.0349966266460107	0.0413690638625739
3	0.118465040756969	0.0273335580610455	-0.0203380933583863	-0.0280881038332005	-0.0190533975114541	-0.00916245155801909	7.39209747008197e-06	0.00855914806900569	0.01659583097058	0.0242204554161852	0.0315360360198137	0.0386455873954576	0.0456521241571092
3.1	0.126377947238561	0.0304483030641861	-0.0198912050377029	-0.0283171479942926	-0.019051014004348	-0.00877256971475339	0.000853328584639665	0.00991990174957426	0.0185203706357934	0.0267479560990403	0.0346958789950579	0.0424573601795894	0.0501256205083778
3.2	0.134546600287229	0.0337052175125593	-0.01937174737728	-0.0285005646736634	-0.0190075016741782	-0.00833783000728127	0.00175382572238475	0.0113500392201386	0.020533384191299	0.0293864343411845	0.037991763375114	0.0464319449984061	0.0547895529163795
3.3	0.142970999902974	0.0371043014061652	-0.0187797203771175	-0.0286383538713128	-0.0189228605209446	-0.0078582324356027	0.00270888351070539	0.0128495604806988	0.0226348716370966	0.032135890142618	0.041423689159982	0.0505693418519078	0.0596439213811144
3.4	0.151651146085797	0.0406455547450036	-0.0181151240372155	-0.0287305155872408	-0.0187970905446473	-0.00733377699971773	0.00371850194960153	0.0144184655312548	0.0248248329731863	0.0349963235033406	0.0449916563496618	0.0548695507400944	0.0646887259025826
3.5	0.160587038835696	0.0443289775290747	-0.0173779583575739	-0.0287770498214475	-0.0186301917452862	-0.0067644636996263	0.00478268103907318	0.0160567543718066	0.0271032681995682	0.0379677344233524	0.0486956649441535	0.0593325716629659	0.069923966480784
3.6	0.169778678152672	0.0481545697583785	-0.0165682233381928	-0.0287779565739328	-0.0184221641228615	-0.00615029253532845	0.00590142077912038	0.0177644270023542	0.0294701773162421	0.0410501229026533	0.0525357149434571	0.0639584046205225	0.0753496431157187
3.7	0.179226064036725	0.0521223314329148	-0.0156859189790722	-0.0287332358446967	-0.018173007677373	-0.00549126350682418	0.00707472116974306	0.0195414834228976	0.0319255603232081	0.0442434889412434	0.0565118063475725	0.0687470496127639	0.0809657558073864
3.8	0.188929196487855	0.0562322625526838	-0.014731045280212	-0.0286428876337393	-0.0178827224088207	-0.00478737661411346	0.00830258221094131	0.0213879236334368	0.0344694172204662	0.0475478325391228	0.0606239391564998	0.0736985066396903	0.0867723045557876
3.9	0.198888075506062	0.0604843631176855	-0.0137036022416122	-0.0285069119410604	-0.0175513083172047	-0.00403863185719633	0.00958500390271504	0.0233037476339718	0.0371017480080164	0.0509631536962913	0.0648721133702389	0.0788127757013015	0.0927692893609218
4	0.209102701091346	0.0648786331279197	-0.0126035898632729	-0.0283253087666603	-0.017178765402525	-0.00324502923607278	0.0109219862450643	0.0252889554245026	0.0398225526858587	0.0544894524127489	0.0692563289887898	0.0840898567975978	0.0989567102227893
4.1	0.219573073243706	0.0694150725833866	-0.0114310081451941	-0.0280980781105387	-0.0167650936647816	-0.00240656875074277	0.0123135292379891	0.0273435470050293	0.0426318312539931	0.0581267286884958	0.0737765860121527	0.089529749928579	0.10533456714139
4.2	0.230299191963144	0.074093681484086	-0.0101858570873757	-0.0278252199726958	-0.0163102931039744	-0.00152325040120633	0.0137596328814894	0.0294675223755517	0.0455295837124196	0.0618749825235318	0.0784328844403274	0.0951324550942451	0.111902860116724
4.3	0.241281057249659	0.0789144598300182	-0.00886813668981781	-0.0275067343531315	-0.0158143637201034	-0.000595074187463468	0.0152602971755652	0.03166088153607	0.0485158100611382	0.065734213917857	0.0832252242733139	0.100897972294596	0.118661589148791
4.4	0.25251866910325	0.0838774076211829	-0.00747784695252033	-0.0271426212518459	-0.0152773055131688	0.000377959890485789	0.0168155221202166	0.0339236244865841	0.0515905103001488	0.0697044228714714	0.0881536055111123	0.106826301529632	0.125610754237591
