# Supplementary material for: Maternal preconceptional and prenatal exposure to El Niño Southern Oscillation levels and child mortality: a multi-country study
Source: Nat Commun. 2024 Jul 17;15:6034. doi: 10.1038/s41467-024-50467-x (PMC11254917; doi:10.1038/s41467-024-50467-x)
Supplement: Supplementary file 4 — Source data [file 41467_2024_50467_MOESM4_ESM.zip › Source Data/Figure 2/MEI 0_11_lagest.csv]

	lag0	lag1	lag2	lag3	lag4	lag5	lag6	lag7	lag8	lag9	lag10	lag11	lag12
-2.4	-0.118792503189632	-0.0698513395663787	-0.0373402057897499	-0.0211467225263174	-0.0142561209547917	-0.0116773676307356	-0.0124577452895675	-0.0161173780765892	-0.0221763901371024	-0.0301549056164087	-0.0395730486598099	-0.0499509434126076	-0.0608087140201037
-2.3	-0.10599721385473	-0.0624717277916843	-0.0333349972531586	-0.0185693230110609	-0.0121455686626142	-0.00976069384164816	-0.0105568677259583	-0.0140796547862195	-0.0198746194931065	-0.0274873263172943	-0.0364633397294576	-0.0463482242002711	-0.0566875442004099
-2.2	-0.093895651758829	-0.0554863715020625	-0.0295451736716133	-0.0161409951801323	-0.0101686357004766	-0.00797033918993388	-0.00877826795586113	-0.012162961244477	-0.017694958302	-0.0249447983746487	-0.0334830207086417	-0.0428801645501976	-0.0527067691455348
-2.1	-0.0824878169019276	-0.0488952706975133	-0.025970735045114	-0.0138617390335314	-0.00832532206837891	-0.00630630367559274	-0.00712194597927603	-0.0103672974513617	-0.0156374065637827	-0.0225273217884719	-0.0306320915973624	-0.0395467644623869	-0.0488663888554785
-2	-0.071773709284026	-0.0426984253780367	-0.0226116813736607	-0.0117315545712583	-0.00661562776632104	-0.00476858729862473	-0.00558790179620295	-0.0086926634068736	-0.0137019642784546	-0.020234896558764	-0.0279105523956195	-0.0363480239368392	-0.0451664033302409
-1.9	-0.0617533289051244	-0.0368958355436326	-0.0194680126572535	-0.00975044179331297	-0.00503955279430304	-0.00335719005902987	-0.00417613540664193	-0.00713905911101275	-0.0118886314460159	-0.0180675226855248	-0.0253184031034132	-0.0332839429735544	-0.0416068125698221
-1.8	-0.0524266757652228	-0.0314875011943011	-0.0165397288958923	-0.00791840069969539	-0.0035970971523249	-0.00207211195680814	-0.00288664681059295	-0.00570648456377908	-0.0101974080664663	-0.0160252001687545	-0.0228556437207433	-0.0303545215725325	-0.038187616574222
-1.7	-0.0437937498643211	-0.0264734223300422	-0.013826830089577	-0.00623543129040559	-0.00228826084038662	-0.000913352991959543	-0.00171943600805601	-0.00439493976517265	-0.00862829413980608	-0.014107929008453	-0.0205222742476099	-0.0275597597337736	-0.0349088153434407
-1.6	-0.0358545512024194	-0.0218535989508558	-0.0113293162383078	-0.00470153356544355	-0.0011130438584882	0.000119086835515913	-0.000674502999031119	-0.00320442471519341	-0.00718128966603508	-0.0123157092046202	-0.0183182946840131	-0.0248996574572776	-0.031770408877478
-1.5	-0.0286090797795176	-0.017628031056742	-0.00904718734208462	-0.00331670752480929	-7.14462066296494e-05	0.00102520752561823	0.000248152216481724	-0.00213493941384138	-0.00585639464515334	-0.0106485407572564	-0.0162437050299527	-0.0223742147430445	-0.0287723971763342
-1.4	-0.0220573355956157	-0.0137967186477008	-0.00698044340090743	-0.00208095316850279	0.000836532115189044	0.00180500907834741	0.00104852963848253	-0.00118648386111657	-0.00465360907716085	-0.00910642366636127	-0.0142985052854288	-0.0199834315910744	-0.025914780240009
-1.3	-0.0161993186507139	-0.0103596617237322	-0.00512908441477626	-0.000994270496524063	0.00161089110696787	0.00245849149370346	0.00172662926697128	-0.000359058057018976	-0.00357293296205763	-0.007689357931935	-0.0124826954504414	-0.0177273080013672	-0.0231975580685026
-1.2	-0.0110350289448119	-0.00731686028483607	-0.00349311038369111	-5.66595088731036e-05	0.00225163076870684	0.00298565477168636	0.00228245110194799	0.000347337998451411	-0.00261436629984366	-0.00639734355397754	-0.0107962755249905	-0.0156058439739229	-0.020620730661815
-1.1	-0.00656446647790997	-0.00466831433101257	-0.00207252130765199	0.000731879794450078	0.00275875110040594	0.00338649891229613	0.00271599514341264	0.000932704305294581	-0.00177790909051897	-0.0052303805324889	-0.00923924550907612	-0.0136190395087415	-0.018184298019946
-1	-0.00278763125000794	-0.00241402386226163	-0.000867317186658874	0.00137134741344549	0.00313225210206517	0.00366102391553276	0.00302726139136526	0.00139704086351055	-0.00106356133408352	-0.00418846886746907	-0.00781160540269822	-0.0117668946058231	-0.0158882601428959
-0.9	0.000295476738894145	-0.000553988878583247	0.000122501979288231	0.00186174334811315	0.00337213377368455	0.00380922978139625	0.00321624984580584	0.0017403476730993	-0.000471323030537337	-0.00327160855891804	-0.00651335520585681	-0.0100494092651676	-0.0137326170306644
-0.8	0.00268485748879629	0.000911790620022568	0.000896936190189322	0.00220306759845302	0.00347839611526406	0.00383111650988662	0.00328296050673436	0.00196262473406084	-1.1941798804085e-06	-0.00247979960683583	-0.00534449491855189	-0.00846658348677503	-0.0117173686832517
-0.7	0.00438051099969847	0.00198331463355581	0.00145598544604439	0.00239532016446514	0.00345103912680371	0.00372668410100384	0.00322739337415084	0.00206387204639517	0.00034682521788726	-0.00181304201122243	-0.00430502454078346	-0.00701841727064539	-0.00984251510065776
-0.6	0.00538243727160069	0.00266058316201647	0.00179964974685345	0.00243850104614948	0.0032900628083035	0.00349593255474792	0.00304954844805528	0.00204408961010228	0.000572735162765664	-0.00127133577207785	-0.00339494407255154	-0.00570491061677868	-0.00810805628288254
-0.5	0.00569063630450297	0.00294359620540458	0.00192792909261649	0.00233261024350604	0.00299546715976342	0.00313886187111886	0.00274942572844766	0.00190327742518219	0.000676535654754811	-0.000854680889402078	-0.0026142535138561	-0.00452606352517489	-0.00651399222992606
-0.4	0.0053051080984053	0.00283235376372012	0.00184082348333351	0.00207764775653485	0.00256725218118348	0.00265547205011668	0.00232702521532801	0.00164143549163488	0.0006582266938547	-0.000563077363195122	-0.00196295286469717	-0.00348187599583404	-0.00506032294178832
-0.3	0.00422585265330768	0.00232685583696307	0.00153833291900452	0.00167361358523588	0.00200541787256367	0.00204576309174135	0.0017823469086963	0.00125856380946036	0.000517808280065325	-0.000396525193456975	-0.00144104212507473	-0.00257234802875611	-0.00374704841846932
-0.2	0.00250687469691114	0.0014535609148671	0.00103171077955052	0.00112787308358656	0.00131816122889575	0.00131894389702672	0.00112534958780526	0.000765146440853122	0.000266102595792096	-0.00034401380775604	-0.00103743463016951	-0.00178639173182654	-0.00256311697310534
-0.0999999999999996	0.00100024860485183	0.000629925062480201	0.000498510347400256	0.000556635140304828	0.000634812582671083	0.000620310423062826	0.000513160618629583	0.000326598547203496	7.38595866167048e-05	-0.000231820885298649	-0.000577207490710425	-0.000949064851786483	-0.00133415759069468
0	0	0	0	0	0	0	0	0	0	0	0	0	0
0.100000000000001	-0.000493871117644354	-0.000436214272573511	-0.000463820262650255	-0.000542032337327927	-0.000586276519117511	-0.00054198737216176	-0.000414132268083498	-0.00021464920075737	4.45238359419805e-05	0.000351448848139908	0.000694187841961768	0.00106080282353292	0.00143935579897871
0.200000000000001	-0.000481364748081265	-0.000678717755240348	-0.000892950440550515	-0.00106946187167895	-0.00112401697468145	-0.00100565169342245	-0.000729236185620907	-0.000317349055068613	0.00020743109444264	0.00082252565912106	0.00150535603517486	0.00223334361881224	0.00298390980624141
0.3	3.75191086893217e-05	-0.000727510448000479	-0.00128739053370076	-0.00158228860305307	-0.0016132213666918	-0.00139099296378206	-0.000945311752612226	-0.000308099562933727	0.000488721775501986	0.00141323043294347	0.00243350457963929	0.00351762238583799	0.00463366202178814
0.4	0.00106278045266739	-0.000582592350853907	-0.001647140542101	-0.00208051253145028	-0.00205388969514858	-0.00169801118324061	-0.00106235896905745	-0.000186900724352711	0.00088839587912002	0.00212356316960715	0.00347863347535506	0.00491363912461018	0.00638861244561889
0.5	0.00259441928385292	-0.000243963463800657	-0.00197220046575125	-0.00256413365687058	-0.00244602196005178	-0.00192670635179809	-0.0010803778349566	4.62474606744303e-05	0.00140645340529674	0.00295352386911207	0.00464074272232217	0.00642139383512878	0.00824876107773365
0.600000000000001	0.00463243560224591	0.000288376213159283	-0.00226257030465149	-0.00303315197931399	-0.00278961816140141	-0.00207707846945449	-0.000999368350309648	0.0003913449921477	0.00204289435403214	0.00390311253145825	0.00591983232054061	0.00804088651739381	0.0102141079181324
0.700000000000001	0.00717682940784642	0.00101442668002593	-0.00251825005880172	-0.00348756749878048	-0.00308467829919746	-0.00214912753620982	-0.000819330515116612	0.000848391870067099	0.00279771872532623	0.00497232915664569	0.0073159022700104	0.00977211717140528	0.0122846529668152
0.800000000000001	0.0102276007006544	0.00193418793679926	-0.00273923972820195	-0.00392738021527008	-0.00333120237343993	-0.00214285355206409	-0.000540264329377487	0.00141738809443262	0.003670926519179	0.00616117374467438	0.00882895257073152	0.0116150857971632	0.014460396223782
0.900000000000001	0.0137847494806698	0.0030476599834793	-0.00292553931285217	-0.00435259012878276	-0.00352919038412882	-0.00205825651701728	-0.000162169793092274	0.00209833366524428	0.00466251773559046	0.00746964629554433	0.010458983222704	0.0135697923946675	0.0167413376890329
1	0.0178482757478927	0.00435484282006602	-0.00307714881275239	-0.00476319723931855	-0.00367864233126414	-0.00189533643106941	0.000314953093739032	0.00289122858250207	0.0057724923745606	0.00889774680925554	0.0122059942259278	0.0156362369639182	0.0191274773625677
1.1	0.0224181795023231	0.00585573644655943	-0.00319406822790261	-0.00515920154687743	-0.00377955821484588	-0.00165409329422046	0.000891104331116422	0.00379607284620598	0.00700085043608943	0.010445475285808	0.0140699855804029	0.0178144195049154	0.0216188152443866
1.2	0.0274944607439609	0.00755034086295952	-0.00327629755830283	-0.00554060305145939	-0.00383193803487405	-0.00133452710647045	0.0015662839190399	0.00481286645635601	0.00834759192017693	0.0121128317252017	0.0160509572861294	0.0201043400176589	0.0242153513344895
1.3	0.0330771194728063	0.00943865606926632	-0.00332383680395304	-0.00590740175306447	-0.00383578179134864	-0.000936637867819354	0.00234049185750946	0.00594160941295218	0.00981271682682312	0.0138998161274367	0.0181489093431072	0.0225059985021489	0.0269170856328764
1.4	0.0391661556888591	0.0115206820654798	-0.00333668596485324	-0.00625959765169263	-0.00379108948426965	-0.000460425578267193	0.00321372814652513	0.00718230171599448	0.011396225156028	0.0158064284925129	0.0203638417513363	0.0250193949583854	0.0297240181395473
1.5	0.0457615693921194	0.0137964188516	-0.00331484504100345	-0.00659719074734389	-0.00369786111363709	9.41097621860344e-05	0.00418599278608688	0.00853494336548291	0.0130981169077916	0.0178326688204304	0.0226957545108168	0.0276445293863682	0.0326361488545022
1.6	0.0528633605825871	0.0162658664276269	-0.00325831403240365	-0.00692018104001824	-0.00355609667945095	0.000726968153540332	0.00525728577619471	0.00999953436141745	0.0149183920821138	0.0199785371111891	0.0251446476215486	0.0303814017860975	0.0356534777777412
1.7	0.0604715292602623	0.0189290247935604	-0.00316709293905385	-0.00722856852971569	-0.00336579618171123	0.0014381495957957	0.00642760711684863	0.0115760747037981	0.0168570506789948	0.0222440333647891	0.0277105210835317	0.0332300121575732	0.0387760049092641
1.8	0.068586075425145	0.0217858939494007	-0.00304118176095405	-0.00752235321643624	-0.00312695962041794	0.00222765408895215	0.00769695680804865	0.0132645643926249	0.0189140926984344	0.0246291575812304	0.0303933748967662	0.0361903605007953	0.0420037302490711
1.9	0.0772069990772352	0.0248364738951476	-0.00288058049810423	-0.00780153510017987	-0.00283958699557106	0.00309548163300966	0.00906533484979474	0.0150650034278979	0.0210895181404327	0.0271339097605128	0.033193209061252	0.0392624468157639	0.0453366537971621
2	0.0863343002165328	0.0280807646308013	-0.00268528915050442	-0.00806611418094661	-0.00250367830717062	0.00404163222796824	0.0105327412420869	0.0169773918096169	0.0233833270049897	0.0297582899026366	0.0361100235769892	0.0424462711024789	0.0487747755535371
2.1	0.095967978843038	0.0315187661563616	-0.00245530771815461	-0.00831609045873645	-0.0021192335552166	0.00506610587382788	0.0120991759849252	0.0190017295377821	0.0257955192921053	0.0325022980076016	0.0391438184439777	0.0457418333609403	0.0523180955181961
2.2	0.106108034956751	0.0351504784718286	-0.00219063620105478	-0.00855146393354937	-0.00168625273970898	0.00616890257058861	0.0137646390783096	0.0211380166123934	0.0283260950017797	0.0353659340754079	0.0422945936622175	0.0491491335911481	0.0559666136911392
2.3	0.116754468557671	0.0389759015772024	-0.00189127459920496	-0.00877223460538539	-0.00120473586064782	0.00735002231825041	0.01552913052224	0.0233862530334509	0.0309750541340127	0.0383491981060554	0.0455623492317087	0.0526681717931024	0.0597203300723662
2.4	0.127907279645798	0.0429950354724827	-0.00155722291260513	-0.00897840247424452	-0.000674682918033057	0.00860946511681327	0.0173926503167166	0.0257464388009545	0.0337423966888045	0.0414520900995442	0.0489470851524512	0.056298947966803	0.0635792446618773
2.5	0.139566468221133	0.0472078801576699	-0.00118848114125529	-0.00916996754012672	-9.6093911864725e-05	0.0099472309662772	0.0193551984617392	0.0282185739149042	0.0366281226661549	0.0446746100558742	0.052448801424445	0.0600414621122501	0.0675433574596724
