# Supplementary material for: Maternal preconceptional and prenatal exposure to El Niño Southern Oscillation levels and child mortality: a multi-country study
Source: Nat Commun. 2024 Jul 17;15:6034. doi: 10.1038/s41467-024-50467-x (PMC11254917; doi:10.1038/s41467-024-50467-x)
Supplement: Supplementary file 4 — Source data [file 41467_2024_50467_MOESM4_ESM.zip › Source Data/Figure 2/ONI 0_lagest.csv]

	lag0	lag1	lag2	lag3	lag4	lag5	lag6	lag7	lag8	lag9	lag10	lag11	lag12
-1.8	-0.0268660489658552	0.00431753680938171	0.02066461511351	0.0231151347560902	0.0191888909019964	0.0140982146920657	0.00845952373613495	0.00235110585506134	-0.004148751130298	-0.0109617593990859	-0.0180096311304453	-0.0252140785035189	-0.0324968136974497
-1.7	-0.0250826106629038	0.00371873548874465	0.0184695664821469	0.0201665724899166	0.0160817887696548	0.0112410384954748	0.00619709349444163	0.000978981584677279	-0.00438426941569643	-0.00986363168855762	-0.0154300774157844	-0.021054578779255	-0.0267081079608474
-1.6	-0.0233349715697602	0.00316274584007596	0.0163997668691606	0.0174166360181688	0.0132178130131916	0.00863063135311055	0.00414773621743852	-0.000245770468740082	-0.00456478678034084	-0.00882421079227931	-0.0130389405794711	-0.0172238742168317	-0.0213939097792767
-1.5	-0.0216231316864244	0.00264956786337564	0.0144552162745512	0.0148653253408469	0.0105969636326068	0.00626699326497306	0.00231145190512562	-0.00132315030519075	-0.00469030322423122	-0.00784349671025097	-0.0108362206215052	-0.013721964816249	-0.0165542191527377
-1.4	-0.0199470910128964	0.00217920155864367	0.0126359146983186	0.0125126404579509	0.00821924062790034	0.00415012423106228	0.000688240557502915	-0.00225315792467472	-0.00476081874736758	-0.00692148944247261	-0.00882191754188678	-0.010548850577507	-0.0121890360812303
-1.3	-0.0183068495491761	0.00175164692588007	0.0109418621404629	0.0103585813694807	0.00608464399907233	0.00228002425137824	-0.000721897825429568	-0.00303579332719199	-0.00477633334974991	-0.00605818898894424	-0.00699603134061587	-0.0077045315006057	-0.00829836056475464
-1.2	-0.0167024072952636	0.00136690396508483	0.00937305860098395	0.00840314807543642	0.00419317374612272	0.000656693325920904	-0.00191896324367185	-0.00367105651274256	-0.00473684703137822	-0.00525359534966584	-0.00535856201769243	-0.00518900758554501	-0.00488219260331058
-1.1	-0.0151337642511589	0.00102497267625795	0.00792950407988188	0.00664634057581799	0.00254482986905152	-0.000719868545309706	-0.00290295569722393	-0.00415894748132643	-0.0046423597922525	-0.00450770852463742	-0.00390950957311649	-0.00300227883232498	-0.00194053219689818
-1	-0.0136009204168619	0.000725853059399442	0.00661119857715665	0.00508815887062542	0.00113961236785872	-0.00184966136231359	-0.00367387518608579	-0.0044994662329436	-0.00449287163237276	-0.00382052851385898	-0.00264887400688802	-0.00114434524094559	0.000526620654482565
-0.9	-0.0121038757923727	0.000469545114509295	0.00541814209280825	0.00372860295985871	-2.24787574556718e-05	-0.00273268512509076	-0.00423172171025745	-0.00469261276759408	-0.00428838255173899	-0.00319205531733053	-0.00157665531900704	0.000384793188593136	0.00251926595083166
-0.8	-0.0106426303776913	0.000256048841587513	0.0043503346268367	0.00256767284351788	-0.000941443506891659	-0.00336893983364121	-0.0045764952697389	-0.00473838708527785	-0.0040288925503512	-0.00262228893505205	-0.000692853509473546	0.00158513645629121	0.00403740369214909
-0.7	-0.00921718417281761	8.53642406340925e-05	0.00340777617924197	0.00160536852160289	-0.00161728188044926	-0.00375842548796494	-0.00470819586453014	-0.00463678918599494	-0.00371440162820938	-0.00211122936702356	2.53142171247504e-06	0.00245668456214864	0.00508103387843488
-0.6	-0.00782753717775172	-4.25086883509633e-05	0.0025904667500241	0.000841689994113788	-0.00204999387812844	-0.00390114208806194	-0.00462682349463117	-0.00438781906974531	-0.00334490978531354	-0.00165887661324504	0.000509499474551	0.00299943750616541	0.00565015650968899
-0.5	-0.0064736893924936	-0.000127569945367655	0.00189840633918306	0.000276637261050539	-0.00223957949992922	-0.00379708963393223	-0.004332378160042	-0.00399147673652899	-0.00292041702166368	-0.00126523067371651	0.000828050649042048	0.00321339528834153	0.00574477158591147
-0.4	-0.00515564081704324	-0.000169819530415984	0.00133159494671885	-8.97896775868453e-05	-0.0021860387458516	-0.00344626812557579	-0.00382485986076262	-0.00344776218634598	-0.00244092333725978	-0.000930291548437951	0.000958184945185612	0.003098557908677	0.00536487910710229
-0.3	-0.00387339145140065	-0.00016925744349595	0.00089003257263148	-0.000257590821798368	-0.00188937161589558	-0.00284867756299264	-0.00310426859679303	-0.00275667541919626	-0.00190642873210187	-0.000654059237409374	0.000899902362981696	0.00265492536717182	0.00451047907326146
-0.2	-0.00262694129556582	-0.000125883684607551	0.00057371921692095	-0.000226766171584024	-0.00134957811006115	-0.00200431794618277	-0.00217060436813323	-0.00191821643507985	-0.00131693320618993	-0.000436533740630778	0.000653202902430294	0.00188249766382598	0.00318157148438897
-0.0999999999999996	-0.00137535438964883	-5.48388895159879e-05	0.000328934675651402	-7.03512484950997e-05	-0.000644547550526142	-0.000985198668506582	-0.00108082636742785	-0.000966433992869821	-0.000677024890412385	-0.000247602405635421	0.000286830115881189	0.000891269328557563	0.00153071188681382
0	0	0	0	0	0	0	0	0	0	0	0	0	0
0.100000000000001	0.00150664072187592	3.58520513142744e-05	-0.000422951784586032	-2.91271114460747e-05	0.00056975834192096	0.000938051846482394	0.00106141284340542	0.00097483169092409	0.000713298747272468	0.000311804370684612	-0.00019466108060542	-0.000771107248363569	-0.00138254377435578
0.2	0.00314456777597892	5.27172644268346e-05	-0.00093992067810669	-0.000157732582833327	0.00106472747523673	0.00182895687094058	0.00210341216278839	0.00195806107990243	0.00146287135140501	0.000687810706418412	-0.000297153125935064	-0.00142205241653313	-0.00261691943625348
0.3	0.004913781162309	5.05956393376809e-05	-0.00155090668056198	-0.000385816414161756	0.00148490739994731	0.00267271507337458	0.00312599795814892	0.00294968816693504	0.00224871781239763	0.0011280190072014	-0.000307476135988937	-0.00195283550450869	-0.00370312698569314
0.4	0.00681428088086617	2.94871760468113e-05	-0.0022559097919519	-0.000713378605431367	0.00183029811605269	0.00346932645378438	0.00412917022948701	0.0039497129520219	0.00307083813025033	0.00163242927303358	-0.000225630110767034	-0.00236345651229024	-0.00464116642267473
0.5	0.00884606693165043	-1.06081254457711e-05	-0.00305493001227645	-0.00114041915664216	0.00210089962355289	0.00421879101216998	0.00511292897680267	0.00495813543516303	0.0039292323049631	0.00220104150391496	-5.16150502693557e-05	-0.00265391543987778	-0.00543103774719826
0.600000000000001	0.0110091393146618	-6.9690265140068e-05	-0.00394796734153563	-0.00166693806779412	0.0022967119224479	0.00492110874853138	0.00607727420009588	0.00597495561635841	0.00482390033653596	0.00283385569984552	0.000214569045504095	-0.00282421228727132	-0.00607274095926373
0.700000000000001	0.0133034980299002	-0.000147759243036081	-0.00493502177972944	-0.00229293533888727	0.00241773501273772	0.00557627966286859	0.00702220589936666	0.00700017349560805	0.00575484222496889	0.00353087186082527	0.000572922176553322	-0.00287434705447086	-0.00656627605887115
0.800000000000001	0.0157291430773657	-0.000244815059133807	-0.00601609332685789	-0.00301841096992159	0.00246396889442235	0.00618430375518159	0.00794772407461499	0.00803378907291196	0.0067220579702619	0.00429208998685422	0.00102344434287832	-0.00280431974147638	-0.0069116430460205
0.9	0.0182860744570583	-0.000360857713433247	-0.00719118198292094	-0.00384336496089708	0.0024354135675018	0.0067451810254704	0.00885382872584088	0.00907580234827011	0.00772554757241498	0.00511751007793234	0.00156613554447909	-0.00261413034828792	-0.0071088419207118
1	0.020974292168978	-0.000495887205934401	-0.00846028774791865	-0.00476779731181376	0.00233206903197605	0.00725891147373501	0.00974051985304433	0.0101262133216825	0.00876531103142814	0.00600713213405967	0.00220099578135564	-0.00230377887490544	-0.00715787268294503
1.1	0.0237937962131247	-0.000649903536637273	-0.00982341062185098	-0.00579170802267162	0.00215393528784511	0.00772549509997542	0.0106077974562253	0.0111850219931492	0.00984134834730138	0.00696095615523618	0.00292802505350796	-0.00187326532132895	-0.00705873533272019
1.2	0.0267445865894986	-0.000822906705541856	-0.0112805506047179	-0.00691509709347066	0.00190101233510898	0.00814493190419164	0.0114556615353839	0.0122522283626702	0.0109536595200347	0.00797898214146189	0.00374722336093605	-0.00132258968755846	-0.00681142987003731
1.3	0.0298266632980995	-0.00101489671264815	-0.0128317076965195	-0.00813796452421087	0.00157330017376766	0.00851722188638366	0.01228411209052	0.0133278324302454	0.0121022445496281	0.00906121009273678	0.00465859070363992	-0.000651751973593967	-0.00641595629489637
1.4	0.0330400263389276	-0.00122587355795616	-0.0144768818972558	-0.00946031031489226	0.00117079880382116	0.00884236504655148	0.0130931491216337	0.0144118341958748	0.0132871034360816	0.0102076400090609	0.00566212708161957	0.000139247820564535	-0.00587231460729736
1.5	0.0363846757119827	-0.00145583724146589	-0.0162160732069266	-0.0108821344655148	0.000693508225269457	0.0091203613846951	0.013882772628725	0.0155042336595585	0.0145082361793951	0.0114182718904341	0.00675783249487498	0.00105040969491704	-0.0051805048072403
1.6	0.0398606114172649	-0.00170478776317733	-0.0180492816255321	-0.0124034369760786	0.000141428438112567	0.00935121090081453	0.0146529826117938	0.0166050308212965	0.0157656427795688	0.0126931057368566	0.00794570694340618	0.00208173364946355	-0.00434052689472517
1.7	0.0434678334547741	-0.00197272512309048	-0.0199765071530722	-0.0140242178465835	-0.000485440557649506	0.00953491359490975	0.0154037790708402	0.0177142256810888	0.0170593232366025	0.0140321415483283	0.00922575042721314	0.00323321968420407	-0.00335238086975199
1.8	0.0472063418245105	-0.00225964932120535	-0.0219977497895469	-0.0157444770770296	-0.00118709876201677	0.00967146946698078	0.0161351620058641	0.0188318182389353	0.0183892775504962	0.0154353793248491	0.0105979629462959	0.00450486779913857	-0.00221606673232074
1.9	0.0510761365264739	-0.00256556035752194	-0.0241130095349563	-0.0175642146674169	-0.00196354617498923	0.00976087851702762	0.0168471314168656	0.019957808494836	0.0197555057212501	0.0169028190664191	0.0120623445006544	0.0058966779942671	-0.000931584482431449
2	0.0550772175606645	-0.00289045823204023	-0.0263222863893003	-0.0194834306177454	-0.00281478279656686	0.00980314074505026	0.0175396873038447	0.021092196448791	0.021158007748864	0.0184344607730384	0.0136188950902887	0.00740865026958963	0.000501065879915919
2.1	0.0592095849270821	-0.00323434294476025	-0.028625580352579	-0.021502124928015	-0.00374080862674971	0.00979825615104869	0.0182128296668013	0.0222349821008003	0.0225967836333381	0.0200303044447068	0.0152676147151987	0.00904078462510618	0.00208188435472134
2.2	0.0634732386257268	-0.00359721449568198	-0.0310228914247922	-0.0236202975982258	-0.00474162366553772	0.00974622473502293	0.0188665585057354	0.0233861654508639	0.0240718333746722	0.0216903500814244	0.0170085033753846	0.0107930810608167	0.00381087094198483
2.3	0.0678681786565986	-0.00397907288480543	-0.0335142196059401	-0.0258379486283778	-0.00581722791293094	0.00964704649697296	0.0195008738206472	0.0245457464989816	0.0255831569728663	0.0234145976831912	0.0188415610708462	0.0126655395767213	0.00568802564170636
2.4	0.0723944050196974	-0.00437991811213058	-0.0360995648960226	-0.028155078018471	-0.00696762136892935	0.00950072143689881	0.0201157756115365	0.0257137252451537	0.0271307544279206	0.0252030472500072	0.0207667878015836	0.0146581601728198	0.00771334845388598
2.5	0.0770519177150234	-0.00479975017765744	-0.0387789272950397	-0.0305716857685053	-0.00819280403353293	0.00930724955480046	0.0207112638784033	0.02689010168938	0.0287146257398349	0.0270556987818724	0.0227841835675967	0.0167709428491123	0.00988683937852363
2.6	0.0818407167425765	-0.00523856908138603	-0.0415523068029916	-0.0330877718784809	-0.00949277590674172	0.0090666308506779	0.0212873386212477	0.0280748758316606	0.0303347709086093	0.0289725522787867	0.0248937483688857	0.0190038876055989	0.0122084984156194
