# Supplementary material for: Maternal preconceptional and prenatal exposure to El Niño Southern Oscillation levels and child mortality: a multi-country study
Source: Nat Commun. 2024 Jul 17;15:6034. doi: 10.1038/s41467-024-50467-x (PMC11254917; doi:10.1038/s41467-024-50467-x)
Supplement: Supplementary file 4 — Source data [file 41467_2024_50467_MOESM4_ESM.zip › Source Data/Figure 2/ESPI 0_59_lagest.csv]

	lag0	lag1	lag2	lag3	lag4	lag5	lag6	lag7	lag8	lag9	lag10	lag11	lag12
-2	-0.0482692436301404	-0.0610124194218978	-0.0693217679164898	-0.0726329893489901	-0.0719984498217333	-0.0682648002058503	-0.0618621092127035	-0.0531716684676164	-0.0425747695959122	-0.0304527042229145	-0.0171867639739465	-0.00315824047433176	0.0112515746506064
-1.9	-0.0456277001858814	-0.0548038305414547	-0.0608359183739182	-0.063220844840978	-0.0625592709018655	-0.0593649335706467	-0.0539727489493926	-0.0466966952223941	-0.0378507505739418	-0.0277488931883265	-0.016705101249839	-0.00503335294276998	0.00695237354858978
-1.8	-0.0430106378108791	-0.0489335774245084	-0.0528876795326865	-0.0544275325737153	-0.0537449931718755	-0.0510521094183602	-0.0465965272619377	-0.0406300607601664	-0.0334045239706042	-0.0251717309508095	-0.0161834957583403	-0.00669163245075479	0.00305204491438888
-1.7	-0.0404180565051335	-0.043401660071059	-0.0454770513927946	-0.0462530525472018	-0.0455556166317634	-0.0433263277489908	-0.0397334441503389	-0.0349717650809333	-0.0292360897858996	-0.0227212175103634	-0.0156219474994504	-0.00813307899828617	-0.000449411251996304
-1.6	-0.0378499562686446	-0.0382080784811065	-0.0386040339542426	-0.0386974047614376	-0.037991141281529	-0.0361875885625385	-0.0333834996145961	-0.0297218081846948	-0.0253454480198278	-0.0203973528669883	-0.0150204564731693	-0.00935769258536413	-0.00355199495056579
-1.5	-0.0353063371014124	-0.0333528326546508	-0.0322686272170305	-0.0317605892164227	-0.0310515671211725	-0.0296358918590034	-0.0275466936547092	-0.0248801900714508	-0.0217325986723889	-0.018200137020684	-0.0143790226794971	-0.0103654732119887	-0.00625570618131957
-1.4	-0.0327871990034368	-0.028835922591692	-0.0264708311811582	-0.0254426059121572	-0.0247368941506938	-0.0236712376383854	-0.0222230262706785	-0.0204469107412015	-0.0183975417435828	-0.0161295699714507	-0.0136976461184336	-0.0111564208781598	-0.00856054494425763
-1.3	-0.0302925419747179	-0.02465734829223	-0.0212106458466258	-0.0197434548486409	-0.019047122370093	-0.0182936259006845	-0.0174124974625038	-0.0164219701939468	-0.0153402772334097	-0.0141856517192884	-0.012976326789979	-0.0117305355838775	-0.01046651123938
-1.2	-0.0278223660152557	-0.0208171097562649	-0.0164880712134333	-0.0146631360258739	-0.0139822517793699	-0.0135030566459008	-0.0131151072301851	-0.0128053684296867	-0.0125608051418694	-0.0123683822641969	-0.0122150646941331	-0.0120878173291418	-0.0119736050666866
-1.1	-0.0253766711250502	-0.0173152069837967	-0.0123031072815806	-0.0102016494438562	-0.00954228237852474	-0.00929952987403413	-0.0093308555737224	-0.00959710544842115	-0.010059125468962	-0.0106777616061764	-0.0114138598308961	-0.0122282661139527	-0.0130818264261776
-1	-0.0229554573041013	-0.0141516399748253	-0.00865575405106774	-0.00635899510258779	-0.00572721416755735	-0.00568304558508462	-0.00605974249311576	-0.00679718125015021	-0.00783523821468742	-0.00911378974522684	-0.0105727122002679	-0.0121518819383101	-0.0137911753178528
-0.9	-0.0205587245524091	-0.0113264087293508	-0.00554601152189476	-0.00313517300206866	-0.00253704714646776	-0.00265360377905222	-0.00330176798836513	-0.00440559583487385	-0.00588914337904574	-0.00767646668134817	-0.00969162180224852	-0.0118586648022141	-0.0141016517417124
-0.8	-0.0181864728699736	-0.00883951324737313	-0.00297387969406169	-0.000530183142298872	2.82186847439478e-05	-0.000211204455936997	-0.00105693205947058	-0.00242234920259212	-0.00422084096203696	-0.00636579241454046	-0.00877058863683793	-0.0113486147056647	-0.0140132556977562
-0.7	-0.0158387022567948	-0.00669095352889234	-0.000939358567568468	0.00145597447672164	0.00196858332607785	0.00164415238426112	0.000674765293567965	-0.000847441353304965	-0.00283033096366105	-0.00518176694480366	-0.00780961270403615	-0.0106217316486619	-0.0135259871859843
-0.6	-0.0135154127128726	-0.00488072957390841	0.000557551857584886	0.00282329985499285	0.00328404677753394	0.0029124667415421	0.00189332407075047	0.000319127712987585	-0.00171761338391802	-0.00412439027213779	-0.00680869400384319	-0.00967801563120567	-0.0126398462063967
-0.5	-0.0112166042382072	-0.00340884138242134	0.00151685158139839	0.00357179299251477	0.0039746090391122	0.00359373861590598	0.00259874427207696	0.00107735799628555	-0.000882688222807849	-0.00319366239654284	-0.00576783253625903	-0.00851746665329601	-0.0113548327589934
-0.4	-0.00894227683279837	-0.00227528895443113	0.00193854060387202	0.00370145388928739	0.00404027011081264	0.00368796800735271	0.0027910258975474	0.00142724949658891	-0.000325555480330562	-0.00238958331801883	-0.00468702830128368	-0.00714008471493293	-0.00967094684377438
-0.3	-0.00669243049664626	-0.00148007228993778	0.00182261892500579	0.00321228254531072	0.00348102999263526	0.00319515491588233	0.00247016894716183	0.00136880221389769	-4.6215156486148e-05	-0.00171215303656574	-0.00356628129891715	-0.00554586981611644	-0.00758818846073966
-0.2	-0.00446508345526656	-0.00099837035592217	0.00120773426404988	0.002147725931228	0.00233984721013539	0.0021551551576731	0.00167085712426564	0.000929753964333737	-2.53534677018575e-05	-0.00115166431742041	-0.00240637773040118	-0.00374669285222343	-0.00512980882846641
-0.1	-0.00223657178802631	-0.000533800814203156	0.000555370290435457	0.00102657449126494	0.00112967979528113	0.00104387801417738	0.00080724068144408	0.00044131573302831	-3.23488951228517e-05	-0.000592205267062327	-0.00121670544684304	-0.0018843014985179	-0.00257344548613985
0	0	0	0	0	0	0	0	0	0	0	0	0	0
0.1	0.00224463190881238	0.00060303208668729	-0.000458376607256495	-0.000931997542566821	-0.00104919217570801	-0.000976478884859044	-0.000750864920066609	-0.000394193234751198	7.16932176666924e-05	0.000624951483766566	0.00124373861012793	0.00190621164333028	0.00259052762995313
0.2	0.00449732393841083	0.00127529544585872	-0.000819759531334025	-0.00176941813643552	-0.00201789673184289	-0.00188555864039975	-0.00144535407875574	-0.000741263971225281	0.000182730757877228	0.00128264918423737	0.00251451038354075	0.00383433343147294	0.00519813740371954
0.3	0.00675807608879534	0.00201679007751427	-0.0010841487722326	-0.00251226178160612	-0.00290611366840466	-0.00272723926662213	-0.00208346747606741	-0.00104121220942226	0.000333112620631601	0.00197309310141242	0.00381231532023846	0.00578436536442798	0.00782282932129925
0.4	0.00902688835996591	0.00282751598165397	-0.0012515443299522	-0.00316052847807857	-0.00371384298539329	-0.00350152076352615	-0.0026652051120016	-0.00129403794934211	0.000522838805929822	0.00269628323529171	0.00513715342022106	0.00775630744219539	0.0104646033826922
0.5	0.0113037607519226	0.0037074731582778	-0.00132194620449285	-0.00371421822585294	-0.00444108468280882	-0.00420840313111187	-0.00319056698655833	-0.00149974119098486	0.000751909313771876	0.00345221958587524	0.00648902468348856	0.00975015966477519	0.0131234595878985
0.6	0.0135886932646653	0.00465666160738576	-0.00129535439585454	-0.00417333102492918	-0.00508783876065122	-0.00484788636937924	-0.00365955309973758	-0.0016583219343505	0.00102032414415778	0.00424090215316301	0.00786792911004095	0.0117659220321674	0.015799397936918
0.7	0.0158816858981941	0.00567508132897786	-0.00117176890403726	-0.00453786687530729	-0.00565410521892049	-0.00541997047832827	-0.00407216345153936	-0.00176978017943902	0.00132808329708752	0.00506233093715501	0.00927386669987823	0.0138035945443719	0.0184924184297509
0.8	0.0181827386525089	0.0067627323230541	-0.000951189729041017	-0.0048078257769873	-0.00613988405761664	-0.00592465545795897	-0.00442839804196367	-0.00183411592625043	0.0016751867725611	0.00591650593785126	0.0107068374530004	0.0158631772013889	0.021202521066397
0.9	0.0204918515276098	0.00791961458961447	-0.00063361687086581	-0.00498320772996919	-0.00654517527673967	-0.00636194130827132	-0.0047282568710105	-0.00185132917478473	0.00206163457057853	0.00680342715525176	0.0121668413694075	0.0179446700032182	0.0239297058468564
1	0.0228090245234968	0.00914572812865897	-0.000219050329511644	-0.00506401273425296	-0.00686997887628958	-0.00673182802926535	-0.00497173993867987	-0.00182141992504191	0.00248742669113979	0.00772309458935649	0.0136538784490994	0.0200480729498599	0.026673972771129
1.1	0.0251342576401699	0.0104410729401876	0.00029250989502148	-0.0050502407898386	-0.00711429485626637	-0.00703431562094104	-0.00515884724497177	-0.00174438817702198	0.0029525631342449	0.00867550824016546	0.0151679486920763	0.0221733860413139	0.029435321839215
1.2	0.027467550877629	0.0118056490242004	0.00090106380273357	-0.00494189189672614	-0.00727812321667003	-0.0072694040832984	-0.00528957878988619	-0.00162023393072494	0.00345704389989385	0.00966066810767867	0.016709052098338	0.0243206092775804	0.0322137530511142
1.3	0.0298089042358741	0.0132394563806973	0.00160661139362461	-0.00473896605491558	-0.00736146395750059	-0.00743709341633743	-0.00536393457342316	-0.0014489571861508	0.00400086898808663	0.0106785741918961	0.0182771886678847	0.0264897426586592	0.0350092664068268
1.4	0.0321583177149054	0.0147424950096783	0.00240915266769463	-0.00444146326440689	-0.00736431707875801	-0.00753738362005811	-0.00538191459558263	-0.00123055794329953	0.00458403839882326	0.0117292264928178	0.0198723584007162	0.0286807861845504	0.0378218619063526
1.5	0.0345157913147227	0.0163147649111435	0.0033086876249436	-0.00404938352520006	-0.0072866825804423	-0.00757027469446046	-0.00534351885636465	-0.000965036202171158	0.00520655213210374	0.0128126250104437	0.0214945612968326	0.030893739855254	0.0406515395496917
1.6	0.0368813250353261	0.0179562660850928	0.00430521626537154	-0.00356272683729514	-0.00712856046255348	-0.00753576663954448	-0.00524874735576918	-0.000652391962765663	0.00586841018792804	0.0139287697447739	0.0231437973562339	0.03312860367077	0.0434982993368441
1.7	0.0392549188767156	0.0196669985315263	0.00539873858897845	-0.00298149320069208	-0.00688995072509153	-0.00743385945531015	-0.00509760009379624	-0.00029262522508306	0.00656961256629621	0.0150776606958083	0.0248200665789201	0.0353853776310983	0.0463621412678097
1.8	0.0416365728388911	0.0214469622504439	0.00658925459576429	-0.00230568261539092	-0.00657085336805648	-0.0072645531417575	-0.00489007707044586	0.000114264010876649	0.0073101592672082	0.016259297863547	0.0265233689648912	0.037664061736239	0.0492430653425887
1.9	0.0440262869218527	0.0232961572418456	0.00787676428572913	-0.00153529508139165	-0.00617126839144827	-0.0070278476988865	-0.00462617828571797	0.000568275745113487	0.00809005029066404	0.0174736812479899	0.0282537045141472	0.0399646559861921	0.0521410715611809
2	0.0464240611256003	0.0252145835057314	0.00926126765887292	-0.000670330598694238	-0.00569119579526697	-0.00672374312669717	-0.00430590373961263	0.00106940997762743	0.00890928563666372	0.018720810849137	0.0300110732266881	0.0422871603809576	0.0550561599235864
2.1	0.048829895450134	0.0272022410421014	0.0107427647151957	0.000289210832701266	-0.00513063557951254	-0.00635223942518952	-0.00392925343212982	0.00161766670841847	0.00976786530520724	0.0200006866669884	0.0317954751025138	0.0446315749205355	0.0579883304298052
2.2	0.0512437898954538	0.0292591298509555	0.0123212554546974	0.00134332921279488	-0.00448958774418499	-0.00591333659436353	-0.00349622736326952	0.00221304593748663	0.0106657892962946	0.021313308701544	0.0336069101416245	0.0469978996049257	0.0609375830798373
2.3	0.0536657444615597	0.0313852499322938	0.013996739877378	0.00249202454158662	-0.00376805228928431	-0.00540703463421919	-0.00300682553303177	0.00285554766483192	0.0116030576099258	0.0226586769528039	0.0354453783440201	0.0493861344341283	0.0639039178736826
2.4	0.0560957591484516	0.0335806012861162	0.0157692179832377	0.0037352968190765	-0.00296602921481051	-0.00483333354475652	-0.00246104794141653	0.00354517189045431	0.0125796702461009	0.024036791420768	0.0373108797097005	0.0517962794081433	0.0668873348113413
2.5	0.0585338339561296	0.0358451839124227	0.0176386897722763	0.00507314604526448	-0.00208351852076359	-0.00419223332597553	-0.00185889458842384	0.0042819186143538	0.0135956272048197	0.0254476521054363	0.0392034142386658	0.0542283345269707	0.0698878338928132
2.6	0.0609799688845936	0.0381789978112134	0.0196051552444938	0.00650557222015057	-0.00112052020714356	-0.00348373397787619	-0.00120036547405368	0.0050657878365304	0.0146509284860825	0.0268912590068089	0.0411229819309161	0.0566822997906105	0.0729054151180984
2.7	0.0634341639338438	0.0405820429824882	0.0216686143998904	0.0080325753437348	-7.70342739503753e-05	-0.0027078355004585	-0.000485460598306012	0.00589677955698416	0.015745574089889	0.0283676121248857	0.0430695827864512	0.0591581751990626	0.0759400784871969
2.8	0.06589641910388	0.0430543194262471	0.0238290672384658	0.00965415541601711	0.0010469392788159	-0.00186453789372251	0.000285820038819085	0.00677489377571499	0.0168795640162394	0.0298767114596668	0.0450432168052712	0.0616559607523271	0.0789918240001087
2.9	0.0683667343947022	0.0455958271424902	0.0260865137602203	0.0113703124369976	0.0022514004511553	-0.000953841157668165	0.00111347643732169	0.00770013049272295	0.0180528982651337	0.0314185570111521	0.0470438839873761	0.064175656450404	0.0820606516568338
3	0.0708451098063105	0.0482065661312174	0.0284409539651537	0.0131810464066761	0.00353634924306783	2.4254707704508e-05	0.00199750859720176	0.00867248970800802	0.0192655768365718	0.0329931487793416	0.0490715843327659	0.0667172622932933	0.0851465614573721
3.1	0.0733315453387049	0.0508865363924287	0.0308923878532661	0.0150863573250528	0.00490178565455348	0.00106974970239553	0.00293791651845926	0.00969197142157018	0.0205175997305537	0.0346004867642354	0.0511263178414406	0.0692807782809949	0.0882495534017237
3.2	0.0758260409918854	0.0536357379261242	0.0334408154245574	0.0170862451921276	0.00634770968561226	0.00218264382640487	0.00393470020109428	0.0107585756334095	0.0218089669470795	0.0362405709658334	0.0532080845134002	0.0718662044135089	0.0913696274898886
3.3	0.0783285967658519	0.0564541707323038	0.0360862366790277	0.0191807100079005	0.00787412133624414	0.00336293707973253	0.00498785964510673	0.0118723023435259	0.0231396784861491	0.0379134013841357	0.0553168843486447	0.0744735406908353	0.0945067837218668
3.4	0.0808392126606044	0.0593418348109675	0.0388286516166769	0.0213697517723715	0.00948102060644917	0.00461062946237856	0.00609739485049667	0.0130331515519194	0.0245097343477626	0.0396189780191422	0.057452717347174	0.0771027871129741	0.0976610220976583
3.5	0.0833578886761432	0.0622987301621154	0.0416680602375051	0.0236533704855407	0.0111684074962273	0.00592572097434292	0.00726330581726411	0.01424112325859	0.0259191345319199	0.0413573008708529	0.0596155835089883	0.0797539436799253	0.100832342617263
3.6	0.0858846248124678	0.0653248567857474	0.0446044625415123	0.0260315661474079	0.0129362820055786	0.00730821161562562	0.00848559254540897	0.0154962174635378	0.027367879038621	0.0431283699392679	0.0618054828340875	0.0824270103916888	0.104020745280681
3.7	0.0884194210695786	0.0684202146818636	0.0476378585286985	0.0285043387579733	0.0147846441345029	0.00875810138622665	0.00976425503493134	0.0167984341667626	0.028855967867866	0.0449321852243871	0.0640224153224715	0.0851219872482648	0.107226230087912
