# Supplementary material for: Maternal preconceptional and prenatal exposure to El Niño Southern Oscillation levels and child mortality: a multi-country study
Source: Nat Commun. 2024 Jul 17;15:6034. doi: 10.1038/s41467-024-50467-x (PMC11254917; doi:10.1038/s41467-024-50467-x)
Supplement: Supplementary file 4 — Source data [file 41467_2024_50467_MOESM4_ESM.zip › Source Data/Figure 2/ESPI 0_59_lagse.csv]

	lag0	lag1	lag2	lag3	lag4	lag5	lag6	lag7	lag8	lag9	lag10	lag11	lag12
-2	0.0231112556913184	0.0130916207112568	0.0150480438069565	0.0126160353610236	0.010064206636187	0.0102796743146338	0.01085694009631	0.0106854679065407	0.00985768572027682	0.00916133053728059	0.00981563245853487	0.0123949756410639	0.0163386720799917
-1.9	0.0202906732546929	0.0113858796113647	0.0131810695051433	0.0110343294407598	0.00874388826212209	0.00892404716025448	0.00944051668243272	0.00929669125852846	0.00856912470193425	0.00795166178194778	0.00852529129962085	0.0107973365243209	0.0142661773054398
-1.8	0.017712280311265	0.00980994209067612	0.0114678261894907	0.00957982206846882	0.00752205253224603	0.00767021885596029	0.00813332073015956	0.00801544865977054	0.00737809899285931	0.0068298029707266	0.00732803405774671	0.00932025568051525	0.0123565904320092
-1.7	0.015381664928194	0.00836616799074971	0.00991174893766758	0.00825525034965197	0.00640026823328135	0.0065198947699249	0.00693749949465565	0.00684388954607119	0.00628632846427073	0.00579684654583844	0.00622495082600525	0.00796578529462212	0.010613226167545
-1.6	0.0133051492736761	0.00705782354144457	0.00851701484374074	0.00706406736433997	0.00538075177315189	0.0054754910464289	0.00585600619107823	0.00578494774315811	0.0052962113118838	0.00485437194763627	0.00521761421193902	0.00673673939676227	0.00904041268360689
-1.5	0.011489151342718	0.00588944782348372	0.00728842028505695	0.00601047261994465	0.00446667685579121	0.00454047588856871	0.00489290131323963	0.00484261453566286	0.0044111155223132	0.00400471899143038	0.00430834954714106	0.00563698815383116	0.00764369102237113
-1.4	0.00993862327328414	0.00486727344751045	0.00623081122682011	0.00509916498459196	0.003662602798307	0.00371983787467693	0.00405365863419626	0.00402218811741846	0.00363573763861591	0.00325142764049678	0.00350067169314967	0.00467178767732491	0.00642979965091695
-1.3	0.00865401311757984	0.00399945726389417	0.00534761266226694	0.00433442995272827	0.00297494174751597	0.00302057881237291	0.00334520612359235	0.00333021491549506	0.00297637345077975	0.00259990303715942	0.00279995592455498	0.00384794908940747	0.00540597695945955
-1.2	0.00762653297780621	0.00329532118224412	0.00463793927975181	0.00371797129110213	0.00241201285259346	0.00245168787368772	0.00277492812885234	0.00277336654113904	0.0024405262948889	0.00205820282006658	0.00221427720297331	0.00317322568976929	0.00457767251016826
-1.1	0.00683278317477235	0.00276179784858739	0.00409231816822361	0.00324510400596298	0.00198225062741382	0.00202193901919421	0.00234711864605452	0.00235489091652188	0.00203442597992719	0.00163704283224029	0.00175463040512824	0.00265351953678784	0.00394357629082133
-1	0.00623164850409547	0.00239512953706805	0.00368865445791383	0.00290027384891999	0.00168796255675753	0.00173273440828529	0.00205580889959521	0.00206789253682346	0.00175662967941116	0.0013458757027842	0.00143153766128883	0.00228625758863307	0.00348832011963243
-0.9	0.00576667375929642	0.00217058279219864	0.00339163513551104	0.00265501705787763	0.0015146747933506	0.0015668168303453	0.00187736018138794	0.00188884765985701	0.00158937975942526	0.00118072260263112	0.0012431385741245	0.00205155097366057	0.00317713580025732
-0.8	0.0053739535084306	0.00204105776380461	0.00315744590378591	0.00247132037659908	0.00142598969577713	0.00148434928097401	0.00177139400788305	0.00177892264734733	0.00149666576388485	0.00111099466886446	0.00116012108114522	0.00190948540098518	0.00295876415852927
-0.7	0.00499153539229626	0.00195019160680237	0.00294147788773212	0.00230903891347109	0.00137412879600625	0.0014354740962317	0.00169211994042123	0.00169445429893469	0.00143456035430024	0.0010867170177273	0.00113042225089235	0.00180978665622842	0.00277657994108822
-0.6	0.0045659980001146	0.0018481517800258	0.00270460955252439	0.00213259777589759	0.00131617266966179	0.00137678831817924	0.00160000294974972	0.00159758797390888	0.00136424450681287	0.00106100833273981	0.0011030075803498	0.00170593224925154	0.0025799135639448
-0.5	0.00405487458688083	0.0016983866285098	0.00241588826706189	0.00191403079341501	0.00122136729580824	0.00127772965275196	0.00146617173561543	0.0014604084858953	0.00125752657651034	0.00100154793820001	0.0010419816173535	0.00156261272369619	0.00232939467313299
-0.4	0.00342615858125489	0.00147656845207282	0.00205237414583846	0.0016329229164172	0.00106999604678612	0.00111884513968431	0.00127129851807598	0.00126402596978689	0.00109588082678012	0.000888933856059696	0.000925691516886562	0.00135580623844122	0.0019968937374488
-0.3	0.00265675738161407	0.00116723213988264	0.00159786392241906	0.00127510826803134	0.000849987543456652	0.00088823740727067	0.00100298837805911	0.000996213369647911	0.000867678009430257	0.000712011846605643	0.000741709399022746	0.00107005220435085	0.00156332083556176
-0.2	0.00174525084237035	0.000769079902702063	0.00105070748179211	0.000838945901958038	0.000560494847814741	0.00058539047885992	0.000660486115980521	0.000656116209378866	0.000572058378834163	0.000470209541804108	0.000489132646444209	0.000703462313576098	0.00102645677445824
-0.1	0.000844901763290321	0.000371241126802357	0.000508613402848112	0.000405982865629628	0.000270402337680014	0.000282250803450242	0.000318814657264758	0.00031689027367246	0.000276243212761717	0.000226662759728195	0.000235268364885196	0.000338673800320981	0.000494770645716694
0	0	0	0	0	0	0	0	0	0	0	0	0	0
0.1	0.000791514496166544	0.000345198588231301	0.000476278795684699	0.000379897878011182	0.000251133646681785	0.000261783316709337	0.000296505579397254	0.000295117407771768	0.000257132096424546	0.000210098114995235	0.000217027918964201	0.000313234136625288	0.000458953231771476
0.2	0.00153198895787139	0.000664996710848564	0.000921529920073667	0.000734733088048045	0.000483487278643268	0.00050358904238686	0.000571335359327499	0.000569110877407435	0.000495684988790773	0.000404003345802021	0.00041623317812368	0.000601817810645469	0.000883365228292215
0.3	0.00222409631390383	0.000960138791853038	0.00133724354561032	0.00106567319881709	0.000697628849321209	0.000725988292939685	0.000825222914685003	0.000822729823627832	0.000716273771860674	0.000582149738311586	0.000598108556195384	0.000866675633717249	0.00127472094740795
0.4	0.00287087641030277	0.00123148969590057	0.00172511740795169	0.00137405086915221	0.000894219816436189	0.000929648501546658	0.00105901923412707	0.00105684066672621	0.000919610767045619	0.000745045462225007	0.000763237196994686	0.00110889254880383	0.0016347491809581
0.5	0.00347577881389896	0.00148005583919862	0.00208708261291702	0.0016613850867449	0.00107403176401064	0.00111535123565154	0.00127371238399947	0.00127244561115578	0.00110652164815817	0.000893286891383406	0.000912311154212209	0.00132974265688345	0.00196546188118723
0.6	0.00404270536659092	0.00170700956616151	0.00242533007641266	0.00192940318058128	0.00123796560087344	0.0012840130185357	0.00147044975670496	0.00147070363282497	0.00127796369179854	0.00102757521513379	0.00104615357210759	0.00153072192080715	0.00226919711778178
0.7	0.00457604977088241	0.00191371687085688	0.00274233626142782	0.00218006258833757	0.00138707337093144	0.0014367093131931	0.00165056270530837	0.00165295337815065	0.00143504601488847	0.00114873579763616	0.00116574486210777	0.00171358423008143	0.00254866420638924
0.8	0.00508073045399763	0.0021017682400484	0.00304088627439162	0.00241557086195886	0.00152258244577546	0.0015747015728154	0.00181559298578715	0.00182073730054725	0.00157905136997943	0.00125774033622264	0.00127225297206618	0.00188037952153123	0.00280698837291901
0.9	0.00556221188315262	0.00227301189645082	0.00332409170489191	0.00263840181665535	0.00164592143691436	0.0016994668195499	0.00196731985987755	0.00197582581944047	0.00171145863108147	0.00135573155745041	0.0013670673217002	0.00203349147887152	0.00304775076168468
1	0.00602650858436247	0.00242958796272274	0.00359539992457349	0.00285130513452491	0.00175874651086528	0.00181272850853728	0.00210778592335228	0.0021202395681905	0.00183396449194518	0.00144404966325926	0.00145183506509167	0.00217567074679299	0.00327501774784112
1.1	0.00648016565151068	0.00257396099964308	0.00385859105457924	0.0030573062438814	0.00186296588039276	0.00191648640323161	0.00223931872437538	0.00225626692677842	0.00194850211526813	0.00152425892933072	0.0015284969050134	0.00231005768903804	0.00349335166016845
1.2	0.00693020990206563	0.00270894700092803	0.00411775868444246	0.00325969309097473	0.00196075909869155	0.00201304181606096	0.00236454411346339	0.00238647311511353	0.00205725357396083	0.00159817171895359	0.00159931765461416	0.0024401868338215	0.00370779372176741
1.3	0.00738406742100572	0.0028377293750924	0.00437727093621989	0.0034619867284775	0.00205458653187275	0.00210501296305837	0.00248638624326684	0.0025136963691006	0.00216265207153263	0.00166786574804144	0.00166690425411088	0.00256996397041428	0.00392381012353686
1.4	0.00784944626576961	0.00296385703233956	0.00464170984138048	0.00366789368048471	0.00214718334054493	0.00219533366968831	0.0026080486075665	0.00264102648102146	0.00226736940663493	0.0017356889344965	0.00173420155274024	0.00270360741895094	0.00414719462698198
1.5	0.008334187473631	0.00309121700090424	0.00491578931457915	0.00388123991456668	0.00224153199464101	0.00228722787863469	0.00273297101836383	0.00277176169623837	0.00237428437073502	0.00180424507651747	0.00180445502037634	0.00284554839905201	0.00438392660603274
1.6	0.0088460926206575	0.00322397482512379	0.00520425507750094	0.00410588884072734	0.00234080846319976	0.00238415325545704	0.00286475951444795	0.00290934200954039	0.00248642918349135	0.00187635372720048	0.00188113137715112	0.00300029221874334	0.00463999169785279
1.7	0.0093927409470782	0.003366479140345	0.00551177317736993	0.00434564864407649	0.00244830035216664	0.00248971057196565	0.00300709012355976	0.00305726039431027	0.00260691394332734	0.00195497990671772	0.00196779453669863	0.00317225134118785	0.00492118151523641
1.8	0.0099813121732717	0.00352313258533983	0.00584281645454218	0.00460417675165039	0.0025673004529267	0.00260752178554059	0.00316359274015765	0.00321895796561783	0.00273883319633527	0.00204313431050338	0.00206794535291282	0.00336557056433108	0.00523289617268882
1.9	0.0106184314988556	0.00369823884446471	0.00620155959912158	0.00488489056457321	0.0027009854554567	0.00274108783534588	0.00333772682754759	0.00339771340616617	0.00288516322126343	0.00214375194216065	0.00218484656905311	0.00358396972620659	0.00557997554759419
2	0.0113100505323803	0.00389584301788525	0.00659179275365979	0.00519089321070271	0.00285229495621002	0.00289364457865253	0.00353266428380845	0.00359653966370389	0.00304866203814871	0.00225956454764382	0.00232136335842486	0.00383062751721935	0.00596658066087647
2.1	0.0120613726178971	0.00411958679880934	0.00701686099719437	0.00552492094368812	0.00302382797551159	0.00306803866214566	0.00375119490729542	0.00381810071083693	0.0032317850020321	0.00239298664193065	0.00247984924890422	0.0041081210631098	0.00639613647167319
2.2	0.0128768245559662	0.00437259877013739	0.00747963313028937	0.00588931545554838	0.00321777155769937	0.00326664220861061	0.00399566594928366	0.00406465776732477	0.00343662644504655	0.00254603361518845	0.00266209575271112	0.0044184232512191	0.0068713352302575
2.3	0.0137600706618429	0.0046574332796284	0.00798249899250452	0.00628602068125134	0.00343586923029609	0.00349131651436695	0.00426796041875001	0.00433804880154593	0.0036648927759967	0.00272028316111009	0.0028693465736293	0.00476294818692687	0.00739418935469306
2.4	0.0147140607308686	0.00497606110340341	0.00852739108135543	0.00671660057017558	0.0036794286190162	0.00374342382507689	0.00456951144953994	0.00463969916876449	0.00391790642595169	0.00291688087443737	0.0031023618625152	0.00514262838432378	0.00796611721230648
2.5	0.0157411013632115	0.00532990514770896	0.00911582413680905	0.00718227238064187	0.00394936039130405	0.00402387693798896	0.00490134447262843	0.00497065668238036	0.00419663498186622	0.00313658153273169	0.00336151042767549	0.00555800623261129	0.00858804456774943
2.6	0.0168429400969306	0.00571990789100834	0.00974894573843983	0.00768394946405941	0.00424623694491935	0.00433321167159145	0.00526413639863387	0.00533164221987845	0.00450173705483811	0.00337981244850714	0.0036468687153814	0.00600932544170316	0.00926050742390158
2.7	0.018020853302284	0.00614661531690837	0.0104275915533627	0.00822228800492771	0.00457035912608553	0.00467166741928833	0.0056582813907056	0.00572310709072163	0.00483361608885561	0.00364674498201392	0.00395831148861815	0.00649661314584268	0.00998374653862617
2.8	0.0192757310510845	0.0066102639523684	0.0111523401909242	0.00879773334011185	0.004921821648792	0.0050392644232622	0.00608395507380617	0.00614529009191489	0.00519247477802372	0.00393736337686041	0.00429558641115757	0.00701974813958562	0.0107577883993328
2.9	0.0206081545507941	0.00711086152041413	0.0119235641874222	0.0094105628626355	0.00530057126006848	0.00543587091966862	0.00654117196389741	0.0065982695128594	0.00557836505385283	0.0042515243757857	0.00465837056176864	0.00757851429913889	0.0115825109618819
3	0.0220184638069281	0.00764825592071318	0.0127414751105383	0.0100609238044691	0.00570645484889597	0.00586125732444268	0.00702983359630772	0.00708200758631326	0.00599123090249876	0.00458900494547302	0.00504631042694017	0.00817264039993841	0.0124576947584474
3.1	0.0235068147592324	0.00822219068920955	0.0136061619489055	0.0107488652193619	0.0061392570228334	0.00631513743697249	0.00754976683669254	0.00759638661858496	0.006430943098615	0.00494953813513546	0.00545904846081346	0.00880182853580891	0.0133830612010396
3.2	0.0250732262049023	0.00883234737997723	0.0145176227814185	0.0114743642028761	0.00659872807415247	0.00679719820202245	0.00810075309666124	0.00814123716736762	0.00689732615224227	0.00533283856831225	0.00589623955644135	0.00946577356981614	0.0143583003573527
3.3	0.0267176174487735	0.0094783765435016	0.0154757902324972	0.0122373468211102	0.00708460389937422	0.00730712018470769	0.00868254978290248	0.00871635924595797	0.00739017842115655	0.00573861961925431	0.00635756037895268	0.01016417585131	0.0153830904545478
3.4	0.028439837914906	0.0101599194294162	0.0164805514814687	0.0130377044349547	0.00759661957608627	0.00784459093963408	0.00929490548197514	0.00932153776268749	0.00790928659194949	0.00616660431658216	0.00684271389372186	0.0108967490618992	0.0164571111061759
3.5	0.0302396900241258	0.0108766225200261	0.0175317636817582	0.013875306171274	0.00813451816367288	0.00840931318676904	0.00993757030409294	0.00995655339818301	0.00845443573194985	0.00661653173740628	0.00735143080925836	0.0116632246490652	0.0175800519094072
3.6	0.0321169465768268	0.0116281467407404	0.0186292656241803	0.0147500082645642	0.00869805603899519	0.00900100933571001	0.0106103026113453	0.0106211899931507	0.00902541598173226	0.00708816029060413	0.00788346914031539	0.0124633539408531	0.0187516177103752
3.7	0.0340713637447934	0.0124141728500309	0.0197728863979656	0.0156616609160582	0.00928700579926071	0.00961942353297077	0.0113128731227921	0.0113152393412054	0.00962202677524456	0.00758126893742494	0.00843861270343271	0.0132969087348354	0.0199715315262479
