# Supplementary material for: Maternal preconceptional and prenatal exposure to El Niño Southern Oscillation levels and child mortality: a multi-country study
Source: Nat Commun. 2024 Jul 17;15:6034. doi: 10.1038/s41467-024-50467-x (PMC11254917; doi:10.1038/s41467-024-50467-x)
Supplement: Supplementary file 4 — Source data [file 41467_2024_50467_MOESM4_ESM.zip › Source Data/Figure 2/ONI 0_lagse.csv]

	lag0	lag1	lag2	lag3	lag4	lag5	lag6	lag7	lag8	lag9	lag10	lag11	lag12
-1.8	0.0429535904445358	0.0102214965625268	0.021437708842437	0.0176790148740322	0.00840816259853413	0.00622333848666685	0.00836642171483067	0.00907593107786969	0.00787196903190944	0.00584565210053211	0.00632097316041521	0.0108370272656274	0.0169924861284082
-1.7	0.0385367706214728	0.00897357704805481	0.019387443710044	0.015966410383235	0.0074864461695876	0.00545117127533125	0.00746334711833222	0.00814664576917055	0.0070616008244023	0.00514944951715463	0.00542964082227325	0.00947254052671299	0.0150100973970955
-1.6	0.0345091141305022	0.00785812276008779	0.0175103312092471	0.0143994271003226	0.00665986887747153	0.00477858030174034	0.0066656029454619	0.00731961022762677	0.00634200274211561	0.00453832259452936	0.00463611782346659	0.00824788094011712	0.0132249403270424
-1.5	0.0308642277843659	0.00687673788719779	0.015801358313106	0.0129741855629638	0.00592752058090682	0.00420685869707372	0.00597130478543831	0.0065920026488506	0.00571070473660376	0.00401262481415579	0.00394450826770734	0.00716557171218682	0.0116377819293682
-1.4	0.0275914776133578	0.00602969723515951	0.0142534380010494	0.0116850882464151	0.00528706981055285	0.00373506607227499	0.00537624403721518	0.00595889609274762	0.00516330163906631	0.00357094567925592	0.00335918841296529	0.0062273454035899	0.0102474714054115
-1.3	0.0246744742664772	0.00531464993797346	0.0128569324410993	0.0105243906651299	0.00473411926565237	0.00335840578344918	0.00487309746103829	0.00541271663109979	0.00469295071640447	0.00320903455593536	0.00288355134508485	0.00543290107414693	0.00904950831146951
-1.2	0.0220894884407734	0.00472492227509049	0.011599238517741	0.00948181352679095	0.00426156844199567	0.0030667543319391	0.0044508920823721	0.00494291789252853	0.00429008067034113	0.00291882389420877	0.00251741647217717	0.00477799814719675	0.00803422518391983
-1.1	0.019804121741068	0.00424786697527396	0.010464539066133	0.00854428867916611	0.0038591967831656	0.0028442453228127	0.00409503002398162	0.00453605543278415	0.00394248532294888	0.00268807547015238	0.00225334726918603	0.00425216987012732	0.00718496849398493
-1	0.0177766804965981	0.00386410196610235	0.00943382826104804	0.00769594118407178	0.00351371025282833	0.00267054250966576	0.00378803655569023	0.00417635253674165	0.00363588019642388	0.00250106775242154	0.00207391121706489	0.00383698905067984	0.00647701646160605
-0.9	0.0159566819559722	0.00354842438472284	0.00848528593612249	0.00691838375256069	0.00320938273268963	0.00252344303950934	0.00351089798714625	0.00384667682381349	0.00335483115229195	0.00234022874329966	0.00195280860937349	0.00350618912003223	0.00587804376398157
-0.8	0.0142866847883299	0.00327238870816394	0.00759500164603742	0.00619133362603834	0.002929188560068	0.00238162638050338	0.00324459552202691	0.00352969001230028	0.00308381956793363	0.00218807891066952	0.00186008306395643	0.00322823940087582	0.00535042257793848
-0.7	0.0127052282720993	0.0030075479210694	0.00673795794635014	0.00549347545245585	0.00265610933348894	0.00222651547381625	0.00297140523340927	0.00320889077460311	0.0028081813707697	0.00202877405547861	0.00176791511532071	0.00297042079769926	0.00485473576490543
-0.6	0.0111502863552767	0.0027281044468376	0.00588911369819502	0.00480342534145861	0.00237425864404184	0.0020429895559654	0.00267571620555113	0.00286935644170054	0.00251475026430108	0.00184891416232008	0.00165383769136048	0.00270256312912535	0.00435328899372932
-0.5	0.00956251385518959	0.00241232437622588	0.00502441603440428	0.0041006355905918	0.00206960888824385	0.00181926789348737	0.00234435364951681	0.00249813036498595	0.00219217109828136	0.00163769852440804	0.00150118202002783	0.00239921043721513	0.00381261055665872
-0.4	0.00788775255740385	0.00204282330486665	0.00412162361215152	0.00336612685366335	0.00173030084106973	0.00154640561531077	0.00196654336926673	0.00208431701345364	0.00183095172972788	0.00138669107741313	0.00129811447229391	0.00204016913361912	0.00320462615662303
-0.3	0.00607869910295607	0.00160620372662433	0.00316095020611127	0.00258304606064076	0.00134666189198526	0.00121772191037798	0.0015337048928634	0.00161901492265026	0.00142337589254231	0.00108944959822929	0.00103639382809422	0.00161007731797703	0.00250681612959737
-0.2	0.00409653738940689	0.00109263241881021	0.00212592578147857	0.00173737007215105	0.000911200856535059	0.000828387707170004	0.00103934046289537	0.00109534183405808	0.000963499706769647	0.000741249979537904	0.000710388544020208	0.00109777662248949	0.00170210872179352
-0.0999999999999996	0.00199655206453425	0.000527780414130211	0.00104073875570039	0.000849514811715188	0.000441539023718336	0.000399702054552074	0.000504697702043549	0.000533284228014192	0.000469149738360706	0.000359311826638655	0.000341531820679172	0.000529973782521614	0.000825022103645333
0	0	0	0	0	0	0	0	0	0	0	0	0	0
0.100000000000001	0.00188642496941934	0.000487015622767053	0.000994679347235612	0.000809367021779796	0.000410848740358043	0.000367879118378928	0.000472606478768892	0.000502678380024208	0.000442176109408456	0.00033447030250082	0.000311025311117064	0.000488897347965525	0.000769532118839683
0.2	0.00367156043065882	0.000935654064155691	0.00194839794056511	0.00158245797964206	0.000792720168559134	0.000705797799366998	0.000915889758380275	0.000977624661459147	0.000859761952549268	0.000645756219155759	0.000593178324458118	0.00094005825817652	0.00148902122471986
0.3	0.0053652596806295	0.00134871485514898	0.00286670064934128	0.00232351376646728	0.00114758936387227	0.00101595156158186	0.00133298900987273	0.00142805325822151	0.00125542554942576	0.000935764198485632	0.000848430142352659	0.00135738819053985	0.00216468366877045
0.4	0.00697844603346835	0.00172947039827753	0.00375557251460709	0.00303714894535271	0.00147772719673273	0.00130092072444705	0.00172743932320064	0.00185753286914137	0.00163213326495158	0.00120667769158388	0.00107915462853312	0.00174542160811193	0.00280355009645049
0.5	0.00852314466249502	0.00208172665862037	0.00462141847941974	0.00372834602005506	0.00178573348465712	0.00156372248461473	0.00210318618968267	0.00226998958912688	0.00199315565452201	0.00146098183926592	0.00128819952732051	0.00210937150724328	0.00341348143764625
0.600000000000001	0.0100124831016098	0.00240987759104696	0.00547102688204433	0.00440243727753633	0.00207456683466011	0.00180785808737273	0.00246458479862638	0.00266969601598483	0.00234206257562322	0.00170148183114017	0.00147895712370094	0.00245515271386472	0.00400314360156012
0.700000000000001	0.0114606513399228	0.00271894455947525	0.00631151556251648	0.00506507243439738	0.00234756728977344	0.00203734734413274	0.00281637912293064	0.00306124317523057	0.00268270477672357	0.00193131074513015	0.00165542434500328	0.00278936455426858	0.00458192938984637
0.800000000000001	0.0128828134615371	0.00301458933010999	0.00715026067417943	0.00572217109988228	0.00260846682475854	0.00225674020887032	0.00316365652886917	0.00344949305955009	0.00301917976987168	0.00215392211541172	0.00182223693289549	0.0031192187971143	0.00515982002025568
0.9	0.0142949653733135	0.00330308756496581	0.00799480982438512	0.00637986019761304	0.00286138198616319	0.00247109351762536	0.00351177557535641	0.00383951128717382	0.00335578097968306	0.00237306258846868	0.00198465763207271	0.00345240317046611	0.00574718594935156
1	0.0157137374696152	0.00359125048612443	0.00885278281410976	0.00704439788279536	0.00311078297475838	0.00268590168395497	0.00386626780926387	0.00423648172045021	0.00369693091672294	0.00259272119983379	0.00214849713995482	0.00379688020540464	0.00635453669867315
1.1	0.0171561468607873	0.003886286963232	0.0097317647546536	0.00772208698230258	0.00336143470602963	0.00290697456387835	0.00423271835630955	0.00464560751703382	0.00404710124903808	0.00281705428692144	0.00231995267111366	0.00416063465886907	0.00699224000954013
1.2	0.0186393103106952	0.00419560737579173	0.0106391974365913	0.00841918233528895	0.00361830820441174	0.00314026449426515	0.00461663414266211	0.00507200547282279	0.00441072476024948	0.00305028873428231	0.0025053650645223	0.00455139676260765	0.00767023873799585
1.3	0.0201801351186367	0.00452658311688452	0.0115822752808307	0.00914179736452012	0.00388646503447506	0.00339165643663354	0.00502331156722115	0.00552060204885356	0.00479210579481945	0.00329661048560652	0.00271091940702718	0.00497637773852995	0.00839779646611373
1.4	0.02179500948019	0.00488628814639463	0.0125678518934331	0.00989581555149544	0.00417092265804156	0.00366674665408065	0.00545771638144299	0.00599603968087191	0.00519533644772706	0.00356004892483719	0.00294233736480761	0.00544205392312774	0.00918329848287005
1.5	0.0234995152172744	0.00528125675161488	0.0136023622054722	0.0106868121193804	0.0044765133058584	0.00397064157342337	0.00592438696518584	0.00650260070851941	0.00562422521312553	0.003844369566745	0.00320461925544898	0.00595402560658087	0.0100341246824489
1.6	0.0253081836507502	0.00571729071577253	0.0146917635860052	0.0115199901914021	0.00480775158554369	0.00430780590994706	0.00642736845258295	0.00704415380048884	0.0060822431423752	0.00415298667676097	0.00350188254458529	0.00651696001778231	0.0109565982031053
1.7	0.0272343101302998	0.00619933892088186	0.0158414974509836	0.0124001341733844	0.00516872546194785	0.00468197801876133	0.00697018029154694	0.00762412468638564	0.0065724901637858	0.00448890403054006	0.00383731503650503	0.00713461103767771	0.0119560020330159
1.8	0.0292898354558957	0.00673145661978705	0.0170564710614504	0.0133315813820751	0.00556302135216197	0.00509615507683515	0.00755581510913436	0.00824549003829274	0.00709768164533385	0.0048546870360759	0.00421322961632192	0.00780989658603901	0.0130366480742808
1.9	0.0314852946697616	0.00731683601801776	0.0183410576711632	0.0143182112957464	0.00599368799887645	0.00555263696220906	0.00818676325765913	0.00891079105097829	0.00766015307659922	0.00525246437678813	0.00463118688593617	0.00854501034817701	0.0142019801817276
2	0.0338298269512874	0.00795788930086695	0.0196991121097483	0.0153634504745378	0.00646323737295767	0.00605310977071222	0.00886505562894127	0.00962216194731742	0.00826187926341757	0.00568395351825122	0.00509214753809519	0.00934154647542382	0.0154546937414076
2.1	0.0363312356247472	0.00865636168192201	0.0211339983229215	0.0164702903195639	0.00697367585041671	0.0065987486487239	0.00959231716154562	0.0103813682852062	0.00890450377673434	0.00615050251903965	0.00559662388691863	0.0102006213380775	0.0167968578497607
2.2	0.0389960849584579	0.00941345429021232	0.0226486252905182	0.0176413144379242	0.00752655627084213	0.00719032317462606	0.0103698244655013	0.0111898503510536	0.00958937447106582	0.0066531405220111	0.0061448121676459	0.0111229826318994	0.01823003050163
2.3	0.0418298202792306	0.0102299421106329	0.0242454879993942	0.0188787323943059	0.0081230412187254	0.00782829412114067	0.0111985625760894	0.0120487677904694	0.0103175814617391	0.0071926305138319	0.00673669822663671	0.0121091014231712	0.0197553612523263
2.4	0.044836899368393	0.0111062782050563	0.0259267106322434	0.0201844169472621	0.00876396930749835	0.00851289584822753	0.0120792775360335	0.0129590426628114	0.0110899947734015	0.00776951973384615	0.00737213658090137	0.0131592464071559	0.021373679006556
2.5	0.0480209254518483	0.0120426804738115	0.0276940897232955	0.0215599423643372	0.00944991850176755	0.0092442026670639	0.0130125229827124	0.0139213991021381	0.0119072997380317	0.00838418492510764	0.00805090656495883	0.0142735418060268	0.0230855647688396
2.6	0.051384774730047	0.01303920067942	0.0295491356316611	0.0230066219736582	0.010181262839626	0.0100221800494269	0.0139987000453577	0.0149363986022115	0.0127700289933262	0.00903687111999522	0.00877275047718388	0.0154520113157208	0.0248914104863693
