# Supplementary material for: Maternal preconceptional and prenatal exposure to El Niño Southern Oscillation levels and child mortality: a multi-country study
Source: Nat Commun. 2024 Jul 17;15:6034. doi: 10.1038/s41467-024-50467-x (PMC11254917; doi:10.1038/s41467-024-50467-x)
Supplement: Supplementary file 4 — Source data [file 41467_2024_50467_MOESM4_ESM.zip › Source Data/Figure 2/ONI 0_11_lagse.csv]

	lag0	lag1	lag2	lag3	lag4	lag5	lag6	lag7	lag8	lag9	lag10	lag11	lag12
-1.8	0.0320702754452455	0.0076689798025461	0.0160254704328429	0.013210942760146	0.00629476182921642	0.00468327861310306	0.00628274368931803	0.00680953066809828	0.0059071305915424	0.00438974417158761	0.00473558946112857	0.00810513589462903	0.0127061282856231
-1.7	0.0287728431253797	0.00673201678689668	0.0144944501662742	0.0119334161194429	0.00560692568245046	0.00410393420120925	0.00560416260866502	0.00611116214115698	0.0052975657377816	0.00386569880710556	0.0040672481774809	0.00708441784231255	0.011224000715103
-1.6	0.0257692578067968	0.0058949063904048	0.013093578077686	0.0107652370771397	0.00499043490278352	0.00359945371666231	0.00500509809194861	0.00549015048876661	0.00475676078885142	0.0034059342208798	0.00347234852182403	0.00616855965525418	0.0098898403435299
-1.5	0.0230545469198392	0.00515886915575701	0.0118190091113195	0.00970341306282573	0.00444454494064717	0.00317074619140845	0.00448412237317475	0.00494436455860706	0.00428285970227629	0.00301074810546036	0.00295398979930751	0.00535945960863409	0.00870421098649192
-1.4	0.0206204100070077	0.00452410598353404	0.0106653068270503	0.00874363063459812	0.00396741737912669	0.00281701470267667	0.00403803363555959	0.00447005879843884	0.00387252071081573	0.0026790965122899	0.00251547789119852	0.00465841106750255	0.00766621150459046
-1.3	0.0184540441684687	0.00398880680429029	0.00962508327686476	0.00787993230785889	0.00355563772617593	0.00253454820131417	0.00366125501401296	0.00406145757809533	0.00352052852611012	0.00240776780250705	0.00215937472194929	0.00406515985610239	0.00677238961848607
-1.2	0.0165369356602278	0.00354785879515654	0.00868869140069317	0.00710442984779177	0.0032037481026618	0.00231564447015418	0.00334543323642156	0.00371050957840294	0.00321957264042519	0.00219063391740785	0.0018855369352427	0.00357646397551553	0.00601537100397633
-1.1	0.0148438812823163	0.00319160288183514	0.00784404950118519	0.00640712543012514	0.00290395619839783	0.00214833169474197	0.00307946926620833	0.00340695386418444	0.00296032642047005	0.00201838431883654	0.0016883339624972	0.0031843766674137	0.00538250090538279
-1	0.0133425896445871	0.00290528447961628	0.00707667923422138	0.00577591726270567	0.00264619760873606	0.00201734238896262	0.00285010130319464	0.00313876552434134	0.00273188537302895	0.00187906310252197	0.00155459481208731	0.00287496323495334	0.00485505952641267
-0.9	0.0119941804716911	0.0026697858768625	0.00637001028232104	0.00519684363518685	0.00241863895911107	0.00190605689787228	0.00264293155878424	0.00289291365918795	0.00252248970447523	0.00175932853675418	0.00146449236031266	0.00262842852082396	0.00440865413993937
-0.8	0.0107546965532859	0.00246360775895196	0.00570594669782324	0.00465456713623554	0.00220853353228721	0.00179853831677677	0.00244359201452544	0.00265624440856341	0.00232034500836301	0.00164593944121482	0.00139549499374565	0.00242108360793733	0.00401498519419009
-0.7	0.00957742165422406	0.0022653224926193	0.00506562077490045	0.00413303553994233	0.00200318980876347	0.00168090407440496	0.00223872297070204	0.00241627310768276	0.00211433772594285	0.00152692380897785	0.00132672327218198	0.00222841223384632	0.00364449662849803
-0.6	0.00841552253045722	0.00205555437265432	0.00443021101269656	0.00361620719123814	0.00179079318806185	0.00154184896990101	0.00201658111083076	0.00216173981278632	0.00189451779329074	0.00139218127241216	0.0012413442646073	0.00202785568832248	0.00326899548905337
-0.5	0.00722446495556141	0.00181801694291676	0.00378169550833203	0.00308872111811651	0.00156092935679571	0.00137255701164904	0.0017672725138518	0.00188289223835953	0.00165232680660559	0.0012335884141717	0.00112688506302312	0.001800408883256	0.00286349581081676
-0.4	0.00596382475543482	0.00153970479910957	0.00310345600491151	0.00253643088060689	0.00130480134814807	0.00116632708883667	0.00148271705936451	0.00157154722583249	0.00138062753907226	0.00104481184386508	0.000974498224036056	0.00153101010886386	0.00240706953522832
-0.3	0.00459845131233642	0.00121060699494013	0.00238074387698126	0.00194680570646087	0.00101523591309293	0.000918148620054466	0.00115648649356326	0.00122103132133768	0.00107362973226838	0.000821022042455779	0.000778025318455781	0.00120820761527439	0.00188294422643932
-0.2	0.00309960681462244	0.000823383838303133	0.00160130890901958	0.00130944192394463	0.000686678222921687	0.000624396060761049	0.000783716343186921	0.000826191903221973	0.000726879925262426	0.000558681195421787	0.000533259103555797	0.000823685475967482	0.00127841231560531
-0.0999999999999996	0.00151028027554087	0.000397545516972514	0.000783732213068898	0.00064006534772961	0.000332539943800105	0.000301154189254346	0.000380509402074215	0.000402212038164158	0.000353921574860251	0.000270814339614721	0.000256329416211227	0.000397561018453652	0.000619538196749864
0	0	0	0	0	0	0	0	0	0	0	0	0	0
0.100000000000001	0.00142603907805913	0.00036647681363762	0.000748651285770995	0.000609379136422805	0.000309016397214007	0.000276926550453148	0.000356178954431256	0.000379041120857126	0.000333531216722458	0.000252092830463293	0.000233342200866038	0.000366551846012973	0.000577608539580582
0.2	0.0027745296404875	0.000703720741323851	0.00146609024585112	0.00119102378728731	0.000595830171144249	0.000531037381587057	0.000690112491315525	0.000737074034683201	0.000648468897589563	0.000486721098243718	0.000444933213138339	0.00070460213829373	0.00111737199183734
0.3	0.00405294383738471	0.0010138885619236	0.00215652840021324	0.00174817165777982	0.000861968440428194	0.000764000054154137	0.00100416714882713	0.00107651905842223	0.000946825012761223	0.00070533075319201	0.000636265043104754	0.00101708639024961	0.0016239564312555
0.4	0.0052695770719994	0.00129950615608715	0.00282451611316009	0.00228435047112294	0.00110919168077796	0.000977778296176329	0.00130101025671789	0.00140006475790946	0.00123083716184409	0.000909577616527159	0.000809135946868425	0.00130741700112208	0.00210264466775802
0.5	0.00643357483032878	0.00156351643150013	0.00347492752580643	0.00280337401772511	0.00133952053374155	0.00117467297133762	0.00158362150824876	0.00171067070758116	0.00150297315203818	0.00110134589814136	0.000965704706322483	0.00157952185031065	0.00255934984801582
0.600000000000001	0.00755493558027879	0.00180932215673512	0.0041129328860409	0.00330932844248171	0.00155525996121751	0.00135735942985927	0.00185529306260663	0.00201155969964177	0.00176592747690835	0.00128276182655587	0.00110854449916468	0.00183786312643195	0.00300059792785126
0.700000000000001	0.00864448253481956	0.00204081658103074	0.00474395733208779	0.00380654732720959	0.00175901751273942	0.00152891512677058	0.00211961429144635	0.00230619695789967	0.00202260757142295	0.00145619920346514	0.00124068855033089	0.00208742527932549	0.00343347009326059
0.800000000000001	0.00971379778392897	0.00226239253925798	0.00537362615577917	0.00429957474318998	0.00195371155825737	0.00169282931873013	0.00238043783308744	0.00259825463342373	0.00227610816313113	0.00162427328570762	0.00136565567730883	0.00233366110994221	0.00386549907541929
0.9	0.0107751142564466	0.00247891944095228	0.00600769777867586	0.00479311635362045	0.0021425647051831	0.00185298530212173	0.00264182507059826	0.0028915611430454	0.0025296729331722	0.00178981950821993	0.00148744025202291	0.00258238832563462	0.00430451882555987
1	0.0118411643118991	0.00269567828721486	0.00665198697756644	0.00529197977121759	0.00232907764523226	0.00201360615687462	0.00290797154936395	0.00319003668453678	0.0027866440297284	0.00195585448439349	0.00161045026713809	0.00283963614695466	0.00475847469383664
1.1	0.0129249883145389	0.00291824883966416	0.00731228209603317	0.00580100658446453	0.0025169797880934	0.00217915850668021	0.00318311592951215	0.00349761827347191	0.00305040159165948	0.00212551863553462	0.00173938209802268	0.00311145203079644	0.00523520948980554
1.2	0.0140397117418837	0.0031523507776991	0.00799426085514289	0.00632499956218025	0.00271015553020345	0.00235421593912877	0.00347143920865933	0.00381817948707312	0.00332429705240686	0.00230200260983893	0.00187903319630875	0.00340368951125764	0.00574224716107588
1.3	0.0151983042958696	0.00340365105966218	0.0087034097421845	0.00686864931723946	0.00291254879810582	0.00254329342995704	0.00377696329979974	0.00415545130105565	0.00361158522944973	0.00248846285211133	0.00203407263303473	0.00372180539131946	0.00628659795881907
1.4	0.0164133380102761	0.00367755975873013	0.00944495171359134	0.00743646498107388	0.00312805293958003	0.00275067340865166	0.00410345882119328	0.0045129505971072	0.00391536071546337	0.00268793441625381	0.00220880711514872	0.00407069448524579	0.00687460574665786
1.5	0.0176967625304121	0.00397904231813609	0.0102237861209738	0.0080327131276627	0.00336039690195818	0.00298024897382574	0.00445437077804664	0.00489392198286068	0.00423850368502984	0.00290325042636306	0.00240698707343199	0.00445458212297331	0.0075118503640314
1.6	0.0190597141255259	0.0043124744148311	0.0110444435021191	0.00866136832876206	0.0036130405537419	0.0032354073599683	0.00483276794117609	0.00530129670139097	0.00458363897150596	0.00313697688625995	0.00263168790368576	0.00487698160061421	0.00820310811852387
1.7	0.0205123708282971	0.00468155644353034	0.0119110563982533	0.00932607747727077	0.00388909105670249	0.00351896743508085	0.00524131795397627	0.00573767006503565	0.00495311044618502	0.00339136889584495	0.00288527910004998	0.00534071063786373	0.00895236448121557
1.8	0.0220638602780676	0.00508929142612561	0.0128273459121907	0.0100301386121145	0.00419124846924558	0.00383317246179544	0.0056822865385181	0.00620529656932749	0.00534897077372645	0.00366835054308255	0.00316946999281525	0.00584795191264382	0.00976286704470756
1.9	0.023722220631573	0.00553801782930899	0.0137966225171698	0.0107764936548731	0.00452178339936077	0.00417972844072748	0.00615755645289785	0.0067061000735568	0.00577298493615265	0.00396951694065044	0.00348540565251403	0.00640033953450938	0.0106372044905508
2	0.0254944095060842	0.00602948110575219	0.0148217987913088	0.0115677334151848	0.00488254419756173	0.00455987237599488	0.00666866046546371	0.0072416954088951	0.0062266447856748	0.00429615405121738	0.00383378376683037	0.00699905496904026	0.0115773981299141
2.1	0.0273863521603207	0.00656492584533889	0.0159054113246735	0.0124061125433074	0.00527498731887329	0.00497445424165835	0.00721682249124105	0.00781341749708154	0.00671119138803032	0.00464927057220759	0.00421496955841151	0.0076449202350266	0.0125849952984761
2.2	0.0294030182920691	0.0071451929392417	0.0170496489850961	0.0132935718185266	0.00570022274651046	0.00542401961097474	0.00780300181890409	0.00842235437040199	0.00722764197341097	0.00502963615226841	0.00462909528069245	0.00833848105038198	0.0136611572572468
2.3	0.0315485167554963	0.00777081083443064	0.0182563849474497	0.0142317652052722	0.00615906658879034	0.00590888453618896	0.00842793659310316	0.00906938114475219	0.00777681874894878	0.00543782115367606	0.00507613915647326	0.00908007668044458	0.0148067373873695
2.4	0.0338261986984372	0.00844207478853653	0.019527210284601	0.0152220893897134	0.00665209445777578	0.00642919857701002	0.00909218402705793	0.00975519279128479	0.00835937745396145	0.00587423453514485	0.00555598407071054	0.00986989605801056	0.0160223479218287
2.5	0.0362387615250347	0.00915911188116498	0.0208634673897975	0.016265713924822	0.00717969123935336	0.00698499502999041	0.00979615596278438	0.0104803343157943	0.00897583419856963	0.00633915778961542	0.00606845901918751	0.0107080213619498	0.0173084151288572
2.6	0.038788348204439	0.00992193206038756	0.0222662819743714	0.017363610571596	0.00774209477965476	0.00757622929563036	0.0105401492651555	0.0112452275953466	0.00962658971447292	0.00683277398979082	0.00661336711111677	0.0115944609607389	0.0186652238479687
