# Supplementary material for: Maternal preconceptional and prenatal exposure to El Niño Southern Oscillation levels and child mortality: a multi-country study
Source: Nat Commun. 2024 Jul 17;15:6034. doi: 10.1038/s41467-024-50467-x (PMC11254917; doi:10.1038/s41467-024-50467-x)
Supplement: Supplementary file 4 — Source data [file 41467_2024_50467_MOESM4_ESM.zip › Source Data/Figure 2/abNino34 0_11_lagse.csv]

	lag0	lag1	lag2	lag3	lag4	lag5	lag6	lag7	lag8	lag9	lag10	lag11	lag12
-2	0.0327679287870467	0.00882510856461229	0.0164811756169656	0.01349319434914	0.00673118238924667	0.00550236778928857	0.00704127937097018	0.00746185540629509	0.00646843454000456	0.00496728374096561	0.0054632874288969	0.00899869185439041	0.0138450504325886
-1.9	0.0294967516497847	0.00780135583221319	0.0149093917583162	0.0121969802615011	0.0060064456377744	0.00485394379980869	0.00628696661647255	0.00669266120899775	0.00579512457604354	0.00438933661091557	0.00476150088220307	0.00793850042852215	0.0123057785939815
-1.8	0.0264871186246694	0.00686979402977131	0.0134604540584395	0.0110028816507815	0.00534831156428925	0.00427295581809745	0.00560625124364676	0.00599582464932739	0.0051858134246732	0.00386865416048591	0.00412458388716289	0.00697236100142937	0.0109004812458118
-1.7	0.023738365460277	0.00603220143926538	0.0121332686362157	0.0099100819449242	0.00475729377678261	0.00376104882352463	0.00499960151371758	0.0053713374197909	0.00464059555246918	0.00340646625479156	0.00355481434658428	0.00610225963891364	0.0096308435620309
-1.6	0.021248282986973	0.00529020969070822	0.0109258812954464	0.00891705324969242	0.00423344177125588	0.00331942054703924	0.00446677157721299	0.0048184631669873	0.004158923607036	0.00300370533532478	0.00305487401406244	0.00533018203000003	0.00849812196277951
-1.5	0.0190123012845983	0.00464483885700439	0.00983513618214263	0.00802126263100763	0.00377596896354237	0.00294815107743726	0.00400630599443859	0.00433533479131251	0.00373923346744378	0.00266054200024128	0.00262758530198966	0.00465769948817047	0.00750255347676035
-1.4	0.017022448169876	0.00409570496046889	0.00885627580174126	0.00721882472044744	0.00338275964327486	0.00264524895234956	0.00361494018446398	0.0039184908512289	0.00337850769110751	0.00237569685096595	0.00227518131256333	0.00408519819233906	0.00664243791323889
-1.3	0.0152661549013167	0.00363987640578715	0.0079825230007789	0.00650413562210729	0.00304982071379149	0.0024056184621388	0.00328702680739749	0.00356244761134257	0.00307186962825522	0.00214562834405944	0.00199785492457343	0.0036106696459867	0.00591289626081566
-1.2	0.0137250995264309	0.00327057356374578	0.00720472005877409	0.00586955452570725	0.00277083343988116	0.00222041727929693	0.00301420830102162	0.00325945795386027	0.00281235512561351	0.00196389171429597	0.00179167392956136	0.00322819598420216	0.00530450248420413
-1.1	0.012374404087316	0.00297622654570728	0.00651112857250376	0.00530522580753037	0.00253702091028641	0.00207732080030251	0.00278555940062149	0.00299960913599526	0.00259100941150041	0.0018210781867355	0.00164680510350616	0.00292666263975168	0.00480225561182723
-1	0.0111825560066686	0.0027405551962488	0.0058874950618876	0.00479913590372894	0.00233749597561627	0.00196180175464712	0.00258827479468214	0.00277132065024014	0.00239736548870419	0.00170556095204145	0.00154760396627791	0.00268953044294927	0.00438550478103863
-0.9	0.0101123149424377	0.00254396966169246	0.00531744324668449	0.00433745906224619	0.00216006865081968	0.00185892000472928	0.00240873483679852	0.0025621491385099	0.0022202075143658	0.00160482722183444	0.00147512809558384	0.00249619488045368	0.00402919443983218
-0.8	0.00912257883677101	0.00236583345672606	0.00478316872786723	0.00390516818934612	0.00199227913250255	0.00175488160929006	0.00223361859073673	0.0023596846148307	0.00204840624021315	0.00150684960559669	0.00141062098635496	0.00232452902112332	0.00370617270300992
-0.7	0.00817084151525067	0.00218665963162483	0.00426631976105483	0.00348680397774378	0.0018223423833408	0.00163793072991904	0.00205076445312913	0.00215231226856131	0.00187161211812221	0.00140103462333111	0.00133800950725649	0.00215348678926235	0.00338976043790086
-0.6	0.00721567919609527	0.00198953492110647	0.00374889614571939	0.00306725104098798	0.00163978689902327	0.00149858522558285	0.00184964817540175	0.00192970775209347	0.00168068907322739	0.00127862106034716	0.00124476398832851	0.00196482774267555	0.00305576413764852
-0.5	0.00621876662445493	0.00176064096311719	0.00321401369146865	0.00263238687507577	0.00143574152361884	0.00132945871030742	0.00162151545575597	0.00168305405431688	0.0014678879722071	0.00113266162748829	0.00112163796926444	0.00174375115043496	0.00268355885367067
-0.4	0.00514618597026252	0.00148913946377621	0.00264645560174114	0.00216953722929423	0.00120295110439445	0.00112491446772676	0.00135929026715059	0.00140505034731312	0.00122683245605771	0.000957792019449322	0.000961989751414396	0.00147875837634021	0.00225634251191099
-0.3	0.00396913325731103	0.00116677930557327	0.0020330521010947	0.00166777412175823	0.000935653592240819	0.000880715073274599	0.00105739677735536	0.00108982290041379	0.000952420346682216	0.000749951967406657	0.000761105967767551	0.00116118040279341	0.0017609111466159
-0.2	0.0026647507806685	0.000787595490681721	0.00136324779297643	0.00111834634653485	0.000629514293117618	0.000593803766336474	0.000711692441327211	0.000732941022839101	0.000640818178097622	0.000506208259195411	0.000515721341289472	0.000784781555094433	0.00118748041399386
-0.1	0.0012931572976754	0.000378452280151191	0.000663983670690764	0.000544098483443638	0.000303366905234698	0.000285045896298758	0.000343498145981248	0.000354622753023247	0.000309994122052326	0.000243666377608819	0.000246706660442738	0.000377042113656787	0.00057261533899229
0	0	0	0	0	0	0	0	0	0	0	0	0	0
0.1	0.00121558869872724	0.000347231228058783	0.000629873825319736	0.000514654794531619	0.000280294910729037	0.00026099790850287	0.000318959076149093	0.000331250420470901	0.000289371044608329	0.000224629342149203	0.000223962696680168	0.000346345331466431	0.000530919732103671
0.2	0.00235976180944763	0.000664837528669022	0.00122920780676275	0.00100258720160912	0.00053872848951328	0.000499224941830523	0.000615262578047713	0.000641111389103242	0.000559787408837996	0.000431403516195507	0.000426374375834577	0.000664281461792835	0.00102382999701445
0.3	0.00343944999280961	0.00095471490975554	0.00180194208931875	0.0014668210608048	0.000776717763672124	0.000716204157969447	0.000891085353886645	0.00093184313658149	0.000813154290060291	0.000621710325688094	0.000608683799730065	0.000956509191794539	0.00148299306849387
0.4	0.00446241391325137	0.00121911229385322	0.00235239087258057	0.00191069303888094	0.000995917876576273	0.000913748761658376	0.00114892342606835	0.00120600403447689	0.00105163322340341	0.000797173396820503	0.000772648579844186	0.00122619827388463	0.00191329807504156
0.5	0.00543727925404106	0.00146068822908801	0.00288523383755421	0.00233785422568802	0.00119825494349588	0.00109400910529865	0.0013916177829778	0.0014664638662444	0.00127765590518013	0.000959681230100027	0.000920393445924007	0.0014770361729447	0.00232029373699993
0.6	0.0063735459932873	0.00168256740725048	0.00340549234622693	0.00275226040413028	0.00138595762315166	0.00125951886548051	0.00162236729856563	0.00171640558437397	0.0014939289055957	0.00111141204516831	0.00105446935723515	0.00171326044087115	0.00271019201353717
0.7	0.00728156299446907	0.00188839041751567	0.00391848837784305	0.00315814862190685	0.00156158371596718	0.00141323430298985	0.00184472507663091	0.00195931133548472	0.00170342553872774	0.00125484964481659	0.00117790522589569	0.00193966257084054	0.00308983080247963
0.8	0.00817245962841143	0.00208234692238371	0.00442978541402262	0.00355999840656995	0.0017280366530411	0.00155855762621025	0.00206257241794606	0.00219892904192458	0.00190936138989891	0.00139278428127544	0.00129423921044726	0.002161550004633	0.00346658557061214
0.9	0.00905802849699639	0.00226917934672719	0.00494511222634947	0.00396247717984676	0.0018885654746588	0.00169933290784418	0.00228006580976733	0.00243921734176788	0.00211515107081876	0.00152829199071892	0.00140751201141838	0.0023846550136088	0.0038482249945814
1	0.00995055762004036	0.00245414259548939	0.00547027256014786	0.00437037107767729	0.0020467413811523	0.00183980214362068	0.00250155523060447	0.0026842692864076	0.00232434581907051	0.00166468681932723	0.00152220305916376	0.00261498594575055	0.00424271446306717
1.1	0.0108626164583546	0.00264290722606192	0.00601104570987889	0.00478850426173095	0.00220640491562901	0.00198451174359876	0.00273147657733738	0.00293821859353816	0.00254055443293134	0.00180544345344745	0.00164309570681233	0.002858627863681	0.00465798217908035
1.2	0.0118068070360062	0.00284140073857779	0.00657308452828385	0.00522165157869697	0.00237158096989866	0.00213816747860699	0.00297422635751864	0.00320513574652134	0.00276735320672909	0.00195409306400072	0.00177507229436357	0.00312151332941391	0.00510167253332064
1.3	0.0127954977756912	0.0030555944899966	0.00716181812102812	0.00567445068857937	0.00254636421077354	0.00230544826889884	0.00323403144943492	0.00348892382878104	0.00300819316346403	0.00211410168913989	0.00192286234279361	0.00340919498063986	0.00558091668141125
1.4	0.0138405618202652	0.00329125939921533	0.00778236613222361	0.00615132020435276	0.00273478429940517	0.00249080272909307	0.00351482901227906	0.00379322476840622	0.00326631408803935	0.00228874610759089	0.00209078831008735	0.00372665427759425	0.00610214830953126
1.5	0.0149531422591955	0.00355372617328463	0.00843947015539022	0.00665638980512788	0.00294066639945743	0.00269826115518697	0.00382017043272792	0.00412134523051204	0.00354467411515327	0.00248100445808525	0.00228256085163694	0.00407817314515344	0.00667098361513375
1.6	0.0161434633763624	0.00384768877857903	0.00913744569297672	0.00719344679646194	0.0031675054583422	0.00293129445615495	0.0041531586946502	0.00447620806871705	0.00384590103301946	0.00269347641998747	0.00250116248475492	0.00446727993938241	0.00729217161720334
1.7	0.0174207004863493	0.00417708051000544	0.00988015568225591	0.00776590151740528	0.00341837094010185	0.00319273977076409	0.00451642220851084	0.00486033100277618	0.00417226777628221	0.00292834122115811	0.0027488306133698	0.00489676451325352	0.00796960840117119
1.8	0.0187929127438541	0.00454503368929986	0.0106710043746165	0.00837677178080753	0.00369585236933377	0.00348479518658365	0.00491212196888391	0.00527583020895169	0.00452569085926993	0.00318735356130037	0.00302712275422401	0.00536874518245925	0.00870640031090579
1.9	0.0202670354235908	0.0049539145674095	0.0115129486569531	0.00902868460856853	0.00400204746652036	0.00380907060030999	0.00534198458161957	0.00572444370622759	0.00490774766717948	0.00347187066844893	0.00333703112626149	0.00588476582812354	0.00950495776742735
2	0.0218489221514279	0.00540541175476943	0.0124085229119635	0.00972389217742678	0.00433858684751125	0.00416667361605375	0.00580735189695198	0.0062075681626761	0.00531970704649234	0.0037829000140201	0.00367911328616977	0.00644590325849342	0.010367102568477
2.1	0.0235434242172756	0.00590065243437123	0.0133598732180398	0.0104642982269123	0.00470668446905373	0.00455830918500378	0.00630923840568457	0.00672630287321695	0.00576256748012588	0.00412115689227024	0.00405361471375024	0.00705287037156387	0.0112941753578068
2.2	0.0253544933815837	0.00644032407452405	0.0143687969471988	0.0112514911356663	0.0051072018336448	0.00498437669787904	0.00684838936033067	0.00728149570585132	0.00623709792176468	0.00448712308289216	0.00446057079134817	0.00770610675099449	0.0122871345811921
2.3	0.0272852958811541	0.00702478649703074	0.0154367844310371	0.0120867802787683	0.00554071560216586	0.00544505487573735	0.00742533487406486	0.00787378725625308	0.00674387761851572	0.0048811007663579	0.00489988475920379	0.00840585333331888	0.0133466423933812
2.4	0.0293383277975112	0.00765416648996423	0.0165650601347606	0.0129712329392327	0.00600758128485857	0.0059403705541668	0.00804043737901548	0.00850365088284088	0.00728333256847583	0.00530325866912002	0.00537138359938214	0.009152211113852	0.0144731360694083
2.5	0.0315155247889625	0.0083284327651178	0.0177546215556013	0.0139057097868519	0.00650798883704941	0.006470251321395	0.00869393146812295	0.00917142748132569	0.00785576738977312	0.00575366953494585	0.00587485604120428	0.00994518565711908	0.0156668854407686
2.6	0.0338183618466116	0.00904745249061635	0.0190062747477458	0.0148908976330001	0.00704200853862874	0.00703456401592535	0.00938595623416975	0.00987735471629938	0.00846139221704544	0.00623233934488791	0.0064100771966041	0.0107847198781343	0.0169280379233397
2.7	0.0362479409108023	0.00981103224540633	0.0203206659253186	0.0159273387513157	0.0076096272477694	0.00763314182536558	0.0101165808331634	0.0106215909735273	0.00910034478904288	0.00673922937700161	0.00697682374134032	0.0116707176034722	0.0182566531077539
