# Supplementary material for: Maternal preconceptional and prenatal exposure to El Niño Southern Oscillation levels and child mortality: a multi-country study
Source: Nat Commun. 2024 Jul 17;15:6034. doi: 10.1038/s41467-024-50467-x (PMC11254917; doi:10.1038/s41467-024-50467-x)
Supplement: Supplementary file 4 — Source data [file 41467_2024_50467_MOESM4_ESM.zip › Source Data/Figure 2/abNino34 0_lagse.csv]

	lag0	lag1	lag2	lag3	lag4	lag5	lag6	lag7	lag8	lag9	lag10	lag11	lag12
-2	0.0440171784346927	0.0117867644046563	0.0221236171469986	0.0181291022921949	0.00903164638659277	0.0073308190793347	0.00938736528900285	0.00995624944908233	0.00863264526717652	0.00663735310341062	0.00733263294189858	0.0120845582991188	0.0185823013272174
-1.9	0.0396202565149016	0.010420659161035	0.0200090932446124	0.0163824719871471	0.00805578373707796	0.00646394660931266	0.00838074344427118	0.00892984940132127	0.00773441402470786	0.00586525473519692	0.00639076121288016	0.0106593649673732	0.0165132937397682
-1.8	0.0355707116668992	0.00917688893907452	0.018058521137856	0.0147722411401183	0.00716878579662362	0.00568683161314584	0.00747190345655709	0.00799946955598333	0.00692106716044411	0.00516929320920053	0.00553557267731174	0.00936001106163989	0.0146234738184482
-1.7	0.0318677625144901	0.00805778309065882	0.0162705325995709	0.0132974113718415	0.00637139429465797	0.00500172085586583	0.00666149011814287	0.00716510986955575	0.00619273198256985	0.0045510964624562	0.00477008679793803	0.00818915337938336	0.012915123847365
-1.6	0.0285087022150811	0.00706549191897152	0.0146426604399521	0.0119560823497004	0.00566378017270638	0.00441031118976776	0.0059492234418755	0.00642582566370668	0.00554870301574974	0.00401191259843318	0.00409787244851988	0.00714947523005103	0.0113899968485426
-1.5	0.0254878654237032	0.00620138946558156	0.0131708937902718	0.0107450697873445	0.0050450622376775	0.00391286675589467	0.0053332474330801	0.00577920116328453	0.00498695306577204	0.00355200462893748	0.00352271522286668	0.0062431532178538	0.0100485490617221
-1.4	0.0227952924977935	0.00546504928244991	0.0118491503219573	0.00965944672156646	0.0045126557227409	0.00350694102142065	0.00480933525530962	0.00522073890343518	0.00450356014940459	0.00316974750515352	0.00304767318021116	0.00547085063816201	0.00888873368936826
-1.3	0.0204151676873688	0.00485275331640314	0.0106687141835739	0.00869204931848322	0.00406152686742652	0.00318596268762268	0.0043701178556659	0.00474328822640028	0.00409216769743834	0.00286055092537281	0.00267317119964214	0.00483011541054963	0.00790434685456449
-1.2	0.0183242564439735	0.00435577068293932	0.00961773454363047	0.00783303056829501	0.0036835514940015	0.00293831380527968	0.00400462594935827	0.00433670981427884	0.00374366859535693	0.00261598927409233	0.00239421461684914	0.00431333758322382	0.0070831698683068
-1.1	0.0164907379274667	0.0039590655270071	0.00868092089359535	0.0070695839351325	0.00336727051941705	0.00274762159751624	0.00369844817132712	0.0039879794494779	0.00344630948533434	0.00242368194821191	0.0021979398451158	0.00390595818588264	0.00640552011389771
-1	0.0148739250135184	0.0036413153278115	0.00783957971243957	0.00638596818747336	0.00309828779093424	0.00259445063794386	0.00343461866208804	0.00368182086721261	0.00318629804760579	0.00226824353347501	0.00206360548528158	0.003586058149181	0.00584404680258185
-0.9	0.0134252596400606	0.00337667890763236	0.00707208625128987	0.00576391892107896	0.00286031535942541	0.00245872942967189	0.00319502475554384	0.00340175578687818	0.00294879683463624	0.00213303583179116	0.00196587618701755	0.00332609607879038	0.00536531269409718
-0.8	0.012090620473832	0.00313776211178448	0.00635477523065565	0.0051834314719307	0.0026365692446205	0.00232189007087223	0.00296189740943653	0.00313129162045783	0.00271902846063488	0.00200200301541147	0.00187951899617253	0.0030963119961106	0.00493286659011046
-0.7	0.010813519016541	0.00289856224195398	0.00566310712668613	0.00462378368351422	0.00241108223906832	0.00216810293865641	0.00271897730566071	0.00285494523144484	0.00248320615720983	0.00186096157799394	0.00178283713913484	0.00286828406603193	0.0045107368542132
-0.6	0.009538454175963	0.00263642226658755	0.00497288708893458	0.0040645960886834	0.00216961474190467	0.00198460946126688	0.00245217236237109	0.00255891953431381	0.00222912694704212	0.00169815734961886	0.00165889063799022	0.00261732363330422	0.00406621232987427
-0.5	0.00821372648916585	0.00233278094252134	0.00426132366454986	0.00348673953586389	0.00190008059864782	0.00176148435299579	0.00214974943620076	0.00223140942543232	0.00194641866613944	0.00150425800261067	0.00149517435521009	0.00232338059041241	0.00357136575281517
-0.4	0.00679333849645429	0.00197305518186354	0.00350780885247236	0.00287298747655907	0.00159258996806058	0.00149116562464063	0.00180222029725692	0.00186262648051654	0.00162653336101156	0.00127205278595844	0.00128270956138725	0.00197087972707038	0.00300343563133333
-0.3	0.00523807481380627	0.00154613191248855	0.00269446424551374	0.0022084512669983	0.00123929095255438	0.00116797783271843	0.00140210730084125	0.00144468836122336	0.00126262376322842	0.000996082329757017	0.00101512924856351	0.0015480863633393	0.00234453825438178
-0.2	0.00351672305928255	0.00104396955745242	0.00180693233667262	0.00148118507610412	0.000834279328176514	0.000787832424986545	0.000943854817322611	0.000971645431330139	0.000849541300072219	0.000672402107562236	0.000688026026471708	0.00104656586570311	0.00158142626427278
-0.1	0.00170719974089857	0.000501915431512854	0.000880394475440078	0.000720960141617292	0.000402339136490854	0.000378372746924541	0.000455659340204316	0.000470189436001467	0.000411010253658172	0.000323698288562195	0.00032921813046484	0.000502936847570662	0.000762732369470544
0	0	0	0	0	0	0	0	0	0	0	0	0	0
0.1	0.00160611918206251	0.000461051403233851	0.00083582415071486	0.000682639505769515	0.000372335956041665	0.000346828470639365	0.000423331115960284	0.000439356483197443	0.000383762895353797	0.000298460601128687	0.000299027620614387	0.000462235611957433	0.000707512034478628
0.2	0.00311932163477827	0.000883309577843136	0.00163180537723321	0.00133054740940534	0.000716243515525637	0.000663787948535981	0.00081682541511376	0.000850507680314163	0.00074248381046136	0.000573231408940369	0.000569431380347271	0.000886808546511188	0.00136471640263826
0.3	0.00454878651371358	0.00126922851661885	0.00239315269793463	0.00194770339692257	0.00103355978469824	0.000952871799218858	0.00118335651782449	0.0012364465434968	0.00107867986970829	0.000826129582788989	0.000813111918372903	0.00127730227809034	0.00197728807696714
0.4	0.00590477250619959	0.00162171208866679	0.00312556008229792	0.00253848951137071	0.001326423322235	0.00121644758974338	0.0015262186689161	0.00160055816229706	0.00139520544928432	0.00105928081362639	0.0010323728716351	0.00163791777836432	0.00255172991459558
0.5	0.00719865853846669	0.00194418526371068	0.00383519342680836	0.00310769052278777	0.00159731439544878	0.00145731654127798	0.00184915712231815	0.00194663662539328	0.00169527015668447	0.00127515770194161	0.00122999682610582	0.00197353675519521	0.00309541412313189
0.6	0.00844295027001385	0.00224066515386183	0.00452865777532692	0.00366047972389296	0.00184909344647687	0.00167877174264137	0.00215638423854789	0.0022788866897825	0.00198244485234809	0.0014766129377645	0.00140932269248062	0.00228976330654413	0.0036165850981207
0.7	0.00965124116367576	0.0025158239049966	0.00521294234682809	0.00420238729546148	0.00208503333748744	0.00188464752737616	0.00245257396666378	0.00260190479451473	0.0022606508533853	0.00166690114380773	0.00157431411548176	0.00259292828590108	0.00412430826398413
0.8	0.0108381180058976	0.0027750315707234	0.00589534256868762	0.00473924932820619	0.0023088392782766	0.0020793489031238	0.00274282730388626	0.00292063465082283	0.00253412776961712	0.00184968158383731	0.0017296023644991	0.00289003920154033	0.00462835195866754
0.9	0.0120190039835486	0.00302436333807961	0.00658336054614506	0.00527713713356806	0.00252464889806297	0.00226784680925586	0.00303260291300669	0.00324029463841011	0.00280737681931161	0.0020289931674124	0.00188048122955203	0.00318866116137308	0.00513899630384549
1	0.0132099380438846	0.00327055342548999	0.00728458796949546	0.00582226852989574	0.00273700433988584	0.00245562392245145	0.00332761081133954	0.00356627762615968	0.00308507913202391	0.00220919426678386	0.0020328291018323	0.00349672309859286	0.00566677446342192
1.1	0.0144272969198379	0.00352087992550243	0.00800657794143423	0.00638090508932878	0.00295078935348255	0.00264855892910591	0.00363367281725602	0.00390402823751142	0.00337199227663031	0.00239486368622442	0.00219293944572813	0.00382225829921766	0.00622216578131791
1.2	0.0156874747760541	0.00378297303648619	0.00875671408200424	0.00695924146185039	0.00317112787764324	0.00285274639951201	0.00395656022877099	0.00425890707891574	0.00367283237203235	0.00259066586873532	0.00236725902160382	0.00417310584954185	0.00681527302148236
1.3	0.0170065431371189	0.00406455406909572	0.00954208607694927	0.00756329438380523	0.00340324669713645	0.00307426425100354	0.00430182512281788	0.00463605477263147	0.00399215255994766	0.00280119191410538	0.00256206164814119	0.00455661365012904	0.00745552256224965
1.4	0.0183999185909053	0.00437313143057185	0.0103693803255735	0.00819879943545118	0.00365231250116555	0.00331891731485483	0.00467464456354949	0.00504026961661263	0.00433423020465016	0.00303079556409902	0.00278311330805141	0.0049793873506863	0.00815142372988505
1.5	0.0198820661794404	0.00471569582850946	0.0112447925746362	0.00887112286214401	0.00392326090035249	0.00359199678553622	0.00507969551655255	0.00547591081658131	0.00470297424281771	0.00328344677511728	0.00303539608391654	0.00544712002702313	0.00891041181429093
1.6	0.0214662619757649	0.00509846240806748	0.0121739667582325	0.00958519393893823	0.00422063892579884	0.00389809495258484	0.00552107259014646	0.00594683493698626	0.00510186077244308	0.00356262282124508	0.00332294387573991	0.00596451800032444	0.00973878263673445
1.7	0.023164430047374	0.00552669832218964	0.0131619612545072	0.0103454608285051	0.00454848122538859	0.00424100132600551	0.00600225267562744	0.00645636774366267	0.0055339001990895	0.00387124864104689	0.00364880786415802	0.00653531678830665	0.0106417104096501
1.8	0.0249870588370898	0.00600465329250886	0.0142132409922627	0.0111558701890508	0.0049102335832366	0.0046236855089891	0.00652610268630924	0.00700730847437547	0.00600163441630153	0.00421168744953762	0.00401513255804888	0.00716236551422115	0.0116233295280128
1.9	0.0269431922922935	0.00653558676860538	0.0153316917291642	0.0120198684398164	0.00530872773810057	0.00504835281635301	0.00709492100648509	0.00760195994406603	0.00650715878380488	0.00458577335306425	0.0044233010032614	0.00784775182886345	0.0126868565820607
2	0.0290404837238512	0.00712186747820025	0.016520651588075	0.0129404209338124	0.00574620209585985	0.00551654747227	0.00771050084962765	0.00824217624488867	0.00705216170229832	0.00499487245115071	0.00487410524253514	0.00859294147467307	0.0138347303335539
2.1	0.031285296306363	0.00776511407655539	0.0177829545643515	0.0139200444482843	0.00622435657175812	0.00602927676998432	0.00837420415536428	0.00892941993964092	0.00763797433510057	0.0054399581292439	0.00536790912391982	0.00939891340598007	0.0150687522997767
2.2	0.0336828332761033	0.00846634820729296	0.019120981030506	0.0149608483132767	0.00674442752337619	0.00658713496962616	0.0090870368856388	0.00966482197726333	0.00826562401878654	0.00592168868158193	0.00590478550421398	0.010266279199169	0.0163902165493727
2.3	0.0362372824828639	0.00922613930635831	0.0205367110201742	0.0160645799636111	0.00730726993388645	0.00719041367946649	0.00984971947821977	0.0104492394122059	0.00893588651984105	0.00644047922948871	0.00648462222583443	0.0111953820229169	0.0178000226861047
2.4	0.0389519629768405	0.0100447295421154	0.0220317770305575	0.0172326714852592	0.00791343718882658	0.0078391927587372	0.0106627489454376	0.0112833078599664	0.00964933400682957	0.0069965636436927	0.00710719877073235	0.0121863748590435	0.0192987700234797
2.5	0.0418294648113663	0.0109221346726137	0.023607514052837	0.0184662846231645	0.00856325247122695	0.00853341092258915	0.0115264512385227	0.0121674871629015	0.0104063770870806	0.00759004506085719	0.00777223882323461	0.0132392801054141	0.0208868335377268
2.6	0.0448717765350556	0.0118582214130388	0.0252650054024699	0.0197663525714878	0.00925686899138482	0.0092729181183565	0.0124410239314552	0.0131020998623325	0.0112073003635009	0.00822093542254125	0.00847944462725148	0.0143540336882697	0.0225644235784064
2.7	0.0480803975575225	0.0128527643930825	0.0270051236169265	0.0211336175906969	0.00999431855397206	0.0100575129229963	0.0134065701009597	0.014087362791912	0.0120522916949268	0.0088891854163451	0.00922851836092925	0.0155305169255585	0.0243316318688111
