# Supplementary material for: Maternal preconceptional and prenatal exposure to El Niño Southern Oscillation levels and child mortality: a multi-country study
Source: Nat Commun. 2024 Jul 17;15:6034. doi: 10.1038/s41467-024-50467-x (PMC11254917; doi:10.1038/s41467-024-50467-x)
Supplement: Supplementary file 4 — Source data [file 41467_2024_50467_MOESM4_ESM.zip › Source Data/Figure 2/abNino1_2 0_11_lagse.csv]

	lag0	lag1	lag2	lag3	lag4	lag5	lag6	lag7	lag8	lag9	lag10	lag11	lag12
-1.9	0.0188167893447547	0.00814679687718315	0.0100700610294056	0.00829229819832876	0.005903956318669	0.00601394297422658	0.0065704837527912	0.00651810733581921	0.00591406769092495	0.00541921044451021	0.00608436207418824	0.00823763587845581	0.0112906287591262
-1.8	0.0164074554657695	0.00707495403120476	0.00882675468962825	0.00725084243958478	0.00510720759850433	0.00519056949721627	0.00568951353750576	0.00565315293018553	0.00512427164702005	0.00467803678975561	0.00524369176899701	0.00711910345744155	0.00978383455300376
-1.7	0.0142418003139974	0.00609295190486312	0.00770211903978058	0.00630924400925321	0.00437986703273489	0.00443716357384561	0.00488558760449081	0.00486453227410409	0.00440293974493331	0.00399852842334157	0.00447287501037673	0.00609780148436207	0.00841240506886092
-1.6	0.0123270165485475	0.00520280974151904	0.0066987249078969	0.00546994946832683	0.0037238644401142	0.00375557998696422	0.00416083090063717	0.00415432947179702	0.00375188273096601	0.00338217322650598	0.00377362156725686	0.00517646497181858	0.00718030136622342
-1.5	0.0106701046508116	0.00440712772957103	0.00581895933714688	0.00473537787988122	0.00314171300699894	0.00314833753805158	0.00351797236690617	0.00352515239162875	0.00317342698286682	0.00283101902843627	0.00314832226749632	0.00435869764679097	0.00609245252477761
-1.4	0.00927575577466969	0.00370912898789542	0.00506426690954843	0.00410728318239861	0.00263654026980248	0.00261877705491994	0.00296033912323147	0.00298005683797374	0.00267041848301626	0.0023478463938171	0.00260029263055461	0.00364905932264498	0.00515455207899497
-1.3	0.00814251049663614	0.00311245771536423	0.0044338113102558	0.0035855581367585	0.00221182589809612	0.00217103499898329	0.0024915083391756	0.00252210237127432	0.0022459506696272	0.00193624994177175	0.00213394569450488	0.00305275831150495	0.00437208856887996
-1.2	0.00725737265555846	0.00262035337148968	0.00392254493684097	0.0031664246472902	0.00187040975208861	0.00180937561716163	0.00211416291741717	0.00215314086094019	0.00190243783772977	0.0016002907769963	0.00175449328427539	0.00257429870494193	0.00374785526405153
-1.1	0.00659079965064374	0.00223362087857827	0.00351915279924971	0.00284042848491825	0.00161221412602993	0.00153604633930925	0.00182762942703453	0.00187147485639753	0.0016395679984297	0.00134297930417349	0.00146620702148246	0.00221419040560766	0.00327741072910363
-1	0.00609559683206899	0.00194712842698084	0.00320495128950873	0.00259131605636085	0.00143081138363984	0.00134713887460406	0.0016243543925051	0.0016688152469489	0.00145125028527684	0.00116277900414342	0.00126803582439028	0.00196378871027998	0.00294371215747239
-0.9	0.00571199975621832	0.00174617120510697	0.0029548558455026	0.002396944845032	0.00131094018932615	0.00122839807937298	0.00148752474065928	0.00152853944439884	0.00132331584458608	0.00104914734966042	0.00114774188559641	0.00180140073020747	0.0027149219371877
-0.8	0.00537692169486806	0.00160599957686981	0.00274043622972818	0.00223223556276716	0.0012300257013865	0.00115566156131892	0.00139278863032361	0.00142752400965522	0.0012346368739507	0.000981501797464879	0.00108052291187837	0.00169446678566245	0.00254889522926701
-0.7	0.00503252297477596	0.00149635095683638	0.00253367861210995	0.00207272678710554	0.00116346344413622	0.00110119463476054	0.00131370181401049	0.00134095630830395	0.0011617316090566	0.000934420096987786	0.00103591240491798	0.00160752031953493	0.00240209273410479
-0.6	0.00463088726060889	0.00138803457087684	0.00230983387197141	0.00189713229705311	0.00108966682008839	0.001040554039085	0.00122692807210892	0.001246834371195	0.00108351929675409	0.000884684557373258	0.00098670058885991	0.00150969718107497	0.00223691855587409
-0.5	0.00413487278851938	0.00125722874688266	0.00204869329270774	0.00168835525080238	0.000992184263082754	0.000955498659633298	0.00111450326108575	0.00112799365362551	0.000983591577038438	0.000814792393174004	0.000912907693454896	0.00137772716360938	0.00202450799811108
-0.4	0.0035168278674531	0.00108642691595632	0.00173461476794261	0.00143336583986837	0.000859435965954876	0.000833577360749803	0.000963647355202605	0.000972026733860138	0.000850204901462649	0.000712850619019219	0.000801267427512296	0.00119539818917428	0.00174415556199931
-0.3	0.00275675155451021	0.000863527306437472	0.0013559790680245	0.00112261172645147	0.000683607975138853	0.000666642186564179	0.000765655774883732	0.000770355902601835	0.000675340792225154	0.000571158853681582	0.000643335538124337	0.000951855222455792	0.00138156882124327
-0.2	0.00184228659871721	0.000581146488019137	0.000905399408993682	0.000750092559981377	0.000460066491594592	0.000449975224708731	0.000515326973518786	0.000517796925179912	0.000454197795720169	0.000385288620141244	0.000434308501114923	0.000640671279164167	0.000928092999312026
-0.0999999999999999	0.000895028212989747	0.00028282336207989	0.000440108816904482	0.000364542361783233	0.000223878384455975	0.000219275767127699	0.00025103170129229	0.000252101278695837	0.00022098689237773	0.000187264418238934	0.000211045303836166	0.00031154881077582	0.000451510975851778
0	0	0	0	0	0	0	0	0	0	0	0	0	0
0.1	0.000845521062087203	0.000267944395703491	0.000416947441903143	0.000345040989859176	0.000212079342568032	0.000208283164063651	0.000238488114956622	0.000239330198225926	0.000209442968876733	0.000176852932217494	0.000199022798181941	0.000294493718237743	0.000427491527711667
0.2	0.00164458591350425	0.000521701448093506	0.000812984180993816	0.000672261896679726	0.000412928697026404	0.00040605149662951	0.000465230283849749	0.00046680270803418	0.000408099059678073	0.000343684883541323	0.000386242806456826	0.000572512704340391	0.000832136632396999
0.3	0.00240060364736187	0.000762040669958842	0.00119060234161367	0.000983529675543158	0.000603181225050811	0.000593833914370114	0.000681107619738965	0.000683427234924826	0.000596808382192188	0.000500933537161684	0.000561907517764905	0.000834706453076489	0.00121524179529482
0.4	0.0031173699260832	0.000989816624408411	0.001552541257948	0.00128090456961493	0.000783539960344877	0.000772215019604711	0.000887089906961262	0.000890314965309029	0.00077649956786516	0.000649089061836723	0.000726296151332313	0.00108180151138595	0.00157825903430138
0.5	0.00379909153611352	0.0012059759270181	0.00190178583665674	0.0015666430702049	0.0009547833761158	0.000941839583444567	0.00108423977225026	0.00108868213738551	0.000948194116711928	0.000788699662752385	0.000879724159273288	0.00131460988053997	0.00192279754651905
0.6	0.00445040451954521	0.0014115637443527	0.00224155557623975	0.00184319467373557	0.00111777045403131	0.00110341678666879	0.00127371534532124	0.0012798513834785	0.00111300908401395	0.000920377226174615	0.00102254834572712	0.00153403773900723	0.00225063426008163
0.7	0.00507638286272704	0.00160772934398869	0.00257528260533673	0.00211319096183638	0.00127344487065101	0.00125772397995248	0.0014567708695073	0.00146525017383093	0.00127215749103656	0.00104480283781972	0.00115517264510235	0.00174109423246465	0.00256372246501615
0.8	0.0056825344308892	0.00179573015018072	0.00290657776531407	0.00237942583150755	0.00142283783683231	0.00140560966931923	0.00163475470146255	0.00164640571622952	0.00142694582212445	0.00116273187059704	0.00127805458877238	0.00193689996576494	0.00286419752022604
0.9	0.00627478085150415	0.00197693367037105	0.00323918478700994	0.00264482627947172	0.00156706905901114	0.00154799538040529	0.0018091041707909	0.00182493577616055	0.0015787680169749	0.00127499824314597	0.00139171245965912	0.00212269470028992	0.00315437849337199
1	0.00685941851335219	0.00215281659982183	0.00357692391573427	0.00291241399209008	0.00170734525535629	0.0016858760146729	0.00198133687341959	0.00200253509523299	0.00172909550395967	0.0013825173546789	0.00149673308663274	0.00229984361579877	0.00343676452007801
1.1	0.00744305887976303	0.00232496040854777	0.00392362773764224	0.00318525903131512	0.00184495567481246	0.00182031829301569	0.00215303815835917	0.00218095740344888	0.00187946306128073	0.00148628711815375	0.00159378015974858	0.00246984135242628	0.00371402471330751
1.2	0.00803254794861024	0.00249504279212568	0.00428307318880797	0.0034664279825858	0.00198126415359406	0.00195245689986598	0.00232584483601939	0.00236199342351895	0.00203145063324102	0.00158738646325466	0.00168360284690779	0.00263431292850344	0.00398898065781031
1.3	0.00863486682913138	0.00266482454793258	0.00465891450241638	0.00375892983234182	0.00211769741762245	0.00208348800632321	0.00250142547010571	0.00254744570706164	0.00218666164039814	0.00168697068895163	0.00176704435732084	0.00279501056533651	0.00426458092122021
1.4	0.00925701778225273	0.00283613173156467	0.00505462195647356	0.00406566335860789	0.00225572960499585	0.00221465997311219	0.00268145797738961	0.00273910155528462	0.00234669875027295	0.00178626314009153	0.00184504992503827	0.00295380548029915	0.00454386760833006
1.5	0.00990590227626088	0.00301083334520155	0.00547343066037175	0.00438936980054417	0.00239686332573803	0.00234726121540708	0.0028676055968692	0.00293870558296684	0.0025131384458381	0.00188654288573301	0.00191867348127937	0.00311267387513683	0.00482993574168662
1.6	0.0105881991692195	0.00319081527454534	0.00591830238068866	0.00473259399519716	0.00254260796020131	0.00248260544294928	0.00306149254139384	0.00314793361609939	0.00268750596511903	0.00198912839576558	0.00198908206326651	0.00327367667822032	0.00512588708315808
1.7	0.0113102516390655	0.00337795166064901	0.00639190181968978	0.0050976561426762	0.00269445626528914	0.0026220147485641	0.00326468075727609	0.00336836953220358	0.00287125222785017	0.00209535762828627	0.00205755680253352	0.00343893310432826	0.00543478078663113
1.8	0.0120779707461453	0.00357407528583105	0.00689658715130863	0.00548663510060467	0.00285386064060589	0.00276680127192644	0.0034786491597257	0.00360148636356146	0.00306573419274894	0.00220656540304379	0.0021254892008999	0.00361058874114696	0.00575958384021833
1.9	0.01289676162807	0.00378094878644848	0.00743441327869712	0.00590136286767173	0.00302221054143225	0.00291824837156468	0.00370477648605733	0.00384863253726157	0.00327219972707858	0.00232405936690189	0.00219437141121016	0.00379077957865172	0.00610312448389859
2	0.0137714756678523	0.0040002385189986	0.00800714538456094	0.00634342890923308	0.00320081247266341	0.00307759235617482	0.00394432855084947	0.0041110236032455	0.00349177758571605	0.00244909616287393	0.00226577947569997	0.00398159404490608	0.00646805160110112
2.1	0.0147063890822393	0.0042334926813078	0.00861627994701002	0.00681419233097724	0.00339087375610486	0.00324600582759649	0.00419845025929422	0.00438973929256595	0.0037254725794711	0.00258285951379983	0.00234134900574878	0.00418503556056585	0.00685680249340494
2.2	0.0157052057871402	0.0044821248599112	0.00926307042564923	0.00731479964354325	0.00359349087248422	0.00342458356410127	0.00446816230786614	0.00468572532897911	0.00397416554924192	0.00272644178368186	0.00242274362900373	0.00440298825554595	0.00727158055848868
2.3	0.016771080504576	0.00474740361473107	0.00994855515833468	0.00784620592406712	0.00380964271009568	0.00361433164017228	0.00475436213789068	0.00499979913428542	0.00423861741753255	0.00288083020018437	0.00251161760797194	0.00463718824642358	0.00771434336707094
2.4	0.0179066570529706	0.00503044812275017	0.0106735855077019	0.00840919746833668	0.00404018858668931	0.00381616017519468	0.0050578284491246	0.00533265843377174	0.00451947639118705	0.00304689838352653	0.00260957516075325	0.00488920227980614	0.00818680065523293
2.5	0.0191141165685802	0.00533222937996612	0.0114388528382649	0.00900441443067197	0.00428587052259508	0.00403087977793483	0.00537922844229082	0.00568489176622475	0.00481728733462612	0.00322540323799607	0.0027181299139363	0.00516041471626087	0.00869042096359476
2.6	0.0203952308524595	0.00565357607547607	0.0122449134064718	0.00963237237693681	0.00454731897766771	0.00425920145568783	0.00571912693325524	0.00605698999926609	0.00513250239311809	0.00341698673321239	0.00283866830451368	0.00545202292446625	0.00922644515122379
2.7	0.0217514168766415	0.00599518403479582	0.0130922106622909	0.0102934820674342	0.00482506113708805	0.00450173952469557	0.00607799654294545	0.00644935810562154	0.00546549208123317	0.00362218171571952	0.00297242043957567	0.0057650403424223	0.00979590480641203
2.8	0.0231837894800714	0.00635762807593343	0.0139810947765619	0.0109880671080768	0.00511953082807639	0.00475901691242831	0.00645622828525077	0.0068623266334643	0.00581655622337662	0.00384142068515488	0.0031204409333389	0.00610030586661084	0.0103996436277094
2.9	0.0246932102599963	0.00674137519898892	0.0149118394281435	0.0117163793501602	0.00543107924008526	0.00503147218466779	0.00685414202009767	0.00729616247703038	0.00618593430943628	0.00407504643598141	0.00328360079808157	0.00645849790867619	0.0110383400828845
3	0.0262803315075243	0.00714679819318054	0.0158846560238228	0.0124786120860307	0.00575998576766637	0.0053194676484778	0.00727199638662685	0.00775107870529654	0.0065738149878173	0.00432332356683167	0.00346258993112017	0.00684015140305007	0.0117125299887835
3.1	0.0279456346978128	0.00757418894929523	0.0168997056004989	0.0132749111921912	0.00610646846347874	0.00562329795511867	0.00770999796562913	0.00822724332861613	0.00698034454922617	0.0045864500426153	0.003657928474347	0.007245676200444	0.0124226280197586
3.2	0.0296894635210577	0.00802377097409054	0.0179571086910757	0.014105384427576	0.00647069375256434	0.00594319873160565	0.00816830953228817	0.00872478697443775	0.00740563435413662	0.00486456820960201	0.00386998456007086	0.00767537556243311	0.0131689474947157
3.3	0.0315120517515628	0.00849571079143465	0.0190569534377718	0.01497010911672	0.00685278520159237	0.0062793548853164	0.00864705734688769	0.00924380950632613	0.00784976722671685	0.00515777487234818	0.00409899575080818	0.00812946380494939	0.0139517180826521
3.4	0.0334135464316074	0.0089901280698039	0.0201993022207745	0.015869138446992	0.00725283125056403	0.00663190833732179	0.00914633749351489	0.00978438566024172	0.00831280288266384	0.0054661302200258	0.00434509173135884	0.00860808246393464	0.0147711012917374
3.5	0.0353940269291836	0.00950710443315344	0.0213841970446744	0.0168025065949053	0.00767089189829489	0.00700096503721489	0.00966622131820505	0.0103465697937462	0.00879478248337728	0.00578966552819176	0.00460831633939666	0.00911131463740941	0.015627203768215
3.6	0.0374535204446957	0.0100466909942029	0.0226116638955981	0.0177702328751833	0.00810700438970936	0.00738660119052463	0.0102067600425967	0.0109303998524751	0.00929573241954641	0.00612838965970527	0.00488864764320978	0.00963919737788846	0.0165200885367273
3.7	0.0395920145160949	0.0106089147011866	0.0238817162519945	0.0187723250821006	0.00856118798741232	0.00778886868853578	0.010767988641187	0.0115359006580698	0.00981566742809948	0.0064822944504338	0.00518601535540532	0.0101917321655459	0.0174497843743312
3.8	0.0418094670229835	0.0111937836176364	0.0251943579037463	0.0198087821683647	0.00903344792745444	0.00820779977114916	0.0113499290734074	0.0121630866160912	0.0103545931412064	0.00685135909908023	0.00550031533395351	0.0107688935930016	0.0184162935379862
3.9	0.0441058141307212	0.011801291266163	0.0265495852087437	0.0208795963840551	0.00952377866459631	0.0086434109792118	0.0119525929590079	0.0128119639336851	0.0109125081573188	0.00723555369366729	0.00583142124429374	0.0113706364483345	0.0194195980699171
4	0.0464809765537844	0.0124314201669745	0.0279473888937204	0.0219847549776944	0.010032166509803	0.00909570646682114	0.0125759837789709	0.013482532426638	0.0114894057139603	0.00763484200674027	0.0061791936500166	0.0119969014058504	0.0204596648952568
4.1	0.0489348644585573	0.013084144694382	0.0293877554870234	0.0231242415436914	0.0105585917553372	0.00956468074959242	0.0132200986760582	0.0141747869850778	0.0120852750313818	0.00804918368258905	0.00654348689264579	0.0126476195348859	0.0215364499080167
4.2	0.0514673812720494	0.013759433363039	0.0308706684548738	0.0242980370851687	0.0111030303729706	0.0100503209644699	0.0138849299202869	0.0148887187571277	0.0127001023860374	0.00847853592669352	0.00692415414422323	0.0133227158240499	0.0226499012191247
4.3	0.0540784266158941	0.0144572506424038	0.0323961090992704	0.0255061208483851	0.0116654553600723	0.0105526087125071	0.0145704660958868	0.0156243161007026	0.0133338719635283	0.00892285479284969	0.00732105099678479	0.0140221118981076	0.0237999617169662
4.4	0.056767898544586	0.0151775583844071	0.0339640572646225	0.0267484709743262	0.012245837797678	0.0110715215497555	0.0152766930580648	0.01638156534552	0.0139865665324098	0.00938209614873816	0.00773403791086038	0.0147457280815612	0.0249865710683853
