# Supplementary material for: Maternal preconceptional and prenatal exposure to El Niño Southern Oscillation levels and child mortality: a multi-country study
Source: Nat Commun. 2024 Jul 17;15:6034. doi: 10.1038/s41467-024-50467-x (PMC11254917; doi:10.1038/s41467-024-50467-x)
Supplement: Supplementary file 4 — Source data [file 41467_2024_50467_MOESM4_ESM.zip › Source Data/Figure 2/ESPI 0_lagest.csv]

	lag0	lag1	lag2	lag3	lag4	lag5	lag6	lag7	lag8	lag9	lag10	lag11	lag12
-2	0.0184390677420197	-0.0106783280299807	-0.0289606356664282	-0.036680892131761	-0.038746347138767	-0.0386157790111463	-0.0368596103653207	-0.033710069846748	-0.029399386100886	-0.0241597877731926	-0.0182235035091257	-0.0118227619541431	-0.00518979175370259
-1.9	0.0139524325187081	-0.00948957985155463	-0.0246113366365022	-0.0315137873786998	-0.0338115099761875	-0.03406903974927	-0.0327560273111658	-0.0300968358349015	-0.0263158284935037	-0.0216373684599992	-0.0162858189074147	-0.0104855430087767	-0.00446090393711215
-1.8	0.00984720546311645	-0.00837108097899012	-0.0205726266786876	-0.0267032953064263	-0.0291972070024082	-0.0298019339062195	-0.0288940831303676	-0.0266897372005185	-0.0234049786423385	-0.0192558899814938	-0.0144585537436506	-0.00922905245447494	-0.00378346863963313
-1.7	0.00612338657524473	-0.00732283141228713	-0.0168445057929844	-0.0222494159149407	-0.0249034382174291	-0.0258144614819947	-0.0252737778229259	-0.023488773943599	-0.0206668365473904	-0.0170153523376764	-0.0127417080178334	-0.00805329029123762	-0.00315748586126554
-1.6	0.00278097585509293	-0.00634483115144567	-0.0134269739793926	-0.0181521492042429	-0.0209302036212503	-0.0221066224765957	-0.0218951113888409	-0.0204939460641431	-0.0181014022086594	-0.014915755528547	-0.0111352817299631	-0.0069582565190648	-0.00258295560200936
-1.5	-0.000180026697338942	-0.00543708019646574	-0.0103200312379123	-0.0144114951743328	-0.0172775032138717	-0.0186784168900224	-0.0187580838281125	-0.0177052535621506	-0.0157086756261454	-0.0129570995541055	-0.00963927488003966	-0.00594395113795647	-0.00205987786186461
-1.4	-0.00275962108205089	-0.00459957854734734	-0.00752367756854339	-0.0110274538252105	-0.0139453369952934	-0.0155298447222749	-0.0158626951407408	-0.0151226964376217	-0.0134886567998485	-0.0111393844143521	-0.00825368746806317	-0.00501037414791263	-0.00158825264083128
-1.3	-0.0049578072990429	-0.00383232620409046	-0.0050379129712859	-0.00800002515687597	-0.0109337049655153	-0.0126609059733532	-0.0132089453267256	-0.0127462746905562	-0.0114413457297687	-0.00946261010928659	-0.00697851949403358	-0.0041575255489333	-0.00116807993890937
-1.2	-0.00677458534831498	-0.00313532316669511	-0.00286273744613982	-0.00532920916932923	-0.00824260712453742	-0.0100716006432572	-0.0107968343860671	-0.0105759883209543	-0.00956674241590594	-0.0079267766389091	-0.00581377095795089	-0.00338540534101845	-0.00079935975609889
-1.1	-0.00820995522986715	-0.00250856943516129	-0.00099815099310516	-0.00301500586257028	-0.00587204347235982	-0.00776192873198694	-0.00862636231876521	-0.0086118373288159	-0.00786484685826026	-0.00653188400321958	-0.0047594418598151	-0.0026940135241681	-0.000482092092399827
-1	-0.00926391694369939	-0.001952065009489	0.000555846387818088	-0.00105741523659909	-0.00382201400898245	-0.00573189023954245	-0.00669752912481993	-0.00685382171414098	-0.00633565905683166	-0.00527793220221805	-0.00381553219962622	-0.00208335009838224	-0.000216276947812187
-0.9	-0.0099364704898117	-0.00146580988967823	0.00179925469662992	0.000543562708584319	-0.00209251873440532	-0.00398148516592371	-0.00501033480423127	-0.00530194147692956	-0.00497917901162012	-0.00416492123590449	-0.00298204197738423	-0.00155341506366087	-1.91432233596681e-06
-0.8	-0.0102276158682041	-0.001049804075729	0.00273207393333032	0.00178792797297993	-0.000683557648628461	-0.00251071351113075	-0.00356477935699926	-0.00395619661718167	-0.00379540672262566	-0.00319285110427893	-0.00225897119308915	-0.001104208420004	0.000160995784028827
-0.7	-0.0101373530788765	-0.000704047567641284	0.00335430409791931	0.00267568055658777	0.000404869248348168	-0.00131957527516354	-0.00236086278312385	-0.00281658713489727	-0.00278434218984828	-0.00236172180734135	-0.00164631984674097	-0.000735730167411628	0.0002724533712822
-0.6	-0.00966568212182906	-0.000428540365415103	0.00366594519039688	0.00320682045940782	0.00117276195652455	-0.00040807045802208	-0.00139858508260508	-0.00188311303007639	-0.00194598541328797	-0.00167153334509175	-0.0011440879383397	-0.000447980305883747	0.000332458439424151
-0.5	-0.00881260299706165	-0.000223282469050448	0.00366699721076304	0.0033813476814401	0.00162012047590069	0.000223800940293623	-0.000677946255442917	-0.00115577430271901	-0.00128033639294472	-0.00112228571753013	-0.000752275467885323	-0.000240958835420359	0.00034101098845468
-0.4	-0.00757811570457433	-8.82738785473206e-05	0.00335746015901778	0.0031992622226846	0.00174694480647659	0.000576038919783569	-0.000198946301637383	-0.000634570952825134	-0.000787395128818552	-0.000713978924656502	-0.000470882435377851	-0.000114665756021466	0.000298111018373786
-0.3	-0.00596222024436708	-2.35145939057206e-05	0.0027373340351611	0.00266056408314133	0.00155323494825224	0.00064864348044776	3.84147788115291e-05	-0.000319502980394767	-0.000467161620909453	-0.000446612966470849	-0.000299908840817281	-6.9101067687066e-05	0.00020375852918147
-0.2	-0.00399082984207321	-2.34698966797847e-05	0.00182839676616656	0.00178942905716952	0.00105998565780475	0.000459524369375623	4.95742442638722e-05	-0.000197080598004414	-0.000307656037903147	-0.000309367955906239	-0.000229432232487598	-9.50647481211358e-05	6.65186167192372e-05
-0.1	-0.0019733684607122	-2.20509664366391e-05	0.000890693649592389	0.000874534834132859	0.000517890572222794	0.000222537823513809	1.88649032830097e-05	-0.00010622530682363	-0.000165829925160136	-0.000173046070080536	-0.000140970859938856	-8.27014130891229e-05	-1.13348478853625e-05
0	0	0	0	0	0	0	0	0	0	0	0	0	0
0.1	0.0019292755400634	4.26830026301311e-05	-0.000843684182610606	-0.000834175445229059	-0.00049368605886364	-0.000208089101165808	-7.02046558515984e-06	0.000121595322466472	0.000189833737577258	0.000209770254335367	0.000193480347328968	0.000153039491146231	0.000100523160375324
0.2	0.00381445815947799	0.000105998041453754	-0.00164035889823943	-0.00162799150155432	-0.000963167604368123	-0.000401729479983611	-2.19649347246831e-06	0.000258560660575789	0.00040367128757164	0.000456264692925566	0.00043947018204805	0.000376417060349571	0.00029023463324061
0.3	0.00565554785824378	0.000189945116470869	-0.00239002414688647	-0.00238144816897578	-0.00140844463651346	-0.000580921136453418	1.44719163380713e-05	0.000410896014327945	0.000641512649983141	0.000739483315770596	0.000737969504157243	0.000670132707610018	0.000569134418595857
0.4	0.00745254463636075	0.000294524227681478	-0.00309267992855173	-0.00309454544749343	-0.00182951715529962	-0.000745664070575214	4.29847638464666e-05	0.00057860138372295	0.00090335782481177	0.00105942612287046	0.00108897831365655	0.00103418643292757	0.000937222516441065
0.5	0.00920544849382893	0.000419735375085576	-0.00374832624323521	-0.0037672833371073	-0.00222638516072665	-0.000895958282349019	8.33420490527041e-05	0.000761676768760792	0.00118920681205752	0.00141609311422515	0.00149249661054597	0.00146857823630224	0.00139449892677624
0.6	0.0109142594306483	0.000565578558683169	-0.00435696309093691	-0.00439966183781736	-0.00259904865279451	-0.00103180377177482	0.000135543771956796	0.000960122169441479	0.00149905961172039	0.00180948428983468	0.0019485243948255	0.00197330811773401	0.00194096364960137
0.7	0.0125789774468189	0.000732053778474252	-0.00491859047165682	-0.00499168094962363	-0.00294750763150322	-0.00115320053885261	0.000199589932558737	0.00117393758576501	0.00183291622380038	0.00223959964969903	0.00245706166649514	0.00254837607722289	0.00257661668491646
0.8	0.0141996025423406	0.00091916103445883	-0.00543320838539496	-0.00554334067252609	-0.00327176209685278	-0.00126014858358241	0.00027548053085853	0.00140312301773138	0.00219077664829749	0.00270643919381822	0.0030181084255549	0.00319378211476888	0.00330145803272152
0.9	0.0157761347172136	0.0011269003266369	-0.0059008168321513	-0.00605464100652475	-0.00357181204884318	-0.0013526479059642	0.000363215566856174	0.0016476784653406	0.00257264088521173	0.00321000292219224	0.00363166467200477	0.00390952623037198	0.00411548769301653
1	0.0173085739714378	0.00135527165500846	-0.00632141581192587	-0.00652558195161962	-0.00384765748747443	-0.00143069850599799	0.000462795040551667	0.00190760392859266	0.00297850893454309	0.00375029083482109	0.00429773040584475	0.00469560842403218	0.00501870566580151
1.1	0.0187969203050131	0.00160427501957351	-0.00669500532471866	-0.00695616350781069	-0.00409929841274652	-0.00149430038368378	0.000574218951945007	0.00218289940748756	0.00340838079629158	0.00432730293170477	0.00501630562707484	0.0055520286957495	0.00601111195107645
1.2	0.0202411737179397	0.00187391042033206	-0.00702158537052966	-0.00734638567509796	-0.00432673482465945	-0.00154345353902157	0.000697487301036201	0.0024735649020253	0.00386225647045718	0.00494103921284328	0.00578739033569505	0.00647878704552392	0.00709270654884135
1.3	0.0216413342102174	0.00216417785728409	-0.00730115594935889	-0.00769624845348143	-0.00452996672321324	-0.00157815797201136	0.000832600087825239	0.00277960041220589	0.00434013595703991	0.00559149967823662	0.00661098453170536	0.00747588347335545	0.00826348945909621
1.4	0.0229974017818464	0.00247507733042962	-0.00753371706120633	-0.0080057518429611	-0.00470899410840787	-0.00159841368265315	0.000979557312312131	0.00310100593802932	0.00484201925603975	0.0062786843278848	0.00748708821510579	0.00854331797924409	0.00952346068184103
1.5	0.0243093764328265	0.00280660883976864	-0.00771926870607199	-0.00827489584353697	-0.00486381698024334	-0.00160422067094692	0.00113835897449688	0.00343778147949559	0.00536790636745673	0.0070025931617878	0.00841570138589634	0.00968109056318983	0.0108726202170758
1.6	0.0255772581631578	0.00315877238530115	-0.00785781088395586	-0.00850368045520903	-0.00499443533871966	-0.00159557893689271	0.00130900507437947	0.0037899270366047	0.00591779729129082	0.00776322617994564	0.00939682404407699	0.0108892012251927	0.0123109680648006
1.7	0.0268010469728404	0.00353156796702716	-0.00794934359485796	-0.00869210567797731	-0.00510084918383681	-0.00157248848049048	0.00149149561195992	0.00415744260935667	0.00649169202754205	0.00856058338235832	0.0104304561896478	0.0121676499652527	0.0138385042250153
1.8	0.0279807428618741	0.00392499558494665	-0.00799386683877828	-0.00884017151184177	-0.00518305851559483	-0.00153494930174027	0.00168583058723821	0.00454032819775147	0.00708959057621038	0.00939466476902581	0.0115165978226086	0.0135164367833697	0.0154552286977199
1.9	0.029116345830259	0.00433905523905965	-0.0079913806157168	-0.00894787795680245	-0.00524106333399367	-0.00148296140064203	0.00189201000021436	0.00493858380178912	0.00771149293729585	0.0102654703399482	0.0126552489429596	0.0149355616795439	0.0171611414829146
2	0.0302078558779952	0.00477374692936613	-0.00794188492567355	-0.00901522501285932	-0.00527486363903337	-0.00141652477719581	0.00211003385088835	0.0053522094214696	0.00835739911079842	0.0111730000951253	0.0138464095507007	0.0164250246537752	0.0189562425805992
2.1	0.0312552730050825	0.0052290706558661	-0.00784537976864852	-0.00904221268001239	-0.00528445943071392	-0.00133563943140158	0.00233990213926019	0.00578120505679293	0.00902730909671814	0.0121172540345573	0.015090079645832	0.0179848257060636	0.0208405319907737
2.2	0.032258597211521	0.00570502641855956	-0.00770186514464171	-0.00902884095826167	-0.00526985070903531	-0.00124030536325936	0.00258161486532989	0.0062255707077591	0.00972122289505496	0.0130982321582441	0.0163862592283533	0.0196149648364091	0.0228140097134382
2.3	0.0332178284973107	0.00620161421744652	-0.00751134105365312	-0.00897510984760715	-0.00523103747399754	-0.00113052257276913	0.00283517202909743	0.00668530637436812	0.0104391405058089	0.0141159344661858	0.0177349482982647	0.0213154420448117	0.0248766757485927
2.4	0.0341329668624516	0.00671883405252698	-0.00727380749568273	-0.00888101934804882	-0.00516801972560061	-0.00100629105993089	0.00310057363056283	0.00716041205661999	0.01118106192898	0.0151703609583823	0.0191361468555663	0.0230862573312714	0.0270285300962372
2.5	0.0350040123069437	0.00725668592380092	-0.00698926447073057	-0.0087465694595867	-0.00508079746384454	-0.000867610824744658	0.00337781966972607	0.00765088775451469	0.0119469871645682	0.0162615116348336	0.020589854900258	0.0249274106957883	0.0292695727563716
2.6	0.035830964830787	0.00781516983126835	-0.00665771197879663	-0.00857176018222078	-0.00496937068872931	-0.000714481867210428	0.00366691014658716	0.00815673346805222	0.0127369162125735	0.0173893864955398	0.0220960724323397	0.0268389021383622	0.0315998037289959
2.7	0.0366138244339815	0.00839428577492929	-0.0062791500198809	-0.00835659151595105	-0.00483373940025492	-0.000546904187328185	0.00396784506114613	0.00867794919723262	0.013550849072996	0.0185539855405008	0.0236547994518116	0.0288207316589933	0.0340192230141103
2.8	0.0373525911165272	0.0089940337547837	-0.0058535785939834	-0.00810106346077754	-0.00467390359842139	-0.000364877785097951	0.00428062441340292	0.00921453494205585	0.0143887857458355	0.0197553087697166	0.0252660359586736	0.0308728992576814	0.0365278306117145
2.9	0.0380472648784241	0.00961441377083161	-0.00538099770110411	-0.00780517601670022	-0.00448986328322869	-0.000168402660519704	0.00460524820335756	0.00976649070252192	0.0152507262310922	0.0209933561831872	0.0269297819529258	0.0329954049344267	0.0391256265218088
3	0.0386978457196721	0.010255425823073	-0.00486140734124304	-0.0074689291837191	-0.00428161845467684	4.25211864065376e-05	0.00494171643101007	0.0103338164786308	0.016136670528766	0.0222681277809127	0.028646037434568	0.0351882486892291	0.041812610744393
3.1	0.0393043336402714	0.0109170699115079	-0.00429480751440019	-0.00709232296183418	-0.00404916911276583	0.000267893755680784	0.00529002909636039	0.0109165122703826	0.0170466186388569	0.023579623562893	0.0304148024036003	0.0374514305220885	0.0445887832794671
3.2	0.0398667286402219	0.0115993460361363	-0.00368119822057555	-0.00667535735104547	-0.00379251525749568	0.000507715047303029	0.0056501861994086	0.0115145780777772	0.017980570561365	0.0249278435291281	0.0322360768600228	0.0397849504330051	0.0474541441270313
3.3	0.0403850307195236	0.0123022541969582	-0.00302057945976914	-0.00621803235135295	-0.00351165688886636	0.000761985061273271	0.00602218774015465	0.0121280139008146	0.0189385262962902	0.0263127876796181	0.0341098608038354	0.0421888084219788	0.0504086932870854
3.4	0.0408592398781764	0.0130257943939735	-0.00231295123198094	-0.00572034796275663	-0.0032065940068779	0.00103070379759152	0.00640603371859854	0.0127568197394949	0.0199204858436325	0.0277344560143629	0.036036154235038	0.0446630044890096	0.0534524307596294
3.5	0.0412893561161805	0.0137699666271824	-0.00155831353721095	-0.0051823041852565	-0.00287732661153027	0.00131387125625778	0.00680172413474029	0.0134009955938181	0.0209264492033919	0.0291928485333625	0.0380149571536308	0.0472075386340975	0.0565853565446634
3.6	0.0416753794335357	0.0145347708965848	-0.000756666375459202	-0.00460390101885261	-0.00252385470282349	0.00161148743727203	0.0072092589885799	0.014060541463784	0.0219564163755684	0.030687965236617	0.0400462695596137	0.0498224108572426	0.0598074706421874
3.7	0.0420173098302422	0.0153202072021806	9.19902532743478e-05	-0.00398513846354488	-0.00214617828075755	0.00192355234063429	0.00762863828011734	0.0147354573493929	0.0230103873601621	0.0322198061241263	0.0421300914529868	0.0525076211584447	0.0631187730522014
