# Supplementary material for: Maternal preconceptional and prenatal exposure to El Niño Southern Oscillation levels and child mortality: a multi-country study
Source: Nat Commun. 2024 Jul 17;15:6034. doi: 10.1038/s41467-024-50467-x (PMC11254917; doi:10.1038/s41467-024-50467-x)
Supplement: Supplementary file 4 — Source data [file 41467_2024_50467_MOESM4_ESM.zip › Source Data/Figure 2/MEI 0_lagest.csv]

	lag0	lag1	lag2	lag3	lag4	lag5	lag6	lag7	lag8	lag9	lag10	lag11	lag12
-2.4	-0.0360944432011359	-0.0397726363302952	-0.0315766938974097	-0.0149105046774614	0.00045889760792694	0.00812921759587286	0.00837842921646357	0.00226669080789267	-0.00914583929164624	-0.0247990027439596	-0.0436326412108537	-0.064586596354135	-0.0866007098356099
-2.3	-0.0322556816571875	-0.035134893034628	-0.0276366901032252	-0.0127825574065854	0.000825640880257283	0.00755336492682455	0.00765712070212378	0.0020831893877647	-0.00822214783464297	-0.0223126097834895	-0.0392419152771652	-0.0580637831340604	-0.0778319321725652
-2.2	-0.0286229597776971	-0.0307598134049018	-0.0239279565723528	-0.0107876148636933	0.00115789541940025	0.00699777028518652	0.00696791963352214	0.00190687568118577	-0.00734682935504392	-0.0199546632583883	-0.0350780938120686	-0.0518785887993063	-0.0695176160033226
-2.1	-0.0251962775626648	-0.0266473974411168	-0.0204504933047925	-0.00892567704878489	0.00145566122535584	0.00646243367095877	0.00631082601065864	0.00173774968815586	-0.0065198838528491	-0.0177251631686558	-0.0311411768155639	-0.0460310133498728	-0.0616577613278821
-2	-0.0219756350120906	-0.0227976451432728	-0.0172043003005442	-0.00719674396186026	0.00171893829812405	0.00594735508414131	0.00568583983353328	0.00157581140867499	-0.00574131132805849	-0.0156241095142921	-0.0274311642876509	-0.0405210567857598	-0.0542523681462437
-1.9	-0.0189610321259744	-0.0192105565113699	-0.0141893775596081	-0.00560081560291943	0.00194772663770489	0.00545253452473413	0.00509296110214606	0.00142106084274315	-0.00501111178067211	-0.0136515022952973	-0.0239480562283298	-0.0353487191069673	-0.0473014364584073
-1.8	-0.0161524689043163	-0.0158861315454081	-0.011405725081984	-0.00413789197196236	0.00214202624409835	0.00497797199273723	0.00453218981649698	0.00127349799036035	-0.00432928521068995	-0.0118073415116712	-0.0206918526376006	-0.0305140003134954	-0.0408049662643731
-1.7	-0.0135499453471163	-0.0128243702453874	-0.00885334286767203	-0.00280797306898906	0.00230183711730443	0.00452366748815061	0.00400352597658605	0.00113312285152657	-0.003695831618112	-0.0100916271634139	-0.0176625535154632	-0.0260169004053441	-0.0347629575641409
-1.6	-0.0111534614543743	-0.0100252726113077	-0.00653223091667215	-0.00161105889399953	0.00242715925732314	0.00408962101097428	0.00350696958241326	0.00099993542624183	-0.00311075100293828	-0.00850435925052532	-0.0148601588619176	-0.0218574193825133	-0.0291754103577108
-1.5	-0.00896301722609043	-0.00748883864316922	-0.00444238922898435	-0.000547149446993779	0.00251799266415448	0.00367583256120822	0.00304252063397861	0.000873935714506117	-0.00257404336516877	-0.00704553777300559	-0.0122846686769638	-0.018035557245003	-0.0240423246450827
-1.4	-0.00697861266226461	-0.00521506834097177	-0.00258381780460864	0.000383755272028209	0.00257433733779843	0.00328230213885246	0.0026101791312821	0.00075512371631944	-0.00208570870480349	-0.00571516273085463	-0.00993608296060193	-0.0145513139928133	-0.0193637004262568
-1.3	-0.00520024776289685	-0.00320396170471542	-0.000956516643545011	0.00118165526306642	0.00259619327825502	0.00290902974390697	0.00220994507432374	0.000643499431681792	-0.00164574702184243	-0.00451323412407247	-0.00781440171283187	-0.0114046896259442	-0.0151395377012329
-1.2	-0.00362792252798716	-0.00145551873440017	0.000439514254206523	0.00184655052612086	0.00258356048552422	0.00255601537637177	0.00184181846310352	0.000539062860593176	-0.00125415831628559	-0.00343975195265909	-0.00591962493365364	-0.00859568414439555	-0.0113698364700111
-1.1	-0.00226163695753555	3.02605699739932e-05	0.00160427488864596	0.00237844106119153	0.00253643895960605	0.00222325903624685	0.00150579929762144	0.000441814003053593	-0.000910942588132971	-0.0024947162166145	-0.00425175262306726	-0.0061242975481675	-0.00805459673259148
-1	-0.001101391051542	0.00125337620840707	0.00253776525977331	0.00277732686827843	0.00245482870050051	0.00191076072353221	0.00120188757787751	0.000351752859063042	-0.000616099837384569	-0.0016781269159387	-0.00281078478107271	-0.00399052983725998	-0.00519381848897387
-0.9	-0.000147184810006517	0.00221382818089905	0.00323998536758858	0.00304320794738156	0.00233872970820759	0.00161852043822785	0.000930083303871718	0.000268879428621521	-0.00036963006404039	-0.000989984050631677	-0.00159672140766999	-0.00219438101167299	-0.00278750173915834
-0.8	0.0006009817670709	0.00291161648744995	0.00371093521209176	0.00317608429850091	0.00218814198272729	0.00134653818033378	0.000690386475604066	0.000193193711729033	-0.000171533268100434	-0.000430287620693442	-0.000609562502859109	-0.000735851071406557	-0.000835646483144888
-0.7	0.00114310867969025	0.00334674112805976	0.00395061479328286	0.0031759559216365	0.00200306552405962	0.00109481394984999	0.000482797093074558	0.000124695708385577	-2.18094495646931e-05	9.62373876002716e-07	0.000150691933359926	0.000385059983539333	0.000661747279066485
-0.6	0.00147919592785153	0.00351920210272847	0.00395902411116186	0.00304282281678831	0.00178350033220457	0.000863347746776485	0.000307315156283192	6.33854185911539e-05	7.95413915668238e-05	0.000303765933076662	0.000684041900987125	0.00116835215316467	0.00170467954747576
-0.5	0.00160924351155473	0.00342899941145609	0.00373616316572877	0.00277668498395635	0.00152944640716214	0.000652139571113259	0.00016394066522997	9.2628423457616e-06	0.00013251925529412	0.000478123056908533	0.000990487400022486	0.00161402543746946	0.00229315032208296
-0.4	0.00153325143079988	0.00307613305424262	0.0032820319569836	0.00237754242314062	0.00124090374893234	0.000461189422860318	5.26736199148902e-05	-3.76720203505981e-05	0.000137124141617197	0.000524033745371619	0.00107002843046601	0.00172207983645371	0.00242715960288808
-0.3	0.00125121968558695	0.00246060303108806	0.00259663048492633	0.00184539513434112	0.000917872357515167	0.00029049730201766	-2.64859796620479e-05	-7.74191694979259e-05	9.33560505360524e-05	0.000441497998465916	0.000922664992317692	0.00149251535011741	0.00210670738989111
-0.2	0.000777288207183299	0.00159877554879823	0.00169437228725886	0.00118958466216069	0.000564744271671885	0.000141765057889992	-7.23247476956828e-05	-0.00010736648911317	6.79848960949888e-06	0.000240328844444294	0.000563383231363182	0.000946120306338131	0.00135869872534111
-0.0999999999999996	0.000334553632106781	0.000748872915664391	0.00080267090092237	0.000557499783911746	0.00025081608532292	4.18440837806126e-05	-6.56981574686013e-05	-8.63006041808786e-05	-3.44532221123756e-05	7.53540229807521e-05	0.000228631165342347	0.000410888239216255	0.00060763527884632
0	0	0	0	0	0	0	0	0	0	0	0	0	0
0.100000000000001	-0.00022637268913705	-0.000647843198194951	-0.000713640415508261	-0.000482914689574552	-0.000187703984296875	1.62328065481549e-05	0.000124769724710123	0.000151535323429468	0.000110158155946627	1.42667755020364e-05	-0.000122510264663866	-0.000286544411310643	-0.000464207111197857
0.200000000000001	-0.000344564435304378	-0.00119465667892046	-0.00133825034560241	-0.000891244284811908	-0.000312295867567702	9.05425034250796e-05	0.00030861101666177	0.000368305366107526	0.000296021245727501	0.000118154349486853	-0.000138899628649263	-0.00044874499471569	-0.000784986054747273
0.3	-0.000354575238501963	-0.00164044044217652	-0.00187382979028244	-0.00122498878571206	-0.000373775649812484	0.000222929090630769	0.000551523875854934	0.000650310128034168	0.000557589269342626	0.000311662721954463	-4.91680919561675e-05	-0.000486601750215107	-0.000962336830648202
0.4	-0.000256405098729813	-0.00198519448796313	-0.00232037874954835	-0.00148414819227502	-0.000372143331031219	0.000413392568165226	0.000853508302289621	0.000997549609209402	0.000894862226792003	0.000594791892904862	0.000146684345415413	-0.000400114677808908	-0.000996259438900665
0.5	-5.00540159879398e-05	-0.0022289188162803	-0.00267789722340016	-0.00166872250450078	-0.000307398911223909	0.000661932936028453	0.00121456429596583	0.00141002380963322	0.00130784011807563	0.000967541862338044	0.000448657683465469	-0.000189283777497102	-0.000886753879504668
0.600000000000001	0.000264478009723668	-0.00237161342712803	-0.00294638521183784	-0.00177871172238935	-0.000179542390390552	0.000968550194220447	0.00163469185688356	0.00188773272930563	0.00179652294319351	0.00142991263025401	0.000856751922194005	0.000145890950720314	-0.000633820152460218
0.700000000000001	0.000687190978405017	-0.0024132783205063	-0.00312584271486141	-0.00181411584594071	1.14262314688514e-05	0.0013332443427412	0.00211389098504281	0.00243067636822663	0.00236091070214563	0.00198190419665278	0.00137096706160103	0.000605409506843362	-0.000237458257767281
0.800000000000001	0.0012180848900561	-0.00235391349641514	-0.00321626973247087	-0.00177493487515488	0.000265506954354299	0.00175601538159073	0.00265216168044358	0.00303885472639622	0.00300100339493201	0.00262351656153433	0.00199130310168653	0.00118927189087201	0.000302331804574112
0.900000000000001	0.0018571597446769	-0.00219351895485452	-0.00321766626466621	-0.00166116881003185	0.000582699778265796	0.00223686331076903	0.00324950394308588	0.00371226780381439	0.00371680102155264	0.00335474972489867	0.00271776004245053	0.00189747810280628	0.000985550034563971
1	0.00260441554226745	-0.00193209469582447	-0.00313003231144744	-0.00147281765057162	0.000963004703203338	0.00277578813027609	0.00390591777296969	0.00445091560048116	0.00450830358200752	0.00417560368674579	0.00355033788389299	0.00273002814264616	0.00181219643220229
1.1	0.00345985228282771	-0.00156964071932496	-0.00295336787281456	-0.00120988139677419	0.00140642172916693	0.00337278984011192	0.00462140317009503	0.00525479811639651	0.00537551107629665	0.0050860784470757	0.00448903662601394	0.00368692201039164	0.00278227099748908
1.2	0.00442346996635771	-0.00110615702535602	-0.00268767294876756	-0.00087236004863957	0.00191295085615656	0.00402786844027652	0.00539596013446188	0.00612391535156045	0.00631842350442002	0.00608617400588839	0.00553385626881337	0.00476815970604275	0.00389577373042432
1.3	0.00549526859285746	-0.000541643613917626	-0.00233294753930644	-0.000460253606167754	0.00248259208417224	0.00474102393076988	0.00622958866607026	0.00705826730597298	0.00733704086637764	0.00717589036318388	0.00668479681229128	0.00597374122959946	0.00515270463100803
1.4	0.00667524816232693	0.000123899514990219	-0.0018891916444312	2.64379306412676e-05	0.00311534541321396	0.00551225631159202	0.00712228876492016	0.0080578539796341	0.00843136316216953	0.00835522751896216	0.00794185825644769	0.00730366658106181	0.00655306369924023
1.5	0.00796340867476614	0.00089047236136751	-0.00135640526414186	0.000587714561787484	0.00381121084328174	0.00634156558274292	0.00807406043101159	0.00912267537254381	0.00960139039179567	0.00962418547322322	0.00930504060128256	0.00875793576042976	0.00809685093512087
1.6	0.00935975013017507	0.00175807492521423	-0.000734588398438401	0.0012235762872709	0.00457018837437556	0.00722895174422259	0.00908490366434452	0.0102527314847021	0.010847122555256	0.0109827642259671	0.0107743438467959	0.0103365487677033	0.00978406633864998
1.7	0.0108642725285537	0.0027267072065304	-2.37410473208351e-05	0.0019340231070915	0.00539227800649542	0.00817441479603102	0.010154818464919	0.011448022316109	0.0121685596525507	0.0124309637771937	0.0123497679929878	0.0120395056028825	0.0116147099098275
1.8	0.0124769758699021	0.00379636920531602	0.000776136789210854	0.00271905502124931	0.00627747973964133	0.00917795473816823	0.011283804832735	0.0127085478667645	0.0135657016836795	0.0139687841269031	0.0140313130398581	0.0138668062659673	0.0135887816486536
1.9	0.0141978601542203	0.0049670609215711	0.00166504511115666	0.00357867202974432	0.00722579357381329	0.0102395715706342	0.0124718627677925	0.0140343081366685	0.0150385486486427	0.0155962252750953	0.0158189789874069	0.0158184507569577	0.0157062815551281
2	0.0160269253815081	0.0062387823552956	0.00264298391851658	0.00451287413257652	0.00823721950901129	0.0113592652934289	0.0137189922700915	0.0154253031258212	0.0165871005474401	0.0173132872217703	0.0177127658356342	0.0178944390758537	0.0179672096292511
2.1	0.0179641715517657	0.00761153350648954	0.0037099532112906	0.00552166132974591	0.00931175754523533	0.0125370359065524	0.0150251933396321	0.0168815328342224	0.0182113573800717	0.0191199699669281	0.0197126735845399	0.0200947712226553	0.0203715658710225
2.2	0.0200095986649931	0.00908531437515295	0.00486595298947876	0.00660503362125252	0.0104494076824854	0.0137728834100047	0.0163904659764141	0.0184029972618722	0.0199113191465376	0.0210162735105687	0.0218187022341242	0.0224194471973626	0.0229193502804424
2.3	0.0221632067211901	0.0106601249612858	0.00611098325308101	0.00776299100709632	0.0116501699207616	0.0150668078037858	0.0178148101804377	0.0199896964087706	0.0216869858468377	0.0230021978526921	0.0240308517843869	0.0248684669999754	0.0256105628575107
2.4	0.0244249957203569	0.0123359652648881	0.00744504400209738	0.00899553348727731	0.0129140442600638	0.0164188090878956	0.0192982259517028	0.0216416302749176	0.0235383574809721	0.0250777429932982	0.0263491222353281	0.0274418306304939	0.0284452036022276
2.5	0.0267949656624934	0.0141128352859598	0.00886813523652789	0.0103026610617955	0.014241030700392	0.0178288872623341	0.0208407132902095	0.0233587988603132	0.0254654340489407	0.0272429089323872	0.0287735135869478	0.030139538088918	0.0314232725145929
