# Supplementary material for: Maternal preconceptional and prenatal exposure to El Niño Southern Oscillation levels and child mortality: a multi-country study
Source: Nat Commun. 2024 Jul 17;15:6034. doi: 10.1038/s41467-024-50467-x (PMC11254917; doi:10.1038/s41467-024-50467-x)
Supplement: Supplementary file 4 — Source data [file 41467_2024_50467_MOESM4_ESM.zip › Source Data/Figure 2/abNino1_2 0_lagest.csv]

	lag0	lag1	lag2	lag3	lag4	lag5	lag6	lag7	lag8	lag9	lag10	lag11	lag12
-1.9	0.0517998227805767	-0.0187257372195184	-0.0466271138575863	-0.0376472227848671	-0.0176912000527464	-0.00429322856424151	0.00166078763631364	0.00123427073291191	-0.0045093570904539	-0.014506673649791	-0.0276942567611065	-0.0430086842404076	-0.0593865339037016
-1.8	0.0453944406921989	-0.0159057127500654	-0.040128817253659	-0.0322755896952299	-0.0148871912495639	-0.00322026065782929	0.00195609899964447	0.00156911214203749	-0.00345399681147011	-0.0121860034416982	-0.0236996833294667	-0.0370678120555954	-0.0513631652009043
-1.7	0.0394017131151135	-0.0132930157261235	-0.0340861698516913	-0.0272857935426126	-0.012294175971048	-0.00224283861895977	0.00220803209307424	0.00185850282791893	-0.0024913597515608	-0.0100414889825001	-0.019991818202034	-0.0315422807472977	-0.0438928099554263
-1.6	0.0338216400493207	-0.0108876461476926	-0.0284991716516831	-0.0226778343270151	-0.00991215421719849	-0.00136096244763294	0.00241658691660293	0.00210244279055623	-0.00162144591072596	-0.00807313027219653	-0.0165706613788084	-0.0264320903155144	-0.0369754681672676
-1.5	0.0286542214948204	-0.00868960401477276	-0.0233678226536345	-0.0184517120484375	-0.00774112598801548	-0.000574632143848812	0.00258176347023055	0.00230093202994938	-0.000844255288965585	-0.00628092731078757	-0.0134362128597898	-0.0217372407602456	-0.0306111398364281
-1.4	0.0238994574516125	-0.006698889327364	-0.0186921228575455	-0.0146074267068797	-0.00578109128349895	0.000116152292392619	0.00270356175395711	0.00245397054609839	-0.000159787886279679	-0.00466488009827322	-0.0105884726449784	-0.0174577320814912	-0.024799824962908
-1.3	0.0195573479196972	-0.00491550208546631	-0.014472072263416	-0.0111449783023419	-0.00403205010364891	0.000711390861091353	0.0027819817677826	0.00256155833900325	0.000431956297331757	-0.00322498863465346	-0.00802744073437397	-0.0135935642792513	-0.0195415235467071
-1.2	0.0156278928990743	-0.00333944228907968	-0.0107076708712462	-0.00806436683482385	-0.00249400244846534	0.00121108356224739	0.00281702351170701	0.00262369540866398	0.000930977261868723	-0.00196125291992831	-0.00575311712797666	-0.0101447373535259	-0.0148362355878256
-1.1	0.012111092389744	-0.00197070993820411	-0.00739891868103588	-0.00536559230432571	-0.00116694831794826	0.00161523039586073	0.00280868698573036	0.00264038175508056	0.00133727500733122	-0.000873672954097745	-0.00376550182578643	-0.00711125130431493	-0.0106839610862633
-1	0.00900694639170611	-0.000809305032839612	-0.00454581569278515	-0.00304865471084743	-5.08877120976504e-05	0.00192383136193137	0.00275697218985264	0.002611617378253	0.00165084953371925	3.77512628382188e-05	-0.00206459482780327	-0.0044931061316184	-0.00708470004202036
-0.9	0.00631545490496072	0.00014477242701383	-0.00214836190649399	-0.00111355405438902	0.000854179369086482	0.00213688646045931	0.00266187912407386	0.00253740227818129	0.00187170084103281	0.000773019730879587	-0.000650396134027187	-0.00229030183543633	-0.00403845245509666
-0.8	0.00403661792950783	0.000891522441356205	-0.000206557322162418	0.000439709665049522	0.00154825292560413	0.00225439569144456	0.002523407788394	0.00241773645486544	0.0019998289292719	0.00133213245002635	0.000477094255541814	-0.000502838415768722	-0.00154521832549226
-0.7	0.00217043546534743	0.00143094501018752	0.00127959806020958	0.0016111364474682	0.0020313329574553	0.00227635905488711	0.00234155818281307	0.00225261990830546	0.00203523379843652	0.00171508942027852	0.00131787634090374	0.000869284127384426	0.000395002346792849
-0.6	0.000716907512479534	0.00176304013350776	0.002310104240622	0.00240072629286699	0.00230341946463998	0.00220277655078696	0.00211633030733108	0.00204205263850132	0.00197791544852667	0.00192189064163609	0.00187195012205858	0.00182606579402311	0.00178220956175866
-0.5	-0.000323965929095887	0.00188780781131695	0.00288496121907486	0.00280847920124594	0.00236451244715819	0.00203364817914411	0.00184772416194802	0.00178603464545305	0.00182787387954235	0.00195253611409907	0.00213931559900635	0.00236750658414735	0.00261640331940519
-0.4	-0.000952184859378821	0.00180524804361508	0.00300416899556815	0.00283439517260501	0.00221461190500992	0.00176897393995857	0.00153573974666388	0.00148456592916063	0.00158510909148356	0.00180702583766745	0.00211997277174705	0.00249360649775713	0.00289758361973245
-0.3	-0.00116774927836925	0.00151536083040213	0.00266772757010184	0.00247847420694421	0.00185371783819516	0.00140875383323033	0.00118037706147868	0.00113764648962407	0.00124962108435031	0.00148535981234123	0.00181392164028066	0.00220436553485244	0.00262575046274039
-0.2	-0.00097215914912006	0.0010195027810549	0.00187807569681412	0.00174271247027891	0.00128295252538095	0.000953543825821095	0.000781967127778298	0.000745675002464411	0.000822120021091281	0.000988754754870757	0.00122303177501469	0.00150240365273492	0.00180432295924331
-0.0999999999999999	-0.000542410328229062	0.000477753997713689	0.000922986715778808	0.000862657840355371	0.00063474501115691	0.000468948087606961	0.000379570516844492	0.000355695248471293	0.000386405232089153	0.000460783417299858	0.0005679127537052	0.000696876190906963	0.000836756678506939
0	0	0	0	0	0	0	0	0	0	0	0	0	0
0.1	0.000655071835567167	-0.000413759212086191	-0.00089088445052235	-0.000845261050787237	-0.000621282508089797	-0.000453300436999794	-0.000356744422755181	-0.000321410742949473	-0.000337095675176185	-0.000393595497028834	-0.000480706486100936	-0.000588224919986006	-0.000705947076277561
0.2	0.00142280517847244	-0.000763523638544885	-0.00174966663578825	-0.00167312531200634	-0.00122910251311248	-0.000890953223392422	-0.00069066275142105	-0.000608536980377124	-0.000624881793439402	-0.000720003073786645	-0.00087420670459761	-0.00106779856905106	-0.00128108455032575
0.3	0.00230320002871581	-0.00104929327937607	-0.00257634655579767	-0.0024835927836573	-0.00182346001506804	-0.00131295835917788	-0.00100175498599761	-0.000861378712282953	-0.000863358354789648	-0.000979222730273425	-0.00118050065549001	-0.00143872094719514	-0.00172541242214454
0.4	0.00329625638629724	-0.00127106813457975	-0.00337092421055059	-0.00327666346574009	-0.00240435501395648	-0.00171931584435617	-0.00129002112648485	-0.00107993593866696	-0.00105252535922692	-0.00117125446648917	-0.00139958833877813	-0.00170099205441823	-0.00203893069173389
0.5	0.00440197425121678	-0.00142884820415592	-0.00413339960004706	-0.00405233735825475	-0.0029717875097778	-0.00211002567892728	-0.00155546117288278	-0.00126420865952914	-0.00119238280675123	-0.00129609828243388	-0.00153146975446198	-0.00185461189072036	-0.00222163935909388
0.6	0.00562035362347442	-0.0015226334881046	-0.00486377272428706	-0.00481061446120127	-0.003525757502532	-0.00248508786289124	-0.0017980751251914	-0.00141419687486951	-0.00128293069736256	-0.00135375417810758	-0.00157614490254156	-0.00189958045610152	-0.00227353842422448
0.7	0.00695139450307014	-0.00155242398642576	-0.00556204358327058	-0.00555149477457964	-0.00406626499221908	-0.00284450239624802	-0.00201786298341071	-0.00152990058468804	-0.00132416903106092	-0.00134422215351023	-0.00153361378301687	-0.00183589775056172	-0.00219462788712567
0.8	0.00839509689000396	-0.00151821969911943	-0.00622821217699764	-0.00627497829838987	-0.00459330997883904	-0.00318826927899763	-0.0022148247475407	-0.00161131978898476	-0.00131609780784632	-0.00126750220864186	-0.0014038763958879	-0.00166356377410094	-0.00198490774779748
0.9	0.00995146078427588	-0.00142002062618558	-0.00686227850546822	-0.00698106503263195	-0.00510689246239188	-0.00351638851114007	-0.00238896041758138	-0.00165845448775966	-0.00125871702771874	-0.00112359434350247	-0.00118693274115468	-0.0013825785267192	-0.00164437800623989
1	0.0116204861858859	-0.00125782676762424	-0.00746424256868233	-0.00766975497730588	-0.0056070124428776	-0.00382886009267535	-0.00254026999353275	-0.00167130468101273	-0.00115202669067819	-0.000912498558092035	-0.000882782818817163	-0.000992942008416477	-0.00117303866245289
1.1	0.013402173094834	-0.00103163812343539	-0.00803410436663998	-0.00834104813241168	-0.00609366992029621	-0.00412568402360345	-0.00266875347539481	-0.00164987036874399	-0.00099602679672468	-0.00063421485241058	-0.000491426628875391	-0.000494654219192809	-0.000570889716436531
1.2	0.0152965215111202	-0.00074145469361904	-0.00857186389934114	-0.00899494449794932	-0.00656686489464769	-0.00440686030392439	-0.00277441086316755	-0.00159415155095342	-0.000790717345858192	-0.000288743226458094	-1.28641713293392e-05	0.000112284840951844	0.000162068831809253
1.3	0.0173035314347445	-0.000387276478175184	-0.00907752116678584	-0.00963144407391882	-0.00702659736593206	-0.00467238893363816	-0.00285724215685099	-0.00150414822764103	-0.000536098338078732	0.000123916319765425	0.000552904553820979	0.000827875172017465	0.00102583698228441
1.4	0.0194232028657068	3.08965228961781e-05	-0.00955107616897406	-0.0102505468603202	-0.0074728673341493	-0.00492226991274475	-0.00291724735644511	-0.00137986039880681	-0.000232169773386303	0.00060376378625997	0.00120587954657557	0.00165211677400405	0.00202041473498898
1.5	0.0216555358040073	0.000513064309595039	-0.00999252890590582	-0.0108522528571534	-0.00790567479929942	-0.00515650324124418	-0.00295442646194992	-0.00122128806445077	0.000121068348219092	0.00115079917302554	0.00194606080693443	0.00258500964691161	0.00314580208992293
1.6	0.0240005302496458	0.00105922688192141	-0.0104018793775811	-0.0114365620644185	-0.00832501976138243	-0.00537508891913644	-0.00296877947336541	-0.00102843122457292	0.000523616026737459	0.00176502248006214	0.00277344833489757	0.00362655379074013	0.00440199904708628
1.7	0.0264581862026225	0.00166938423987528	-0.0107791275839999	-0.0120034744821154	-0.00873090222039832	-0.00557802694642153	-0.0029603063906916	-0.00080128987917324	0.000975473262168798	0.00244643370736978	0.00368804213046497	0.00477674920548964	0.00578900560647903
1.8	0.0290285036629373	0.00234353638345665	-0.0111242735251623	-0.0125529901102442	-0.00912332217634708	-0.00576531732309946	-0.00292900721392847	-0.000539864028251738	0.00147664005451311	0.00319503285494844	0.00468984219363664	0.00603559589116009	0.00730682176810116
1.9	0.0317114826305901	0.00308168331266554	-0.0114373172010681	-0.0130851089488048	-0.00950227962922873	-0.00593696004917021	-0.00287488194307602	-0.000244153671808414	0.00202711640377039	0.00401081992279813	0.0057788485244126	0.00740309384775153	0.00895544753195269
2	0.034507123105581	0.00388382502750192	-0.0117182586117175	-0.0135998309977973	-0.00986777457904326	-0.0060929551246338	-0.00279793057813427	8.58411901567269e-05	0.00262690230994063	0.00489379491091885	0.00695506112279281	0.00887924307526392	0.0107348828980336
2.1	0.03741542508791	0.00474996152796581	-0.0119670977571105	-0.0140971562572216	-0.0102198070257907	-0.00623330254949022	-0.0026981531191032	0.000450120557643699	0.00327599777302385	0.00584395781931061	0.00821847998877731	0.0104640435736973	0.012645127866344
2.2	0.0404363885775772	0.00568009281405721	-0.0121838346372469	-0.0145770847270778	-0.010558376969471	-0.00635800232373946	-0.00257554956598283	0.000848684430652485	0.00397440279302004	0.00686130864797338	0.00956910512236607	0.0121574953430516	0.0146861824368837
2.3	0.0435700135745823	0.00667421888577609	-0.0123684692521269	-0.0150396164073659	-0.0108834844100841	-0.00646705444738154	-0.00243011991877314	0.0012815328091831	0.0047221173699292	0.00794584739690719	0.0110069365235591	0.0139595983833269	0.0168580466096528
2.4	0.0468163000789257	0.00773233974312251	-0.0125210016017504	-0.0154847512980858	-0.0111951293476302	-0.00656045892041645	-0.00226186417747413	0.00174866569323553	0.00551914150375133	0.00909757406611203	0.0125319741923564	0.0158703526945232	0.0191607203846513
2.5	0.050175248090607	0.00885445538609641	-0.0126414316861175	-0.0159124893992376	-0.0114933117821091	-0.00663821574284419	-0.00207078234208582	0.00225008308280979	0.00636547519448643	0.0103164886555879	0.014144218128758	0.0178897582766405	0.0215942037618792
2.6	0.0536468576096265	0.0100405658146978	-0.012729759505228	-0.0163228307108212	-0.0117780317135209	-0.00670032491466476	-0.00185687441260819	0.00278578497790587	0.0072611184421345	0.0116025911653348	0.0158436683327638	0.0200178151296787	0.0241584967413365
2.7	0.0572311286359841	0.0112906710289267	-0.0127859850590822	-0.0167157752328366	-0.0120492891418656	-0.00674678643587816	-0.00162014038904125	0.00335577137852376	0.00820607124669554	0.0129558815953527	0.0176303248043739	0.0222545232536379	0.0268535993230232
2.8	0.0609280611696798	0.0126047710287832	-0.0128101083476798	-0.017091322965284	-0.0123070840671432	-0.0067776003064844	-0.001360580271385	0.00396004228466349	0.00920033360816956	0.0143763599456417	0.0195041875435884	0.024599882648518	0.0296795115069392
2.9	0.0647376552107135	0.0139828658142671	-0.0128021293710209	-0.0174494739081632	-0.0125514164893536	-0.00679276652648345	-0.00107819405963943	0.00459859769632504	0.0102439055265565	0.0158640262162017	0.021465256550407	0.0270538933143191	0.0326362332930847
3	0.0686599107590854	0.0154249553853785	-0.0127620481291056	-0.0177902280614742	-0.012782286408497	-0.00679228509587536	-0.000772981753804558	0.0052714376135084	0.0113367870018565	0.0174188804070327	0.0235135318248299	0.0296165552510412	0.0357237646814596
3.1	0.0726948278147954	0.0169310397421174	-0.0126898646219338	-0.0181135854252171	-0.0129996938245732	-0.00677615601466009	-0.000444943353880362	0.00597856203621359	0.0124789780340694	0.0190409225181347	0.0256490133668572	0.0322878684586843	0.0389421056720639
3.2	0.0768424063778434	0.0185011188844839	-0.0125855788495056	-0.0184195459993919	-0.0132036387375823	-0.00674437928283764	-9.4078859866862e-05	0.0067199709644406	0.0136704786231953	0.0207301525495078	0.0278717011764886	0.0350678329372483	0.0422912562648975
3.3	0.0811026464482296	0.0201351928124778	-0.0124491908118209	-0.0187081097839985	-0.0133941211475242	-0.00669695490040802	0.000279611728235951	0.00749566439818943	0.0149112887692342	0.0224865705011519	0.0301815952537244	0.0379564486867333	0.0457712164599606
3.4	0.0854755480259538	0.0218332615260992	-0.0122807005088797	-0.0189792767790369	-0.0135711410543991	-0.00663388286737125	0.000676128410428081	0.00830564233746009	0.016201408472186	0.024310176373067	0.0325786955985644	0.0409537157071393	0.049381986257253
3.5	0.0899611111110161	0.0235953250253482	-0.012080107940682	-0.0192330469845072	-0.0137346984582068	-0.0065551631837273	0.00109547118670951	0.00914990478225256	0.0175408377320508	0.0262009701652532	0.0350630022110087	0.0440596339984662	0.0531235656567748
3.6	0.0945593357034165	0.0254213833102246	-0.0118474131072279	-0.0194694204004094	-0.0138847933589474	-0.00646079584947618	0.00153764005708027	0.0100284517325669	0.0189295765488286	0.0281589518777104	0.0376345150910572	0.0472742035607142	0.0569959546585261
3.7	0.099270221803155	0.0273114363807286	-0.0115826160085173	-0.0196883970267435	-0.0140214257566209	-0.0063507808646179	0.00200263502154033	0.010941283188403	0.0203676249225193	0.0301841215104386	0.0402932342387101	0.050597424393883	0.0609991532625067
3.8	0.104093769410232	0.0292654842368601	-0.0112857166445502	-0.0198899768635093	-0.0141445956512273	-0.00622511822915243	0.00249045608008971	0.0118883991497609	0.021854982853123	0.0322764790634378	0.0430391596539672	0.0540292964979729	0.0651331614687168
3.9	0.109029978524646	0.031283526878619	-0.0109567150153266	-0.0200741599107071	-0.0142543030427666	-0.00608380794307981	0.0030011032327284	0.0128697996166407	0.0233916503406397	0.0344360245367081	0.0458722913368286	0.0575698198729837	0.0693979792771562
4	0.114078849146399	0.0333655643060055	-0.0105956111208466	-0.0202409461683367	-0.0143505479312387	-0.00592685000640001	0.00353457647945639	0.0138854845890423	0.0249776273850693	0.0366627579302494	0.0487926292872942	0.0612189945189154	0.073793606687825
4.1	0.11924038127549	0.0355115965190194	-0.0102024049611101	-0.0203903356363981	-0.0144333303166437	-0.00575424441911305	0.0040908758202737	0.0149354540669657	0.026612913986412	0.0389566792440618	0.0518001735053641	0.0649768204357682	0.0783200437007232
4.2	0.124514574911919	0.0377216235176609	-0.00977709653611715	-0.0205223283148914	-0.0145026501989816	-0.00556599118121893	0.00467000125518033	0.0160197080504109	0.0282975101446676	0.0413177884781451	0.0548949239910383	0.0688432976235419	0.0829772903158508
4.3	0.129901430055686	0.0399956453019299	-0.00931968584586773	-0.0206369242038166	-0.0145585075782524	-0.00536209029271762	0.00527195278417627	0.017138246539378	0.0300314158598361	0.0437460856324995	0.0580768807443168	0.0728184260822366	0.0877653465332078
4.4	0.135400946706791	0.0423336618718264	-0.00883017289036181	-0.0207341233031736	-0.0146009024544561	-0.00514254175360915	0.00589673040726152	0.0182910695338668	0.0318146311319177	0.0462415707071249	0.0613460437651995	0.0769022058118523	0.0926842123527942
