# Supplementary material for: Maternal preconceptional and prenatal exposure to El Niño Southern Oscillation levels and child mortality: a multi-country study
Source: Nat Commun. 2024 Jul 17;15:6034. doi: 10.1038/s41467-024-50467-x (PMC11254917; doi:10.1038/s41467-024-50467-x)
Supplement: Supplementary file 4 — Source data [file 41467_2024_50467_MOESM4_ESM.zip › Source Data/Figure 2/MEI 0_11_lagse.csv]

	lag0	lag1	lag2	lag3	lag4	lag5	lag6	lag7	lag8	lag9	lag10	lag11	lag12
-2.4	0.0302983689134665	0.0100261994846	0.016576518394149	0.013523991655078	0.00778431229547416	0.00728634723661453	0.00854242870382594	0.00865342524238587	0.00738419837868566	0.0055644858381314	0.00566535376356614	0.00913214425690798	0.0141367245684216
-2.3	0.0274855639986604	0.00901995513493515	0.0150597587025518	0.0122882441303067	0.00703832287428362	0.00656426208473162	0.00771412212070307	0.0078254135749397	0.00667791653962196	0.00501658823364758	0.00508521836293552	0.00822258085885114	0.0127572686341367
-2.2	0.0249072046668242	0.00810019838648527	0.0136753048729231	0.0111571634724637	0.00635321804785602	0.00590446437929412	0.00695996323341033	0.00707190783879624	0.0060344170392517	0.00451505067415465	0.00455215690803949	0.00739078657948256	0.0114990499074055
-2.1	0.0225658159057306	0.00726888897866047	0.0124242783246722	0.0101316264689916	0.00572992381692579	0.00530824892062886	0.00628126827287842	0.0063940720210042	0.00545467460062184	0.00406077961609782	0.00406730290816099	0.00663842462446092	0.0103643237981828
-2	0.0204626944457526	0.00652778008521425	0.0113068509296162	0.00921184643850227	0.00516916698175573	0.00477671185286902	0.00567894623238473	0.00579260103536125	0.00493929318267021	0.00365454472060526	0.00363180385189934	0.00596695145571949	0.00935479069280836
-1.9	0.0185969703267189	0.00587800614933727	0.010321647430702	0.008396941331839	0.00467124566735894	0.00431045045487699	0.00515309714555003	0.00526731893965415	0.00448818057973229	0.00329677352636115	0.00324665921414497	0.00537725533054917	0.00847097519954338
-1.8	0.016964385297567	0.00531945899731382	0.00946502420515892	0.00768439846101133	0.004235701608204	0.00390912510482916	0.00470247786320207	0.00481666293465855	0.0041001252927802	0.00298725002832798	0.00291243897211254	0.00486911668683423	0.00771137161393222
-1.7	0.0155559003581827	0.00484997573119757	0.00873032889142719	0.00706950008949705	0.00386090629230836	0.00357090913206925	0.00432390148928188	0.00443712564509284	0.00377232996616282	0.00272473028100303	0.00262885969042129	0.00444051271703905	0.00707143913186398
-1.6	0.0143564018975596	0.00446448523583148	0.0081073262992969	0.00654483603147999	0.0035436220484292	0.00329193355212021	0.00401172299455729	0.00412280402716509	0.00350001873462955	0.00250654155376947	0.00239424854142477	0.00408689061147126	0.0065426758189435
-1.5	0.0133439139776593	0.00415440342244808	0.00758201521100382	0.0061000714316764	0.00327865828187386	0.00306591970223742	0.00375762237686945	0.00386524595393937	0.00327627665278604	0.00232829288825462	0.00220502251436635	0.00380065136183196	0.0061121229400122
-1.4	0.0124897265391095	0.00390761268242578	0.00713700155906761	0.00572211594731821	0.00305877392452223	0.00288420890019544	0.00355085575562319	0.00365373514954403	0.00309224734946644	0.00218384668126935	0.00205540400013663	0.00357112383030796	0.00576262434991991
-1.3	0.0117596294956626	0.00370919286131624	0.00675242751506811	0.00539573431308548	0.0028749333311629	0.0027362808239713	0.00337898138114778	0.00347600233157555	0.00293769523121896	0.00206563470146284	0.0019375836286675	0.00338517346312047	0.00547391930530302
-1.2	0.0111160604677691	0.00354273765703179	0.00640725875277213	0.00510448700435769	0.00271689927310617	0.00261064160998726	0.00322886765500069	0.00331917718993758	0.00280179127890368	0.00196526088900318	0.00184236568644734	0.00322831679743766	0.0052242946123757
-1.1	0.0105206419627632	0.00339182722225435	0.00608061914014733	0.0048317782007169	0.00257401000458321	0.00249580424133311	0.00308769131356213	0.00317071775062739	0.00267390415966293	0.00187420905358837	0.00176008923176309	0.00308598899577279	0.00499230528517316
-1	0.00993650276502611	0.00324122796239095	0.00575289233686798	0.00456177945553232	0.00243592857558522	0.00238108884638482	0.00294369148969641	0.0030191105891077	0.00254421434618877	0.00178445442649099	0.00168150430972795	0.00294459919774336	0.0047581292316336
-0.9	0.00932996279664256	0.00307760523684205	0.00540644168518913	0.00428008130757266	0.0022932011076325	0.00225710561584919	0.0027865903028086	0.00285426433329412	0.00240407355631905	0.0016888601427886	0.00159837102071026	0.00279217895861751	0.00450436087401696
-0.8	0.00867145398916882	0.00288976869892356	0.00502594280483219	0.00397403808315319	0.00213756514316175	0.00211593020700575	0.00260771771832942	0.00266763070691899	0.00224612953697811	0.00158134676255792	0.0015037276700474	0.00261862670189071	0.00421628257446901
-0.7	0.00793578284339711	0.00266859388972709	0.00459841384794836	0.00363285509202336	0.00196203845555846	0.00195106178731352	0.00239993693558023	0.00245213958400465	0.00206428591315666	0.00145689072327961	0.00139190285938382	0.00241566325007951	0.0038817723593002
-0.6	0.00710194571960395	0.00240677662688846	0.00411305649045006	0.00324750293384766	0.00176085992351761	0.00175726492895232	0.00215746711707962	0.00220203609489568	0.00185357211557953	0.00131142459097052	0.00125838323940126	0.00217663178445802	0.00349101815218859
-0.5	0.00615271263540433	0.00209853645276324	0.0035610099459871	0.0028105433634115	0.00152935547799367	0.0015303727884281	0.00187567530549544	0.00191268649661945	0.00160998196044089	0.00114169918037857	0.00109962829514578	0.00189624524703092	0.00303616848116885
-0.4	0.00507416609486188	0.00173934203388755	0.00293510267604449	0.00231594056457953	0.00126378827834822	0.00126710204332533	0.0015508854297826	0.0015803989609502	0.00133032220928646	0.000945149181231734	0.00091289060488646	0.00157034856921177	0.00251100726400849
-0.3	0.00385542185669599	0.0013257204937994	0.00222971044514485	0.00175895271647737	0.000961253983124469	0.000964924702754804	0.00118025353317921	0.00120230967677926	0.00101211604586296	0.000719801328650951	0.000696085652430553	0.00119575630515364	0.00191074064928334
-0.2	0.0025012064581187	0.000859776613643972	0.00144781458283252	0.00114174390894731	0.000622931846422854	0.000625354675380053	0.000765665061376123	0.000780300353563093	0.000656906134897415	0.000466722895087184	0.000450312087516163	0.000774399672202607	0.00123843981932513
-0.0999999999999996	0.00119595723014986	0.000410272953515414	0.000693273301030795	0.00054649003462289	0.000297217966434404	0.000298238857315938	0.000365818372755985	0.000373105388380688	0.000314126029334819	0.000222751045458683	0.000214059373984495	0.000368962387525336	0.00059095547659293
0	0	0	0	0	0	0	0	0	0	0	0	0	0
0.100000000000001	0.00109225482866198	0.000372706267329201	0.00063517724419282	0.000500300436198921	0.000270147607406266	0.000270715154718951	0.000333420926387845	0.000340670562456127	0.000286866475762213	0.000202556897758619	0.000192943964848625	0.000334315780882057	0.000537281938950468
0.200000000000001	0.00208750785896391	0.000709862203480875	0.00121603666030612	0.000957482376740108	0.000514950256835743	0.000515548932566828	0.000636407451772862	0.000650890967869764	0.000548145392163824	0.000386161118462015	0.00036609922153721	0.00063621162816673	0.0010243442970738
0.3	0.00299377762421033	0.0010139124548139	0.00174706960287514	0.00137520166089879	0.000736493736995409	0.000736493685894884	0.000911320283330602	0.000933038813023132	0.000785839019219204	0.000552312591108602	0.00052109822734843	0.000908396609895995	0.00146535957533588
0.4	0.00382062187444051	0.00128781689858357	0.00223359319924038	0.00175779112683091	0.000937290387478737	0.000935959985290707	0.00116098969448815	0.00118995317747134	0.00100233727986176	0.000702817824130862	0.00065994360663058	0.00115415480031201	0.0018653493587544
0.5	0.00457935590053073	0.00153514521524659	0.0026818597763388	0.00211034938619517	0.00112034598547989	0.0011168480292466	0.00138878927177395	0.00142500418129846	0.00120047586675138	0.000839839327835737	0.000785075618300623	0.00137743952975173	0.00223031551144812
0.600000000000001	0.0052832383233084	0.00176017141182862	0.00309914823962851	0.00243881329798449	0.00128921839590896	0.00128261426032033	0.0015987030302048	0.00164215540548911	0.00138358825836801	0.000965940358655188	0.000899433595048713	0.00158295613671385	0.00256735401502126
0.700000000000001	0.00594758043970604	0.00196795435331202	0.00349381602638261	0.00274999583830875	0.00144805401777338	0.00143731986533086	0.00179537247881492	0.0018460065754115	0.00155554108054541	0.00108411543374564	0.00100649598191834	0.00177621235635495	0.00288472364396093
0.800000000000001	0.00658972269434271	0.00216438274272274	0.00387528475307054	0.0030515666841431	0.00160158340794031	0.00158564222066617	0.00198410524413033	0.00204179954830515	0.00172073864867172	0.001197793512318	0.00111027730610427	0.001963508297263	0.00319183277534094
0.900000000000001	0.00722881844228427	0.00235615621569857	0.00425393144240983	0.00335195242246361	0.00175505585013938	0.00173282694078909	0.00217082412315297	0.00223536841514447	0.00188408071185807	0.00131079896616821	0.00121525788077168	0.00215183576011118	0.00349910495985242
1	0.00788538039039865	0.00255067269517534	0.00464086430267749	0.00366014030624732	0.00191409775324359	0.00188456103199788	0.00236193835541576	0.00243301738690742	0.00205085986100448	0.00142725807689692	0.00132622886505433	0.00234866551711023	0.00381769459904297
1.1	0.00858058578546276	0.00275580172494237	0.00504758031794086	0.00398538604266314	0.00208449434637639	0.00204676066831826	0.00256413067637019	0.00264132077922575	0.00222659397559104	0.00155144809221035	0.00144805552139922	0.00256162525791868	0.00415905323876572
1.2	0.00933539881075146	0.00297954794160727	0.00548552992683391	0.00433685027728192	0.00227191660436286	0.00222529043865013	0.00278407447009942	0.00286685787184029	0.00241680446498179	0.00168760149722836	0.00158539168264017	0.00279810654731117	0.00453439103659809
1.3	0.0101696329533405	0.00322964429650983	0.00596564374755487	0.00472321259069457	0.00248163752428033	0.00242565731289034	0.0030281193370775	0.00311591678117941	0.00262676880144488	0.0018396951022638	0.00174240441458638	0.0030648715934015	0.00495412064003998
1.4	0.0111011118025402	0.0035131466866179	0.00649789479984326	0.00515232485726549	0.00271829178543865	0.00265273853937036	0.00330199965204243	0.00339421638629667	0.00286128818269743	0.00201126325467216	0.00192257184022164	0.00336774035836951	0.00542738883291678
1.5	0.0121450707513971	0.00383611134014441	0.00709096628459029	0.00563095961597761	0.00298572277935297	0.00291059689332774	0.00361061906499144	0.00370669494255204	0.003124510791808	0.00220527017470971	0.00212859293324034	0.00371141605978676	0.00596178061677739
1.6	0.0133138772322986	0.00420341420018049	0.00775206897222905	0.00616468479941223	0.00328693469379036	0.00320240992723565	0.00395794305006368	0.00405739661114335	0.00341983665998604	0.00242405893696843	0.00236240912309957	0.00409946291386827	0.00656322876455627
1.7	0.0146170629974558	0.00461872747571627	0.00848691454663054	0.00675786432268767	0.00362413805065045	0.00353050592364041	0.004347001229695	0.00444946044148974	0.00374990797338421	0.00266937267494923	0.00262530597184015	0.00453440748789649	0.00723610522192678
1.8	0.0160615951106466	0.00508462528661103	0.00929981767416082	0.00741375790195876	0.00399885796670837	0.00389647460231566	0.00477997543019968	0.00488519247055381	0.00411666881467022	0.00294242743255053	0.0029180521027165	0.00501791276081621	0.0079834341344148
1.9	0.0176522835863614	0.00560276668543491	0.0101938812397875	0.00813468108272932	0.0044120702119623	0.00430131313268919	0.00525833738666786	0.00536618911895889	0.00452146790252373	0.003244010737145	0.00324103959644058	0.00555097476231711	0.0088071585743917
2	0.0193922309075539	0.00617410398977914	0.0111712178048959	0.00892218774487578	0.00486433711907528	0.00474557461179094	0.00578300183567838	0.00589348002957352	0.00496517779567718	0.00357458375575942	0.00359440476233725	0.00613410631051014	0.00970840676208316
2.1	0.0212832560551354	0.0067990787305988	0.0122331703732389	0.00977724693061926	0.00535592657685551	0.00522949878560037	0.00635447057612452	0.00646766639463917	0.00544831054652911	0.00393437286068596	0.00397812162939927	0.0067674897581548	0.0106877252693363
2.2	0.0233262566035888	0.00747778539684348	0.013380509572762	0.0107003975814042	0.00588690736946735	0.00575311662328185	0.00697295447025599	0.00708904096650858	0.00597111821405562	0.00432344421623282	0.00439206901906614	0.00745109407111091	0.0117452661110056
2.3	0.0255214969535178	0.00821009736675713	0.014613596952475	0.0116918746472056	0.00645722078439245	0.00631632835431054	0.0076384693663557	0.00775768451039016	0.00653367378323285	0.00474176048920855	0.00483607589467703	0.00818475929502983	0.0128809275345508
2.4	0.027868826014309	0.00899575785817417	0.0159325129058427	0.012751706583643	0.00706673177692126	0.00691895864690242	0.00835090742399875	0.0084735390395241	0.00713593271132658	0.00518922175025937	0.00530995049732583	0.00896825462163205	0.014094454858583
2.5	0.0303678349407601	0.00983444233613914	0.0173371526840221	0.0138797877059212	0.00771526404878101	0.00756079390388153	0.00911008784663297	0.00923646099920571	0.00777777770277046	0.00566569372608779	0.0058134981393253	0.00980131666036681	0.0153855098120625
