# Supplementary material for: Maternal preconceptional and prenatal exposure to El Niño Southern Oscillation levels and child mortality: a multi-country study
Source: Nat Commun. 2024 Jul 17;15:6034. doi: 10.1038/s41467-024-50467-x (PMC11254917; doi:10.1038/s41467-024-50467-x)
Supplement: Supplementary file 4 — Source data [file 41467_2024_50467_MOESM4_ESM.zip › Source Data/Figure 2/abNino34 0_11_lagest.csv]

	lag0	lag1	lag2	lag3	lag4	lag5	lag6	lag7	lag8	lag9	lag10	lag11	lag12
-2	-0.100368592603064	0.00655926452212049	0.0554063683195888	0.0526015845057596	0.0314694945470046	0.0147277252254393	0.00398967117731561	-0.00160234120785809	-0.00290598554057348	-0.000778935431322235	0.003921135509404	0.0103365536711136	0.0176096454433148
-1.9	-0.094200721420625	0.00512545308732855	0.0503447737362536	0.0474786389381187	0.0276173554148972	0.0119514588381037	0.00197453113957467	-0.00312613752044203	-0.00416325698169842	-0.00194953708394658	0.00270231233306144	0.00897958142957358	0.0160695603658378
-1.8	-0.0881555593341015	0.00380898110795283	0.0455267721295094	0.042620872670543	0.0240077032830446	0.00939230070859102	0.000152603999784882	-0.0044793448241806	-0.0052715037441122	-0.0029918307408167	0.00159171620489912	0.00771117911222851	0.0145986000003647
-1.7	-0.0822331063434929	0.00260984858399336	0.0409523634993561	0.0380282857030324	0.0206405381514469	0.00705025083690123	-0.00147611024205372	-0.00566196311907381	-0.00623072582781483	-0.00390581640193261	0.000589347124917042	0.00653134671907833	0.0131967643468954
-1.6	-0.0764333624487994	0.00152805551545012	0.0366215478457937	0.033700878035587	0.017515860020104	0.00492530922303434	-0.00291161158594115	-0.00667399240512164	-0.0070409232328063	-0.0046914940672943	-0.000304794906884798	0.00544008425012304	0.0118640534054301
-1.5	-0.070756327650021	0.000563601902323127	0.0325343251688224	0.0296386496682068	0.014633668889016	0.00301747586699035	-0.0041539000318774	-0.00751543268232411	-0.00770209595908662	-0.00534886373690177	-0.0010907098905064	0.00443739170536265	0.0106004671759685
-1.4	-0.0652020019471575	-0.000283512255387631	0.028690695468442	0.0258416006008917	0.0119939647581828	0.00132675076876924	-0.00520297557986248	-0.00818628395068121	-0.00821424400665578	-0.00587792541075502	-0.00176839782594777	0.00352326908479716	0.00940600565851091
-1.3	-0.0597703853402092	-0.00101328695768214	0.0250906587446526	0.0223097308336419	0.00959674762760446	-0.000146866071628962	-0.00605883822989638	-0.00868654621019294	-0.00857736737551378	-0.00627867908885406	-0.0023378587132089	0.00269771638842655	0.00828066885305715
-1.2	-0.0544614778291758	-0.00162572220456041	0.0217342149974541	0.0190430403664572	0.00744201749728099	-0.00140337465420426	-0.0067214879819791	-0.0090162194608593	-0.00879146606566063	-0.00655112477119887	-0.00279909255228979	0.00196073361625085	0.00722445675960726
-1.1	-0.0492752794140575	-0.00212081799602245	0.0186213642268466	0.0160415291993376	0.00552977436721236	-0.00244277497895668	-0.00719092483611065	-0.00917530370268029	-0.00885654007709632	-0.00669526245778946	-0.00315209934319044	0.00131232076827003	0.00623736937816123
-1	-0.0442117900948542	-0.00249857433206825	0.0157521064328301	0.0133051973322832	0.00386001823739857	-0.00326506704588619	-0.00746714879229102	-0.00916379893565591	-0.00877258940982085	-0.00671109214862584	-0.00339687908591086	0.000752477844484114	0.00531940670871907
-0.9	-0.039271009871566	-0.0027589912126978	0.0131264416154045	0.010834044765294	0.00243274910783964	-0.0038702508549928	-0.00755015985052022	-0.00898170515978617	-0.00853961406383423	-0.006598613843708	-0.00353343178045103	0.000281204844893091	0.00447056875128079
-0.8	-0.0344529387441928	-0.00290206863791112	0.0107443697745699	0.00862807149836997	0.00124796697853555	-0.00425832640627653	-0.00743995801079824	-0.00862902237507105	-0.00815761403913646	-0.00635782754303594	-0.00356175742681097	-0.000101498230503041	0.00369085550584638
-0.7	-0.0297575767127347	-0.00292780660770819	0.00860589091032631	0.00668727753151109	0.000305671849486318	-0.00442929369973735	-0.00713654327312508	-0.00810575058151057	-0.00762658933572753	-0.00598873324660966	-0.00348185602499068	-0.000395631381704275	0.00298026697241583
-0.6	-0.0251849237771916	-0.00283620512208903	0.00671100502267366	0.00501166286471739	-0.00039413627930806	-0.00438315273537527	-0.00663991563750074	-0.00741188977910471	-0.00694653995360743	-0.00549133095442916	-0.00329372757499013	-0.000601194608710609	0.00233880315098917
-0.5	-0.0207349799375635	-0.00262726418105362	0.00505971211161197	0.00360122749798885	-0.000851457407847596	-0.00411990351319031	-0.00595007510392523	-0.00654743996785349	-0.00611746589277619	-0.00486562066649444	-0.00299737207680936	-0.000718187911522054	0.00176646404156636
-0.4	-0.0164077451938505	-0.00230098378460198	0.00365201217714124	0.00245597143132548	-0.00106629153613229	-0.00363954603318244	-0.00506702167239855	-0.0055124011477569	-0.00513936715323379	-0.00411160238280551	-0.00259278953044835	-0.000746611290138604	0.00126324964414744
-0.3	-0.0122032195460525	-0.0018573639327341	0.00248790521926148	0.00157589466472727	-0.00103863866416213	-0.00294208029535168	-0.00399075534292069	-0.00430677331881494	-0.00401224373498023	-0.00322927610336235	-0.0020799799359071	-0.000686464744560259	0.000829159958732373
-0.2	-0.00812140299416949	-0.00129640462544997	0.00156739123797269	0.000960997198194238	-0.000768498791937118	-0.00202750629969802	-0.00272127611549165	-0.00293055648102761	-0.00273609563801552	-0.00221864182816498	-0.00145894329318561	-0.000537748274787019	0.000464194985321184
-0.1	-0.00409792078056727	-0.000653173985811978	0.000800170529456399	0.000507231581326256	-0.000354487623728402	-0.000985298912409346	-0.00133706716496383	-0.00144965567226705	-0.00136292772519423	-0.00111674661462058	-0.000750975631421296	-0.000305478066471595	0.000179882789353315
0	0	0	0	0	0	0	0	0	0	0	0	0	0
0.1	0.0041763827662872	0.000660925576254153	-0.000838764076839244	-0.000567200505620404	0.000288800603241745	0.000922798263393087	0.00128502018535716	0.00141429147458928	0.00134943723654478	0.00112928257667898	0.000792652600447203	0.00037837241330478	-7.47328792929675e-05
0.2	0.00843122751829434	0.00132960274295047	-0.00171612170106135	-0.00119436993553497	0.000511914185996817	0.0017830958777699	0.00251799339110763	0.00279321875150077	0.00268538398444008	0.00227110111541634	0.00162698216992031	0.000829639173442738	-4.43158485255934e-05
0.3	0.0127645342560215	0.00200603150008897	-0.00263207287266634	-0.00188150828974372	0.000669340748265211	0.00258089284313044	0.00369891961725143	0.00413678183073449	0.00400784024368594	0.00342545561621211	0.00250298870841931	0.00135380028041388	9.1251092302117e-05
0.4	0.0171763029794686	0.00269021184766963	-0.00358661759165418	-0.00262861556824664	0.000761080290046941	0.00331618915947472	0.00482779886378855	0.00544498071229043	0.00531680601428233	0.00459234607906627	0.00342067221594423	0.0019508557342182	0.000331967943190177
0.5	0.0216665336886356	0.00338214378569247	-0.00457975585802488	-0.00343569177104371	0.000787132811342001	0.00398898482680273	0.005904631130719	0.00671781539616859	0.00661228129622927	0.00577177250397883	0.00438003269249505	0.0026208055348557	0.000677834704138574
0.6	0.0262352263835226	0.00408182731415748	-0.00561148767177846	-0.00430273689813495	0.000747498312150387	0.00459927984511448	0.00692941641804278	0.00795528588236897	0.00789426608952674	0.00696373489094978	0.00538107013807177	0.00336364968232638	0.00112885137514731
0.7	0.0308823810641296	0.00478926243306465	-0.00668181303291488	-0.00522975094952035	0.000642176792472109	0.00514707421440995	0.00790215472575987	0.00915739217089157	0.00916276039417475	0.00816823323997913	0.00642378455267439	0.00417938817663025	0.0016850179562164
0.8	0.0356079977304564	0.005504449142414	-0.00779073194143417	-0.00621673392519992	0.000471168252307159	0.00563236793468916	0.00882284605387029	0.0103241342617364	0.0104177642101733	0.00938526755106686	0.00750817593630292	0.00506802101776729	0.00234633444734582
0.9	0.0404120763825033	0.00622738744220552	-0.00893824439733633	-0.00726368582517365	0.000234472691655541	0.00605516100595209	0.00969149040237403	0.0114555121549034	0.0116592775375224	0.010614837824213	0.00863424428895735	0.00602954820573751	0.00311280084853559
1	0.0452946170202701	0.00695807733243922	-0.0101243504006214	-0.00837060664944157	-6.79098894827521e-05	0.00641545342819876	0.0105080877712711	0.0125515258503927	0.012887300376222	0.0118569440594175	0.00980198961063769	0.00706396974054092	0.0039844171597857
1.1	0.0502556196437569	0.00769651881311509	-0.0113490499512892	-0.00953749639800363	-0.000435979491107713	0.00671324520142916	0.0112726381605615	0.0136121753482042	0.0141018327262722	0.0131115862566805	0.0110114119013439	0.00817128562217751	0.00496118338109616
1.2	0.0552950842529637	0.00844271188423312	-0.01261234304934	-0.0107643550708599	-0.000869736113219348	0.0069485363256433	0.0119851415702452	0.0146374606483379	0.0153028745876729	0.0143787644160018	0.0122625111610761	0.00935149585064728	0.00604309951246694
1.3	0.0604130108478904	0.00919665654579333	-0.0139142296947736	-0.0120511826680103	-0.00136917975581765	0.00712132680084117	0.0126455980003222	0.0156273817507938	0.0164904259604242	0.0156584785373815	0.0135552873898341	0.0106046004259502	0.00723016555389808
1.4	0.0656093994285371	0.00995835279779571	-0.0152547098875901	-0.0133979791894549	-0.00193431041890262	0.00723161662702277	0.0132540074507926	0.016581938655572	0.017664486844526	0.0169507286208196	0.0148897405876181	0.0119305993480864	0.00852238150538956
1.5	0.0708842499949036	0.0107278006402403	-0.0166337836277894	-0.0148047446351936	-0.00256512810247425	0.00727940580418809	0.0138103699216563	0.0175011313626723	0.0188250572399783	0.0182555146663161	0.0162658707544279	0.0133294926170557	0.00991974736694137
1.6	0.0762375625469902	0.011505000073127	-0.0180514509153716	-0.0162714790052265	-0.00326163280653257	0.00726469433233715	0.0143146854129133	0.0183849598720949	0.0199721371467812	0.019572836673871	0.0176836778902637	0.0148012802328582	0.0114222631385535
1.7	0.0816693370847967	0.0122899510964559	-0.0195077117503366	-0.0177981822995535	-0.00402382453107755	0.00718748221146995	0.0147669539245636	0.0192334241838397	0.0211057265649346	0.0209026946434843	0.0191431619951253	0.0163459621954938	0.013029928820226
1.8	0.0871795736083232	0.0130826537102269	-0.0210025661326846	-0.0193848545181748	-0.00485170327610921	0.00704776944158647	0.0151671754566073	0.0200465242979068	0.0222258254944385	0.0222450885751561	0.0206443230690129	0.0179635385049627	0.0147427444119589
1.9	0.0927682721175696	0.0138831079144402	-0.0225360140624154	-0.0210314956610902	-0.00574526904162754	0.00684555602268672	0.0155153500090443	0.020824260214296	0.023332433935293	0.0236000184688861	0.0221871611119264	0.0196540091612647	0.0165607099137521
2	0.098435432612536	0.0146913137090956	-0.024108055539529	-0.0227381057282997	-0.00670452182763251	0.00658084195477072	0.0158114775818746	0.0215666319330075	0.024425551887498	0.0249674843246746	0.0237716761238658	0.0214173741643999	0.0184838253256056
2.1	0.104181055093222	0.0155072710941931	-0.0257186905640255	-0.0245046847198034	-0.00772946163412419	0.00625362723783844	0.0160555581750982	0.0222736394540412	0.0255051793510536	0.0263474861425215	0.0253978681048311	0.0232536335143683	0.0205120906475195
2.2	0.110005139559629	0.0163309800697329	-0.0273679191359049	-0.0263312326356013	-0.00882008846110251	0.00586391187188989	0.0162475917887151	0.0229452827773971	0.0265713163259597	0.0277400239224268	0.0270657370548222	0.0251627872111699	0.0226455058794937
2.3	0.115907686011755	0.0171624406357148	-0.0290557412551671	-0.0282177494756934	-0.00997640230856752	0.00541169585692508	0.0163875784227254	0.0235815619030753	0.0276239628122164	0.0291450976643905	0.0287752829738393	0.0271448352548047	0.0248840710215283
2.4	0.121888694449601	0.0180016527921389	-0.0307821569218123	-0.0301642352400796	-0.0111984031765192	0.004896979192944	0.016475518077129	0.0241824768310756	0.0286631188098235	0.0305627073684125	0.0305265058618823	0.0291997776452726	0.0272277860736232
2.5	0.127948164873167	0.0188486165390052	-0.0325471661358402	-0.03217068992876	-0.0124860910649575	0.00431976187994664	0.0165114107519259	0.0247480275613982	0.0296887843187813	0.031992853034493	0.0323194057189512	0.0313276143825737	0.0296766510357784
2.6	0.134086097282453	0.0197033318763136	-0.0343507688972511	-0.0342371135417346	-0.0138394659738825	0.00368004391793301	0.0164952564471162	0.025278214094043	0.0307009593390895	0.0334355346626319	0.034153982545046	0.033528345466708	0.032230665907994
2.7	0.14030249167746	0.0205657988040642	-0.0361929652060447	-0.0363635060790033	-0.0152585279032942	0.00297782530690314	0.0164270551626998	0.02577303642901	0.0316996438707483	0.0348907522528291	0.0360302363401667	0.0358019708976755	0.0348898306902699
