# Supplementary material for: Maternal preconceptional and prenatal exposure to El Niño Southern Oscillation levels and child mortality: a multi-country study
Source: Nat Commun. 2024 Jul 17;15:6034. doi: 10.1038/s41467-024-50467-x (PMC11254917; doi:10.1038/s41467-024-50467-x)
Supplement: Supplementary file 4 — Source data [file 41467_2024_50467_MOESM4_ESM.zip › Source Data/Figure 2/ONI 0_59_lagest.csv]

	lag0	lag1	lag2	lag3	lag4	lag5	lag6	lag7	lag8	lag9	lag10	lag11	lag12
-1.8	-0.137574023420143	-0.0201019361864597	0.0371601038385865	0.0403738149939125	0.0233746096259726	0.00928994842651982	-6.13586783049851e-05	-0.00535550513059148	-0.00726868437242938	-0.00647708984590842	-0.00365691499311831	0.000515646743851257	0.00536440192291052
-1.7	-0.125973910547187	-0.0195097903534841	0.0325175159905076	0.0356509982458068	0.0204423025443122	0.00777783368207736	-0.00068987536954903	-0.00556036172636817	-0.00743316250418127	-0.00690781481878953	-0.00458385578599419	-0.0010608225215964	0.00306174785860259
-1.6	-0.114844919631976	-0.018855101453133	0.0281820077644128	0.0312235664829378	0.0177046098505733	0.00638432826350412	-0.00124325079682828	-0.00570565626281492	-0.00753041706684672	-0.00724506214131469	-0.00537712041860976	-0.0024541208311229	0.000996407688754931
-1.5	-0.104187050674508	-0.0181378694854064	0.024153579160302	0.0270915197053052	0.0151615315447559	0.00510943217080011	-0.00172148496014276	-0.00579138873993173	-0.00756044806042577	-0.00748883181348389	-0.00603670889096506	-0.00366424818472823	-0.000831618586632431
-1.4	-0.094000303674784	-0.0173580944503042	0.0204322301781752	0.0232548579129091	0.0128130676268599	0.0039531454039653	-0.00212457785949245	-0.0058175591577186	-0.00752325548491839	-0.00763912383529712	-0.00656262120306004	-0.00469120458241242	-0.00242233096755952
-1.3	-0.0842846786328044	-0.0165157763478266	0.0170179608180324	0.0197135811057495	0.0106592180968855	0.00291546796299972	-0.00245252949487736	-0.00578416751617552	-0.0074188393403246	-0.00769593820675439	-0.00695485735489474	-0.00553499002417544	-0.00377572945402631
-1.2	-0.0750401755485687	-0.0156109151779735	0.0139107710798737	0.0164676892838264	0.00869998295483261	0.00199639984790335	-0.00270533986629748	-0.00569121381530252	-0.00724719962664438	-0.00765927492785572	-0.00721341734646915	-0.00619560451001731	-0.00489181404603283
-1.1	-0.0662667944220772	-0.0146435109407449	0.011110660963699	0.0135171824471398	0.00693536220070122	0.0011959410586762	-0.00288300897375282	-0.00553869805509957	-0.00700833634387775	-0.00752913399860107	-0.00733830117778327	-0.00667304803993803	-0.00577058474357906
-1	-0.0579645352533296	-0.0136135636361408	0.00861763046950826	0.0108620605956898	0.00536535583449132	0.00051409159531827	-0.00298553681724337	-0.00532662023556667	-0.00670224949202469	-0.00730551541899047	-0.00732950884883709	-0.00696732061393757	-0.00641204154666501
-0.9	-0.0501333980423262	-0.0125210732641612	0.00643167959730161	0.00850232372947622	0.00398996385620292	-4.91485421704419e-05	-0.00301292339676915	-0.00505498035670385	-0.00632893907108521	-0.00698841918902391	-0.00718704035963062	-0.00707842223201597	-0.00681618445529067
-0.8	-0.0427733827890667	-0.0113660398248061	0.00455280834707898	0.00643797184849918	0.00280918626583604	-0.000493779353789939	-0.00296516871233013	-0.00472377841851108	-0.00588840508105931	-0.00657784530870139	-0.00691089571016385	-0.00700635289417322	-0.00698301346945604
-0.7	-0.0358844894935513	-0.0101484633180755	0.00298101671884036	0.00466900495275862	0.00182302306339065	-0.000819800839540218	-0.00284227276392633	-0.00433301442098837	-0.005380647521947	-0.00607379377802292	-0.0065010749004368	-0.0067511126004093	-0.00691252858916114
-0.6	-0.02946671815578	-0.00886834374396939	0.00171630471258579	0.00319542304225459	0.00103147424886678	-0.00102721299942128	-0.00264423555155775	-0.00388268836413572	-0.00480566639374826	-0.00547626459698847	-0.00595757793044945	-0.00631270135072423	-0.00660472981440595
-0.5	-0.0235200687757527	-0.00752568110248778	0.000758672328315233	0.00201722611698707	0.000434539822264404	-0.00111601583343312	-0.00237105707522438	-0.00337280024795313	-0.00416346169646311	-0.00478525776559809	-0.0052804048002018	-0.00569111914511801	-0.00605961714519048
-0.4	-0.0180445413534695	-0.00612047539363068	0.000108119566028703	0.00113441417695604	3.2219783583534e-05	-0.00108620934157575	-0.00202273733492623	-0.00280335007244059	-0.00345403343009153	-0.00400077328385173	-0.00446955550969387	-0.00488636598359063	-0.00527719058151471
-0.3	-0.0130401358889302	-0.00465272661739807	-0.000235353574273804	0.000546987222161515	-0.000175485867175833	-0.000937793523849155	-0.00159927633066329	-0.00217433783759812	-0.00267738159463354	-0.00312281115174941	-0.00352503005892564	-0.0038984418661421	-0.00425745012337867
-0.2	-0.00850685238213509	-0.00312243477378996	-0.000271747092592286	0.000254945252603503	-0.000188577130013693	-0.000670768380253347	-0.00110067406243557	-0.00148576354342571	-0.00183350619008912	-0.00215137136929114	-0.00244682844789712	-0.0027273467927724	-0.00300039577078234
-0.0999999999999996	-0.00429995411300046	-0.00155092556470014	-9.88413797525646e-05	0.000163846060631807	-6.96321794601032e-05	-0.000322284030737827	-0.000547607897749588	-0.000749507778247664	-0.000931887669984339	-0.00109865157071189	-0.0012537034781826	-0.00140094739014875	-0.00154428730436262
0	0	0	0	0	0	0	0	0	0	0	0	0	0
0.100000000000001	0.00441959424786455	0.00152642495532357	6.81738610287093e-06	-0.000253939454273554	8.82545990014885e-06	0.00028926022170288	0.000538351747632246	0.000760577642813013	0.000960415512369947	0.00114234296142782	0.00131083759511139	0.00147037701854542	0.00162543883685469
0.2	0.00895882863059314	0.00302834930127056	-7.83892214439614e-05	-0.000597972302188859	-4.31557997596612e-05	0.000545496634370807	0.00106744734514714	0.00153222515019136	0.00194935886712549	0.00232837731357154	0.00267880930715154	0.00301018366548749	0.00333202920620143
0.3	0.0136177031481858	0.00450577303784097	-0.00025561982264049	-0.00103209854374592	-0.000155943778979428	0.000768709238003783	0.00158728679254469	0.00231494252213506	0.00296683006426664	0.00355810305643119	0.00410391513612047	0.00461941994082623	0.00511977110804024
0.4	0.0183962178006426	0.0059586961650348	-0.000524874417486724	-0.00155631817894473	-0.000329538477759156	0.000958898032601807	0.0020978700898249	0.0031087297586441	0.00401282910379339	0.00483152019000676	0.00558615508201818	0.00629808584456163	0.0069886645423711
0.5	0.0232943725879634	0.00738711868285206	-0.000886153005982661	-0.0021706312077853	-0.000563939896098844	0.00111606301816488	0.00259919723698776	0.00391358685971849	0.00508735598570575	0.00614862871429824	0.00712552914484466	0.00804618137669369	0.00893870950919402
0.600000000000001	0.0283121675101483	0.00879104059129273	-0.00133945558812829	-0.00287503763026761	-0.00085914803399849	0.001240204194693	0.00309126823403328	0.00472951382535821	0.00619041071000371	0.00750942862930564	0.00872203732459991	0.00986370653722241	0.010969906008509
0.700000000000001	0.0334496025671973	0.0101704618903568	-0.00188478216392363	-0.00366953744639168	-0.00121516289145809	0.00133132156218617	0.00357408308096144	0.00555651065556328	0.00732199327668726	0.00891391993502896	0.0103756796212839	0.0117506613261478	0.013082254040316
0.800000000000001	0.0387066777591104	0.0115253825800443	-0.00252213273336867	-0.00455413065615751	-0.00163198446847766	0.00138941512064439	0.00404764177777227	0.0063945773503337	0.00848210368575643	0.0103621026314682	0.0120864560348968	0.0137070457434698	0.0152757536046151
0.9	0.0440833930858875	0.0128558026603553	-0.0032515072964634	-0.00552881725956507	-0.00210961276505717	0.00141448487006766	0.00451194432446574	0.00724371390966945	0.00967074193721119	0.0118539767186233	0.0138543665654383	0.0157328597891885	0.0175504047014063
1	0.0495797485475287	0.0141617221312896	-0.00407290585320785	-0.0065935972566144	-0.00264804778119665	0.00140653081045598	0.00496699072104187	0.00810392033357055	0.0108879080310516	0.0133895421964944	0.0156794112129087	0.0178281034633039	0.0199062073306895
1.1	0.055195744144034	0.0154431409928474	-0.00498632840360199	-0.00774847064730548	-0.0032472895168961	0.00136555294180934	0.00541278096750066	0.008975196622037	0.0121336019672775	0.0149687990650814	0.0175615899773078	0.0199927767658159	0.0223431614924648
1.2	0.0609313798754034	0.0167000592450286	-0.00599177494764583	-0.00899343743163832	-0.00390733797215549	0.00129155126412776	0.0058493150638421	0.00985754277506879	0.0134078237458891	0.0165917473243843	0.0195009028586357	0.0222268796967246	0.0248612671867321
1.3	0.0667866557416368	0.0179324768878332	-0.00708924548533937	-0.0103284976096129	-0.00462819314697485	0.00118452577741123	0.00627659301006619	0.0107509587926659	0.0147105733668863	0.0182583869744031	0.0214973498568924	0.0245304122560299	0.0274605244134915
1.4	0.0727615717427344	0.0191403939212613	-0.00827874001668262	-0.0117536511812292	-0.00540985504135417	0.00104447648165974	0.00669461480617294	0.0116554446748284	0.0160418508302691	0.0199687180151379	0.0235509309720779	0.0269033744437319	0.030140933172743
1.5	0.078856127878696	0.0203238103453127	-0.00956025854167556	-0.0132688981464873	-0.00625232365529344	0.000871403376873294	0.00710338045216234	0.0125710004215562	0.0174016561360374	0.0217227404465886	0.0256616462041921	0.0293457662598306	0.0329024934644865
1.6	0.0850703241495216	0.0214827261599876	-0.0109338010603182	-0.0148742385053872	-0.00715559898879268	0.000665306463051899	0.00750288994803439	0.0134976260328494	0.0187899892841914	0.0235204542687551	0.0278294955532351	0.0318575877043259	0.0357452052887221
1.7	0.0914041605552114	0.0226171413652859	-0.0123993675726106	-0.0165696722579288	-0.00811968104185186	0.000426185740195555	0.00789314329378911	0.0144353215087079	0.020206850274731	0.0253618594816376	0.0300544790192069	0.0344388387772179	0.0386690686454497
1.8	0.0978576370957652	0.0237270559612076	-0.0139569580785526	-0.0183551994041121	-0.00914456981447101	0.000154041208304266	0.00827414048942647	0.0153840868491317	0.0216522391076562	0.027246956085236	0.0323365966021074	0.0370895194785065	0.0416740835346694
1.9	0.104430753771183	0.0248124699477528	-0.0156065725781443	-0.0202308199439372	-0.0102302653066501	-0.000151127132621974	0.00864588153494649	0.0163439220541209	0.023126155782967	0.0291757440795504	0.0346758483019368	0.0398096298081918	0.0447602499563811
2	0.111123510581465	0.0258733833249213	-0.0173482110713858	-0.0221965338774041	-0.0113767675183892	-0.000489319282583159	0.00900836643034915	0.0173148271236754	0.0246286003006634	0.0311482234645806	0.0370722341186949	0.0425991697662737	0.047927567910585
2.1	0.117935907526611	0.0269097960927133	-0.019181873558277	-0.0242523412045127	-0.0125840764496882	-0.000860535241579321	0.00936159517563448	0.0182968020577953	0.0261595726607454	0.0331643942403268	0.0395257540523818	0.0454581393527524	0.0511760373972808
2.2	0.124867944606621	0.0279217082511287	-0.0211075600388178	-0.026398241925263	-0.0138521921005472	-0.0012647750096104	0.00970556777080245	0.0192898468564805	0.027719072863213	0.0352242564067889	0.0420364081029974	0.0483865385676276	0.0545056584164688
2.3	0.131919621821495	0.0289091198001676	-0.0231252705130083	-0.0286342360396551	-0.0151811144709661	-0.00170203858667646	0.0100402842158531	0.0202939615197311	0.0293071009080662	0.0373278099639669	0.0446041962705418	0.0513843674108996	0.0579164309681487
2.4	0.139090939171234	0.0298720307398298	-0.0252350049808486	-0.030960323547689	-0.016570843560945	-0.00217232597277746	0.0103657445107864	0.021309146047547	0.030923656795305	0.0394750549118608	0.0472291185550151	0.0544516258825682	0.0614083550523208
2.5	0.146381896655836	0.0308104410701155	-0.0274367634423386	-0.0333765044493646	-0.0180213793704839	-0.00267563716791341	0.0106819486556023	0.0223354004399283	0.0325687405249294	0.0416659912504706	0.049911174956417	0.0575883139826334	0.0649814306689849
2.6	0.153792494275303	0.0317243507910246	-0.0297305458974782	-0.035882778744682	-0.0195327218995827	-0.00321197217208432	0.0109888966503009	0.0233727246968749	0.0342423520969394	0.0439006189797964	0.0526503654747478	0.0607944317110954	0.0686356578181411
