# Supplementary material for: Maternal preconceptional and prenatal exposure to El Niño Southern Oscillation levels and child mortality: a multi-country study
Source: Nat Commun. 2024 Jul 17;15:6034. doi: 10.1038/s41467-024-50467-x (PMC11254917; doi:10.1038/s41467-024-50467-x)
Supplement: Supplementary file 4 — Source data [file 41467_2024_50467_MOESM4_ESM.zip › Source Data/Figure 2/abNino1_2 0_lagse.csv]

	lag0	lag1	lag2	lag3	lag4	lag5	lag6	lag7	lag8	lag9	lag10	lag11	lag12
-1.9	0.0249647236925834	0.0107796393207278	0.0133553080127225	0.0110100869840143	0.0078028988811827	0.007897933363875	0.0086217641321016	0.00856098050592043	0.00778117134236056	0.00714752705699911	0.00803143548033873	0.0108600653086191	0.0148678803811779
-1.8	0.0217733517836523	0.0093672465066264	0.011716719702702	0.00963418255489413	0.00675244583175833	0.00681808219421827	0.00746836691083648	0.00742771374636864	0.00674342722727647	0.00616917996868766	0.00692022402794418	0.00938569492100046	0.0128869555230381
-1.7	0.0189064555701609	0.00807323428960594	0.0102353647940104	0.00839077230387247	0.0057937009985716	0.0058303824076344	0.00641655517563095	0.00639522783702849	0.00579620399083036	0.00527248653155223	0.00590156632494358	0.00804013049150103	0.0110852691567221
-1.6	0.0163735665133035	0.00690022493450177	0.00891450585287697	0.00728301109127708	0.00492921042807161	0.00493730758689889	0.00546916667375197	0.00546630405527341	0.00494192954707045	0.00445944714311321	0.00497775905635693	0.00682705326767926	0.00946812777860037
-1.5	0.0141838241432188	0.00585157114891007	0.00775704571593365	0.00631393561202987	0.00416227040406071	0.00414219935566621	0.00462980973328496	0.00464438290381565	0.00418369950051373	0.00373281216310461	0.00415201487042525	0.00575129325525777	0.00804207145772987
-1.4	0.0123430686950762	0.00493138827722323	0.00676448216839875	0.00548558615395011	0.00349694726079826	0.00344945401637273	0.00390281285404261	0.00393341876071104	0.00352525342569825	0.00309630793965149	0.00342878826365423	0.00481891723348871	0.0068145291012709
-1.3	0.0108486584985142	0.00414426009136296	0.00593512568621801	0.00479740845811202	0.00293769882859142	0.00286444092658241	0.00329268932064458	0.00333721837320768	0.00297056008289052	0.00255473020430561	0.00281400023673955	0.00403675812774416	0.0057924087075189
-1.2	0.00968234690709668	0.00349413728777343	0.00526161537387531	0.00424390401062876	0.00248803412245283	0.00239254299867808	0.00280253002380954	0.00285775531104421	0.00252251391365956	0.00211344270728645	0.00231461247435431	0.00341051399041963	0.00497865763874275
-1.1	0.00880386777635146	0.00298171810885757	0.00472838514424942	0.00381211458812144	0.00214752583384452	0.00203625896971766	0.00243072377264089	0.0024920696406434	0.00218018059150878	0.00177628837343437	0.00193623825501708	0.0029402866164987	0.00436624767575848
-1	0.00814985142603845	0.00260002130781267	0.00431045232591573	0.00348032476085114	0.00190741614699666	0.00178983284668655	0.00216651145202529	0.00222846198475652	0.00193487147018481	0.00154088860251457	0.0016772119304555	0.00261382661213658	0.00393142980511139
-0.9	0.00764083229208723	0.00232985211397859	0.00397483753415737	0.00321937172009988	0.00174754564203211	0.00163408876280859	0.00198729904034409	0.00204460463711517	0.00176742865369579	0.00139283025305661	0.0015208303179128	0.00240177707169196	0.00363147992386116
-0.8	0.00719346017013802	0.0021392264809892	0.00368451767489229	0.00299647541913033	0.00163841166440141	0.0015373457547751	0.001861230652157	0.0019102153687863	0.00164998886878716	0.00130458943864231	0.00143382505379648	0.00226097580408865	0.0034109904629591
-0.7	0.0067315934306639	0.00198902738741428	0.00340315688357701	0.00277975169070863	0.00154794946233924	0.00146363391385211	0.00175417385188341	0.00179322912043528	0.00155199591641142	0.00124258677015833	0.00137577595114402	0.00214494784050674	0.00321335595547469
-0.6	0.00619224805980592	0.00184131691328809	0.0030986517934595	0.00254143779881663	0.00144798238838784	0.00138134167220803	0.00163614411513575	0.00166535403678371	0.00144617211684454	0.00117637003948207	0.00131084794331532	0.00201346937954765	0.00298991716883367
-0.5	0.00552660464429874	0.00166490125912763	0.00274471930229155	0.0022591755710694	0.00131695669222876	0.00126683567669748	0.00148403460183157	0.00150450766491986	0.00131129545104889	0.00108305433179098	0.00121283774850597	0.00183625222708242	0.00270331757772721
-0.4	0.0046982876994482	0.00143668435247281	0.00232093506008127	0.00191586394530948	0.00113963674718424	0.00110392190796074	0.00128134173492363	0.00129467255352147	0.00113214038007485	0.00094709853796489	0.00106437860977091	0.00159217126504809	0.00232669606451833
-0.3	0.00368095457352636	0.00114059965189638	0.00181206326555055	0.00149891932922381	0.000905701578159584	0.000881958350185814	0.00101677032620769	0.00102472533283948	0.000898273990096589	0.000758432753399402	0.000854421051813624	0.00126705133658198	0.00184144884345833
-0.2	0.00245833713409502	0.000766795081759207	0.00120840081977596	0.0010004234717493	0.000609013414779151	0.000594765906020708	0.000683551538704884	0.000687927236611958	0.000603437625592037	0.000511265999419492	0.000576685527036804	0.000852489753030316	0.00123628831240553
-0.0999999999999999	0.00119342072619839	0.000372760432829536	0.000586604567367432	0.000485618392172327	0.000296087123871314	0.000289568217722739	0.000332605343737075	0.000334519216346	0.000293239332005736	0.00024828756892128	0.000280167312943177	0.000414444113250623	0.00060118170108112
0	0	0	0	0	0	0	0	0	0	0	0	0	0
0.1	0.00112572520984583	0.000352374079061552	0.000554212491908486	0.00045852091038478	0.000279965445618659	0.000274548090052412	0.000315275690572774	0.000316784408200432	0.000277234012676527	0.000234084313189759	0.000264081650870188	0.000391546783342428	0.000568693669299076
0.2	0.00218802541387684	0.000685355315073729	0.00107916870001119	0.000892287365359008	0.000544611665249189	0.0005347538604396	0.000614347033145971	0.000617120672369513	0.000539529520579381	0.000454513930004196	0.000512376187746759	0.000760985192578235	0.00110650495058945
0.3	0.0031916860582302	0.00100005380832636	0.00157835943387386	0.00130391352015479	0.000794834723066338	0.000781370359144757	0.00089846252435391	0.000902438009443787	0.000788076125028598	0.000661905766542559	0.000745220226826253	0.00110919910076588	0.00161522528961222
0.4	0.00414204935561378	0.00129770731483267	0.00205564137484754	0.00169629725927856	0.00103163298611071	0.00101523276563992	0.00116900200698429	0.00117431651639583	0.00102419487506858	0.000856953013256223	0.00096299390504867	0.00143717825997054	0.00209684905440235
0.5	0.00504505017378312	0.00157969199542071	0.00251523670552907	0.00207262576849948	0.00125611549062647	0.00123726517143164	0.00142748322267	0.00143449302221206	0.00124934521611337	0.0010404334164629	0.00116612710592033	0.0017460299306615	0.0025535900281754
0.6	0.00590724197648772	0.00184753224595814	0.00296171823442188	0.002436371555545	0.00146950948948084	0.00144848694052664	0.00167556595923962	0.00168486340571382	0.00146512930905837	0.00121321768114354	0.00135510653396265	0.0020369909432388	0.00298789631909117
0.7	0.00673580809314462	0.00210290883187422	0.00339997718265427	0.00279127647168634	0.00167316654931189	0.00165001824983765	0.00191505288984294	0.00192748024592701	0.00167329268258705	0.00137627763594973	0.00153048370045029	0.0023114398269196	0.00340246246744464
0.8	0.00753855316244881	0.00234766437677568	0.00383517186743412	0.00314132176187101	0.00186856643357683	0.00184308431592466	0.00214788616385934	0.00216454470923981	0.00187572014007638	0.00153069366228136	0.00169288385754168	0.00257090848089149	0.00380023727507806
0.9	0.00832386968367415	0.0025838051106269	0.00427265723841102	0.00349068313105157	0.0020573179024893	0.00202901772911594	0.00237613887019918	0.00239839177221781	0.00207442592614335	0.00167766073490629	0.00184301587389222	0.00281709267443756	0.00418442567673489
1	0.00910067545911294	0.00281349770598089	0.00471789746255166	0.00384367125256536	0.0022411555138806	0.0022092582550007	0.00260200068495816	0.0026314682627434	0.00227153740891639	0.00181849226745633	0.00198168297527698	0.00305186045715284	0.00455848287691894
1.1	0.00987831950352342	0.00303906006761619	0.00517636617533341	0.00420465991974038	0.00242193155680562	0.0023853494470916	0.00282775735807843	0.00286630377758667	0.00246927197633688	0.00195462082838964	0.00210979417035077	0.00327725735831847	0.00492609905760646
1.2	0.0106664567597532	0.00326294513891716	0.00565344112752626	0.00457800586749622	0.00260160242785018	0.00255893146610878	0.00305576418375575	0.00310547525930411	0.00266990746604874	0.00208759472906631	0.00222837603584077	0.00349550708989411	0.00529117328994368
1.3	0.0114748954788983	0.00348771718251245	0.00615430123086364	0.00496796577987162	0.00278220909272116	0.00273172964199735	0.00328841419801761	0.00335156679599541	0.00287574718721296	0.0022190695313312	0.00233858434018189	0.00370900638791267	0.00565777590449528
1.4	0.0123134249000245	0.00371602058899413	0.00668383405909685	0.00537861677020326	0.0029658517622374	0.00290553855738374	0.0035281024773806	0.00360712690885482	0.00308908133673058	0.00235079372369378	0.00244171473784147	0.0039203126898392	0.00603009949230673
1.5	0.0131916341727176	0.00395054202631862	0.00724656060701512	0.00581378642766868	0.00315465951502423	0.00308220177284882	0.00377718846871475	0.00387462606647666	0.00331214721656137	0.00248458820514496	0.00253921147659817	0.00413212360856645	0.00641239985771757
1.6	0.0141187355220041	0.0041939675700767	0.00784658181194161	0.00627699735955665	0.00335075624032425	0.00326358773001855	0.00403795864908857	0.00415641729186376	0.00354709098078199	0.00262231979354512	0.00263267275248094	0.00434724766859913	0.0068089294800476
1.7	0.0151034048634172	0.00444893721118672	0.0084875485284514	0.00677142927113844	0.00355622484148453	0.00345156280834599	0.00431259190556284	0.00445470245720373	0.00379593358619341	0.00276586969118795	0.0027238510726013	0.0045685665196797	0.00722386715663419
1.8	0.0161536512533702	0.00471799966405323	0.00917265392910295	0.00729989943788293	0.00377307201234687	0.00364796290616865	0.00460312980126388	0.00477150623234888	0.00406054317749927	0.00291709858704192	0.00281464682545818	0.00479898978140338	0.00766124826274017
1.9	0.0172767230351154	0.00500357056081393	0.00990464518173255	0.00786486039434348	0.00400319597790076	0.0038545651901736	0.00491145338617701	0.00510865878749742	0.00434261538905741	0.00307781070374778	0.00290709331916011	0.005041404674081	0.00812490028265972
2	0.0184790540649032	0.00530789685124046	0.0106858499919785	0.00846841214088994	0.00424835933757277	0.00407306174629754	0.00523926751166787	0.00546778741710036	0.00464366214160705	0.00324971945137989	0.0030033319467936	0.0052986234742847	0.00861838785175966
2.1	0.0197662489082048	0.00563302956499549	0.0115182132096708	0.00911232531950535	0.00451016860001555	0.00430503673763036	0.00558809284578839	0.00585031641611972	0.00496500862935185	0.00343441731652071	0.00310557696150317	0.00557333239824578	0.0091449705521295
2.2	0.0211431022057076	0.00598080615769902	0.012403339005045	0.00979807161363441	0.0047900612561467	0.00455194834320836	0.00595926509151727	0.00625747392194578	0.0053077974787703	0.0036333521698818	0.00321607059332369	0.00586804560287304	0.00970757530872853
2.3	0.0226136450265138	0.00635284263598518	0.013342534866721	0.0105268579364843	0.00508930044474629	0.00481511627092555	0.00635394038025914	0.00669030408934751	0.00567299860274161	0.00384781139929169	0.00333703077823084	0.0061850675403605	0.0103087837032855
2.4	0.0241812100667219	0.00675053472470034	0.0143368546049212	0.0112996615871079	0.00540897656174723	0.00509571509243728	0.00677310549686676	0.00714968288126498	0.00606142308891462	0.00407891433149076	0.00347059530242704	0.00652646597402696	0.0109508331298947
2.5	0.0258485078107233	0.00717506664175055	0.0153871384666288	0.012117264285768	0.00575001465158088	0.00539477312877347	0.00721759148902051	0.00763633587967314	0.00647373950983196	0.00432761249067556	0.00361876728921496	0.00689405674127968	0.0116356296647786
2.6	0.0276177068679428	0.00762742565025239	0.0164940492663038	0.0129802837092379	0.00611318614087534	0.00571317619746064	0.00768808928487345	0.00815085677326902	0.00691049125286648	0.00459469651969883	0.00378336728872396	0.00728940007690355	0.0123647699141062
2.7	0.0294905132148003	0.00810842045757938	0.0176581040555454	0.0138892017500275	0.0064991234208527	0.006051675259488	0.00818516613182175	0.00869372548971721	0.00737211376326342	0.00488080815545417	0.0039659965697462	0.00771380721761814	0.0131395689328898
2.8	0.031468244664521	0.00861870166727322	0.0188797012942009	0.0148443891875803	0.0069083359060389	0.00641089688691197	0.00870928191798939	0.0092653252525665	0.00785895090818199	0.00518645551520896	0.0041680146504021	0.00816835525606444	0.0139610914913143
2.9	0.0335518983237849	0.00915878277836265	0.0201591437671782	0.0158461267848832	0.00734122642799074	0.00679135548996042	0.00926080469837831	0.00986595811991089	0.00837126995846895	0.00551203006254842	0.00439053201982171	0.00865390785728777	0.014830184380846
3	0.0357422099559129	0.00972906058380857	0.0214966576496415	0.0168946230300864	0.0077981071005527	0.00719346635959855	0.00984002498645352	0.010495858785338	0.00890927492347703	0.0058578238939082	0.00463441692391591	0.00917113945872232	0.0157475079785515
3.1	0.0380397050239662	0.01032983417897	0.0228924081929205	0.0179900288562492	0.00827921406840214	0.00761755875600153	0.0104471685709496	0.011155206587708	0.00947311815456956	0.00622404633053456	0.00490031348971203	0.00972056085076507	0.0167135658248104
3.2	0.0404447417579068	0.0109613221087983	0.0243465125141231	0.019132449719607	0.00878472079190205	0.00806388846787233	0.0110824077706237	0.0118441357896783	0.0100629102579365	0.00661083914501793	0.00518866761054209	0.0103025444634938	0.017728731450748
3.3	0.0429575469290203	0.0116236774375179	0.0258590499473046	0.0203219554203402	0.00931474971357387	0.00853264945408901	0.0117458711483365	0.0125627442547987	0.0106787284356528	0.00701829005097194	0.00549975691974261	0.0109173481609566	0.0187932720830045
3.4	0.0455782451804326	0.0123170007121583	0.0274300703697913	0.021558588027149	0.00986938229215575	0.00902398434052145	0.0124376517764622	0.0133111006897818	0.0113206234161685	0.00744644431802728	0.00583372166139445	0.011565136791023	0.0199073691456613
3.5	0.0483068828084235	0.0130413509173156	0.0290596008651097	0.0228423682304822	0.0104486674841654	0.00953799367320335	0.0131578141861817	0.0140892506318003	0.0119886251518706	0.00789531453924022	0.00619059405993017	0.0122460011116613	0.0210711356791801
3.6	0.0511434468591909	0.013796754593934	0.0307476510309636	0.0241733004074034	0.0110526288087219	0.0100747439234921	0.0139064001515941	0.0148972213583895	0.0126827474606852	0.00836488868226791	0.00657032465290443	0.0129599739969194	0.0222846309193285
3.7	0.0540878803325839	0.0145832133320856	0.0324942171908495	0.0255513766390102	0.011681270158533	0.0106342743047778	0.0146834334627001	0.0157350258858853	0.0134029917776274	0.00885513661196369	0.00697280481528228	0.0137070440201867	0.0235478723431473
3.8	0.057140094191025	0.0154007098581137	0.0342992857232463	0.0269765798820226	0.0123345805270691	0.0112166024991539	0.0154889238346836	0.016602666205752	0.014149350165648	0.00936601529375796	0.00739788528743534	0.014487166631494	0.0248608455109784
3.9	0.060299976773292	0.0162492129295754	0.0361628356835698	0.0284488864610811	0.0130125378161511	0.0118217294121719	0.0163228700886953	0.0175001358896706	0.0149218077163822	0.0098974728860589	0.0078453909083021	0.0153002732066882	0.0262235120277306
4	0.0635674011180038	0.0171286812343784	0.0380848408612454	0.029968268017949	0.0137151118748751	0.0124496430798529	0.0171852627244402	0.0184274221757875	0.0157203444525924	0.0104494519151745	0.00831513197562652	0.0161462782660841	0.0276358159239758
4.1	0.0669422306153727	0.0180390664685177	0.0400652713868699	0.0315346930281321	0.0144422669038422	0.0131003218491171	0.0180760859892503	0.0193845076311933	0.016544936826441	0.0110218917046086	0.00880691274878472	0.0170250851530015	0.0290976887261909
4.2	0.0704243233301414	0.0189803157433017	0.0421040949818913	0.0331481279740504	0.0151939633406223	0.0137737369442795	0.0189953195331945	0.0203713714700968	0.0173955588918687	0.0116147302065039	0.00932053761888891	0.0179365904395889	0.0306090534509568
4.3	0.0740135352740119	0.0199523734500689	0.044201277924849	0.0348085382463107	0.0159701593248489	0.0144698545208573	0.019942939725826	0.0213879905934951	0.0182721832155151	0.0122279053592659	0.00985581543075569	0.0188806872965103	0.0321698277236843
4.4	0.0777097228517447	0.0209551826893195	0.0463567857933194	0.0365158888302989	0.0167708118252146	0.015188637295435	0.0209189206977322	0.0224343404044281	0.019174781578813	0.0128613560735571	0.0104125623774879	0.0198572680297977	0.0337799261904824
