# Supplementary material for: Maternal preconceptional and prenatal exposure to El Niño Southern Oscillation levels and child mortality: a multi-country study
Source: Nat Commun. 2024 Jul 17;15:6034. doi: 10.1038/s41467-024-50467-x (PMC11254917; doi:10.1038/s41467-024-50467-x)
Supplement: Supplementary file 4 — Source data [file 41467_2024_50467_MOESM4_ESM.zip › Source Data/Figure 2/ESPI 0_lagse.csv]

	lag0	lag1	lag2	lag3	lag4	lag5	lag6	lag7	lag8	lag9	lag10	lag11	lag12
-2	0.0338003386771605	0.019288055649119	0.0221492506329082	0.0186186483998823	0.014950926510081	0.0152769660491591	0.0161051575430787	0.0158365087970733	0.0146074642367542	0.0135626481239228	0.0144794839977234	0.0182172380273838	0.0239711786150321
-1.9	0.0296807711627491	0.0167659176118374	0.0194023600456314	0.0162804035628204	0.0129796071981601	0.0132536295912019	0.013997088456071	0.0137715915582549	0.0126906890922625	0.0117650185859337	0.0125738461168381	0.0158751312358027	0.0209451204937395
-1.8	0.025920257569491	0.0144375881792808	0.0168840745104398	0.0141319438329685	0.0111563030099952	0.0113832757881165	0.0120528236321316	0.011867801431585	0.0109200280050359	0.0100986623595693	0.0108065201417582	0.0137111666802631	0.0181592166452739
-1.7	0.0225272883439468	0.0123068160125098	0.0145996514814826	0.0121775095837677	0.00948349265602002	0.00966860001146645	0.0102757355594486	0.010128508709091	0.0092981847532005	0.00856530552395057	0.00917923061067862	0.0117285119291405	0.015618480801567
-1.6	0.0195112895280782	0.0103787838264985	0.012555421541845	0.0104224273505858	0.0079646875310291	0.00811342721095712	0.00867046144640783	0.00855831158067911	0.00782893269252129	0.00716744733902624	0.00769446080221848	0.00993147450022363	0.0133293683251846
-1.5	0.0168814818434335	0.00866067047994929	0.0107585298390716	0.00887312206285806	0.00660492730408707	0.00672325258834188	0.00724336551029819	0.00716345221919659	0.00651756994799685	0.00590879400763973	0.0063558705837318	0.00832590703402173	0.0112999737902505
-1.4	0.0146442675286557	0.00716225966378687	0.00921594646979906	0.00753666446343821	0.00541145979605457	0.00550597280911484	0.00600298369399137	0.00595217052971183	0.00537146605909415	0.00479495169914076	0.00516896008457818	0.00691961241790592	0.00953982132714676
-1.3	0.0127983947137738	0.00589614904937374	0.00793206529181444	0.00641924152180605	0.00439445621607836	0.00447261411724396	0.0049599894152097	0.00493451433227752	0.00440042520644193	0.00383445487323905	0.00414205358864833	0.00572240242716137	0.00805853051589893
-1.2	0.0113278302834193	0.00487619898584469	0.00690420317789047	0.00552267398342611	0.00356697329354758	0.00363711338459775	0.00412541084850527	0.00412037600309603	0.00361589798006896	0.00303990478154223	0.00328741605028268	0.00474483195406214	0.00686209736522081
-1.1	0.0101942929897201	0.00411139507277059	0.00611628903963542	0.00483855877241769	0.00294175683611289	0.0030124140594864	0.0035047735694227	0.00351368380137551	0.00302675473821607	0.00242762226472665	0.00262110631922885	0.00399364021548395	0.00594556066974674
-1	0.00933387930997949	0.00359274457142651	0.00553344001767002	0.00434181204354704	0.00252085601855097	0.00259874344935021	0.00308695155923082	0.00310202833461141	0.00262905669125338	0.00201072571000408	0.00215693699876116	0.00346207327819163	0.00528320447627786
-0.9	0.00866186144927023	0.00327896847475424	0.0051020056413345	0.00398841210210565	0.0022792317172981	0.00236669432116897	0.0028338060697521	0.00284768677869931	0.00239340189588104	0.00177992767644759	0.00188839992916275	0.00311833709780601	0.00482252568553417
-0.8	0.00808470762003709	0.00309737324933637	0.00475712012448842	0.00372120535402652	0.00215903249670585	0.00225371420802273	0.00268335318172054	0.00269118566473302	0.00226386080779785	0.00168581470834196	0.00176905883339958	0.00290361452784709	0.00448956614382444
-0.7	0.00751323962783019	0.0029647710749548	0.00443384612760341	0.00348102379241537	0.00208780198372042	0.00218490163566987	0.0025674653209599	0.00256761144422212	0.0021747391262603	0.00165314288827188	0.00172255264822982	0.00274622601590105	0.00420427141912878
-0.6	0.00687127410809735	0.00280944325953533	0.00407576419103052	0.00321609129182783	0.00200242417102009	0.00209676404489203	0.00242841603324788	0.00242169664285898	0.0020693160546103	0.0016138093215369	0.00167603751375781	0.00258044205461633	0.00389530911404537
-0.5	0.00609847517396087	0.00257934770712587	0.00363839569975966	0.00288596929331681	0.0018584358342579	0.0019451685029682	0.0022244255690123	0.00221304553198772	0.00190687584207418	0.00152154725970953	0.00157842636603285	0.0023561464409273	0.00350695095638901
-0.4	0.00514936625827882	0.00223990244979287	0.00308876932354365	0.00246120152197931	0.00162753033386831	0.0017021347929417	0.00192759392768727	0.00191439551743358	0.00166076324905653	0.00134863839644535	0.00139864801192296	0.0020388798913113	0.00299898465463477
-0.3	0.00399106468212647	0.00176905813277351	0.00240354298097334	0.00192133939818684	0.00129240038313265	0.00135053906293626	0.00152001261872141	0.00150808808073269	0.00131423811980483	0.00107909055920906	0.00111867416080341	0.00160620614854249	0.00234382997664169
-0.2	0.00262223696894505	0.00116545280327775	0.00158067353203621	0.0012643416252899	0.000852274093635785	0.000890043760401444	0.00100094706916135	0.000993234331435158	0.000866413106133405	0.000712404491260944	0.000737311488730329	0.00105541415917383	0.00153834762153453
-0.1	0.00127000931282784	0.00056264705740051	0.00076540529209419	0.000612048595962672	0.000411259239145437	0.000429214820036925	0.000483234893288934	0.00047978549485145	0.000418423133215555	0.000343388572468428	0.000354574098856504	0.000508088905370217	0.000741562311559873
0	0	0	0	0	0	0	0	0	0	0	0	0	0
0.1	0.00119078169641778	0.000523297720843228	0.000717179628720342	0.000573085808759896	0.000382112445783219	0.000398207059022675	0.000449541688023915	0.000446926844335853	0.000389517170842001	0.000318226476949355	0.000326936576773971	0.000469844392373467	0.000687942537651582
0.2	0.0023057375982829	0.00100818182098968	0.00138799844537559	0.00110867065826491	0.000735783396253473	0.000766110890379983	0.000866296238418521	0.000861922445517386	0.000750891026878341	0.000611832649183017	0.000626854130269538	0.000902604224264711	0.00132412823780658
0.3	0.00334873518263176	0.00145573677398556	0.00201458053508955	0.00160842221658656	0.00106183197378748	0.00110453245763629	0.00125131282882393	0.00124605750282462	0.0010850034496971	0.000881451443571797	0.000900482939520398	0.00129963909083932	0.00191072465173023
0.4	0.0043241660508739	0.00186722218590271	0.00259934381678109	0.00207424221703019	0.00136121159808862	0.001414430898477	0.00160580836519237	0.00160056978723539	0.00139287589864511	0.00112782443173962	0.00114868823419734	0.00166254529014746	0.00245025541221962
0.5	0.00523700681901699	0.00224410365732955	0.00314503701249555	0.0025082968664863	0.00163503398258	0.00169692928179763	0.00193119591275443	0.00192689133464379	0.0016756929006075	0.00135182274108003	0.00137249824533239	0.00199319884506338	0.00294565819542537
0.6	0.00609287999870768	0.00258808855026918	0.00365477794032646	0.00291304867326794	0.00188459697787951	0.00195334486233965	0.00222911709686896	0.00222667908256416	0.00193482883200618	0.00155447185229118	0.00157313789576567	0.0022938045363574	0.00340034837948857
0.7	0.00689811124724856	0.00290116686792593	0.00413209143978597	0.00329128841085758	0.00211141640951604	0.00218522417478949	0.0025014783379819	0.00250184866985545	0.00217187791314012	0.00173698068694994	0.00175206875826806	0.00256695030470717	0.00381828645262645
0.8	0.00765977796549039	0.00318565705676359	0.00458094442725887	0.00364616526579	0.00231726172241267	0.00239438299975104	0.00275049029498249	0.00275461062648507	0.00238868695489626	0.00190077517733467	0.00191103554111628	0.00281566523953816	0.00420404554739668
0.9	0.00838574274103311	0.00344425586574209	0.00500577463731821	0.00398121242134599	0.00250419467917299	0.00258295066704389	0.00297870913553128	0.00298750745314877	0.00258738980857499	0.0020475360884405	0.00205211859871195	0.00304347765056265	0.0045628732244559
1	0.00908466381387703	0.0036800903481568	0.00541150863011019	0.00430036447357685	0.00267460948124524	0.00275341722575187	0.00318907716936375	0.00320344909091885	0.00277044162000682	0.0021792401229463	0.00217779059984237	0.00325446734277551	0.00490073889371339
1.1	0.00976597396349317	0.00389676857990712	0.00580356381788629	0.00460796230446271	0.00283127142333707	0.00290868059217329	0.00338495895135079	0.00340574301764471	0.00294064985680061	0.0022982021638074	0.00229097329026526	0.00345330329677043	0.00522435541224037
1.2	0.0104398194778797	0.00409842367097269	0.00618782886306561	0.00490874057734787	0.00297734954395998	0.0030520888218041	0.00357016726393608	0.00359811378439037	0.00310119771139356	0.00240711480027368	0.00239508711415104	0.00364525495697723	0.0055411612103802
1.3	0.0111169526892783	0.00428974329374323	0.00657061717765264	0.00520779317629734	0.00311643682983928	0.00318747022045825	0.00374897167940529	0.00378470548078423	0.00325565406367315	0.00250907905280461	0.00249408246573838	0.00383616324700533	0.005859248992739
1.4	0.0118085753158588	0.00447597464608659	0.00695858975828172	0.00551051300586374	0.00325254974352762	0.00331914148472572	0.00392608119079522	0.00397005985365755	0.00340796309182382	0.00260761771979911	0.00259243733043888	0.00403235782800462	0.00618723011331212
1.5	0.012526135502829	0.00466289329833242	0.00735864642892411	0.00582250482472505	0.00339009787619015	0.00345188226327464	0.00410659246323123	0.00415906324386463	0.00356240644409606	0.00270666069772371	0.00269510384942225	0.00424051177218519	0.00653403127615735
1.6	0.0132810883602073	0.0048567249178455	0.00777778862125571	0.00614947317121812	0.00353381538727309	0.0035908647719925	0.00429589749620869	0.00435685783036488	0.00372353235382814	0.0028104911930805	0.00280738870255003	0.00446743479514804	0.0069086321441855
1.7	0.0140846366286597	0.00506401271736039	0.00822296153027598	0.00649709151670052	0.00368864960810743	0.0037415309112042	0.00449954954342229	0.00456871726479816	0.00389604978235423	0.00292364452825208	0.00293476195315847	0.00471982047198632	0.00731976651649229
1.8	0.0149474731305001	0.00529143139539988	0.00870088782290456	0.00687086269795738	0.00385960920158191	0.00390941769492438	0.00472309381119156	0.00479989330308757	0.00408469161239607	0.00305075848441902	0.0030826066425708	0.0050039775221965	0.00777562163461118
1.9	0.0158795482760613	0.00554555964675316	0.00921790782735871	0.0072759833397602	0.00405158368140474	0.00409994396027775	0.00497187821755132	0.00505544712146104	0.00429405807444037	0.00319638551318822	0.00325594258786885	0.005325584289755	0.00828357497620109
2	0.0168898832879171	0.00583263526595432	0.00977984130065241	0.00771722543668547	0.00426915526951031	0.00431818398797499	0.00525086656316573	0.00534008441246483	0.00452845788743602	0.00336478975844284	0.00345917315112772	0.00568950388287978	0.00885000263527895
2.1	0.017986443394253	0.00615832508180735	0.0103918831525163	0.00819884614698257	0.0045164293114602	0.00456866163585905	0.00556447882031904	0.00565801483015892	0.00479176753042374	0.00355976045745372	0.00369590353490483	0.00609968437955109	0.00948017912430835
2.2	0.0191760765961803	0.00652754236347707	0.0110585404800843	0.00872453259569548	0.00479690783069383	0.00485519731231932	0.00591647923311843	0.00601285278286612	0.00508732694807935	0.00378447295571502	0.00396886083333255	0.00655914885217983	0.0101782700591338
2.3	0.020464514870601	0.00694433561206852	0.0117836122301533	0.00929738320528682	0.0051134220567421	0.00518082880863619	0.00630992344660738	0.00640756879114078	0.00541788306858881	0.00404141799237041	0.0042799175352739	0.00707006140448058	0.0109474029345287
2.4	0.0218564277506784	0.00741185749963786	0.0125702072534995	0.00991992212532286	0.00546812694583998	0.00554780978797479	0.00674716417897952	0.00684449116453661	0.00578558304490167	0.00433240306535702	0.00463019486430301	0.00763384410551269	0.011789791539374
2.5	0.0233555142320716	0.0079324066457605	0.0134207926054422	0.010594139798377	0.00586254856058016	0.00595767340733592	0.00722990493606649	0.00732534959575671	0.00619201030966232	0.00465861361186686	0.00502021002111702	0.00825131746681832	0.012706887583762
2.6	0.0249646179976488	0.00850752327224878	0.0143372621670099	0.0113215510575051	0.00629766754568027	0.00641133867347931	0.00775928561946115	0.00785134749544783	0.00663825088495835	0.00502071223617916	0.00545003311195494	0.00892284177011649	0.013699537009251
2.7	0.0266858523900072	0.00913811517728755	0.0153210158344939	0.0121032622656551	0.00677402010407921	0.00690923536294364	0.0083359831071706	0.0084232489579411	0.00712497577225995	0.00541895292102589	0.00591942975552586	0.00964844430530631	0.0147681252173897
2.8	0.0285207244026489	0.00982459229402041	0.0163730410535804	0.0129400403460869	0.0072918006415477	0.00745142770572625	0.00896031271934815	0.00904146826578308	0.00765252693606696	0.00585329188136691	0.00642797730253184	0.0104279251784147	0.0159127024250828
2.9	0.03047025026038	0.0105669937394631	0.0174939906471686	0.0138323784719446	0.00785095526702638	0.00803772408238126	0.00963232097115243	0.00970615334080186	0.00822099786488081	0.00632348382001406	0.0069751519781382	0.0112609400668249	0.0171330859704146
3	0.0325350582318026	0.0113650978878396	0.0186842531114401	0.0147805551456433	0.00845126048668319	0.00866776678790672	0.0103518644970074	0.0104172582125723	0.00883030348114914	0.00682915889551314	0.007560389799946	0.0121470617627671	0.018428940141742
3.1	0.0347154767908038	0.0122185116851681	0.0199440134600181	0.0157846850691092	0.00909238547602839	0.00934110094275416	0.0111186735586273	0.0111746025904307	0.00948023733931401	0.00736988031943772	0.00818312643440216	0.0130858239486041	0.0197998361564197
3.2	0.0370116080091124	0.013126739358061	0.0212733041219559	0.0168447614441815	0.00977393889505761	0.0100572245920715	0.0119324008483648	0.0119779186985668	0.0101705162366302	0.00794518502932619	0.00884282142408836	0.0140767510154255	0.0212452957242948
3.3	0.0394233871736228	0.0140892328805604	0.0226720463399751	0.0179606901477678	0.0104955025074664	0.0108156233235173	0.0127926575117582	0.0128268867191615	0.0109008136039408	0.00855461083060061	0.00953897149382364	0.0151193774303399	0.0227648216653076
3.4	0.0419506302137352	0.0151054274604694	0.0241400830485919	0.0191323166720728	0.0112566542614081	0.0116157929402773	0.0136990387439266	0.0137211606985338	0.0116707835679252	0.00919771338770456	0.0102711166049919	0.0162132595700983	0.0243579186811941
3.5	0.0445930707455609	0.0161747653748917	0.0256772044440685	0.0203594469039212	0.0120569833621664	0.0124572533619764	0.0146511412700502	0.0146603868436265	0.0124800776393548	0.00987407597144083	0.0110388414278917	0.0173579823000314	0.0260241068556767
3.6	0.0473503885245202	0.0172967111204362	0.0272831674915199	0.0216418628305988	0.0128960994969195	0.0133395563425627	0.0156485747371216	0.0156442159676575	0.0133283557957696	0.0105833142553413	0.0118417740802173	0.0185531620011344	0.0277629299187192
3.7	0.0502222309484354	0.0184707603142735	0.0289577105312425	0.0229793341755572	0.0137736379336974	0.0142622889910968	0.0166909686771946	0.0166723115714086	0.0142152934378319	0.0113250778671665	0.0126795833608594	0.019798447275946	0.0295739598286207
