# Supplementary material for: Maternal preconceptional and prenatal exposure to El Niño Southern Oscillation levels and child mortality: a multi-country study
Source: Nat Commun. 2024 Jul 17;15:6034. doi: 10.1038/s41467-024-50467-x (PMC11254917; doi:10.1038/s41467-024-50467-x)
Supplement: Supplementary file 4 — Source data [file 41467_2024_50467_MOESM4_ESM.zip › Source Data/Figure 2/ESPI 0_11_lagest.csv]

	lag0	lag1	lag2	lag3	lag4	lag5	lag6	lag7	lag8	lag9	lag10	lag11	lag12
-2	-0.0154911239752502	-0.0446885357952771	-0.0614592046551591	-0.0660233317995571	-0.0638776338332189	-0.0589107870208539	-0.0518040440452188	-0.0428631043582094	-0.0323936674117213	-0.0207014326576503	-0.00809209954789206	0.00512863246565759	0.018655063931103
-1.9	-0.0166349952376036	-0.0397593336571104	-0.0531946058421596	-0.0570360855447785	-0.0554615014383269	-0.0514385482922466	-0.0455206234312022	-0.0379784371001886	-0.0290826995442006	-0.0191041210082331	-0.00831341173728104	0.00301871802366079	0.0146215580295975
-1.8	-0.0175735089095926	-0.0351189633361869	-0.0454861538412108	-0.0486576856431687	-0.0476043002226085	-0.0444506371507738	-0.0396322794681627	-0.0333870406906006	-0.0259527343339126	-0.0175671739139239	-0.00846817294645966	0.00110645505265495	0.0109188965675947
-1.7	-0.0183066649912174	-0.0307674248325067	-0.0383338486523129	-0.0408881320947276	-0.0403060301860639	-0.0379470535964354	-0.0341390121561004	-0.0290889151294455	-0.0230037717808573	-0.0160905913747226	-0.00855638317542791	-0.00060815644735993	0.0075470795450947
-1.6	-0.0188344634824778	-0.0267047181460697	-0.0317376902754657	-0.0337274248994553	-0.033566691328693	-0.0319277976292316	-0.0290408214950152	-0.0250840604167232	-0.0202358118850347	-0.0146743733906292	-0.0085780424241858	-0.00212511647638386	0.00450610696209736
-1.5	-0.0191569043833738	-0.022930843276876	-0.0256976787106692	-0.0271755640573517	-0.0273862836504958	-0.0263928692491622	-0.0243377074849072	-0.0213724765524337	-0.0176488546464448	-0.0133185199616437	-0.00853315069273332	-0.00344442503441683	0.00179597881860273
-1.4	-0.0192739876939056	-0.0194458002249255	-0.0202138139579235	-0.0212325495684168	-0.0217648071514724	-0.0213422684562274	-0.0200296701257763	-0.017954163536577	-0.0152429000650876	-0.0120230310877661	-0.00842170798107048	-0.00456608212145885	-0.000583304885389196
-1.3	-0.019185713414073	-0.0162495889902182	-0.0152860960172287	-0.0158983814326507	-0.0167022618316227	-0.0167759952504271	-0.0161167094176225	-0.0148291213691531	-0.013017948140963	-0.0107879067689963	-0.00824371428919727	-0.0054900877375099	-0.0026317441498784
-1.2	-0.0188920815438761	-0.0133422095727541	-0.0109145248885845	-0.0111730596500533	-0.0121986476909466	-0.0126940496317612	-0.0125988253604459	-0.0119973500501621	-0.0109739988740711	-0.00961314700533455	-0.00799916961711369	-0.00621644188257	-0.0043493389748649
-1.1	-0.0183930920833149	-0.0107236619725333	-0.00709910057199118	-0.00705658422062466	-0.00825396472944434	-0.0090964316002299	-0.00947601795424645	-0.00945884957960385	-0.00911105226441196	-0.00849875179678064	-0.00768807396481976	-0.00674514455663915	-0.00573608936034868
-1	-0.0176887450323894	-0.00839394618955573	-0.00383982306744858	-0.00354895514436474	-0.00486821294711577	-0.00598314115583306	-0.00674828719902413	-0.00721361995747845	-0.00742910831198547	-0.00744472114333465	-0.00731042733231545	-0.00707619575971734	-0.00679199530632976
-0.9	-0.0167790403910995	-0.00635306222382135	-0.00113669237495675	-0.000650172421273551	-0.00204139234396089	-0.0033541782985707	-0.00441563309477894	-0.00526166118378585	-0.00592816701679165	-0.00645105504499655	-0.00686622971960078	-0.00720959549180457	-0.00751705681280813
-0.8	-0.0156639781594454	-0.00460101007533024	0.00101029150548428	0.00163976394864886	0.000226497080020215	-0.00120954302844288	-0.00247805564151094	-0.00360297325852611	-0.00460822837883053	-0.00551775350176637	-0.00635548112667575	-0.00714534375290084	-0.00791127387978378
-0.7	-0.0143435583374269	-0.00313778974408234	0.00260112857387456	0.00332085396540255	0.00193545532482762	0.00045076465455045	-0.000935554839220067	-0.00223755618169917	-0.0034692923981021	-0.00464481651364408	-0.00577818155354036	-0.00688344054300615	-0.00797464650725672
-0.6	-0.012817780925044	-0.00196340123007767	0.00363581883021406	0.0043930976289875	0.0030854823904613	0.00162674475040928	0.00021186931209365	-0.00116540995330507	-0.00251135907460635	-0.0038322440806297	-0.00513433100019459	-0.00642388586212052	-0.00770717469522695
-0.5	-0.0110866459222969	-0.00107784453331623	0.0041143622745028	0.00485649493940372	0.00367657827692127	0.00231839725913361	0.000964216812430233	-0.000386534573343769	-0.00173442840834329	-0.00308003620272322	-0.00442392946663847	-0.00576667971024392	-0.00710885844369447
-0.4	-0.00915015332918541	-0.00048111965379803	0.00403675890674077	0.00471104589665119	0.00370874298420751	0.00252572218072344	0.00132148766178966	9.90699581847027e-05	-0.00113850039931291	-0.00238819287992465	-0.00364697695287197	-0.00491182208737636	-0.00617969775265928
-0.3	-0.00700830314570962	-0.000173226591523055	0.00340300872692797	0.00395675050072994	0.00318197651232003	0.00224871951517878	0.00128368186017195	0.000291403641280355	-0.000723575047515219	-0.00175671411223398	-0.00280347345889512	-0.00385931299351785	-0.00491969262212138
-0.2	-0.00467543019501599	-0.000132476609418867	0.00225362058146375	0.00263685680899835	0.00213495085458501	0.0015202412638185	0.000877292749715789	0.00021013944418204	-0.000477184520877573	-0.00118064501355788	-0.0018962079019537	-0.00261983905415986	-0.0033475043382712
-0.1	-0.00232270335626835	-9.9889406352387e-05	0.00107230143788689	0.00126778008716293	0.00102943953168168	0.000732565739850696	0.000418671333348815	9.01878285575919e-05	-0.000250453258141417	-0.000600820410366654	-0.000958482111736563	-0.00132100684586959	-0.00168596309638417
0	0	0	0	0	0	0	0	0	0	0	0	0	0
0.1	0.00229267987378904	0.000167191609638289	-0.00096328373219692	-0.00116648345249043	-0.000953367740460033	-0.000677455955733592	-0.000378721250330661	-6.04240414907398e-05	0.000274175253546675	0.000621816217542083	0.000979238433255988	0.00134318148344889	0.00171038495088129
0.2	0.00455533626509878	0.000401685422562482	-0.00181754975870387	-0.00223167027030836	-0.00183066368969842	-0.00129980212735008	-0.000717492417643166	-9.10842959146251e-05	0.000572072502498609	0.0012646282422596	0.0019792331880314	0.00270853760447708	0.0034451917562597
0.3	0.00678796917392921	0.000703481438772573	-0.00256279807952085	-0.00319556045345381	-0.00263188784771516	-0.00186703851484946	-0.00101631350193752	-9.19807632716627e-05	0.000893691746855799	0.00192843607415254	0.00299998426432624	0.00409606836308458	0.00520442041613524
0.4	0.00899057860028033	0.00107257965826857	-0.00319902869464785	-0.00405815400192675	-0.00335704021451025	-0.00237916511823173	-0.00127518450321371	-6.31134435618374e-05	0.00123903298661825	0.00261323971322091	0.0040414916621405	0.00550577375927138	0.00698807093050789
0.5	0.0111631645441522	0.00150898008105047	-0.00372624160408489	-0.00481945091572721	-0.00400612079008371	-0.00283618193749691	-0.00149410542147176	-4.48233678517082e-06	0.00160809622178596	0.00331903915946472	0.0051037553814742	0.00693765379303749	0.00879614329937769
0.6	0.0133057270055447	0.00201268270711827	-0.00414443680783196	-0.00547945119485516	-0.00457912957443552	-0.00323808897264498	-0.00167307625671165	8.39125570583556e-05	0.00200088145235893	0.00404583441288395	0.00618677542232732	0.0083917084643829	0.0106286375227446
0.7	0.0154182659844579	0.00258368753647197	-0.00445361430588906	-0.00603815483931062	-0.00507606656756567	-0.00358488622367595	-0.00181209700893339	0.000202071237968731	0.00241738867833715	0.00479362547347861	0.00729055178469986	0.00986793777330762	0.0124855536006086
0.8	0.0175007814808918	0.00322199456911158	-0.00465377409825619	-0.00649556184909359	-0.00549693176947419	-0.0038765736905898	-0.00191116767813697	0.00034999370594596	0.00285761789972064	0.00556241234124871	0.00841508446859183	0.0113663417198116	0.0143668915329698
0.9	0.0195532734948464	0.00392760380503709	-0.00474491618493333	-0.00685167222420406	-0.00584172518016106	-0.00411315137338655	-0.00197028826432239	0.000527679960990044	0.00332156911650938	0.00635219501619423	0.00956037347400322	0.012886920303895	0.0162726513198281
1	0.0215757420263217	0.0047005152442485	-0.00472704056592052	-0.00710648596464204	-0.00611044679962629	-0.0042946192720662	-0.00198945876748967	0.000735130003100983	0.00380924232870338	0.00716297349831519	0.010726418800934	0.0144296735255576	0.0182028329611835
1.1	0.0235681870753177	0.00554072888674581	-0.00460014724121773	-0.00726000307040753	-0.00630309662786987	-0.00442097738662875	-0.00196867918763878	0.000972343832278766	0.00432063753630264	0.00799474778761157	0.0119132204493843	0.0159946013847995	0.020157436457036
1.2	0.0255306086418344	0.00644824473252903	-0.00436423621082498	-0.00731222354150052	-0.0064196746648918	-0.00449222571707419	-0.00190794952476975	0.00123932144852341	0.00485575473930716	0.00884751788408338	0.013120778419354	0.0175817038816208	0.0221364618073857
1.3	0.0274630067258718	0.00742306278159814	-0.00401930747474226	-0.00726314737792102	-0.0064601809106921	-0.00450836426340254	-0.00180726977888256	0.0015360628518349	0.00541459393771693	0.00972128378773062	0.0143490927108431	0.0191909810160213	0.0241399090122325
1.4	0.0293653813274299	0.00846518303395316	-0.00356536103296957	-0.00711277457966902	-0.00642461536527075	-0.00446939302561376	-0.00166663994997722	0.00186256804221324	0.00599715513153196	0.0106160454985533	0.0155981633238516	0.0208224327880012	0.0261677780715764
1.5	0.0312377324465087	0.00957460548959409	-0.00300239688550689	-0.00686110514674452	-0.00631297802862774	-0.00437531200370789	-0.00148606003805372	0.00221883701965844	0.00660343832075226	0.0115318030165514	0.0168679902583795	0.0224760591975603	0.0282200689854174
1.6	0.0330800600831082	0.0107513301485209	-0.00233041503235426	-0.00650813907914754	-0.0061252689007631	-0.00422612119768491	-0.00126553004311206	0.0026048697841705	0.00723344350537781	0.0124685563417249	0.0181585735144269	0.0241518602446988	0.0302967817537556
1.7	0.0348923642372284	0.0119953570107336	-0.00154941547351164	-0.00605387637687805	-0.0058614879816768	-0.00402182060754483	-0.00100504996515225	0.0030206663357494	0.00788717068540862	0.0134263054740739	0.0194699130919937	0.0258498359294165	0.0323979163765909
1.8	0.0366746449088692	0.0133066860762323	-0.000659398208979073	-0.00549831703993609	-0.00552163527136888	-0.00376241023328765	-0.000704619804174297	0.00346622667439516	0.00856461986084469	0.0144050504135983	0.0208020089910799	0.0275699862517136	0.0345234728539233
1.9	0.0384269020980308	0.0146853173450168	0.000339636761243477	-0.0048414610683216	-0.00510571076983928	-0.00344789007491335	-0.000364239560178175	0.00394155080010778	0.00926579103168602	0.0154047911602981	0.0221548612116856	0.02931231121159	0.0366734511857529
2	0.0401491358047131	0.0161312508170872	0.00144768943715601	-0.00408330846203464	-0.00461371447708806	-0.00307826013242195	1.60907668360949e-05	0.00444663871288724	0.00999068419793261	0.0164255277141734	0.0235284697538107	0.0310768108090457	0.0388478513720795
2.1	0.041841346028916	0.0176444864924436	0.00266475981875848	-0.00322385922107518	-0.00404564639311518	-0.00265352040581345	0.000436371176868531	0.00498149041273355	0.0107392993595845	0.017467260075224	0.0249228346174552	0.0328634850440807	0.0410466734129033
2.2	0.0435035327706397	0.0192250243710858	0.00399084790605094	-0.00226311334544324	-0.00340150651792069	-0.00217367089508785	0.000896601669919094	0.00554610589964671	0.0115116365166415	0.0185299882434502	0.0263379558026191	0.0346723339166949	0.0432699173082242
2.3	0.045135696029884	0.020872864453014	0.00542595369903337	-0.00120107083513879	-0.00268129485150452	-0.00163871160024515	0.00139678224598783	0.00614048517362673	0.0123076956691039	0.0196137122188517	0.0277738333093025	0.0365033574268885	0.0455175830580423
2.4	0.0467378358066491	0.022588006738228	0.00697007719770578	-3.77316901618361e-05	-0.0018850113938667	-0.00104864252128533	0.00193691290507473	0.00676462823467362	0.0131274768169715	0.0207184320014287	0.0292304671375053	0.0383565555746614	0.0477896706623574
2.5	0.0483099521009348	0.024370451226728	0.00862321840206815	0.0012269040894876	-0.00101265614500726	-0.000403463658208395	0.00251699364717976	0.00741853508278734	0.0139709799602444	0.0218441475911811	0.0307078572872275	0.0402319283600136	0.0500861801211697
2.6	0.0498520449127413	0.0262201979185138	0.0103853773121205	0.00259283650380954	-6.42291049261694e-05	0.000296824988985625	0.00313702447230296	0.00810220571796791	0.0148382050989225	0.0229908589881089	0.0322060037584691	0.0421294757829451	0.0524071114344791
2.7	0.0513641142420684	0.0281372468135856	0.0122565539278628	0.00406006555280398	0.000960269726376607	0.00105222342029676	0.00379700538044432	0.00881564014021536	0.015729152233006	0.0241585661922122	0.0337249065512302	0.044049197843456	0.0547524646022857
2.8	0.0528461600889162	0.0301215979119432	0.0142367482492951	0.00562859123647088	0.00206084034890096	0.00186273163572499	0.00449693637160382	0.00955883834952963	0.0166438213624946	0.0253472692034909	0.0352645656655107	0.0459910945415461	0.0571222396245893
2.9	0.0542981824532848	0.0321732512135868	0.0163259602764173	0.00729841355481031	0.00323748276264699	0.00272834963527032	0.00523681744578149	0.0103318003459108	0.0175822124873885	0.026556968021945	0.0368249811013106	0.0479551658772155	0.0595164365013901
3	0.055720181335174	0.0342922067185162	0.0185241900092296	0.00906953250782221	0.00449019696761467	0.00364907741893276	0.00601664860297731	0.0111345261293588	0.0185443256076877	0.0277876626475746	0.0384061528586299	0.0499414118504642	0.0619350552326881
3.1	0.0571121567345839	0.0364784644267316	0.0208314374477318	0.0109419480955066	0.005818982963804	0.00462491498671231	0.00683642984319125	0.0119670156998736	0.0195301607233921	0.0290393530803795	0.0400080809374687	0.0519498324612922	0.0643780958184831
3.2	0.0584741086515146	0.0387320243382329	0.0232477025919239	0.0129156603178635	0.00722384075121496	0.00565586233860897	0.00769616116642338	0.0128292690574553	0.0205397178345018	0.03031203932036	0.0416307653378269	0.0539804277096996	0.0668455582587753
3.3	0.0598060370859658	0.04105288645302	0.025772985441806	0.0149906691748929	0.00870477032984756	0.00674191947462271	0.00859584257267366	0.0137212862021038	0.0215729969410167	0.0316057213675158	0.0432742060597045	0.0560331975956862	0.0693374425535645
3.4	0.0611079420379378	0.0434410507710931	0.0284072859973781	0.0171669746665948	0.0102617716997018	0.00788308639475357	0.00953547406194208	0.0146430671338192	0.0226299980429369	0.0329203992218471	0.0449384031031015	0.0581081421192522	0.0718537487028509
3.5	0.0623798235074306	0.0458965172924521	0.0311506042586402	0.0194445767929692	0.0118948448607777	0.00907936309900155	0.0105150556342287	0.0155946118526015	0.0237107211402624	0.0342560728833538	0.046623356468018	0.0602052612803974	0.0743944767066345
3.6	0.063621681494444	0.048419286017097	0.0340029402255923	0.0218234755540161	0.0136039898130753	0.0103307495873666	0.0115345872895334	0.0165759203584506	0.0248151662329931	0.0356127423520359	0.0483290661544539	0.062324555079122	0.0769596265649151
3.7	0.0648335159989781	0.0510093569450277	0.0369642938982343	0.0243036709497354	0.0153892065565945	0.0116372458598488	0.0125940690278563	0.0175869926513666	0.0259433333211291	0.0369904076278935	0.0500555321624092	0.0644660235154259	0.079549198277693
