# Supplementary material for: Maternal preconceptional and prenatal exposure to El Niño Southern Oscillation levels and child mortality: a multi-country study
Source: Nat Commun. 2024 Jul 17;15:6034. doi: 10.1038/s41467-024-50467-x (PMC11254917; doi:10.1038/s41467-024-50467-x)
Supplement: Supplementary file 4 — Source data [file 41467_2024_50467_MOESM4_ESM.zip › Source Data/Figure 2/abNino1_2 0_59_lagest.csv]

	lag0	lag1	lag2	lag3	lag4	lag5	lag6	lag7	lag8	lag9	lag10	lag11	lag12
-1.9	-0.00296043087588706	-0.0211741013017548	-0.0273451443884079	-0.0235091279908481	-0.0175689430146883	-0.0148259857997595	-0.0154104104022227	-0.0188468765624503	-0.024660044020815	-0.0323745725176894	-0.0415151217934459	-0.0516063515884573	-0.0621729216430962
-1.8	-0.00221446324263514	-0.017120875479235	-0.0221321345848195	-0.0189443000445486	-0.0140841918017527	-0.0119275991992529	-0.0125746370136625	-0.0156247866139943	-0.0206775293692614	-0.0273323466484766	-0.0351887198206529	-0.0438461302548033	-0.0529040593199408
-1.7	-0.00153892479265302	-0.0134004696990608	-0.017344762609013	-0.0147544767085547	-0.0108880499595178	-0.00926817648040746	-0.00996750358407788	-0.0126547169015604	-0.0169985020638863	-0.0226675447020869	-0.0293305304471935	-0.0366561449302375	-0.0443130737822502
-1.6	-0.000933815525940677	-0.0100128839612324	-0.0129830284609884	-0.0109396579828663	-0.00798051748798371	-0.00684771764322311	-0.00758901011346878	-0.00993666742514841	-0.0136229621046897	-0.0183801666785202	-0.0239405536730677	-0.0300363956147599	-0.0363999650300244
-1.5	-0.000399135442498118	-0.00695811826574951	-0.00904693214074565	-0.00749984386748335	-0.00536159438715035	-0.00466622268769987	-0.00543915660183523	-0.00747063818475847	-0.0105509094916716	-0.0144702125777766	-0.0190187894982756	-0.0239868823083705	-0.0291647330632634
-1.4	6.51154576746581e-05	-0.00423617261261232	-0.00553647364828484	-0.0044350343624059	-0.00303128065701774	-0.00272369161383775	-0.00351794304917724	-0.00525662918039055	-0.00778234422483206	-0.0109376823998561	-0.0145652379228171	-0.0185076050110693	-0.0226073778819672
-1.3	0.000458937174577651	-0.00184704700182078	-0.00245165298360593	-0.00174522946763392	-0.000989576297585869	-0.00102012442163676	-0.00182536945549479	-0.00329464041204465	-0.00531726630417105	-0.00778257614475867	-0.0105798989466922	-0.0135985637228564	-0.0167278994861358
-1.2	0.000782329708210859	0.000209258566625093	0.000207529853291064	0.000569570816832552	0.000763518691145251	0.000444478888903116	-0.00036143582078789	-0.00158467187972078	-0.00315567572968859	-0.00500489381248431	-0.00706277256990099	-0.00925975844373162	-0.0115262978757692
-1.1	0.00103529305857428	0.00193274409272532	0.00244107486240616	0.00250936649099354	0.00222800430917563	0.00167011831778187	0.000873857854943459	-0.000126723583418935	-0.00129757250138465	-0.00260463540303302	-0.00401385879244339	-0.00549118917369508	-0.00700257305086744
-1	0.00121782722566792	0.00332340957647989	0.00424898204373935	0.00407415755484905	0.00340388055650526	0.0026567938649995	0.00188051157169926	0.0010792044768609	0.000257043380740756	-0.000581800916404801	-0.00143315761431942	-0.00229285591274675	-0.00315672501143044
-0.9	0.00132993220949178	0.00438125501788882	0.00563125139729064	0.00526394400839907	0.00429114743313414	0.00340450553055601	0.00265852532947952	0.00203311230111871	0.00150817191668764	0.00106360964740036	0.00067933096447092	0.000335241339113378	1.12462425417853e-05
-0.8	0.00137160801004585	0.00510628041695209	0.00658788292306002	0.00607872585164359	0.00488980493906228	0.0039132533144514	0.00320789912828422	0.00273499988935449	0.00245581310645598	0.00233159628838243	0.00232360694392762	0.00239310258188528	0.0025013407110492
-0.7	0.00134285462733014	0.0054984857736697	0.00711887662104749	0.00651850308458264	0.00519985307428968	0.00418303721668567	0.00352863296811338	0.00318486724156826	0.00309996695004579	0.00322215900654144	0.00349967032405068	0.00388072781556898	0.00431355839409181
-0.6	0.00124367206134465	0.00555787108804166	0.00722423249125305	0.00658327570721618	0.00522129183881632	0.00421385723725881	0.00362072684896698	0.00338271435776	0.00344063344745707	0.00373529780187737	0.0042075211048401	0.00479811704016446	0.00544789929166962
-0.5	0.00107406031208937	0.00528443636006797	0.00690395053367673	0.00627304371954425	0.00495412123264223	0.00400571337617085	0.00348418077084504	0.00332854123792972	0.00347781259868982	0.00387101267439024	0.00444715928629591	0.00514527025567174	0.00590436340378265
-0.4	0.000834019379564312	0.00467818158974863	0.00615803074831849	0.00558780712156683	0.00439834125576739	0.00355860563342175	0.00311899473374755	0.00302234788207743	0.00321150440374404	0.00362930362408004	0.00421858486841808	0.00492218746209081	0.00568295073043089
-0.3	0.000523549263769466	0.00373910677708363	0.00498647313517834	0.00452756591328392	0.00355395190819179	0.00287253400901153	0.00252516873767451	0.0024641342902031	0.00264170886261972	0.00301017065094675	0.0035217978512066	0.00412886865942165	0.00478366127161431
-0.2	0.000144533037598572	0.00246964964672699	0.00339173126640966	0.00309436813153327	0.00242256514336435	0.00194890318180769	0.00170412715500671	0.00165553907228203	0.00177044094295426	0.00201613477634403	0.00235992258177194	0.00276910636855862	0.00321098814602468
-0.0999999999999999	-8.08264258671087e-05	0.00115746205947649	0.00166332701002129	0.00152988241858483	0.00119439170076759	0.0009534654607895	0.000823946132133667	0.000789918441754057	0.000835467116604632	0.000944676883639357	0.00110163246981219	0.0012904186020771	0.00149512000738805
0	0	0	0	0	0	0	0	0	0	0	0	0	0
0.1	0.000387012315199893	-0.0010027365317025	-0.00159824976365424	-0.00149527912422126	-0.00116060995893845	-0.000911493200560828	-0.000767711241394307	-0.000714216252980162	-0.000735960406859663	-0.00081789587457408	-0.000944974827664685	-0.00110214943767275	-0.00127437187613954
0.2	0.00108021051973257	-0.00185074753563102	-0.00313142228094142	-0.00295595495407894	-0.00228743817604776	-0.00178101414089298	-0.00147918759204926	-0.00135273031718643	-0.00137241410397436	-0.00150901074008288	-0.00173329201318186	-0.00201602971094114	-0.00232799562103057
0.3	0.00207959461359804	-0.00254403301178554	-0.00459951755186154	-0.00438202748957303	-0.00338048465132792	-0.00260856282099646	-0.00213442905196484	-0.00191554219261879	-0.00190936109134407	-0.0020733445965264	-0.00236495155655151	-0.00274164081980516	-0.00316087123467307
0.4	0.00338516459679629	-0.00308259296016605	-0.00600253557641458	-0.00577349673070353	-0.00443974938477892	-0.00339413924087124	-0.00273343562114104	-0.00240265187927724	-0.00234680136896879	-0.0025108974439046	-0.00283995345777362	-0.00327898276426477	-0.00377299871706699
0.5	0.00499692046932733	-0.00346642738077258	-0.00734047635460056	-0.00713036267747044	-0.00546523237640077	-0.00413774340051735	-0.00327620729957788	-0.0028140593771618	-0.00268473493684853	-0.00282166928221753	-0.00315829771684821	-0.00362805554432003	-0.00416437806821241
0.6	0.00691486223119115	-0.00369553627360512	-0.00861333988641949	-0.00845262532987377	-0.00645693362619348	-0.00483937529993479	-0.00376274408727536	-0.00314976468627245	-0.00292316179498331	-0.00300566011146517	-0.00331998433377529	-0.00378885915997092	-0.0043350092881093
0.7	0.00913898988238776	-0.00376991963866365	-0.00982112617187135	-0.00974028468791351	-0.00741485313415703	-0.00549903493912354	-0.00419304598423347	-0.0034097678066092	-0.0030620819433731	-0.00306286993164752	-0.00332501330855484	-0.00376139361121743	-0.00428489237675765
0.8	0.0116693034229172	-0.0036895774759482	-0.0109638352109562	-0.0109933407515897	-0.00833899090029144	-0.00611672231808361	-0.00456711299045222	-0.00359406873817205	-0.00310149538201791	-0.00299329874276458	-0.00317338464118687	-0.00354565889805957	-0.00401402733415747
0.9	0.0145058028527793	-0.00345450978545875	-0.0120414670036739	-0.0122117935209022	-0.0092293469245967	-0.00669243743681501	-0.0048849451059316	-0.003702667480961	-0.00304140211091775	-0.00279694654481636	-0.00286509833167138	-0.00314165502049734	-0.00352241416030877
1	0.0176484881719743	-0.00306471656719531	-0.0130540215500246	-0.0133956429958512	-0.0100859212070728	-0.00722618029531772	-0.00514654233067161	-0.00373556403497605	-0.00288180213007259	-0.00247381333780284	-0.00240015438000836	-0.00254938197853072	-0.00281005285521151
1.1	0.0210973593805021	-0.00252019782115787	-0.0140014988500082	-0.0145448891764366	-0.0109087137477198	-0.00771795089359177	-0.00535190466467226	-0.00369275840021719	-0.00262269543948248	-0.00202389912172405	-0.00177855278619783	-0.00176883977215975	-0.00187694341886575
1.2	0.0248524164783626	-0.00182095354734643	-0.0148838989036247	-0.0156595320626585	-0.0116977245465376	-0.00816774923163712	-0.00550103210793355	-0.00357425057668443	-0.00226408203914737	-0.00144720389657995	-0.00100029355023976	-0.0008000284013844	-0.000723085851271438
1.3	0.0289136594655559	-0.000966983745761013	-0.0157012217108742	-0.0167395716545167	-0.0124529536035262	-0.0085755753094538	-0.00559392466045547	-0.00338004056437778	-0.0018059619290673	-0.000743727662370575	-6.53766721341814e-05	0.000357052133795321	0.00065151984757139
1.4	0.033281088342082	4.17115835984151e-05	-0.0164534672717566	-0.0177850079520113	-0.0131744009186857	-0.0089414291270418	-0.00563058232223802	-0.00311012836329721	-0.00124833510924223	8.65295809040906e-05	0.00102619784811892	0.00170240183337943	0.00224687367766276
1.5	0.0379547031079409	0.00120513244073182	-0.017140635586272	-0.0187958409551424	-0.0138620664920161	-0.00926531068440113	-0.0056110050932812	-0.00276451397344275	-0.0005912015796722	0.00104356783324404	0.00227443001051954	0.00323602069736789	0.00406297563900265
1.6	0.0429345037631326	0.00252327882563923	-0.0177627266544203	-0.0197720706639099	-0.0145159503235173	-0.00954721998153176	-0.00553519297358502	-0.00234319739481439	0.000165438659642822	0.00212738709464928	0.0036793198150677	0.00495790872576074	0.00609982573159109
1.7	0.0482204903076571	0.00399615073832063	-0.0183197404762015	-0.0207136970783137	-0.0151360524131894	-0.00978715701843373	-0.00540314596314948	-0.00184617862741212	0.00102158560870282	0.00333798736511983	0.00524086726176338	0.00686806591855796	0.00835742395542804
1.8	0.0538126627415143	0.00562374817877604	-0.0188116770516157	-0.021620720198354	-0.0157223727610323	-0.00998512179510702	-0.00521486406197456	-0.00127345767123595	0.00197723926750779	0.00467536864465564	0.00695907235060657	0.00896649227575954	0.0108357703105135
1.9	0.0597110210647044	0.00740607114700542	-0.0192385363806628	-0.0224931400240308	-0.016274911367046	-0.0101411143115516	-0.00497034727006028	-0.000625034526285885	0.00303239963605774	0.00613953093325675	0.00883393508159729	0.0112531877973655	0.0135348647968476
2	0.0659155652772272	0.0093431196430088	-0.0196003184633428	-0.0233309565553439	-0.0167936682312306	-0.0102551345677676	-0.00466959558740664	9.90908074380839e-05	0.00418706671435267	0.00773047423092314	0.0108654554547355	0.0137281524833758	0.0164547074144301
2.1	0.0724262953790829	0.0114348936667862	-0.0198970232996558	-0.0241341697922934	-0.0172786433535861	-0.0103271825637548	-0.00431260901401363	0.000898918329935964	0.00544124050239259	0.00944819853765484	0.0130536334700213	0.0163913863337906	0.0195952981632612
2.2	0.0792432113702712	0.0136813932183376	-0.0201286508896017	-0.0249027797348794	-0.0177298367341124	-0.0103572582995134	-0.00389938754988126	0.00177444804120773	0.00679492100017747	0.0112927038534518	0.0153984691274546	0.0192428893486096	0.0229566370433408
2.3	0.0863663132507924	0.0160826182976629	-0.0202952012331806	-0.0256367863831018	-0.0181472483728096	-0.0103453617750433	-0.00342993119500951	0.00272567994125342	0.00824810820770733	0.0132639901783141	0.0178999624270354	0.0222826615278331	0.026538724054669
2.4	0.0937956010206464	0.0186385689047623	-0.0203966743303924	-0.0263361897369606	-0.0185308782696776	-0.0102914929903445	-0.00290423994939841	0.00375261403007299	0.0098008021249822	0.0153620575122416	0.0205581133687637	0.0255107028714609	0.0303415591972457
2.5	0.101531074679833	0.0213492450396356	-0.0204330701812371	-0.0270009897964558	-0.0188807264247165	-0.010195651945417	-0.00232231381304793	0.00485525030766647	0.011453002752002	0.0175869058552344	0.0233729219526396	0.0289270133794931	0.0343651424710709
2.6	0.109572734228353	0.024214646702283	-0.0204043887857148	-0.0276311865615874	-0.0191967928379262	-0.0100578386402608	-0.00168415278595808	0.00603358877403386	0.0132047100887668	0.0199385352072926	0.026344388178663	0.0325315930519297	0.0386094738761447
2.7	0.117920579666205	0.0272347738927043	-0.0203106301438254	-0.0282267800323554	-0.0194790775093068	-0.00987805307487602	-0.0009897568681289	0.00728762942917514	0.0150559241352766	0.022416945568416	0.0294725120468338	0.0363244418887706	0.0430745534124669
2.8	0.12657461099339	0.0304096266108997	-0.0201517942555689	-0.0287877702087598	-0.0197275804388582	-0.00965629524926252	-0.000239126059560304	0.00861737227309035	0.0170066448915314	0.0250221369386047	0.0327572935571523	0.040305559890016	0.0477603810800377
2.9	0.135534828209908	0.033739204856869	-0.0199278811209454	-0.0293141570908007	-0.0199423016265804	-0.00939256516342033	0.000567739639747623	0.0100228173057794	0.0190568723575311	0.0277541093178587	0.0361987327096182	0.0444749470556656	0.0526669568788571
3	0.144801231315759	0.0372235086306123	-0.0196388907399548	-0.029805940678478	-0.0201232410724735	-0.00908686281734947	0.00143084022979493	0.0115039645272424	0.0212066065332758	0.030612862706178	0.0397968295042317	0.0488326033857197	0.0577942808089249
3.1	0.154373820310942	0.0408625379321297	-0.0192848231125972	-0.0302631209717917	-0.0202703987765375	-0.00873918821104992	0.00235017571058159	0.0130608139374793	0.0234558474187655	0.0335983971035625	0.0435515839409927	0.0533785288801782	0.0631423528702414
3.2	0.164252595195458	0.044656292761421	-0.0188656782388725	-0.0306856979707418	-0.0203837747387723	-0.0083495413445217	0.00332574608210763	0.0146933655364901	0.0258045950140002	0.0367107125100124	0.0474629960199011	0.0581127235390409	0.0687111730628062
3.3	0.174437555969308	0.0486047731184863	-0.0183814561187807	-0.0310736716753283	-0.020463368959178	-0.00791792221776479	0.00435755134437303	0.0164016193242748	0.0282528493189798	0.0399498089255275	0.0515310657409572	0.0630351873623081	0.0745007413866197
3.4	0.184928702632489	0.0527079790033256	-0.0178321567523219	-0.0314270420855512	-0.0205091814377545	-0.00744433083077922	0.0054455914973778	0.0181855753008334	0.0308006103337045	0.043315686350108	0.0557557931041607	0.0681459203499797	0.0805110578416817
3.5	0.195726035185004	0.0569659104159389	-0.017217780139496	-0.0317458092014106	-0.0205212121745019	-0.00692876718356495	0.00658986654112192	0.0200452334661659	0.0334478780581741	0.0468083447837537	0.0601371781095118	0.0734449225020556	0.0867421224279922
3.6	0.206829553626851	0.0613785673563262	-0.016538326280303	-0.0320299730229063	-0.0204994611694201	-0.00637123127612201	0.00779037647560543	0.0219805938202723	0.0361946524923887	0.0504277842264647	0.0646752207570104	0.0789321938185359	0.0931939351455514
3.7	0.218239257958032	0.0659459498244875	-0.015793795174743	-0.0322795335500385	-0.0204439284225092	-0.0057717231084504	0.00904712130082829	0.0239916563631526	0.0390409336363482	0.054174004678241	0.0693699210466565	0.0846077342994206	0.0998664959943589
3.8	0.229955148178545	0.0706680578204228	-0.0149841868228159	-0.0324944907828071	-0.0203546139337691	-0.00513024268055011	0.0103601010167905	0.0260784210948068	0.0419867214900528	0.0580470061390826	0.0742212789784502	0.0904715439447097	0.106759804974415
3.9	0.24197722428839	0.075544891344132	-0.0141095012245217	-0.0326748447212121	-0.0202315177031999	-0.00444678999242112	0.0117293156234921	0.0282408880152349	0.0450320160535023	0.0620467886089894	0.0792292945523914	0.0965236227544031	0.11387386208572
4	0.254305486287569	0.0805764503956153	-0.0131697383798605	-0.0328205953652535	-0.0200746397308015	-0.00372136504406348	0.0131547651209331	0.0304790571244369	0.0481768173266968	0.0661733520879616	0.08439396776848	0.102763970728501	0.121208667328273
4.1	0.26693993417608	0.0857627349748726	-0.0121648982888323	-0.0329317427149313	-0.019883980016574	-0.00295396783547716	0.0146364495091134	0.0327929284224128	0.0514211253096363	0.0704266965759991	0.0897152986267163	0.109192587867003	0.128764220702075
4.2	0.279880567953924	0.0911037450819038	-0.0110949809514369	-0.0330082867702456	-0.0196595385605173	-0.00214459836666213	0.0161743687880331	0.0351825019091627	0.0547649400023208	0.0748068220731018	0.0951932871271	0.11580947416991	0.136540522207125
4.3	0.293127387621101	0.0965994807167091	-0.00995998636767454	-0.0330502275311962	-0.0194013153626315	-0.00129325663761842	0.0177685229576922	0.0376477775846864	0.0582082614047502	0.0793137285792698	0.100827933269631	0.12261462963722	0.144537571843424
4.4	0.306680393177611	0.102249941879288	-0.00875991453754504	-0.0330575649977833	-0.0191093104229165	-0.000399942648346064	0.0194189120180906	0.040188755448984	0.0617510895169246	0.0839474160945032	0.10661923705431	0.129608054268936	0.152755369610971
