# Supplementary material for: Maternal preconceptional and prenatal exposure to El Niño Southern Oscillation levels and child mortality: a multi-country study
Source: Nat Commun. 2024 Jul 17;15:6034. doi: 10.1038/s41467-024-50467-x (PMC11254917; doi:10.1038/s41467-024-50467-x)
Supplement: Supplementary file 4 — Source data [file 41467_2024_50467_MOESM4_ESM.zip › Source Data/Figure 2/abNino34 0_59_lagse.csv]

	lag0	lag1	lag2	lag3	lag4	lag5	lag6	lag7	lag8	lag9	lag10	lag11	lag12
-2	0.0284048522135407	0.00769226884825073	0.0143285175293407	0.0117204436775688	0.00584293959596982	0.0047772796301945	0.00611518248275913	0.00647996311885908	0.00561853840925967	0.0043270780243228	0.00478361636467637	0.00786795750452325	0.0120863650287213
-1.9	0.0255799178061181	0.00679815841969788	0.0129679468164471	0.0106000843543888	0.00521548819987937	0.00421387124705698	0.00546069738081656	0.00581324007354707	0.0050346121229962	0.00382305408576574	0.00416809008649037	0.00693993325589633	0.0107420770664137
-1.8	0.0229834273327803	0.00598512432136502	0.0117142751244884	0.00956849623322424	0.00464617425555841	0.00370958998608206	0.00487068356685711	0.00520985253475697	0.00450676294933997	0.00336941046330978	0.00360970229354932	0.00609464163545047	0.00951546765880656
-1.7	0.0206146253442884	0.00525476604232662	0.0105664610844039	0.00862488615821004	0.00413541693054376	0.00326589202271315	0.0043455326701114	0.00466975995680224	0.00403504777179158	0.00296724470615498	0.00311048866510424	0.00533385475948821	0.00840803033674323
-1.6	0.0184712961470941	0.00460854597349868	0.00952268232808928	0.00776781201038793	0.00368320325309331	0.00288381624604609	0.00388498027251844	0.00419225410801712	0.00361893308658866	0.00261737616443762	0.00267284382288683	0.00465933863964597	0.00742086275707418
-1.5	0.0165490211179009	0.00404736461324381	0.00858003516694349	0.00699492421498188	0.00328875486477638	0.00256337639534061	0.00348766084602731	0.00377559897060556	0.00325695851160087	0.00231992212940964	0.00229928038954744	0.00407247723118351	0.00655413210290127
-1.4	0.0148402494009592	0.0035708395999269	0.0077341880484178	0.0063026652690974	0.00295009385601074	0.00230270708387752	0.00315057763253615	0.00341662353749819	0.00294635196592154	0.00207367625833715	0.00199176545295552	0.00357357588840301	0.00580624963516453
-1.3	0.0133332616743583	0.00317627397423568	0.00697902707042365	0.00568596060310963	0.00266357175467525	0.00209715995649617	0.00286860941504152	0.00311035759062608	0.00268268309775103	0.00187538802854501	0.00175041080468252	0.00316077592416265	0.00517276449759294
-1.2	0.0120112107001022	0.00285750181954282	0.0063063608733735	0.00513796037251704	0.00242350214485999	0.00193877686064616	0.00263425189774848	0.00284984545713603	0.00245968666732187	0.00171921700921013	0.00157161256531959	0.00282871131400579	0.00464516356537199
-1.1	0.0108515228433083	0.00260408689574758	0.00570577408452837	0.00464991168212064	0.00222208219943278	0.00181658534260961	0.00243778394509788	0.00262626593741108	0.00226938064283433	0.00159672472428492	0.00144650930674064	0.00256739613818549	0.00421000136296001
-1	0.00982596929509805	0.00240146267526541	0.00516471518941957	0.00421123764054122	0.00204973284382055	0.00171777535957161	0.00226790719636973	0.00242939943031138	0.00210251581130253	0.00149758242471245	0.00136114194008083	0.00236208165551056	0.00384889735621137
-0.9	0.00890159398496915	0.00223224313991527	0.00466886293162156	0.00380986132288337	0.00189582130064691	0.0016292806732331	0.00211269490773881	0.00224834743860423	0.00194925897958131	0.00141076940940977	0.00129874763095346	0.00219452018195035	0.00353969731907347
-0.8	0.00804242414562784	0.00207825313510207	0.00420274149258771	0.00343274560584656	0.00174955393787239	0.00153911665491196	0.00196055570039436	0.00207231067585105	0.0017999184971232	0.00132576903335608	0.00124284057172907	0.0020452363991686	0.00325853671611701
-0.7	0.00721161176358222	0.0019224436957733	0.00375047961598829	0.00306655297676814	0.00160077303796836	0.00143711909923929	0.00180095982721764	0.00189123420520892	0.00164553050578347	0.00123337077591686	0.0011793656507255	0.00189580111606599	0.00298208522678293
-0.6	0.00637352332478611	0.00175009596754125	0.0032965709338345	0.00269829782900833	0.00144048306685721	0.00131511682053498	0.00162482860353782	0.00169621507572007	0.00147821438818155	0.00112598826492018	0.00109740429264789	0.0017303041805678	0.00268927025149728
-0.5	0.00549538098546231	0.0015492316100734	0.00282651096959339	0.00231588302567012	0.00126107758088028	0.00116675773134683	0.00142462896599838	0.00147967079684871	0.00129130487675924	0.000997622142430305	0.000988915936956922	0.00153587074875631	0.00236217908681134
-0.4	0.00454829113290944	0.0013104810392705	0.00232725082323505	0.00190847114811509	0.00105634054792868	0.000987199919350087	0.00119428139021797	0.00123533364408283	0.00107932742582073	0.000843647648198508	0.000848131589410994	0.00130251568699168	0.00198624716291172
-0.3	0.00350777708893002	0.00102672449441988	0.00178750884774	0.00146672665081491	0.000821335595915868	0.000772805560425361	0.00092899965248916	0.000958166302909648	0.000837906174018164	0.000660567395228341	0.000670959367257197	0.00102271899779337	0.00155004305306833
-0.2	0.00235445245345215	0.000692825011267573	0.00119825532108572	0.000983182223301617	0.000552350353646303	0.000520952442337692	0.000625231664193311	0.000644373162111157	0.000563756566925789	0.000445856336675119	0.000454565910685922	0.000691077598914114	0.00104510748902833
-0.1	0.00114214384028855	0.00033267540990498	0.000583403966243004	0.000478125981609731	0.000266021837759044	0.000250009974160296	0.000301752500610581	0.000311769418058228	0.000272719184366624	0.000214608619575484	0.00021739972789264	0.000331916517073846	0.000503815257687717
0	0	0	0	0	0	0	0	0	0	0	0	0	0
0.1	0.00107279992228032	0.000304774587706299	0.00055303253981418	0.000451858616123812	0.000245486596255834	0.000228800494126366	0.00028017690628839	0.000291226838729005	0.000254586543228828	0.000197832210070658	0.000197263291391569	0.000304697797762277	0.000466863386958371
0.2	0.00208177649781376	0.000583117820784471	0.00107889307127997	0.000879897866574033	0.000471538800301534	0.00043753641352732	0.000540447662823512	0.000563661686077598	0.00049251097179009	0.000379934631147998	0.000375461877389828	0.00058422891955957	0.000900072829565781
0.3	0.00303315740745875	0.000836780290731761	0.00158111742047831	0.00128684231166999	0.000679448198680383	0.000627574418287231	0.000782740054980327	0.000819299822708716	0.00071545234690288	0.000547536320544808	0.000535898444624092	0.000841018931009582	0.00130344560120161
0.4	0.00393392611877343	0.0010678439806883	0.00206358159104551	0.00167570273719682	0.000870726810847943	0.00080054279655969	0.00100926644927746	0.00106039941528253	0.000925315385996385	0.000702075184815402	0.000680154544214627	0.0010779174184525	0.00168136409677823
0.5	0.00479185459481963	0.00127877576943593	0.00253049394055833	0.00204977766535589	0.00104713772061687	0.000958373696317685	0.0012225445431177	0.00128949300513428	0.00112424252022861	0.000845223594830911	0.000810143057522304	0.00129824186750508	0.00203880495672603
0.6	0.00561551213452586	0.00147248015465765	0.00298637317731835	0.0024126441997255	0.00121072426806916	0.00110334429029126	0.00142540829148336	0.00150938876267122	0.00131461789659467	0.000978910190839646	0.000928161061923116	0.00150580614341945	0.00238134127770293
0.7	0.00641424190848099	0.0016523444354588	0.00343601026491239	0.00276813594554118	0.0013638341413475	0.00123811116165352	0.00162100393347718	0.00172315779303663	0.00149906004444151	0.00110533362373644	0.0010369353859397	0.00170492230651967	0.00271510700897136
0.8	0.00719809737847582	0.00182226636714084	0.00388441351759907	0.0031203064452186	0.0015091332979691	0.00136572956205784	0.00181276599482697	0.00193410424550179	0.00168040013970348	0.00122696288890545	0.00113964874577849	0.00190036350298434	0.00304671435537236
0.9	0.00797773304225791	0.00198665138193967	0.00433673783870474	0.00347337775825963	0.00164960346341077	0.0014896469335456	0.00200436927159591	0.00214571633786327	0.0018616437526415	0.00134651847825014	0.00123993035171075	0.00209727779480366	0.00338311999366067
1	0.00876424806617543	0.00215036536704752	0.00479820100341853	0.0038316754262534	0.00178851659556867	0.00161365953027103	0.00219965544138713	0.0023615987193244	0.00204591577442861	0.00146692946935662	0.00134179383042348	0.00230104938225178	0.00373144419413956
1.1	0.00956898713671439	0.00231863175006034	0.00527399178401447	0.00419955288515986	0.00192938092047984	0.00174182383684591	0.00240253701129403	0.00258538960175903	0.00223639075024572	0.0015912644620156	0.00144951069924388	0.00251711462432851	0.00409875706979671
1.2	0.0104033094399896	0.00249686994994169	0.00576917615225784	0.0045813100771604	0.00207585655337516	0.00187832199798473	0.00261688605148774	0.00282066915755261	0.00243621363289833	0.00172263900698817	0.00156742175219828	0.00275075297038615	0.00449185518637181
1.3	0.0112783426686628	0.00269048584361687	0.00628860840408168	0.00498111217888763	0.00223164430244543	0.00202729202495243	0.00284641922450475	0.00307086793655364	0.00264841826928461	0.00186410793982609	0.00169970932397533	0.00300688252124387	0.00491705618740209
1.4	0.0122047427506451	0.00290464016403937	0.00683685363714698	0.00540291467688935	0.00240035789993284	0.00219264563154657	0.00309459249702038	0.00333918469553837	0.00287585197002933	0.00201855595050375	0.00185017187577421	0.0032898915807032	0.00538003669045988
1.5	0.0131924803438743	0.00314403123152447	0.00741812662454161	0.00585040035116407	0.00258539543309161	0.00237790364630048	0.00336451768744322	0.00362852171378898	0.00312111383085154	0.00218860163689363	0.00202204743498663	0.00360352955290937	0.00588572992874039
1.6	0.0142506716979534	0.00341272813205311	0.00803625006385343	0.00632693219447342	0.00278982772967888	0.00258607661959929	0.00365890888025759	0.00394144270243611	0.00338651217972695	0.00237652799925462	0.0022179188056845	0.00395086592316477	0.00643828750558944
1.7	0.0153874650160007	0.00371407817196072	0.00869463288475339	0.00683552424218918	0.00301631858340937	0.00281960658827369	0.0039800610678009	0.00428015466955718	0.00367404327965803	0.00258424645709259	0.00243970747590041	0.00433431088828519	0.00704109829887196
1.8	0.0166099855871252	0.00405069325104613	0.0093962672202158	0.00737883016419775	0.00326708476757931	0.00308037008757505	0.00432985797187192	0.00464651161779871	0.00398539015435279	0.00281329423940219	0.00268873851156476	0.00475568089476748	0.00769685011955517
1.9	0.0179243355736395	0.00442450200447619	0.0101437411154418	0.00795914768682549	0.00354389536525895	0.00336972924583665	0.00470980228523146	0.00504203551930825	0.00432193792948314	0.00306485900001452	0.00296584614360379	0.00521628900165422	0.00840761720925379
2	0.0193356388912506	0.00483684446100772	0.0109392632077608	0.008578435728027	0.0038481030026837	0.00368861148024912	0.00512106010482718	0.00546794894309296	0.00468480080081794	0.00333982135062313	0.00327149067977691	0.00571704235623397	0.00917495816733994
2.1	0.0208481187855052	0.0052885848703226	0.0117846954264811	0.00923834061284201	0.00418069594217852	0.00403759901949008	0.00556451179972531	0.00592521385141562	0.00507485561540734	0.00363880580980755	0.00360586628822302	0.00625853432657596	0.0100000126425166
2.2	0.0224651953542521	0.00578022350142574	0.0126815900813384	0.00994022779958826	0.00454235980686486	0.00441701443530006	0.00604080320438515	0.0064145720188975	0.00549277775123861	0.0039622324931903	0.00396898953002473	0.00684112439988693	0.0108835894052182
2.3	0.0241895917354755	0.00631199561168527	0.0136312283335413	0.0106852160126576	0.00493353987896018	0.00482699436853019	0.00655039306278481	0.00693658380222295	0.00593907608425142	0.00431036448620732	0.00436076636457323	0.00746500335988145	0.0118262421336005
2.4	0.0260234401383706	0.00688395245037944	0.0146346577895651	0.0114742113497533	0.00535449800721835	0.00526754860476968	0.00709359451310319	0.0074916632450188	0.00641412498705113	0.00468334830578809	0.00478103978556268	0.00813024408435143	0.0128283319406315
2.5	0.0279683816084206	0.00749602378780807	0.0156927276864817	0.0123079396466275	0.00580536107734556	0.00573860486857336	0.00767060982606898	0.00808010853928777	0.00691819229311407	0.00508124670475957	0.00522962197595038	0.00883683976265566	0.0138900773361206
2.6	0.030025655884234	0.00814806400710288	0.0168061207654937	0.0131869760312572	0.00628616019184107	0.00624004132391144	0.0082815585443912	0.00870212761198152	0.00745146289445043	0.00550406422114289	0.00570631499749452	0.00958473184375279	0.0150115931664789
2.7	0.0321961796718671	0.00883988479297086	0.0179753814219142	0.014111771125713	0.00679686107151459	0.00677170928445116	0.00892649968999747	0.00935785907867365	0.00801405811925717	0.00595176644783837	0.00621092343444458	0.0103738299882713	0.0161929203686106
