# Supplementary material for: Maternal preconceptional and prenatal exposure to El Niño Southern Oscillation levels and child mortality: a multi-country study
Source: Nat Commun. 2024 Jul 17;15:6034. doi: 10.1038/s41467-024-50467-x (PMC11254917; doi:10.1038/s41467-024-50467-x)
Supplement: Supplementary file 4 — Source data [file 41467_2024_50467_MOESM4_ESM.zip › Source Data/Figure 2/ONI 0_59_lagse.csv]

	lag0	lag1	lag2	lag3	lag4	lag5	lag6	lag7	lag8	lag9	lag10	lag11	lag12
-1.8	0.0278912319306589	0.00670129122970665	0.0139742943915655	0.0115117276322012	0.00547907336453043	0.00407110224737587	0.00546678590946974	0.00592650128838175	0.00514178392596175	0.00382852033445981	0.00414956819447853	0.00709476449799149	0.0111087738885787
-1.7	0.0250347190261393	0.0058813158448119	0.0126449436674428	0.0104040457737379	0.00488283506655173	0.00356801543544778	0.00487788077668926	0.00532079291614402	0.0046129336763828	0.00337152612868089	0.00356308142440137	0.00620033544814915	0.00981254048771347
-1.6	0.0224351893819743	0.0051492031706427	0.0114288291838292	0.00939137265038023	0.00434870436293028	0.00313050414316604	0.00435859296229339	0.00478276709854721	0.00414431703523507	0.00297112987042051	0.00304133518309009	0.00539820174647316	0.00864635692704168
-1.5	0.020087989472873	0.00450605021142976	0.010322487243913	0.00847099633804659	0.00387596745722243	0.00275933128975838	0.0039076003444859	0.00431047319381373	0.00373423109381781	0.00262757646723381	0.0025870954989943	0.00469005605003552	0.00761071685157404
-1.4	0.0179854226844285	0.00395203865355114	0.00932104699376916	0.00763903534521659	0.0034629335132204	0.00245371457034438	0.00352198686608287	0.00390051296100205	0.0033796370665625	0.00233988997035519	0.00220330509087938	0.00407704513950536	0.00670479724071479
-1.3	0.0161157127095534	0.00348554432697159	0.00841792274865919	0.00689016319010457	0.00310651817157267	0.0022102599330448	0.00319672063739952	0.0035476834240195	0.00307582642572694	0.00210513593237287	0.00189222154711931	0.00355892311147891	0.00592548770462459
-1.2	0.014461965413586	0.0031019825543851	0.00760455739711209	0.00621737007416697	0.00280184902920941	0.00202203802956434	0.00292432242722452	0.00324478011635478	0.00281624417789639	0.00191776994152342	0.0016536507033031	0.00313276309152858	0.005266173422862
-1.1	0.0130013716745404	0.00279271055253809	0.0068702856284051	0.00561182330887346	0.00254203354975484	0.00187839333824809	0.00269492581614151	0.00298268204512166	0.00259258475866603	0.00176943713936626	0.0014824698091755	0.00279143508484907	0.00471554458661152
-1	0.0117049573943346	0.00254457008925802	0.00620238523828084	0.00506289044451719	0.00231823762009269	0.00176585748436832	0.00249682209068481	0.00275076898467168	0.00239520277317089	0.00164949359705531	0.0013668568057787	0.00252249496075515	0.00425693607198262
-0.9	0.0105381387593529	0.00234058396837085	0.00558635831014542	0.00455836738661354	0.00212014037872951	0.00166987909993471	0.00231737893281655	0.00253760147004828	0.00221376211580849	0.00154615064679512	0.00128917344770962	0.00230835010014079	0.00386872390704143
-0.8	0.0094621455673895	0.00216174926687161	0.0050064331551956	0.0040849080424859	0.00193668025604667	0.00157658803412519	0.00214405833707655	0.00233169370118745	0.00203795472056839	0.00144778634406482	0.00122952515559424	0.00212805116437842	0.0035259290346914
-0.7	0.00843609513557833	0.00198921349835567	0.00444621969328622	0.00362859741295658	0.0017568840570247	0.00147395513529845	0.00196525341685816	0.00212219286004504	0.00185811356563572	0.00134395019605833	0.00116958582685759	0.00196001801936234	0.00320257038748261
-0.6	0.00741928101741052	0.00180599929304361	0.00388941146182428	0.00317557139243217	0.00157056114644909	0.00135221327924268	0.00177079558644019	0.00189934511598167	0.0016656160556552	0.00122586216566399	0.00109464369999311	0.00178447279187787	0.00287395436460471
-0.5	0.00637321074045528	0.00159788394895828	0.00332042590024181	0.00271258311230266	0.00136874006028456	0.00120375922037913	0.00155213775456627	0.00165472446661173	0.00145306614605729	0.00108648145202169	0.000993826848252692	0.00158480498723659	0.00251826021977922
-0.4	0.00526309355251335	0.00135353920381033	0.00272491388727531	0.00222745045468488	0.00114384556159224	0.00102281877575069	0.00130231034520997	0.00138127318016741	0.00121430778366694	0.000920329214469497	0.000859434944099388	0.00134788001852352	0.00211725140751593
-0.3	0.00405877056494942	0.00106426189691759	0.0020901524350331	0.00170939191006915	0.000889699629072392	0.000805075949366775	0.00101577377633459	0.0010732422481783	0.000944352951414848	0.000723232329101248	0.000686111833647565	0.00106372659672773	0.00165633610417616
-0.2	0.00273564499742883	0.000723683229523304	0.00140558622353719	0.00114946530392745	0.000601518083305015	0.000547408919832219	0.000688339676488752	0.000726197235687429	0.000639368904611497	0.000492135874073773	0.000470199861502327	0.000725113306141115	0.00112447552510441
-0.0999999999999996	0.00133251480170596	0.00034917579026004	0.000687742479705981	0.000561671333388248	0.000291142630432843	0.000263967194433942	0.000334197823337534	0.000353537319900134	0.000311317893517833	0.000238551621474616	0.000225970944764569	0.000349882318414227	0.000544800484901964
0	0	0	0	0	0	0	0	0	0	0	0	0	0
0.100000000000001	0.00125734148432261	0.000321430695355867	0.00065661219528754	0.000534393009004072	0.000270255165551833	0.000242634934032371	0.000312832440210044	0.000333187872146325	0.000293395223575597	0.000222049115400606	0.000205616931229042	0.000322397187220929	0.000507672898253532
0.2	0.00244552086846892	0.000616800336407232	0.00128556848259102	0.00104416989293109	0.000520827159921415	0.000465200813365879	0.000606143924191523	0.000647933056650795	0.000570448893885854	0.000428704066517457	0.000391984891340777	0.000619553576867947	0.000981868226000843
0.3	0.00357125804884271	0.000888092716420101	0.0018906545812916	0.00153225411298816	0.0007531110779313	0.000669190569208478	0.000882027694982743	0.000946369134362726	0.000832931273143934	0.000621239981418367	0.000560438873138859	0.000894099370300956	0.00142675929828686
0.4	0.00464202206529663	0.00113763679025632	0.00247596364328643	0.00200183397120811	0.000968718096107423	0.00085636319041125	0.00114284261682925	0.0012308657324745	0.00108281093758055	0.000801117206585592	0.000712589078073494	0.00114909493680145	0.00184707434298147
0.5	0.00566605585036383	0.00136815156085688	0.00304588209162861	0.00245635864368332	0.00116950024548195	0.00102878024950875	0.00139122305082399	0.00150403076445823	0.00132225874706111	0.000969997663165055	0.000850369686695613	0.00138806543204808	0.00224810819673271
0.600000000000001	0.00665237870855648	0.00158278550298817	0.00360506371194604	0.00289952499185746	0.00135757238577861	0.00118883883541475	0.00163007846926179	0.00176870333910746	0.00155364468840473	0.00112975688419563	0.000976087050841281	0.00161501705669356	0.00263570535038169
0.700000000000001	0.00761075975339264	0.00178514334529285	0.0041583911430156	0.00333525380478582	0.00153532818008961	0.00133929522930546	0.00186257938353694	0.00202793519911507	0.00177952573016389	0.00128248891318427	0.00109246009442093	0.00183442470086993	0.0030162062015021
0.800000000000001	0.00855165621801368	0.00197929093528657	0.00471092484678628	0.00376765473696364	0.00170544600192923	0.0014832718080489	0.00209212667693107	0.00228495919597989	0.002002623219268	0.00143050088250952	0.00120264200051205	0.00205118093624734	0.00339635111619893
0.9	0.00948611244371973	0.00216972783638153	0.00526784079405346	0.0042009800953817	0.00187088016099633	0.00162423854198127	0.00232230275427096	0.00254314444836728	0.00222578913698754	0.00157629418882716	0.00131020907113793	0.0022704995538791	0.0037831421160795
1	0.0104256185663647	0.00236131847456657	0.00583435933929727	0.00463956872533128	0.0020348330019676	0.00176596111848258	0.00255680507398671	0.00280593939761039	0.00245196169962685	0.00172253000091738	0.00141910209832731	0.00249777376813618	0.00418366917921051
1.1	0.0113819322868027	0.00255917722115663	0.00641566888029674	0.00508778240531056	0.00220070472714809	0.00191241123540457	0.00279936536490132	0.00307680574270601	0.00268411220678508	0.00187197853267316	0.00153351041135328	0.00273839903084667	0.00460491572018687
1.2	0.012366872062526	0.00276851104992104	0.00701684869157767	0.00554993819097702	0.00237202046422174	0.00206764135856229	0.00305366058865291	0.00335914784567153	0.00292518645295805	0.002027454001644	0.00165770066831142	0.00299758041618712	0.0050535634923643
1.3	0.0133920946737503	0.00299443387717314	0.00764279561034096	0.00603024083757599	0.00255233796604745	0.00223563511677515	0.0033232237322915	0.00365624323500497	0.00317804509845006	0.00219174002628804	0.00179580959375329	0.00328015080696205	0.00553581877589372
1.4	0.0144688733250553	0.00324177599066519	0.00829815895543292	0.00653271961540541	0.0027451436111824	0.00242015264285755	0.00361136311940122	0.0039711799795827	0.00344540783935555	0.00236751262798376	0.00195163552639235	0.00359042543838784	0.00605727835330613
1.5	0.0156078933450007	0.00351491599442838	0.00898728721198139	0.0070611734471409	0.0029537477876605	0.00262459391181323	0.00392109780730361	0.00430680586027648	0.0037298058593854	0.00255726915828571	0.00212846895285176	0.00393211037868207	0.00662284633796591
1.6	0.0168190807541166	0.00381765894654609	0.0097141887695529	0.00761912739722638	0.00318119196486503	0.00285190014043769	0.00425511404217278	0.00466569261271262	0.0040335459390209	0.00276327083619745	0.00232899243467941	0.00430827024723476	0.0072367037880408
1.7	0.0181114747936406	0.00415317380181583	0.0104825075862444	0.00820980230167549	0.00343017809067143	0.00310450432340209	0.0046157443964269	0.00505011645255366	0.00435868799806631	0.00298750423312612	0.00255525953101371	0.00472134857538752	0.00790232492903934
1.8	0.0194931498692701	0.00452399001705279	0.0112955133027683	0.00883609797416586	0.00370302677405055	0.00338433061044616	0.00500496800840849	0.00546205409914627	0.00470703613093127	0.00323166368557312	0.00280874091656999	0.00517322646847976	0.00862252861390488
1.9	0.0209711864997958	0.00493204214770289	0.0121561042406621	0.00950058919180539	0.00400166537370893	0.00369283283932163	0.00542442799946906	0.00590319197293815	0.0050801417207075	0.0034971532565295	0.00309041314281027	0.00566530287608436	0.00939955189214926
2	0.0225516859102826	0.00537874553755061	0.0130668209964738	0.0102055327233519	0.00432764227565955	0.00403105782330634	0.00587546098120139	0.006374945357165	0.00547931622705422	0.00378510437613569	0.00340086394755458	0.0061985817381307	0.0102351335979655
2.1	0.0242398196065151	0.00586508599741349	0.0140298680098321	0.0109528830973998	0.00468216053131789	0.00439971906278344	0.00635913350952387	0.00687848408409473	0.00590565080700243	0.00409640408903055	0.00374039420209875	0.00677375543234153	0.0111305985185115
2.2	0.0260399038205845	0.00639170985976149	0.0150471404877038	0.0117443146140701	0.00506612302089617	0.00479926972470163	0.00687628106355249	0.00741476158586985	0.00636003997710706	0.00443172884740824	0.00410910520174574	0.00739127839552263	0.0120869358295462
2.3	0.0279554888904248	0.00695900564767086	0.0161202543191186	0.0125812472133777	0.00548018202602324	0.0052299679417108	0.00742754622871048	0.00798454473521191	0.00684320690872635	0.00479157962881589	0.00450696731650414	0.00805142840600597	0.0131048683109958
2.4	0.0299894549375834	0.00756717306770002	0.0172505770127219	0.0134648741280968	0.0059247877941975	0.00569193124268139	0.00801341391550872	0.00858844259902214	0.00735572849817471	0.00517631536342428	0.00493387065956901	0.00875435543670123	0.0141849110149523
2.5	0.0321441070914575	0.00821627830745994	0.0184392581435081	0.0143961896684396	0.00640023263150169	0.00618517959043647	0.00863424244167432	0.0092269328967711	0.00789805893158024	0.00558618285772057	0.00538966063410854	0.00950011932923494	0.0153274194947356
2.6	0.0344212655150645	0.00890629658759933	0.0196872582376674	0.0153760159276969	0.00690668878220383	0.00670966804008162	0.00929029005783846	0.00990038551498344	0.00847055097993191	0.00602134238786854	0.00587416179664192	0.0102887180957829	0.016532628524972
