# Supplementary material for: Maternal preconceptional and prenatal exposure to El Niño Southern Oscillation levels and child mortality: a multi-country study
Source: Nat Commun. 2024 Jul 17;15:6034. doi: 10.1038/s41467-024-50467-x (PMC11254917; doi:10.1038/s41467-024-50467-x)
Supplement: Supplementary file 4 — Source data [file 41467_2024_50467_MOESM4_ESM.zip › Source Data/Figure 2/abNino1_2 0_59_lagse.csv]

	lag0	lag1	lag2	lag3	lag4	lag5	lag6	lag7	lag8	lag9	lag10	lag11	lag12
-1.9	0.0164675188310511	0.00716144366199506	0.00884817865564291	0.00727547312217567	0.00518023922310292	0.00528600100318689	0.00577719031165406	0.00572668385363074	0.00518607260302818	0.0047393974117544	0.00532132100952956	0.00722272196685813	0.0099176923286459
-1.8	0.0143586306522845	0.00621602622187974	0.00775212574128949	0.00635875966035529	0.00447851863673279	0.00456019300697675	0.00500074897862097	0.00496511309446444	0.00449210266121758	0.00408991866675982	0.00458478175578439	0.00624056743412045	0.00859220604022171
-1.7	0.012463367191394	0.00535012630100782	0.00676070300471305	0.00553001953504221	0.00383807106048154	0.00389617794568783	0.00429228347403744	0.004270824425985	0.0038584039472289	0.00349463195439424	0.00390960089374275	0.0053438993083554	0.00738582058790384
-1.6	0.0107880518413039	0.0045655738546959	0.00587623276448151	0.00479145596114332	0.00326063346329011	0.00329561812541289	0.00365369000411357	0.00364567539348614	0.00328659117993011	0.00295486768453256	0.00329730384351889	0.00453514332057645	0.0063020421129215
-1.5	0.00933882727979759	0.00386473236049632	0.00510090348786898	0.00414527020921878	0.00274847767395611	0.00276077781992714	0.00308741140974879	0.00309199727254215	0.00277874277967893	0.0024724586379079	0.00275002538767795	0.0038174999370255	0.005345244371813
-1.4	0.0081197827794481	0.00325054066276866	0.00443610370672611	0.00359310045804478	0.00230444547900832	0.00229467072048386	0.00259643794067296	0.00261253238287346	0.0023374064660111	0.00204989451914094	0.00227072715856769	0.00319502437458326	0.00452049715697772
-1.3	0.00712956542055265	0.00272633120752668	0.00388123169900345	0.00313495611417753	0.00193171873174216	0.00190104247487284	0.002184002625836	0.00221004260667209	0.00196535687331289	0.00169039139984156	0.00186334838014777	0.00267235444342604	0.00383271738740217
-1.2	0.00635664615096754	0.00229507162601534	0.00343195980018712	0.00276759031786053	0.00163292021655078	0.0015837693814522	0.00185255873639685	0.00188622754174166	0.00166476298015184	0.00139756735798467	0.00153252404127698	0.00225350319138338	0.0032844654255369
-1.1	0.00577494867155317	0.00195749325562963	0.00307836577503342	0.0024826832592569	0.00140802776976733	0.00134490426552285	0.00160156143840959	0.00163962080564955	0.00143534552810399	0.00117405349207205	0.00128199476837996	0.00193891827804036	0.00287190411125913
-1	0.0053429413063823	0.00170887778726679	0.00280391323784855	0.00226581732084437	0.00125123297080867	0.00118090363168699	0.00142428596068434	0.00146285393939438	0.00127164028642062	0.00101833573781856	0.00111065562053711	0.00172088315120954	0.00258000488100162
-0.9	0.00500815807141914	0.00153579328712058	0.00258630780631916	0.00209729883109363	0.00114872309149784	0.00107886417022235	0.0013057003593791	0.00134110834912781	0.00116097624030725	0.00092082553694047	0.00100739215114925	0.00158009776432722	0.00238058956784488
-0.8	0.00471532517868766	0.00141583320150009	0.00240025488045167	0.00195483024284387	0.00108018578362093	0.00101706227586687	0.00122407135619271	0.0012538030271361	0.00108455316229778	0.000863126934365161	0.000950083690289568	0.00148771385541848	0.00223635210764469
-0.7	0.00441384101982912	0.00132189088891832	0.00222085570553883	0.00181671108752732	0.00102367774719768	0.000970783856939645	0.00115589912416818	0.00117893299254967	0.00102159754257406	0.000822804404079146	0.00091188908943519	0.00141245089112888	0.00210881144525757
-0.6	0.00406182756392028	0.00122809391364789	0.00202616256037391	0.00166411612335884	0.000960123561223728	0.000918438500509301	0.00108054981956605	0.00109706831299047	0.000953562833196571	0.000779560331895773	0.000869044810457756	0.00132720076848452	0.00196481430781713
-0.5	0.00362684314264511	0.00111351372435771	0.00179830391442236	0.00148197489349263	0.000875099124049444	0.00084402846838326	0.000982212765238322	0.000993110438810468	0.00086607763976163	0.000718185949029094	0.000804194417162885	0.0012115912895117	0.0017789655509657
-0.4	0.00308474299809349	0.000962868337179197	0.00152348577090014	0.00125883714401521	0.000758511214633526	0.000736688527674637	0.000849681299721444	0.000856180088379289	0.000748889199533254	0.000628380613425253	0.000705843782206421	0.00105146090310716	0.0015330849864816
-0.3	0.00241806645840771	0.000765638087620381	0.00119148863277327	0.000986331104233825	0.000603576630818864	0.000589331282318678	0.000675343081655856	0.000678773999108177	0.000595011781697729	0.000503484042881375	0.000566683249860922	0.000837340635952812	0.00121464332081421
-0.2	0.00161603678839559	0.000515429005267468	0.000795834398369512	0.000659214956988233	0.000406290340599473	0.000397866296192319	0.000454661696762835	0.000456368543453071	0.000400271861678571	0.000339671719390237	0.00038255876329716	0.000563632176558357	0.000816065692509527
-0.0999999999999999	0.000785194374103079	0.000250919191035797	0.000386961571606127	0.000320445440580545	0.000197734079174319	0.000193914247113251	0.000221534805421767	0.000222258005673735	0.000194807624406567	0.000165128366931456	0.000185909771927333	0.000274101248361249	0.000397047963738748
0	0	0	0	0	0	0	0	0	0	0	0	0	0
0.1	0.000741954490542832	0.000237873451046162	0.00036684891600694	0.00030346207636582	0.000187364410715784	0.000184257696573489	0.000210580464284999	0.000211135527172404	0.000184754407313826	0.000156022563476169	0.000175343697727067	0.000259131719766462	0.000376012242155606
0.2	0.00144336585409114	0.000463307420328471	0.000715586014279779	0.000591435516978944	0.000364863113444056	0.000359281084598591	0.000410912343335002	0.000411957480135871	0.000360126376722464	0.000303285639190718	0.000340315970315346	0.000503808754528279	0.000732030177264192
0.3	0.00210724563334387	0.000676975552624844	0.00104842336273958	0.000865578126670779	0.000533056511320865	0.000525537262964594	0.000601774341906839	0.000603358816028187	0.000526859218818834	0.000442176978919219	0.000495136007393372	0.000734607093956602	0.00106921308753867
0.4	0.00273694460560701	0.000879624956729008	0.00136778829831856	0.00112771687835395	0.000692566455932282	0.000683542112102364	0.000784022476230457	0.000786320786591241	0.000685773308685329	0.000573130347076138	0.000640051012962698	0.000952170823596218	0.00138884861543054
0.5	0.00333617368188735	0.00107208213199204	0.00167632081421043	0.00137984977566153	0.000844081062637847	0.000833864156331354	0.000958593506005961	0.000961915738807257	0.000837769602567008	0.000696630285489837	0.00077534016576735	0.00115721948310319	0.00169236281283803
0.6	0.00390901900119444	0.00125525845237167	0.00197686265430778	0.00162414215864948	0.000988359069342362	0.000977128202200424	0.0011265070193416	0.001131307933763	0.00098383166516622	0.000813216931937872	0.000901319113058001	0.00135055568367065	0.00198132916379768
0.7	0.00445994857991136	0.00143015483440239	0.00227243678564369	0.00186291620979434	0.0011262334020035	0.0011140185454639	0.00128886571019824	0.00129575181829868	0.00112502568462119	0.000923490697430431	0.00101834503671746	0.00153307275577547	0.0022574758442217
0.8	0.0049938076460646	0.00159786513292977	0.0025662165356354	0.0020986327089864	0.00125861354168618	0.00124528149213451	0.00144685337485798	0.00145658721420082	0.00126249794187182	0.00102811653566258	0.00112682231508111	0.00170576210013056	0.00252269033563142
0.9	0.005515799832073	0.00175957773623127	0.00286148459712544	0.00233386461577727	0.00138648623237729	0.00137172689526353	0.00160173018737582	0.0016152309937511	0.0013974692502504	0.00112782745907543	0.0012272087769909	0.00186971979988716	0.00277902039455383
1	0.00603145184100032	0.00191657478565442	0.0031615832378545	0.00257126281127295	0.00151091404061637	0.00149422837589551	0.00175482490814637	0.00177316500077422	0.00153122600726069	0.00122342687697681	0.00132002250241219	0.00202615192708747	0.0030286703283776
1.1	0.00654656013566894	0.00207022844328315	0.00346985823363152	0.00281351523465051	0.00163303129458943	0.00161372188329917	0.0019075238433965	0.00193192025242197	0.00166510771273398	0.00131578926440248	0.00140584906135529	0.00217637785366164	0.00327399158069893
1.2	0.00706711964859376	0.00222199369495925	0.00378960004623734	0.00306330156008976	0.00175403700906003	0.00173120226667683	0.002061256605051	0.00209305779958027	0.00180049109988755	0.00140585863324289	0.00148534899469471	0.00232183077706672	0.00351746682226765
1.3	0.00759923637676014	0.00237339732288955	0.00412398635374431	0.00332324629749749	0.00187518455637058	0.00184771758836898	0.0022174790039959	0.00225814699281206	0.00193877137207521	0.0014946442911014	0.00155926522245581	0.00246405462110254	0.00376168710376071
1.4	0.00814902777079794	0.00252602292066106	0.00447603004794466	0.00359587358876485	0.00199776807556052	0.0019643610145005	0.00237765371328697	0.00242874223877206	0.00208134139127837	0.00158321346066825	0.00162842991574131	0.00260469650756452	0.00400932215514148
1.5	0.00872251669436592	0.00268149214655426	0.00484853620782867	0.00388356689663525	0.00212310590839195	0.0020822602744072	0.00254322961629383	0.00260635957529536	0.00222956996335228	0.00167268051024282	0.00169377019206185	0.00274549414864877	0.00426308457758454
1.6	0.00932552601176338	0.00284144279043037	0.00524407045719986	0.00418853623753175	0.00225252168065269	0.00220256487726516	0.0027156209581453	0.00279245448771769	0.00238478054752342	0.00176419281841265	0.00175631180474478	0.00288825780863491	0.00452568938934482
1.7	0.00996358122443849	0.00300750461547685	0.00566493975221765	0.00451279469972121	0.00238732396015931	0.00232643149442827	0.00289618750407763	0.00298840230610659	0.00254823173784721	0.00185891364557282	0.00181717982415319	0.00303484692969757	0.00479981104186283
1.8	0.0106418278701442	0.00318127426384163	0.00611318529590946	0.00485814490380353	0.00252878566113147	0.00245500813020697	0.00308621685146461	0.00319548227071849	0.00272110070801513	0.00195800276896502	0.00187759519822952	0.00318714207996718	0.00508804048766405
1.9	0.0113649687233	0.00336429071814428	0.00659058617619094	0.00522617501694882	0.00267812447485221	0.00258941787729841	0.00328690984681405	0.00341486597459141	0.00290447050186094	0.00206259599051849	0.00193886609561679	0.00334701349103061	0.00539284504676844
2	0.0121372235248884	0.00355801283863359	0.00709867161013672	0.00561826310070594	0.00283648555633107	0.00273074315210736	0.00349936975613221	0.00364761045544082	0.00309932164662968	0.0021737848723801	0.00200237314671823	0.00351628800132172	0.0057165336261208
2.1	0.0129623114892207	0.0037638003302536	0.00763873937798954	0.00603558805200038	0.00300492748595498	0.00288001130591997	0.00372459547829223	0.00389465578761524	0.00330652813796056	0.00229259812891725	0.0020695481630666	0.00369671659238684	0.00606122931510368
2.2	0.0138434546385593	0.00398289915719658	0.00821187808496071	0.00647914520037785	0.00318441218838659	0.00303818240357682	0.00396347873484046	0.00415682668012472	0.00352685746504225	0.0024199859743481	0.00214184664433262	0.00388994479759882	0.00642885060234394
2.3	0.0147833984304791	0.00421643197282395	0.00881899118842673	0.00694976469805935	0.00337579908879782	0.00320613976544729	0.00421680486727687	0.00443483735549699	0.00376097406230142	0.00255680840692151	0.00222071530782466	0.00409748803196948	0.00682110157753858
2.4	0.0157844453030462	0.00446539364896799	0.00946082115551481	0.00744813109542744	0.00357984338890624	0.00338468361232018	0.00448525665795091	0.00472929887550533	0.00400944541306785	0.00270382796390898	0.00230755683557506	0.00432071336578013	0.00723947064993326
2.5	0.0168484966259624	0.0047306515492547	0.0101379725731824	0.00797480284187295	0.00379719801349409	0.00357452787755319	0.0047694204755346	0.00504072807962782	0.00427274998679988	0.00286170699465636	0.00240369479422904	0.00456082854255494	0.00768523665640953
2.6	0.0179770989473831	0.00501294985596747	0.0108509334527345	0.00853023081554459	0.00402841855135052	0.00377629999774498	0.00506979402357388	0.00536955738244024	0.00455128624141886	0.00303100906130556	0.00251034200240778	0.00481887826413341	0.00815948081667138
2.7	0.0191714911542193	0.0053129170593127	0.0116000943174291	0.00911477531523589	0.00427397040517959	0.00399054329451191	0.00538679502096126	0.0057161448046483	0.00484538203401656	0.00321220375561879	0.00262857534743107	0.00509574707347801	0.00866310283109617
2.8	0.0204326500195692	0.00563107565178539	0.0123857649240527	0.0097287212173018	0.0045342373617169	0.00421772143334172	0.00572077024091359	0.00608078375978536	0.00515530392479444	0.0034056740465241	0.0027593192030796	0.00539216766344858	0.00919683947122763
2.9	0.0217613324439808	0.00596785311579028	0.01320818865164	0.0103722912026789	0.0048095308698215	0.00445822439327394	0.00607200445554729	0.00646371226251356	0.00548126600471686	0.00361172524134653	0.00290333836679648	0.00570873317355012	0.00976128421974344
3	0.0231581134154622	0.00632359341486636	0.0140675547056474	0.0110456570982814	0.00510009943901128	0.00471237539331421	0.00644072895652021	0.00686512135095807	0.00582343800955017	0.00383059472327956	0.00306124012542107	0.00604591199630352	0.0103569068063829
3.1	0.0246234192761074	0.00669856836124666	0.0149640083492739	0.0117489494637798	0.00540613771452055	0.00498043828076794	0.00682712943486154	0.00728516261786201	0.0061819525923617	0.00406246177626662	0.00323348397778538	0.0064040637500701	0.01098407179859
3.2	0.0261575562876318	0.00709298840412307	0.0158976594000115	0.0124822656013708	0.00572779492508577	0.00526262497375712	0.00723135309753902	0.0077239548222856	0.00655691171021189	0.00430745698522144	0.00342039688836271	0.00678345531830308	0.0116430556973894
3.3	0.0277607347525672	0.00750701254198221	0.0168685892312796	0.0132456761842334	0.00606518252216442	0.00555910264765479	0.00765351497188572	0.00818158960721181	0.00694839213997796	0.00456567087270136	0.00362219176500373	0.00718427614131752	0.0123340622352992
3.4	0.0294330891004645	0.0079407571962021	0.0178768565057523	0.0140392306986463	0.00641838092744774	0.00587000044976954	0.00809370340242629	0.00865813638259983	0.00735645017658457	0.00483716158289186	0.00383898706219633	0.00760665222555578	0.0130572357641257
3.5	0.0311746944185546	0.0083943039869728	0.0189225018456411	0.0148629618826661	0.0067874453781829	0.00619541560985129	0.00855198478050048	0.00915364645248719	0.00778112558881779	0.00512196154104059	0.00407082585794003	0.00805065857567589	0.0138126727571383
3.6	0.0329855799200235	0.00886770642715114	0.0200055516204521	0.0157168893262032	0.00717241090928919	0.00653541888168635	0.00902840756876844	0.00966815647278114	0.00822244491771011	0.00542008310026185	0.00431769328239679	0.00851632994252353	0.014600431539365
3.7	0.034865739821294	0.0093609955986316	0.0211260210075891	0.0166010223768951	0.00757329654156838	0.00689005930229682	0.00952300569364632	0.010201691326888	0.00868042420397888	0.00573152324169982	0.0045795316732462	0.00900366991376279	0.0154205404111362
3.8	0.0368151420580426	0.00987418490428463	0.0222839164573917	0.0175153624756681	0.00799010876095946	0.00725936829127653	0.0100358013820477	0.0107542665020618	0.00915507122719122	0.00605626742433683	0.00485625323098176	0.009512658459849	0.0162730043533122
3.9	0.0388337352189401	0.0104072740016722	0.0234792376726893	0.0184599050266129	0.00842284437895765	0.00764336313592772	0.010566807517041	0.0113258900423613	0.00964638733247136	0.00639429269356009	0.00514775022687979	0.0100432580957562	0.0171578105065181
4	0.0409214540233585	0.0109602520272304	0.0247119791940959	0.0194346408884785	0.00887149286252095	0.00804204992084295	0.0111160295821393	0.0119165641458377	0.0101543689122549	0.00674557015858383	0.00545390298607792	0.0105954188385811	0.0180749326081994
4.1	0.0430782236187808	0.01153310021518	0.0259821316660898	0.0204395575599525	0.00933603821575619	0.00845542596604339	0.0116834672573618	0.0125262864649941	0.0106790086018935	0.00711006694248204	0.00577458595122418	0.0111690821418937	0.0190243345556782
4.2	0.0453039629276998	0.0121257940069608	0.0272896828452663	0.0214746401179503	0.00981646048740629	0.00888348183803527	0.0122691157229391	0.0131550511612711	0.0112202962394862	0.00748774769827348	0.00610967215466194	0.0117641839767705	0.0200059732443856
4.3	0.0475985872333799	0.0127383047365438	0.0286346184007567	0.0225398719572388	0.010312736969026	0.00932620299502981	0.0128729667192457	0.0138028497566658	0.0117782196325377	0.00787857577253094	0.00645903641216823	0.0123806572122112	0.021019800810573
4.4	0.0499620101591876	0.0133706009659442	0.0300169225473955	0.0236352353706461	0.0108248431396223	0.00978357112249436	0.0134950094046274	0.014469671818743	0.0123527651671025	0.00828251408585278	0.0068225575164602	0.0130184334278452	0.022065766388608
