# Supplementary material for: Maternal preconceptional and prenatal exposure to El Niño Southern Oscillation levels and child mortality: a multi-country study
Source: Nat Commun. 2024 Jul 17;15:6034. doi: 10.1038/s41467-024-50467-x (PMC11254917; doi:10.1038/s41467-024-50467-x)
Supplement: Supplementary file 4 — Source data [file 41467_2024_50467_MOESM4_ESM.zip › Source Data/Figure 2/MEI 0_59_lagse.csv]

	lag0	lag1	lag2	lag3	lag4	lag5	lag6	lag7	lag8	lag9	lag10	lag11	lag12
-2.4	0.0265312465745606	0.00883597897137251	0.0145771680722138	0.0118694410649673	0.00682793766548281	0.00642038185153259	0.00753733930446236	0.00763573509319476	0.00651954885667462	0.00493265612867879	0.00505444275478955	0.00812365842090058	0.0125429744110609
-2.3	0.0240733657876143	0.00795018162976121	0.0132469976764807	0.0107883222663087	0.00617479182050872	0.00578396482688586	0.00680640353196169	0.0069052327511734	0.00589613726264885	0.00444685495456128	0.00453653324043722	0.00731374683211166	0.0113180282462435
-2.2	0.021820492401127	0.00714002666866439	0.0120327273571053	0.00979869845840613	0.00557461862706241	0.00520186864508793	0.00614036255083651	0.00624003889739305	0.00532781252956092	0.00400177913843447	0.00405995843251521	0.00657204806815314	0.0101994025259582
-2.1	0.0197747698079018	0.00640720613663881	0.0109352895560993	0.00890129161893576	0.0050282066398406	0.00467521586917573	0.00554036634612457	0.00564117085788144	0.00481542636912617	0.0035982207142328	0.00362569612991444	0.00590001332180244	0.00918907674490148
-2	0.0179372453090284	0.00575324128403849	0.00995477667545596	0.00809623465795483	0.00453617541954189	0.0042049737914533	0.00500722670726867	0.00510924848134614	0.00435951524932786	0.00323686288654052	0.00323475359882648	0.00529894602780911	0.00828859038194412
-1.9	0.0163070495854213	0.00517913260420753	0.0090899221580891	0.00738269684490424	0.00409878128928987	0.00379170413321446	0.00454107532920026	0.00464414920372095	0.00396002052733358	0.00291810690779698	0.00288804034802809	0.00476970582669559	0.00749852301385489
-1.8	0.0148803341664586	0.00468482747921393	0.00833747705031004	0.00675842229616831	0.00371563936471767	0.00343519310227528	0.00414090485299168	0.00424456208716814	0.00361592240338704	0.00264181507116355	0.00258614047290217	0.00431225740857827	0.00681776722520195
-1.7	0.0136490673427231	0.00426852180459609	0.0076915730039325	0.00621923773849454	0.00338537088218363	0.00313397863156724	0.0038040455494317	0.00390750059989876	0.00332483251105044	0.00240697804135891	0.00232895921005686	0.00392507362176514	0.00624265454407959
-1.6	0.0125999239666085	0.00392591598442887	0.00714323130771821	0.0057586380547579	0.00310522568684989	0.00288485990025624	0.0035257051648591	0.00362789997989682	0.00308264475725387	0.00221135989517587	0.00211525844141346	0.0036044866492214	0.00576611933034069
-1.5	0.0117136208741669	0.00364967057874612	0.00668020994667593	0.00536759277523035	0.00287078016714661	0.0026825514918002	0.00329875472140448	0.00339846523725999	0.00288338166559906	0.00205122900622809	0.00194217722943203	0.00334418762590529	0.00537720150589011
-1.4	0.0109650474322444	0.00342935408553602	0.00628732926359056	0.00503469681933765	0.00267583947412587	0.00251966837206226	0.00311391554543993	0.00320989748315389	0.00271934971252649	0.00192130757820623	0.00180492480672301	0.00313512640716854	0.00506118702763939
-1.3	0.0103243486011145	0.00325204144848126	0.00594727495356631	0.00474669805833719	0.00251263970304288	0.00238713766667178	0.00296036693446856	0.00305149714652902	0.00258161610020456	0.00181502230363108	0.00169684830174235	0.00296596839036686	0.00480048984635877
-1.2	0.00975878976178801	0.00310343738769877	0.00564170906660736	0.00448930623649803	0.00237234342645269	0.00227495231833328	0.00282661755577461	0.00291198986244387	0.00246069012241291	0.00172501780692309	0.00160994371140281	0.00282403226978773	0.00457606905379052
-1.1	0.00923495065823094	0.00296916088486747	0.00535242316836721	0.00424809365760069	0.00224570379410436	0.0021730322183612	0.00270138737633373	0.00278034591112698	0.00234721976951195	0.00164377950193695	0.00153565753954417	0.00269641463518477	0.00436895931771016
-1	0.0087207293589606	0.00283581197319609	0.00506229288611419	0.0040092904890787	0.00212371641436578	0.0020719473883321	0.00257428770288362	0.00264640745118132	0.00223254045188697	0.00156418570679233	0.00146569404962377	0.00257096570870808	0.00416151424238783
-0.9	0.00818679652330904	0.00269162067513033	0.00475590505749259	0.00376034819129188	0.00199811425343288	0.0019633689652171	0.00243621108952561	0.00250124876789117	0.00210900239045058	0.00147987548648026	0.00139259640566573	0.00243691654802769	0.00393816313835382
-0.8	0.00760739138016408	0.00252668417274494	0.00441985102421506	0.00349024033696611	0.00186164864651741	0.00184024587332174	0.00227945750459196	0.00233729478528199	0.00197009022167139	0.00138541413506652	0.00131002841634352	0.0022851390753643	0.003685695953716
-0.7	0.006960550247766	0.00233291303900571	0.0040427578701093	0.0031895418128468	0.00170817811802819	0.00169678230079309	0.00209767910859659	0.00214827199996043	0.00181039440953674	0.00127630227844121	0.0012128122684583	0.00210813328288555	0.00339320977177935
-0.6	0.00622794883471701	0.00210382374768479	0.00361515446795887	0.00285035832375888	0.00153262512346896	0.00152830566195971	0.00188572947662404	0.00192906951195589	0.00162550050884311	0.00114889305530271	0.00109682259746826	0.0018998618063079	0.00305186938757544
-0.5	0.00539454409699008	0.00183428151393364	0.00312926071471221	0.00246617858944482	0.0013308641579544	0.00133109559158925	0.00163948218489985	0.00167556992930617	0.00141184864994795	0.00100027201670364	0.000958823698271691	0.00165552841531164	0.00265460188006591
-0.4	0.00444817715127988	0.00152025969458752	0.00257877380339813	0.00203171323438409	0.00109959371007217	0.00110222070884043	0.00135566253392302	0.00138449189628655	0.00116660055950017	0.000828138212251302	0.000796306972738663	0.00137136483701877	0.00219580720035518
-0.3	0.00337933594560882	0.00115867219504059	0.00195874725416052	0.00154280376328517	0.000836246689850186	0.00083942460777343	0.00103173692164645	0.00105328959848591	0.000887554593892651	0.000630722395392119	0.000607371132562121	0.00104448263479953	0.00167116557052504
-0.2	0.00219217704314478	0.000751334892214849	0.00127178618692846	0.0010013416693833	0.000541827150256279	0.000543994630818372	0.000669324911137843	0.000683588224919697	0.000576046457658294	0.000408940252563337	0.000392932491385159	0.000676504318479964	0.00108327861021489
-0.0999999999999996	0.00104814711967111	0.000358464474288595	0.000608962780748549	0.000479258775528848	0.000258474575780432	0.000259414735866225	0.000319789436829922	0.000326863070623536	0.000275452458144429	0.000195154330750942	0.000186765868493164	0.000322334658583175	0.000516956893778125
0	0	0	0	0	0	0	0	0	0	0	0	0	0
0.100000000000001	0.000957223856330391	0.000325546854972278	0.000557905833836297	0.000438718040755456	0.000234872923510667	0.000235451680964272	0.000291484913490235	0.000298464817231023	0.000251549440603219	0.000177438039026514	0.000168306879620536	0.000292082178318761	0.000470065903894893
0.200000000000001	0.00182947019700139	0.000619980583488086	0.00106809461846531	0.000839619855497995	0.000447689771765475	0.000448399452981465	0.000556400219037487	0.000570286860051381	0.000480680805046897	0.00033826689052932	0.000319314377275614	0.000555839029811722	0.000896232525178283
0.3	0.00262385387615585	0.000885489861778342	0.00153453678328807	0.00120594883188533	0.000640319362399037	0.000640613408318835	0.000796831781451019	0.000817568693780814	0.000689172118498977	0.000483824281447771	0.000454449991764402	0.000793615195606938	0.00128211331524068
0.4	0.00334885372861855	0.00112472510627676	0.00196193257249009	0.00154154859635617	0.000815012343581779	0.000814234576840211	0.00101527938718093	0.00104282009760295	0.000879145009968348	0.000615721182074407	0.000575465730199654	0.0010082533133638	0.00163205678325934
0.5	0.00401450361884929	0.00134088229738284	0.00235580819362481	0.00185094082682989	0.000974459649633696	0.000971837211382806	0.00121472097798465	0.00124901876733993	0.00105311557374484	0.000735885263411958	0.000684497457800666	0.00120317629993541	0.00195126082561798
0.600000000000001	0.00463255293641355	0.0015377857843907	0.00272259559572656	0.00213938795795891	0.00112184238288046	0.00111648596139729	0.00139867052832563	0.00143966429075796	0.00121403937387793	0.000846599686226962	0.00078411898365959	0.00138246021827177	0.00224587274781328
0.700000000000001	0.0052165571814443	0.00171995707308573	0.00306967686336861	0.00241292437810143	0.00126086021303981	0.00125177581529974	0.00157121761538985	0.00161881418201278	0.00136534111754961	0.000950528530721864	0.000877377323689641	0.00155087983445505	0.00252305119099214
0.800000000000001	0.00578184856185279	0.00189264981065161	0.00340536942850259	0.0026783359722651	0.00139572147522954	0.00138183787090401	0.00173703246020558	0.00179108701058695	0.00151091641260962	0.00105071710060187	0.000967790005357466	0.00171390262266316	0.00279095834763745
0.900000000000001	0.00634533431285266	0.00206182547042148	0.00373882738834518	0.00294306779682009	0.0015310773365364	0.00151129141087425	0.00190131804815683	0.0019616158873677	0.00165509161687244	0.00115055400005387	0.00105928303791333	0.00187760476191962	0.00305864817478203
1	0.0069250851130149	0.00223404372594592	0.00407984075230966	0.0032150463131337	0.00167188797621287	0.0016451260138365	0.00206969386446218	0.00213593837517385	0.00180253025495447	0.00125368462330018	0.00115605422695615	0.00204848987124631	0.00333582497134114
1.1	0.00753971313699165	0.00241625136365937	0.00443853088519169	0.00350241770452201	0.00182322275998691	0.00178850976485478	0.00224800649705938	0.00231981854948955	0.00195808269018857	0.00136387442538062	0.00126236445562146	0.00223321165440842	0.00363247125881946
1.2	0.00820759483652505	0.00261547664428358	0.00482496530277019	0.00381322536029342	0.00199001671146644	0.00194654061122757	0.00244208072891193	0.00251901328728708	0.0021265894874278	0.00148483444352333	0.00138228628631524	0.0024382324790376	0.00395838176893297
1.3	0.00894604920785687	0.00283846780990308	0.00524874099800351	0.00415507060413057	0.00217682421624424	0.00212398051746033	0.00265744546828356	0.00273901338790374	0.00231266433556175	0.00162003622755285	0.00151946213429565	0.00266947873026853	0.00432267790710827
1.4	0.0097706111606216	0.00309134124911755	0.00571860124489057	0.00453481135119203	0.00238761729214549	0.00232502434235782	0.00289908230044794	0.00298480258689259	0.00252049261867271	0.00177255097579797	0.00167692754127885	0.00293206344598606	0.0047333942449659
1.5	0.0106945224696457	0.00337931019430843	0.00624214711046264	0.00495834681079264	0.00262566436278097	0.0025531482125703	0.00317124206874229	0.0032606764125706	0.00275368055635638	0.00194494271472718	0.00185703343342202	0.00323012830192336	0.00519721231048407
1.6	0.011728503878478	0.00370654220383485	0.00682568142810621	0.00543051418924686	0.00289350112313747	0.00281105760522452	0.00347735609225081	0.00357014709729656	0.00301517652810852	0.00213922925618221	0.00206146670721701	0.00356681886550643	0.00571937299076896
1.7	0.012880798227362	0.00407615374746164	0.00747418966419512	0.00595509527782035	0.0031929800806628	0.00310072611333395	0.00382004220208159	0.00391593742032337	0.00330726669996677	0.00235690548529307	0.00229134075878905	0.00394436944336223	0.00630374924973937
1.8	0.0141574176777391	0.00449031352865084	0.0081914328821177	0.00653490841368578	0.00352537046861966	0.00342349584196145	0.00420118391455792	0.00430004593423708	0.00363163012386901	0.00259901008717534	0.00254731810485674	0.00436425345724824	0.00695302781831526
1.9	0.0155625051719735	0.00495040796887176	0.00898011241479206	0.0071719512201109	0.00389147836301633	0.0037802053403531	0.0046220512738353	0.00472385568073956	0.00398942997193168	0.00286621296298089	0.00282973371041866	0.00482735519186247	0.00766894056098021
2	0.0170987282443878	0.0054572241121531	0.00984206509892211	0.00786756129578045	0.00429176390217916	0.00417131754628026	0.00508343393821982	0.00518825886801116	0.00438141795701674	0.00315890442883185	0.00313870069662527	0.00533413124683821	0.00845249744247436
2.1	0.0187676478807842	0.00601111874517251	0.0107784569921978	0.00862257072748273	0.00472644238769551	0.00459703129386729	0.00558576577963083	0.00569377701928228	0.00480803488952765	0.00347727440256661	0.00347419191899577	0.00588474527827495	0.00930419177623456
2.2	0.0205700320338233	0.00661215810215409	0.0117899558607006	0.0094374406091747	0.0051955644437556	0.00505736992393638	0.00612923008767266	0.00624066491115088	0.00526949766155195	0.00382137648508964	0.00383609832709607	0.00647917154890721	0.0102241655681593
2.3	0.0225061043832384	0.00726022441462095	0.0128768737092785	0.0103123702726247	0.00569907576861488	0.00555224711198462	0.00671384214334749	0.00682899396708728	0.00576586906102643	0.00419117645642672	0.00422426831220301	0.00711726977015079	0.0112123343282986
2.4	0.024575731788547	0.0079550923795426	0.0140392782543342	0.0112473815075033	0.00623685958808801	0.0060815132747535	0.0073395105666735	0.00745871552064552	0.0062971107671097	0.00458658713432003	0.00463853291170551	0.00779883661590252	0.0122684766837028
2.5	0.0267785599134046	0.00869648136748231	0.0152770764869084	0.012242380936205	0.00680876563752132	0.00664498687680365	0.00800608094449216	0.00812970674453304	0.00686312185872689	0.00500749239232801	0.0050787211475392	0.00852363970413882	0.0133922961219867
