# Supplementary material for: Maternal preconceptional and prenatal exposure to El Niño Southern Oscillation levels and child mortality: a multi-country study
Source: Nat Commun. 2024 Jul 17;15:6034. doi: 10.1038/s41467-024-50467-x (PMC11254917; doi:10.1038/s41467-024-50467-x)
Supplement: Supplementary file 4 — Source data [file 41467_2024_50467_MOESM4_ESM.zip › Source Data/Figure 2/MEI 0_59_lagest.csv]

	lag0	lag1	lag2	lag3	lag4	lag5	lag6	lag7	lag8	lag9	lag10	lag11	lag12
-2.4	-0.140350956517353	-0.0919498473554891	-0.0563742283202531	-0.0344858872846325	-0.0221513710223781	-0.0162734019835907	-0.0158320790269222	-0.0200507384263557	-0.0281527164558741	-0.0393613493894605	-0.0528999735010979	-0.0679919250647692	-0.0838605403544575
-2.3	-0.12676947439157	-0.0824997139719739	-0.0499282962464999	-0.0298808035641074	-0.0186429315550053	-0.0134228579835906	-0.0132788150477126	-0.0174856555137232	-0.0253182321479742	-0.0360513977168176	-0.0489600049866053	-0.0633189067236892	-0.0784029556944211
-2.2	-0.113871786319561	-0.0735453211156421	-0.0438431825782194	-0.0255546813587944	-0.0153623978139443	-0.0107640750810928	-0.010892911339734	-0.0150735981625117	-0.0226308271220698	-0.0328892897910524	-0.0451736777421031	-0.0588086825478661	-0.0731189957809851
-2.1	-0.101657892301325	-0.0650866687864935	-0.0381188873154117	-0.0215075206686935	-0.0123097697991951	-0.00829705327609723	-0.00867436790298624	-0.0128145663727211	-0.0200905013781609	-0.0298750256121647	-0.0415409917675913	-0.0544612525373	-0.0680086606141495
-2	-0.0901277923368623	-0.0571237569845281	-0.0327554104580767	-0.0177393214938047	-0.00948504751075771	-0.00602179256860386	-0.0066231847374694	-0.0107085601443515	-0.0176972549162475	-0.0270086051801545	-0.0380619470630699	-0.0502766166919907	-0.0630719501939144
-1.9	-0.0792814864261732	-0.0496565857097461	-0.0277527520062145	-0.014250083834128	-0.00688823094863217	-0.00393829295861276	-0.00473936184318349	-0.0087555794774029	-0.0154510877363296	-0.024290028495022	-0.0347365436285388	-0.0462547750119385	-0.0583088645202796
-1.8	-0.0691189745692574	-0.0426851549621472	-0.023110911959825	-0.0110398076896633	-0.00451932011281845	-0.00204655444612388	-0.00302289922012848	-0.00695562437187522	-0.0133519998384071	-0.0217192955567671	-0.0315647814639981	-0.0423957274971432	-0.0537194035932453
-1.7	-0.059640256766115	-0.0362094647417317	-0.0188298903189082	-0.00810849306041076	-0.00237831500331655	-0.00034657703113723	-0.00147379686830438	-0.0053086948277685	-0.0113999912224801	-0.0192964063653897	-0.0285466605694477	-0.0386994741476048	-0.0493035674128113
-1.6	-0.050845333016746	-0.0302295150484994	-0.0149096870834642	-0.00545613994637029	-0.000465215620126476	0.00116163928634718	-9.2054787711194e-05	-0.00381479084508274	-0.00959506188854859	-0.0170213609208899	-0.0256821809448878	-0.0351660149633233	-0.0450613559789778
-1.5	-0.0427342033211503	-0.0247453058824503	-0.0113503022534929	-0.0030827483475419	0.00121997803675178	0.00247809450632936	0.00112232702165108	-0.00247391242381793	-0.00793721183661255	-0.0148941592232677	-0.0229713425903181	-0.0317953499442988	-0.0409927692917447
-1.4	-0.0353068676793281	-0.0197568372435845	-0.00815173582899433	-0.000988318263925596	0.00267726596731821	0.00360278862880931	0.00216934855978245	-0.00128605956397407	-0.00642644106667199	-0.012914801272523	-0.0204141455057389	-0.0285874790905313	-0.037097807351112
-1.3	-0.0285633260912792	-0.015264109131902	-0.00531398780996851	0.000827150304478617	0.00390664817157282	0.00453572165378702	0.0030490098266829	-0.000251232265551179	-0.00506274957872691	-0.011083287068656	-0.01801058969115	-0.0255424024020207	-0.0333764701570797
-1.2	-0.0225035785570038	-0.0112671215474027	-0.00283705819641543	0.00236365735767074	0.00490812464951561	0.0052768935812625	0.00376131082235245	0.000630569471450754	-0.00384613737277731	-0.00939961661166647	-0.0157606751465515	-0.022660119878767	-0.0298287577096478
-1.1	-0.0171276250765017	-0.00776587449008669	-0.000720946988335106	0.00362120289565077	0.00568169540114657	0.00582630441123573	0.00430625154679108	0.00135934564703174	-0.00277660444882319	-0.00786378990155458	-0.0136644018719433	-0.0199406315207703	-0.0264546700088164
-1	-0.0124354656497731	-0.00476036795995394	0.00103434581427249	0.00459978691841872	0.00622736042646571	0.00618395414370674	0.0046838319999988	0.00193509626119176	-0.00185415080686454	-0.00647580693832026	-0.0117217698673255	-0.0173839373280305	-0.0232542070545853
-0.9	-0.00842710027681777	-0.00225060195700443	0.00242882021140736	0.00529940942597459	0.00654511972547302	0.00634984277867551	0.00489405218197562	0.00235782131393083	-0.00107877644690138	-0.00523566772196352	-0.0099327791326981	-0.0149900373005476	-0.0202273688469547
-0.8	-0.00510252895763585	-0.000236576481238185	0.00346247620306949	0.00572007041831837	0.00663497329816852	0.00632397031614205	0.00493691209272152	0.00262752080524894	-0.000450481368933689	-0.00414337225248435	-0.00829742966806104	-0.0127589314383217	-0.0173741553859245
-0.7	-0.00246175169222732	0.0012817084673448	0.00413531378925888	0.00586176989545006	0.00649692114455219	0.00610633675610636	0.00481241173223651	0.00274419473514609	3.07344270385269e-05	-0.00319892052988276	-0.00681572147341433	-0.0106906197413528	-0.0146945666714946
-0.6	-0.000504768480592207	0.00230425288874451	0.00444733296997552	0.00572450785736966	0.00613096326462404	0.00569694209856843	0.0045205511005206	0.00270784310362229	0.000364870941015258	-0.00240231255415876	-0.00548765454875801	-0.00878510220964075	-0.0121886027036652
-0.5	0.000768420677269539	0.00283105678296097	0.00439853374521943	0.00530828430407717	0.00553709965838406	0.00509578634352827	0.00406133019757377	0.00251846591067753	0.000551928172996513	-0.00175354832531233	-0.00431322889409204	-0.00704237884318567	-0.00985626348243625
-0.4	0.00135781578135788	0.00286212014999418	0.00398891611499061	0.00461309923557261	0.00471533032583227	0.00430286949098587	0.00343474902339603	0.00217606315631182	0.000591906122982291	-0.00125262784334348	-0.00329244450941645	-0.00546244964198753	-0.00769754900780768
-0.3	0.00126341683167284	0.00239744298984412	0.00321848007928904	0.00363895265185595	0.00366565526696865	0.00331819154094123	0.00264080757798738	0.00168063484052514	0.00048480479097259	-0.000899551108252216	-0.00242530139473121	-0.00404531460604633	-0.00571245927977952
-0.2	0.000538348413956508	0.00147055893043903	0.00210862384016351	0.00240213057901211	0.00240254941612123	0.00215513185399883	0.00169218375755343	0.00104449520311689	0.000242856267021053	-0.000681942974402208	-0.00169911244482104	-0.00277786206790359	-0.003887401767318
-0.0999999999999996	2.07982231403117e-05	0.000610553966581572	0.000996963388409814	0.00115959025205799	0.0011543950123082	0.00102478695482912	0.000788906540178909	0.000461935533667741	5.90557006057724e-05	-0.000404551193696837	-0.000913703383929928	-0.00145321910478334	-0.00200791659094691
0	0	0	0	0	0	0	0	0	0	0	0	0	0
0.100000000000001	0.000475953744535562	-0.000361102969305701	-0.000882266325065945	-0.00107664017716186	-0.00106063562080338	-0.000919229010488526	-0.000674535862983304	-0.000341311397886342	6.56891652037353e-05	0.000531710606688307	0.00104199770696875	0.00158179524644644	0.00213634800552275
0.200000000000001	0.00144865945674696	-0.000472754941335552	-0.00164983558678803	-0.00207033027942759	-0.00202751185010194	-0.00173290007663645	-0.001234701048771	-0.000561998659991287	0.00025612319621697	0.00119058062636806	0.00221228973697629	0.00329216663455593	0.00440112742562128
0.3	0.00291811713663424	-0.000334955916089511	-0.00230270778516622	-0.00298107030679718	-0.00290062868789567	-0.00244101319844378	-0.00168049555736308	-0.000662061786314828	0.000571302093039717	0.0019766100590393	0.00351087609002265	0.00513111416432852	0.00679433826029565
0.4	0.00488432678419741	5.22941064324133e-05	-0.00284088292020053	-0.00380886025927063	-0.00367998613418457	-0.00304356837591051	-0.00201191938875955	-0.000641500776856964	0.00101122585567197	0.00288979890470199	0.00493775676610783	0.0070986378357642	0.00931598050954584
0.5	0.00734728839943644	0.000688995126230196	-0.00326436099189098	-0.00455370013684796	-0.00436558418896865	-0.00354056560903664	-0.00222897254296041	-0.000500315631617704	0.00157589448411373	0.00393014716335615	0.00649293176523181	0.00919473764886296	0.0119660541733719
0.600000000000001	0.0103070019823513	0.00157514714330385	-0.00357314200023755	-0.00521558993952915	-0.00495742285224791	-0.00393200489782218	-0.00233165501996566	-0.000238506350597043	0.002265307978365	0.00509765483500178	0.0081764010873946	0.0114194136036248	0.0147445592517737
0.700000000000001	0.0137634675329421	0.0027107501576534	-0.00376722594524024	-0.00579452966731419	-0.00545550212402233	-0.00421788624226712	-0.0023199668197753	0.000143927066205026	0.00307946633842578	0.00639232191963887	0.00998816473259623	0.0137726657000497	0.0176514957447513
0.800000000000001	0.0177166850512087	0.0040958041692788	-0.00384661282689905	-0.00629051932020311	-0.00585982200429194	-0.00439820964237146	-0.00219390794238933	0.000646984618788489	0.00401836956429606	0.00781414841726743	0.0119282227008366	0.0162544939381378	0.0206868636523048
0.900000000000001	0.0221666545371513	0.00573030917818009	-0.00381130264521399	-0.0067035588981959	-0.00617038249305672	-0.0044729750981352	-0.00195347838780775	0.00127066630715336	0.00508201765597585	0.00936313432788745	0.0139965749921159	0.0188648983178889	0.0238506629744341
1	0.0271133759907697	0.00761426518435725	-0.00366129540018506	-0.00703364840129255	-0.00638718359031666	-0.00444218260955834	-0.00159867815603056	0.00201497213129963	0.00627041061346515	0.0110392796514989	0.0161932216064339	0.021603878839303	0.0271428937111392
1.1	0.0325568494120639	0.00974767218781027	-0.00339659109181225	-0.00728078782949307	-0.00651022529607179	-0.0043058321766409	-0.00112950724705776	0.00287990209122729	0.00758354843676395	0.0128425843881019	0.0185181625437908	0.0244714355023803	0.0305635558624202
1.2	0.038497074801034	0.0121305301885392	-0.00301718972009555	-0.00744497718279745	-0.00653950761032209	-0.00406392379938285	-0.000545965660889353	0.00386545618693636	0.00902143112587226	0.0147730485376963	0.0209713978041864	0.0274675683071207	0.0341126494282769
1.3	0.04493405215768	0.0147628391865439	-0.002523091285035	-0.0075262164612057	-0.00647503053306756	-0.0037164574777842	0.00015194660247467	0.00497163441842683	0.0105840586807901	0.0168306721002822	0.0235529273876209	0.0305922772535241	0.0377901744087095
1.4	0.0518677814820019	0.0176445991818246	-0.00191429578663056	-0.00752450566471781	-0.00631679406430821	-0.00326343321184496	0.000964229543034304	0.00619843678569871	0.0122714311015174	0.0190154550758595	0.0262627512940942	0.0338455623415906	0.0415961308037179
1.5	0.0592982627739996	0.0207758101743811	-0.00119080322488224	-0.00743984479333379	-0.00606479820404403	-0.00270485100156513	0.00189088316078955	0.007545863288752	0.0140835483880543	0.0213273974644283	0.0291008695236064	0.0372274235713203	0.0455305186133021
1.6	0.0672254960336732	0.0241564721642135	-0.00035261359979005	-0.00727223384705363	-0.00571904295227504	-0.00204071084694468	0.0029319074557404	0.00901391392758666	0.0160204105404006	0.0237664992659886	0.0320672820761573	0.0407378609427129	0.0495933378374621
1.7	0.0756494812610226	0.0277865851513218	0.000600273088646001	-0.00702167282587736	-0.00527952830900121	-0.00127101274798365	0.00408730242788685	0.0106025887022027	0.0180820175585564	0.0263327604805404	0.035161988951747	0.0443768744557687	0.053784588476198
1.8	0.084570218456048	0.0316661491357059	0.00166785684042595	-0.00668816172980493	-0.00474625427422255	-0.000395756704682012	0.00535706807722893	0.0123118876126002	0.0202683694425218	0.0290261811080836	0.0383849901503755	0.0481444641104876	0.0581042705295097
1.9	0.0939877076187492	0.0357951641173659	0.00285013765554976	-0.00627170055883638	-0.00411922084793908	0.000585057282960217	0.00674120440376661	0.0141418106587791	0.0225794661922966	0.0318467611486182	0.0417362856720429	0.0520406299068695	0.0625523839973972
2	0.103901948749126	0.0401736300963018	0.00414711553401745	-0.00577228931297168	-0.00339842803015078	0.00167142921494303	0.00823971140749991	0.0160923578407394	0.025015307807881	0.0347945006021444	0.045215875516749	0.0560653718449146	0.0671289288798605
2.1	0.114312941847179	0.0448015470725136	0.00555879047582901	-0.00518992799221087	-0.00258387582085766	0.00286335909126646	0.00985258908842883	0.0181635291584811	0.0275758942892749	0.037869399468662	0.048823759684494	0.0602186899246226	0.0718339051768996
2.2	0.125220686912908	0.0496789150460012	0.00708516248098446	-0.00452461659655389	-0.00167556422005969	0.00416084691193049	0.0115798374465533	0.0203553246120041	0.0302612256364783	0.041071457748171	0.0525599381752778	0.0645005841459939	0.0766673128885146
2.3	0.136625183946313	0.0548057340167647	0.00872623154948378	-0.00377635512600081	-0.000673493227756931	0.0055638926769351	0.0134214564818734	0.0226677442013086	0.0330713018494911	0.0444006754406716	0.0564244109891004	0.0689110545090282	0.0816291520147054
2.4	0.148526432947393	0.0601820039848041	0.010481997681327	-0.00294514358055158	0.000422337156050675	0.00707249638628032	0.0153774461943892	0.0251007879263945	0.0360061229283135	0.0478570525461635	0.0604171781259618	0.0734501010137255	0.0867194225554719
2.5	0.16092443391615	0.0658077249501194	0.012352460876514	-0.00203098196020623	0.00161192693136311	0.00868665803996613	0.0174478065841005	0.0276544557872618	0.0390656888729454	0.051440589064647	0.064538239585862	0.0781177236600859	0.0919381245108144
