# Supplementary material for: Maternal preconceptional and prenatal exposure to El Niño Southern Oscillation levels and child mortality: a multi-country study
Source: Nat Commun. 2024 Jul 17;15:6034. doi: 10.1038/s41467-024-50467-x (PMC11254917; doi:10.1038/s41467-024-50467-x)
Supplement: Supplementary file 4 — Source data [file 41467_2024_50467_MOESM4_ESM.zip › Source Data/Supplemental Figure S14-15/S14/ONI 0_59_cumest.csv]

	lag0	lag1	lag2	lag3	lag4	lag5	lag6	lag7	lag8	lag9	lag10	lag11	lag12
-1.8	-0.137563839612177	-0.157662820514086	-0.120503428741621	-0.0801307930590882	-0.0567566263396717	-0.0474665458202714	-0.0475274673676813	-0.0528824617248677	-0.060150754510969	-0.0666277262212962	-0.0702849122273321	-0.0697700027767325	-0.0644068429933249
-1.7	-0.125965054388467	-0.145472218269134	-0.112955257936054	-0.0773052541792132	-0.0568633434756962	-0.049085421701076	-0.0497749460361637	-0.0553348797787973	-0.0627676923438421	-0.0696753592631899	-0.0742593621857599	-0.0753206888774981	-0.0722598332213774
-1.6	-0.114837300328691	-0.133690084526246	-0.105508489975737	-0.0742857474237845	-0.0565814815488348	-0.0501971048682492	-0.0514400833987087	-0.0571453880116538	-0.0646754944332853	-0.0719203832445637	-0.0772975398812093	-0.0797519546337024	-0.0787561226472831
-1.5	-0.10418057743285	-0.12231641928542	-0.098163124860672	-0.0710722727928018	-0.0559110405590875	-0.0508015953217913	-0.0525228794553164	-0.0583139864234372	-0.0658741607792989	-0.0733627981654176	-0.0793994453136806	-0.0830638000453459	-0.0838957112710426
-1.4	-0.0939948857009423	-0.111351222546658	-0.0909191625908578	-0.0676648302862654	-0.0548520205064544	-0.0508988930617021	-0.0530233342059869	-0.0588406750141474	-0.0663636913818827	-0.0740026040257516	-0.0805650784831737	-0.0852562251124284	-0.0876785990926554
-1.3	-0.0842802251329694	-0.100794494309958	-0.0837766031662948	-0.0640634199041751	-0.0534044213909354	-0.0504889980879816	-0.0529414476507201	-0.0587254537837847	-0.0661440862410368	-0.0738398008255658	-0.0807944393896886	-0.0863292298349499	-0.0901047861121218
-1.2	-0.0750365957289309	-0.0906462345753208	-0.0767354465869829	-0.060268041646531	-0.0515682432125305	-0.04957191040063	-0.0522772197895161	-0.0579683227323487	-0.0652153453567612	-0.07287438856486	-0.0800875280332253	-0.0862828142129103	-0.0911742723294416
-1.1	-0.0662639974888267	-0.0809064433427466	-0.0697956928529221	-0.056278695513333	-0.0493434859712397	-0.0481476299996471	-0.0510306506223748	-0.0565692818598397	-0.0635774687290559	-0.0711063672436345	-0.0784443444137839	-0.0851169782463098	-0.090887057744615
-1	-0.0579624304126568	-0.0715751206122353	-0.0629573419641126	-0.0520953815045811	-0.046730149667063	-0.0462161568850329	-0.0492017401492963	-0.0545283311662576	-0.0612304563579209	-0.068535736861889	-0.0758648885313643	-0.0828317219351484	-0.089243142357642
-0.9	-0.0501318945004213	-0.0626522663837867	-0.0562203939205541	-0.0477180996202754	-0.0437282343000004	-0.0437774910567875	-0.0467904883702804	-0.0518454706516024	-0.0581743082433561	-0.0651624974196236	-0.0723491603859665	-0.079427045279426	-0.0862425261685224
-0.8	-0.0427723897521201	-0.0541378806574011	-0.0495848487222468	-0.0431468498604159	-0.0403377398700519	-0.0408316325149109	-0.0437968952853274	-0.0485207003158741	-0.0544090243853616	-0.0609866489168383	-0.0678971599775905	-0.0749029482791425	-0.0818852091772563
-0.7	-0.0358839161677532	-0.0460319634330782	-0.0430507063691907	-0.0383816322250026	-0.0365586663772177	-0.037378581259403	-0.0402209608944371	-0.0445540201590727	-0.0499346047839375	-0.0560081913535332	-0.0625088873062364	-0.0692594309342981	-0.0761711913838437
-0.6	-0.0294664737473208	-0.0383345147108182	-0.0366179668613857	-0.0334224467140353	-0.0323910138214974	-0.0334183372902639	-0.0360626851976095	-0.0399454301811982	-0.0447510494390835	-0.0502271247297081	-0.0561843423719041	-0.0624964932448927	-0.0691004727882847
-0.5	-0.0235200624908226	-0.031045534490621	-0.0302866301988318	-0.0282692933275143	-0.0278347822028913	-0.0289509006074935	-0.0313220681948446	-0.0346949303822507	-0.0388583583508	-0.0436434490453633	-0.0489235251745936	-0.0546141352109264	-0.0606730533905791
-0.4	-0.0180446823982588	-0.0241650227724866	-0.0240566963815291	-0.0229221720654394	-0.0228899715213993	-0.0239762712110919	-0.0259991098861425	-0.0288025207622299	-0.0322565315190866	-0.0362571643004985	-0.0407264357143049	-0.045612356832399	-0.0508889331907271
-0.3	-0.0130403334696293	-0.0176929795564151	-0.0179281654094776	-0.0173810829278106	-0.0175565817770215	-0.0184944491010591	-0.0200938102715031	-0.0222682013211361	-0.0249455689439436	-0.0280682704951138	-0.0315930739910381	-0.0354911581093106	-0.0397481121887285
-0.2	-0.0085070157049342	-0.0116294048424064	-0.0119010372826771	-0.011646025914628	-0.0118346129697577	-0.012505434277395	-0.0136061693509265	-0.0150919720589693	-0.0169254706253708	-0.0190767676292092	-0.021523440004793	-0.0242505390416613	-0.0272505903845835
-0.0999999999999996	-0.00430002249186612	-0.005850923591776	-0.00594971169351889	-0.00578583699744657	-0.00585547697150876	-0.00617778903592852	-0.00672542825118598	-0.00747495609769264	-0.00840684047579144	-0.00950545570575672	-0.0107590825277942	-0.0121599081020412	-0.0137040260085661
0	0	0	0	0	0	0	0	0	0	0	0	0	0
0.100000000000001	0.00441963053166364	0.00594602665045353	0.00595279989439471	0.0056988417381507	0.00570768107444834	0.00599697241398027	0.00653535683424551	0.00729595525881462	0.00825636845732976	0.00939867704550462	0.0107094414851245	0.0121797020840463	0.0138049789961983
0.2	0.00895886910312475	0.0119871563595845	0.0119086879896652	0.0113106882170055	0.0112675662518362	0.0118131282060122	0.0128806422515505	0.0144129096787511	0.0163622648961977	0.018690575430757	0.0213692419275791	0.0243791981500974	0.0277109109800286
0.3	0.0136177157143834	0.018123389127393	0.0178676642858115	0.0168355394365643	0.0166796555321636	0.0174484673760959	0.0190358562519149	0.0213508632598096	0.0243176893166039	0.0278756951557572	0.0319794013273639	0.0365984881981535	0.041717795951491
0.4	0.0183961703654395	0.0243547249538791	0.0238297287828335	0.0222733953968273	0.0219439489154305	0.0229029899242312	0.0250009988353389	0.02810981600199	0.0321226417185485	0.0369540362205053	0.0425399196844789	0.0488375722282147	0.0558256339105854
0.5	0.0232942330562932	0.0306811638390427	0.0297948814807314	0.0276242560977944	0.027060446401637	0.0281766958504183	0.0307760700018223	0.0346897679052924	0.0397771221020312	0.0459255986250013	0.0530507969989241	0.0610964502402808	0.070034424857312
0.600000000000001	0.0283119037869444	0.0371027057828837	0.0357631223795051	0.0328881215394656	0.032029147990783	0.0332695851546571	0.0363610697513652	0.0410907189697166	0.0472811304670523	0.054790382369245	0.0635120332706994	0.0733751222343518	0.0843441687916706
0.700000000000001	0.033449182557393	0.0436193507854023	0.0417344514791546	0.0380649917218408	0.0368500536828685	0.0381816578369475	0.0417559980839676	0.0473126691952628	0.0546346668136116	0.0635483874532366	0.0739236284998049	0.0856735882104279	0.0987548657136612
0.800000000000001	0.0387060693676392	0.0502310988465984	0.0477088687796799	0.0431548666449202	0.0415231634778937	0.0429129138972898	0.0469608549996295	0.053355618581931	0.0618377311417092	0.0721996138769761	0.0842855826862406	0.0979918481685089	0.113266515623284
0.9	0.0440825642176828	0.0569379499664719	0.0536863742810809	0.0481577463087036	0.0460484773758583	0.0474633533356836	0.0519756404983509	0.0592195671297211	0.0688903234513449	0.0807440616404632	0.0945978958300064	0.110329902108595	0.127879118520539
1	0.0495786671075241	0.0637399041450231	0.0596669679833578	0.0530736307131913	0.0504259953767625	0.0518329761521292	0.0568003545801318	0.0649045148386331	0.0757924437425191	0.0891817307436984	0.104860567931103	0.122687750030686	0.142592674405426
1.1	0.0551943780371627	0.0706369613822517	0.0656506498865104	0.0579025198583829	0.0546557174806062	0.0560217823466265	0.0614349972449721	0.070410461708667	0.0825440920152314	0.0975126211866813	0.115073598989529	0.135065391934782	0.157407183277945
1.2	0.0609296970065989	0.0776291216781579	0.0716374199905389	0.0626444137442787	0.0587376436873895	0.0600297719191756	0.065879568492872	0.0757374077398229	0.089145268269482	0.105736732969412	0.125236989005285	0.147462827820883	0.172322645138096
1.3	0.0667846240158327	0.0847163850327415	0.0776272782954431	0.0672993123708785	0.0626717739971123	0.0638569448697762	0.0701340683238312	0.0808853529321007	0.0955959725052708	0.113854066091891	0.135350737978372	0.159880057688988	0.187339059985878
1.4	0.0727591590648639	0.0918987514460027	0.0836202248012232	0.0718672157381825	0.0664581084097746	0.0675033011984287	0.0741984967378501	0.0858542972855005	0.101896204722598	0.121864620554117	0.145414845908788	0.172317081539099	0.202456427821294
1.5	0.0788533021536926	0.0991762209179414	0.0896162595078791	0.0763481238461906	0.0700966469253765	0.0709688409051328	0.0780728537349284	0.0906442408000223	0.108045964921463	0.129768396356091	0.155429312796535	0.184773899371215	0.217674748644341
1.6	0.0850670532823189	0.106548793448558	0.0956153824154107	0.0807420366949028	0.073587389543918	0.0742535639898887	0.0817571393150662	0.0952551834756659	0.114045253101867	0.137565393497813	0.165394138641613	0.197250511185336	0.23299402245502
1.7	0.0914004124507426	0.114016469037851	0.101617593523818	0.085048954284319	0.0769303362653989	0.0773574704526962	0.0852513534782634	0.0996871253124314	0.119894069263809	0.145255611979283	0.17530932344402	0.209746916981462	0.248414249253331
1.8	0.0978533796589639	0.121579247685822	0.107622892833101	0.0892688766144394	0.0801254870898194	0.0802805602935555	0.0885554962245203	0.103940066310319	0.125592413407289	0.152839051800501	0.185174867203757	0.222263116759593	0.263935429039275
1.9	0.104425954906983	0.129237129392471	0.11363128034326	0.0934018036852638	0.0831728420171794	0.0830228335124664	0.0916695675538366	0.108014006469328	0.131140285532308	0.160315712961467	0.194990769920825	0.234799110519728	0.27955756181285
2	0.111118138194799	0.136990114157797	0.119642756054295	0.0974477354967924	0.086072401047479	0.0855842901094291	0.0945935674662123	0.11190894578946	0.136537685638864	0.16768559546218	0.204757031595223	0.247354898261869	0.295280647574058
2.1	0.117929929522413	0.144838201981801	0.125657319966206	0.101406672049025	0.0888241641807181	0.0879649300844435	0.0973274959616474	0.115624884270713	0.141784613726959	0.174948699302641	0.214473652226951	0.259930479986015	0.311104686322897
2.2	0.124861328889824	0.152781392864482	0.131674972078992	0.105278613341962	0.0914281314168968	0.0901647534375095	0.0998713530401422	0.119161821913088	0.146881069796593	0.18210502448285	0.224140631816009	0.272525855692165	0.327029678059369
2.3	0.131912336297033	0.160819686805841	0.137695712392655	0.109063559375603	0.0938843027560151	0.0921837601686273	0.102225138701696	0.122519758716586	0.151827053847764	0.189154571002807	0.233757970362397	0.285141025380321	0.343055622783472
2.4	0.139082951744039	0.168953083805878	0.143719540907193	0.112761510149948	0.0961926781980728	0.0940219502777968	0.10438885294631	0.125698694681205	0.156622565880474	0.196097338862512	0.243325667866116	0.297775989050482	0.359182520495208
2.5	0.146373175230843	0.177181583864591	0.149746457622606	0.116372465664997	0.09835325774307	0.095679323765018	0.106362495773983	0.128698629806946	0.161267605894722	0.202933328061965	0.252843724327164	0.310430746702647	0.375410371194576
2.6	0.153783006757444	0.185505186981983	0.155776462538896	0.11989642592075	0.100366041391007	0.097155880630291	0.108146067184716	0.131519564093809	0.165762173890508	0.209662538601166	0.262312139745543	0.323105298336818	0.391739174881577
