# Supplementary material for: Maternal preconceptional and prenatal exposure to El Niño Southern Oscillation levels and child mortality: a multi-country study
Source: Nat Commun. 2024 Jul 17;15:6034. doi: 10.1038/s41467-024-50467-x (PMC11254917; doi:10.1038/s41467-024-50467-x)
Supplement: Supplementary file 4 — Source data [file 41467_2024_50467_MOESM4_ESM.zip › Source Data/Supplemental Figure S14-15/S14/abNino34 0_11_cumest.csv]

	lag0	lag1	lag2	lag3	lag4	lag5	lag6	lag7	lag8	lag9	lag10	lag11	lag12
-2	-0.100360351204875	-0.0937982735814544	-0.0383919963793594	0.0142088891728768	0.0456779981681585	0.0604056287024487	0.0643953883568941	0.0627932264867638	0.0598874342214486	0.059108644464461	0.0630298318934355	0.0733663129601285	0.0909757458904178
-1.9	-0.0941935710136432	-0.0890655965762164	-0.0387208027273731	0.0087572958465394	0.0363743388360522	0.0483257101035457	0.0503003022376082	0.0471743088856011	0.0430112247536588	0.041061845606689	0.0437642682683723	0.0527438906211625	0.0688134116062865
-1.8	-0.0881494274177715	-0.0843382006108068	-0.0388113085816011	0.00380916905998042	0.0278166272508293	0.0372088472198137	0.0373614871665828	0.0328822541194073	0.0276109039351794	0.0246192412994129	0.0262111197262432	0.0339224415584271	0.0485211579673431
-1.7	-0.0822279204172597	-0.0796160856852255	-0.0386635139420434	-0.000635491186800098	0.0200048634124898	0.0270550400512526	0.0255789431438178	0.0199170621881824	0.0136864717660103	0.00978083154263265	0.0103703862670481	0.0169019657719221	0.0300989849735875
-1.6	-0.0764290500121076	-0.0748992517994727	-0.0382774188087	-0.00457668489380218	0.0129390473210339	0.0178642885978625	0.0149526701693134	0.00827873309192638	0.00123792824615137	-0.0034533836636517	-0.00375793210921295	0.00168246326164759	0.0135468926250199
-1.5	-0.0707528162023155	-0.0701876989535483	-0.0376530231815709	-0.00801441206102576	0.00661917897646148	0.00963659285964329	0.00548266824306938	-0.00203273316936069	-0.0097347266243971	-0.0150834043194401	-0.0161738354025398	-0.0117360659723964	-0.00113511907835981
-1.4	-0.0651992189878831	-0.0654814271474522	-0.0367903270606562	-0.0109486726884709	0.00104525837877253	0.00237195283659508	-0.00283106263491418	-0.0110173365956789	-0.0192314928456353	-0.0251092304247327	-0.0268773236129327	-0.0233536219302099	-0.0139470501365517
-1.3	-0.0597682583688106	-0.0607804363811846	-0.0356893304459558	-0.0133794667761376	-0.0037827144720329	-0.00392963147128219	-0.0099885224646372	-0.0186750771870281	-0.0272523704175632	-0.0335308619795294	-0.0358683967403915	-0.033170204611793	-0.0248889005495557
-1.2	-0.0544599343450979	-0.0560847266547453	-0.0343500333374697	-0.0153067943240258	-0.00786473957595483	-0.00926816006398847	-0.0159897112460998	-0.0250059549434084	-0.0337973593401807	-0.0403482989838301	-0.0431470547849162	-0.0411858140171455	-0.0339606703173716
-1.1	-0.0492742469167451	-0.0513942979681345	-0.0327724357351979	-0.0167306553321355	-0.0112008169329933	-0.0136436329415239	-0.0208346289793019	-0.0300099698648198	-0.0388664596134881	-0.0455615414376349	-0.0487132977465068	-0.0474004501462677	-0.0411623594399998
-1	-0.0442111960837521	-0.046709150321352	-0.0309565376391404	-0.0176510498004668	-0.0137909465431483	-0.0170560501038883	-0.0245232756642435	-0.0336871219512622	-0.0424596712374849	-0.0491705893409439	-0.0525671256251633	-0.0518141129991593	-0.0464939679174401
-0.9	-0.0392707818461189	-0.0420292837143979	-0.0289023390492973	-0.0180679777290196	-0.0156351284064197	-0.0195054115510818	-0.0270556513009246	-0.0360374112027358	-0.0445769942121715	-0.0511754426937569	-0.0547085384208858	-0.0544268025758205	-0.0499554957496924
-0.8	-0.0344530042038456	-0.0373546981472722	-0.0266098399656685	-0.017981439117794	-0.0167333625228077	-0.0209917172831043	-0.0284317558893453	-0.0370608376192404	-0.0452184285375478	-0.0515761014960741	-0.0551375361336741	-0.0552385188762512	-0.0515469429367569
-0.7	-0.0297578631569321	-0.0326853936199749	-0.024079040388254	-0.0173914339667899	-0.0170856488923122	-0.0215149672999559	-0.0286515894295055	-0.0367574012007761	-0.0443839742136138	-0.0503725657478953	-0.0538541187635284	-0.0542492619004514	-0.0512683094786335
-0.6	-0.0251853587053785	-0.028021370132506	-0.0213099403170538	-0.0162979622760073	-0.0166919875149331	-0.0210751616016365	-0.0277151519214052	-0.0351271019473428	-0.0420736312403694	-0.0475648354492207	-0.0508582863104486	-0.0514590316484211	-0.0491195953753221
-0.5	-0.0207354908491847	-0.0233626276848655	-0.018302539752068	-0.0147010240454462	-0.0155523783906706	-0.0196723001881462	-0.0256224433650444	-0.0321699398589407	-0.0382873996178147	-0.0431529106000501	-0.0461500387744347	-0.0468678281201603	-0.0451008006268229
-0.4	-0.0164082595883507	-0.0187091662770533	-0.0150568386932964	-0.0126006192751068	-0.0136668215195246	-0.0173063830594849	-0.0223734637604231	-0.0278859149355696	-0.0330252793459497	-0.0371367912003837	-0.0397293761554868	-0.0404756513156691	-0.0392119252331358
-0.3	-0.0122036649228766	-0.0140609859090696	-0.0115728371407392	-0.0099967479649888	-0.0110353169014951	-0.0139774102156527	-0.0179682131075414	-0.0222750271772296	-0.0262872704247744	-0.0295164772502214	-0.0315962984536048	-0.0322825012349474	-0.0314529691942608
-0.2	-0.00812170685276227	-0.00941808658091422	-0.00785053509439632	-0.00688941011509236	-0.00765786453658214	-0.00968538165664955	-0.0124066914063992	-0.0153372765839207	-0.0180733728542887	-0.0202919687495631	-0.0217508056687887	-0.0222883778779952	-0.0218239325101978
-0.1	-0.00409804947065599	-0.00475120783652717	-0.00395096376618675	-0.00344367541174868	-0.00379814512928008	-0.00478345151274226	-0.00612053625852602	-0.00757020653496637	-0.00893313498234244	-0.0100498597128776	-0.0108007843107393	-0.0111061778320392	-0.0109261748048332
0	0	0	0	0	0	0	0	0	0	0	0	0	0
0.1	0.0041764625498201	0.00483736570553596	0.00399854175682937	0.00343129927398198	0.00372009082196155	0.00464290076816962	0.00592794004320298	0.00734224658757318	0.00869168535170649	0.00982094829594394	0.0106135543905413	0.0109918496156691	0.0109170069614126
0.2	0.00843133817880431	0.00976088928008071	0.00804466150430134	0.00685022241019722	0.00736212733660452	0.00914525079176655	0.0116632838710829	0.0144565332277531	0.0171419210727769	0.0194129851749541	0.0210398788608845	0.021869371014968	0.0218248460794044
0.3	0.0127646268869527	0.0147705707236343	0.012138359242416	0.0102567694086458	0.0109261095439289	0.0135070500707908	0.0172060314836397	0.0213428599205398	0.0253507071632114	0.0287761106370307	0.0312789734110297	0.0326325641978967	0.0327235173539755
0.4	0.0171763286742652	0.0198664100361967	0.0162796349711732	0.0136509402693276	0.0144120374439348	0.0177282986052424	0.0225561828808734	0.0280012266659333	0.0333180436230099	0.0379103246821735	0.0413308380409769	0.0432814291644552	0.043613020785126
0.5	0.0216664435407418	0.0250484072177679	0.0204684886905731	0.0170327349922427	0.0178199110366221	0.0218089963951213	0.0277137380627841	0.0344316334639335	0.0410439304521724	0.0468156273103827	0.051195472750726	0.0538159659146436	0.0544933563728558
0.6	0.0262349714863826	0.030316562268348	0.0247049204006156	0.0204021535773911	0.0211497303219909	0.0257491434404276	0.0326786970293717	0.0406340803145406	0.0485283676506988	0.0554920185216581	0.0608728775402771	0.0642361744484618	0.0653645241171649
0.7	0.0308819125111875	0.0356708751879368	0.0289889301013007	0.0237591960247728	0.0244014953000411	0.0295487397411612	0.0374510597806362	0.0466085672177544	0.0557713552185893	0.0639394983159998	0.0703630524096302	0.0745420547659098	0.0762265240180533
0.8	0.0356072666151565	0.0411113459765344	0.0333205177926284	0.0271038623343877	0.0275752059707727	0.0332077852973221	0.0420308263165776	0.0523550941735749	0.0627728931558437	0.0721580666934079	0.0796659973587852	0.0847336068669876	0.087079356075521
0.9	0.0404110337982897	0.0466379746341409	0.0376996834745987	0.030436152506236	0.0306708623341858	0.0367262801089103	0.0464179966371959	0.0578736611820023	0.0695329814624622	0.0801477236538822	0.0887817123877422	0.0948108307516952	0.097923020289568
1	0.045293214060587	0.0522507611607562	0.0421264271472117	0.0337560665403175	0.0336884643902803	0.0401042241759259	0.0506125707424912	0.0631642682430363	0.0760516201384447	0.0879084691974229	0.0977101974965011	0.104773726420033	0.108757516660194
1.1	0.0502538074020484	0.0579497055563802	0.0466007488104673	0.0370636044366324	0.0366280121390562	0.0433416174983688	0.0546145486324635	0.0682269153566773	0.0823288091837912	0.0954403033240299	0.106451452685062	0.114622293872	0.1195828451874
1.2	0.055292813822674	0.0637348078210131	0.0511226484643656	0.0403587661951805	0.0394895055805136	0.0464384600762391	0.0584239303071126	0.0730616025229249	0.0883645485985017	0.102743226033703	0.115005477953425	0.124356533107597	0.130399005871185
1.3	0.0604102333224637	0.0696060679546548	0.0556921261089064	0.0436415518159619	0.0422729447146525	0.0493947519095366	0.0620407157664387	0.0776683297417794	0.0941588383825761	0.109817237326443	0.12337227330159	0.133976444126824	0.141205998711549
1.4	0.0656060659014176	0.0755634859573053	0.0603091817440899	0.0469119612989766	0.0449783295414728	0.0522104929982615	0.0654649050104416	0.0820470970132405	0.0997116785360146	0.116662337202249	0.131551838729557	0.143482026929681	0.152003823708493
1.5	0.0708803115595355	0.0816070618289646	0.064973815369916	0.0501699946442245	0.0476056600609745	0.0548856833424137	0.0686964980391215	0.0861979043373085	0.105023069058817	0.123278525661121	0.139544174237325	0.152873281516167	0.162792480862016
1.6	0.0762329702968176	0.0877367955696328	0.0696860269863847	0.0534156518517058	0.0501549362731576	0.0574203229419933	0.0717354948524783	0.0901207517139832	0.110093009950983	0.129665802703059	0.147349279824896	0.162150207886284	0.173571970172118
1.7	0.0816640421132638	0.0939526871793097	0.0744458165934961	0.0566489329214203	0.0526261581780223	0.0598144117970002	0.0745818954505122	0.0938156391432649	0.114921501212514	0.135824168328064	0.154967155492269	0.17131280604003	0.184342291638799
1.8	0.0871735270088742	0.100254736657995	0.0792531841912501	0.0598698378533682	0.0550193257755684	0.0620679499074344	0.0772356998332228	0.0972825666251531	0.119508542843408	0.141753622536135	0.162397801239443	0.180361075977406	0.19510344526206
1.9	0.0927614249836488	0.10664294400569	0.0841081297796467	0.0630783666475493	0.0573344390657958	0.064180937273296	0.0796969080006104	0.100521534159648	0.123854134843667	0.147454165327273	0.16964121706642	0.189295017698412	0.2058554310419
2	0.0984277360375873	0.113117309222393	0.0890106533586859	0.0662745193039637	0.0595714980487047	0.0661533738945847	0.0819655199526748	0.10353254174675	0.127958277213289	0.152925796701476	0.176697402973199	0.198114631203048	0.216598248978319
2.1	0.10417246017069	0.119677832308106	0.0939607549283678	0.0694582958226114	0.0617305027242952	0.067985259771301	0.0840415356894164	0.106315589386459	0.131820969952276	0.158168516658746	0.183566358959779	0.206819916491313	0.227331899071318
2.2	0.109995597382957	0.126324513262827	0.0989584344886922	0.0726296962034924	0.0638114530925669	0.0696765949034446	0.0859249552108347	0.108870677078774	0.135442213060626	0.163182325199083	0.190248085026162	0.215410873563208	0.238056381320896
2.3	0.115897147674388	0.133057352086556	0.104003692039659	0.0757887204466067	0.0658143491535203	0.0712273792910156	0.0876157785169301	0.111197804823696	0.138822006538341	0.167967222322485	0.196742581172346	0.223887502418734	0.248771695727054
2.4	0.121877111044983	0.139876348779295	0.109096527581269	0.0789353685519542	0.067739190907155	0.0726376129340137	0.0891140056077023	0.113296972621225	0.141960350385419	0.172523208028954	0.203049847398332	0.232249803057889	0.25947784228979
2.5	0.127935487494743	0.146781503341042	0.114236941113521	0.0820696405195349	0.069585978353471	0.073907295832439	0.0904196364831513	0.115168180471361	0.144857244601861	0.176850282318489	0.209169883704121	0.240497775480673	0.270174821009106
2.6	0.134072277023666	0.153772815771799	0.119424932636416	0.0851915363493491	0.0713547114924687	0.0750364279862921	0.0915326711432774	0.116811428374103	0.147512689187668	0.180948445191091	0.215102690089711	0.248631419687088	0.280862631885002
2.7	0.140287479631753	0.160850286071564	0.124660502149954	0.0883010560413965	0.0730453903241478	0.0760250093955724	0.0924531095880805	0.118226716329453	0.149926684142839	0.184817696646759	0.220848266555104	0.256650735677133	0.291541274917476
