# Supplementary material for: Maternal preconceptional and prenatal exposure to El Niño Southern Oscillation levels and child mortality: a multi-country study
Source: Nat Commun. 2024 Jul 17;15:6034. doi: 10.1038/s41467-024-50467-x (PMC11254917; doi:10.1038/s41467-024-50467-x)
Supplement: Supplementary file 4 — Source data [file 41467_2024_50467_MOESM4_ESM.zip › Source Data/Supplemental Figure S14-15/S14/ESPI 0_59_cumse.csv]

	lag0	lag1	lag2	lag3	lag4	lag5	lag6	lag7	lag8	lag9	lag10	lag11	lag12
-2	0.0231118081034041	0.0315240629110862	0.0376994495175266	0.0445444171624524	0.0500367593418332	0.0546254078400633	0.0592974468042564	0.0643409402916396	0.0694075446044741	0.074016358018532	0.0780503342938766	0.0820969690075267	0.087572239745826
-1.9	0.0202911418834288	0.027513854803659	0.0327585890417005	0.0386537799333799	0.0433668174647838	0.047276906376686	0.0512654997664374	0.055598427664927	0.0599716087625489	0.063958345221196	0.0674530464849334	0.0709753892493009	0.0757794202255508
-1.8	0.0177126799331218	0.0238254122559898	0.0281925852450573	0.033202748567629	0.0371887068379028	0.040463101592067	0.0438126382057812	0.0474841006271635	0.0512130893809818	0.0546206513754453	0.0576103477438071	0.0606401179331361	0.0648183642435193
-1.7	0.0153820112110742	0.020465915737342	0.0240081608425767	0.0281983542130068	0.0315094864513073	0.0341905470464509	0.0369450087046002	0.040004202373563	0.0431386077199447	0.0460100571518766	0.0485286881545322	0.0510970908117032	0.0546953340671983
-1.6	0.0133054587743639	0.0174446475706587	0.0202147091204616	0.0236506291383938	0.0263393965245891	0.0284689253342185	0.0306718119356606	0.0331681298533026	0.0357581405419407	0.0381367863658712	0.0402178108341207	0.0423552809120528	0.0454197398351869
-1.5	0.0114894412518154	0.0147732791877531	0.0168254508290762	0.0195741206466836	0.0216936360533333	0.0233129830462286	0.0250073206631641	0.0269905731994631	0.029087308479101	0.0310168661268257	0.0326930383409677	0.0344288275391514	0.0370062981640814
-1.4	0.00993891066843331	0.0124655337290031	0.013858861504245	0.0159900704554545	0.0175951633460646	0.0187458473633922	0.0199745281537581	0.0214954646595838	0.0231516180993662	0.02467652547908	0.025979589704493	0.0273411023145553	0.029479100274618
-1.3	0.00865431346060643	0.0105351269154399	0.0113397456226311	0.0129289973391344	0.0140786981171521	0.0148045375593346	0.0156117714281342	0.016723389088413	0.0179944783628357	0.0191605900104433	0.0201210145490607	0.0211328272813912	0.0228795955705075
-1.2	0.00762685782786712	0.00899010713904521	0.00929764222406671	0.0104316445153671	0.011194557329114	0.011547747488545	0.0119838885413816	0.0127448474989345	0.0136917346628176	0.0145480164069674	0.0151955556816346	0.0158785524436887	0.0172824393727041
-1.1	0.00683313774490442	0.00782197488940239	0.00775682638254462	0.00854114216089983	0.00900474748058822	0.00905984479288058	0.00919462967910747	0.00967770127317531	0.0103714378604727	0.0109743091477216	0.0113429113608626	0.0117169108458372	0.012823821439708
-1	0.00623203037436227	0.00699194576609925	0.00671074965033458	0.00727238814324345	0.00755040621937782	0.00742319020884499	0.00736895597246055	0.00767538891236931	0.00820332631727743	0.00862571874042452	0.00877215370906274	0.00887549422137231	0.00972435850734992
-0.9	0.00576707375489544	0.00642408869162417	0.00608832050645743	0.00655794308808021	0.00677573658356705	0.00661443420916944	0.006525028454143	0.00678134360451895	0.00724104440245368	0.00757615878918908	0.00760585929439293	0.0075399070945361	0.00817170551875171
-0.8	0.00537435827356142	0.00601524734319537	0.00574797840059752	0.00622340939678754	0.00647615889742133	0.00639890768263252	0.00639816333165412	0.00670165866981377	0.00716718128807931	0.00749797222353609	0.00752899173829735	0.00743782671875813	0.00792582329606562
-0.7	0.00499193011880204	0.00565733809318434	0.00551958282408019	0.00604383160143393	0.0063697862169442	0.00641924925911489	0.00654561975309557	0.00692477519318632	0.00742231810043484	0.00778548844018144	0.00787662082632401	0.00784517349365962	0.00826969628394068
-0.6	0.00456636819354714	0.0052565467631702	0.00525456305482778	0.00582326328444574	0.00621392878148114	0.00637518880556771	0.00660714515995479	0.00704318153192534	0.00756242712998243	0.00795458603115753	0.00810850189487623	0.00815089406684713	0.00855306957826759
-0.5	0.00405520676736735	0.0047409292724132	0.00484589556501861	0.00542547315067378	0.00584677120174411	0.00607929269527144	0.00637235646953594	0.00682698282602613	0.00733888815006705	0.00773607656092598	0.00793031065580973	0.00802832265630765	0.00841203137923651
-0.4	0.00342644033678716	0.0040591709277727	0.00422356529524605	0.00476511709771846	0.00517143682518597	0.00542650237880522	0.00573025906769939	0.00615832792473113	0.00662508122446748	0.00699418048866896	0.007197442236121	0.00732191378249864	0.00766964994563436
-0.3	0.00265697717994801	0.00317630402747115	0.00334366455424353	0.00379069794039659	0.00413162439713362	0.00435880498899225	0.00462218033740342	0.00497612314321583	0.00535567101500218	0.00565940133318842	0.00583742845044439	0.00595573101421672	0.00623892747789714
-0.2	0.00174539851593151	0.00208927612612027	0.00220333243499067	0.00250017603198875	0.00272715180387124	0.00287956850255413	0.00305546965959112	0.003290349268177	0.00354186887875515	0.00374389620187631	0.00386384415196446	0.00394451350348849	0.00413174400560458
-0.1	0.000844975426497089	0.00100986663892776	0.0010631645647714	0.00120587428096416	0.00131483224252293	0.00138742760742072	0.0014713852683874	0.001584201974491	0.00170544452276467	0.00180295480074529	0.00186074778401825	0.00189933320313924	0.00198917573570714
0	0	0	0	0	0	0	0	0	0	0	0	0	0
0.1	0.000791587914115296	0.000942352662864881	0.000987700615940192	0.00111895699273876	0.00121881584989589	0.0012840310134211	0.00135990442512268	0.00146353030272707	0.00157588457300382	0.00166650168543234	0.00171995226817962	0.00175504742474618	0.00183762188341551
0.2	0.0015321356384249	0.00181952137483748	0.00190172099389644	0.00215275078720138	0.0023433273269423	0.00246620294818859	0.00260975445975443	0.00280788153502718	0.00302387243314294	0.00319834544766049	0.0033009270733188	0.00336763797812223	0.00352584474401546
0.3	0.00222431617298903	0.00263418418954464	0.00274413337613173	0.00310342528933244	0.00337553430998223	0.00354831881399263	0.00375122820512196	0.00403481138721701	0.00434592114958944	0.00459764266120544	0.00474506266773252	0.00483992425806862	0.00506720553368925
0.4	0.0028711694082558	0.00338941992497751	0.00351735077903922	0.00397336927705686	0.00431778118516241	0.00453250195942978	0.00478630931879055	0.00514639999131423	0.00554434587373191	0.00586688834596275	0.00605488592243855	0.00617445219026937	0.00646470494190117
0.5	0.00347614491883814	0.0040887664794612	0.00422418838437153	0.00476538220445983	0.00517282536610306	0.00542126346926972	0.00571735403673951	0.00614512143584649	0.00662189802363448	0.00700904491400707	0.0072333973256862	0.00737424770485591	0.0077219085322008
0.6	0.00404314450670535	0.00473628379193091	0.0048679350014987	0.00548275240291024	0.00594391989853729	0.00621758495610159	0.00654717464019	0.00703393313004433	0.00758186333388431	0.00802764627079213	0.00828417674327596	0.00844292481943917	0.00884307212671995
0.7	0.0045765617748846	0.00533661954260218	0.00545243511324905	0.00612934918652173	0.00663491245763113	0.00692502003424197	0.00727914343096967	0.00781638756365976	0.0084281840683337	0.00892692719926385	0.00921151502924466	0.00938482047454786	0.0098332970467267
0.8	0.00508131498002248	0.00589507434866367	0.00598218121351645	0.0067097298863955	0.00725036286988561	0.0075478180878184	0.00791732203065437	0.00849677192454537	0.00916561107980951	0.00971198380358035	0.0100205774931431	0.0102051624842724	0.0106987215801845
0.9	0.00556286833798488	0.00641766147779766	0.0064624147555311	0.00722926178761883	0.00779568060819664	0.00809107394274193	0.00846662143234482	0.00908028185569226	0.00979989211991567	0.0103889714176259	0.0107176059573159	0.0109102778200719	0.0114467553756976
1	0.0060272360370546	0.0069111540581281	0.00689923183430807	0.00769425701321304	0.00827728215939609	0.00856090636467088	0.00893299839048053	0.00957323602767736	0.0103380029701444	0.0109653463758557	0.011310166265917	0.0115078487270971	0.0120863627668426
1.1	0.00648096274805968	0.00738311064848921	0.00729968652504614	0.0081121152069954	0.00870276524384024	0.00896466634265886	0.00932369283771646	0.00998333753554601	0.0107884268668846	0.0114501566410344	0.0118074468813196	0.0120072231023858	0.0126283982928785
1.2	0.00693107479045404	0.0078418683223178	0.00767188052676185	0.00849146403464555	0.00908109195140553	0.00931117199063654	0.00964750804129023	0.0103199852699399	0.0111614840940341	0.0118543822055227	0.0122206103311399	0.0124197817893008	0.0130859912795689
1.3	0.00738499769790676	0.00829649184622915	0.00802502269088724	0.00884228086950836	0.00942276534452563	0.00961095941323752	0.00991512853674142	0.0105946315194221	0.0114697055781415	0.0121913174667672	0.0125631907339444	0.0127593568096795	0.0134749639710532
1.4	0.00785043895671099	0.00875666901127777	0.00836943704029468	0.00917597094275449	0.00973997375247014	0.00987652675782152	0.0101394582700842	0.0108211684813163	0.0117282291741797	0.0124769718111973	0.0128515146821839	0.0130426780544547	0.0138142466614945
1.5	0.00833523905660205	0.00923254652528844	0.008716494778157	0.0095053692091878	0.0100466647158257	0.0101225312329296	0.0103359404363778	0.011016303018618	0.0119551722376459	0.0127304388180274	0.0131050965009679	0.0132897982793393	0.0141262216928168
1.6	0.00884719909866092	0.00973450838244024	0.00907844719903008	0.0098446283433168	0.0103584992973369	0.0103658775169616	0.0105227901962023	0.0111998440521652	0.0121718979368808	0.012974148226753	0.0133469212531041	0.0135244058403496	0.0144368879311837
1.7	0.00939389796839278	0.010272908525116	0.0094681452321298	0.0102089584218219	0.0106926331495314	0.010625616474881	0.0107210355160771	0.0113947837102956	0.0124030503170528	0.0132338736364157	0.0136034847641369	0.0137738861854205	0.0147756989158164
1.8	0.00998251519053716	0.0108577798308105	0.00989864913693249	0.0106142000831775	0.0110672816802108	0.010922567594629	0.0109542333570964	0.011627016539129	0.0126762010292884	0.0135383401386342	0.0139044264735097	0.0140689546516797	0.0151749152855271
1.9	0.0106196759514487	0.0114985489763166	0.0103827567655457	0.0110762445057661	0.01150106031234	0.0112786042815528	0.0112477349924638	0.0119245420960679	0.0130209611113328	0.013918291543069	0.0142816010306532	0.0144426905774251	0.0156683608183239
2	0.011311332032769	0.012203788674704	0.0109325041851472	0.0116103555500246	0.0120121469272262	0.0117156115460493	0.0116274481462617	0.0123160765372242	0.0134675028843833	0.0144049726133979	0.0147675279352809	0.0149289009571473	0.0162896093437535
2.1	0.0120626871227553	0.0129810338047861	0.0115587083400116	0.0122304880302319	0.012617377427875	0.012254233636737	0.012118197580856	0.0128291787783709	0.01404462267113	0.0150281664671791	0.0153933492287218	0.0155599488363308	0.0170698399418719
2.2	0.0128781685065769	0.0138366771277576	0.0122706192119938	0.0129487129033491	0.0133314288649116	0.0129126344218801	0.0127419756725002	0.0134882281170225	0.0147776983182239	0.0158141428650214	0.0161866577502393	0.0163644379038593	0.0180357913231646
2.3	0.0137614410844201	0.014775946788547	0.0130757269928098	0.0137748428781735	0.0141662403829631	0.0137055341912464	0.013516494152871	0.014312743018531	0.0156870280425412	0.016783995810639	0.0171697026648543	0.0173653053227396	0.0192082954170965
2.4	0.0147154552941064	0.0158029555146611	0.0139797356073235	0.0147163042234207	0.0151307642904693	0.0146437230748703	0.0144543954254207	0.0153164736582959	0.0167869618006251	0.0179527703842959	0.0183584117760727	0.0185788007076117	0.0206017087133268
2.5	0.0157425183960689	0.0169208032965927	0.0149866803568009	0.0157782417918171	0.0162310516604975	0.0157341054306779	0.0155632587031992	0.0165074309776959	0.0180859648433988	0.0193295140487391	0.0197623958281971	0.020014525052594	0.0222242606656154
2.6	0.0168443785734769	0.0181317124110777	0.0160991455438959	0.0169637979714753	0.0174705984736274	0.0169801764335916	0.01684626873913	0.0178886891848607	0.0195874406892217	0.0209180852468297	0.0213857725090491	0.0216763434609162	0.0240790679275664
2.7	0.0180223128021834	0.0194371751857575	0.0173185318502603	0.0182744863648459	0.0188508386512189	0.0183827437248502	0.0183032505798211	0.0194596021630928	0.0212909583886182	0.0227183736384072	0.0232284461569189	0.023563769623086	0.0261654478952252
2.8	0.0192772117043434	0.0208380991684671	0.0186453300886128	0.0197105867510799	0.0203716736077551	0.0199407044545939	0.019931766049908	0.0212170717849041	0.0231935309404877	0.0247275843250878	0.025287468434782	0.0256734165429655	0.0284802110210574
2.9	0.0206096569743173	0.0223349395415523	0.0200793713941282	0.0212715088165179	0.0220319585514729	0.0216517430320549	0.0217280651594863	0.0231566296685045	0.0252907115128908	0.0269413516111288	0.0275582235862152	0.0280002433048183	0.0310187391311864
3	0.0220199890388104	0.0239278133874663	0.0216200380010628	0.0229560963772765	0.0238299033500998	0.0235128842092054	0.0236878045917462	0.02527323829553	0.0275774132375423	0.029354582892013	0.0300353276361906	0.0305384876534602	0.0337757831117544
3.1	0.0235083641950062	0.0256165940900945	0.0232664299181907	0.0247628636054648	0.025763376521753	0.0255208905569338	0.0258065324348302	0.0275618189521603	0.0300484571681517	0.0319620316866924	0.0327132384314615	0.0332822885478884	0.0367459962946525
3.2	0.025074801538428	0.0274009865972865	0.0250174899766457	0.0266901673980867	0.0278301199843812	0.0276725241914716	0.0280799815879116	0.0300175614780994	0.0326989004729707	0.0347586480521378	0.0355866276173761	0.0362260580040956	0.0399242571344073
3.3	0.0267192206192383	0.0292805856352242	0.0268720933339352	0.0287363261657581	0.0300278908345543	0.0299647038750219	0.0305042251261881	0.0326360802252916	0.0355242075341798	0.0377397673240472	0.0386505798790464	0.0393646739562316	0.043305841214424
3.4	0.0284414710604955	0.0312549195363892	0.0288291086325966	0.0308996969643873	0.0323545481140366	0.0323945882154951	0.033075740955599	0.0354134714318041	0.0385203186586618	0.0409011916998476	0.041900677990369	0.0426935567435695	0.0468864941021952
3.5	0.0302413554423291	0.0333234824017936	0.0308874376740079	0.0331787220361778	0.0348081005904654	0.0349596102108751	0.0357914215688526	0.0383463126602612	0.0416836573475128	0.0442392062404893	0.0453330182650621	0.0462086760108405	0.0506624436521653
3.6	0.0321186466909651	0.035485757091006	0.0330460394568779	0.0355719539126233	0.0373867283235668	0.0376574818107272	0.0386485534514825	0.0414316314896163	0.0450111039685824	0.0477505580436208	0.0489441871648362	0.049906519758633	0.0546303782706703
3.7	0.0340731010761601	0.0377412311781261	0.035303943232505	0.0380780661193935	0.0400887874805657	0.040486181355085	0.041644781799377	0.0446668603812381	0.0484999534725194	0.0514324171143429	0.0527312188053628	0.0537840455862494	0.0587874082192438
