# Supplementary material for: Maternal preconceptional and prenatal exposure to El Niño Southern Oscillation levels and child mortality: a multi-country study
Source: Nat Commun. 2024 Jul 17;15:6034. doi: 10.1038/s41467-024-50467-x (PMC11254917; doi:10.1038/s41467-024-50467-x)
Supplement: Supplementary file 4 — Source data [file 41467_2024_50467_MOESM4_ESM.zip › Source Data/Supplemental Figure S14-15/S14/abNino1_2 0_cumest.csv]

	lag0	lag1	lag2	lag3	lag4	lag5	lag6	lag7	lag8	lag9	lag10	lag11	lag12
-1.9	0.0517924161894204	0.0330650724544713	-0.0135607636920213	-0.051206388089889	-0.0688965178511963	-0.0731888876322869	-0.0715270637310076	-0.0702912458312272	-0.074798267002836	-0.0893015937017467	-0.116991325769894	-0.159994196435233	-0.219373572311743
-1.8	0.0453881613562895	0.0294809114363041	-0.0106470420600114	-0.0429214317345244	-0.0578077834109018	-0.0610273312445342	-0.0590703525042993	-0.0574999419920925	-0.0609520120428263	-0.073135292524431	-0.0968313308378541	-0.133894491917061	-0.185251958229034
-1.7	0.0393964783586898	0.0261019967864464	-0.00798368404917976	-0.0352686404631404	-0.0475621879134552	-0.0498044483238768	-0.0475956815392842	-0.0457361102838593	-0.0482259201610873	-0.0582652596537563	-0.0782542401239571	-0.109792935813084	-0.153681383841833
-1.6	0.0338173671966212	0.0229283285048981	-0.00557068965952637	-0.0282480142757371	-0.0381597313588567	-0.0395202388703148	-0.0371030508359622	-0.0349997507065278	-0.0366199913576193	-0.0446914950897227	-0.0612600536282026	-0.087689528123302	-0.124661849150142
-1.5	0.0286508278700838	0.0199599065916594	-0.00340805889105119	-0.0218595531723146	-0.0296004137471061	-0.0301747028838482	-0.0275924603943333	-0.0252908632600978	-0.026134225632422	-0.0324139988323302	-0.0458487713505906	-0.0675842688477152	-0.0981933541539603
-1.4	0.0238968603790775	0.01719673104673	-0.00149579174375427	-0.0161032571528728	-0.0218842350782036	-0.021767840364477	-0.0190639102143976	-0.0166094479445694	-0.0167686229854956	-0.0214327708815788	-0.032020393291121	-0.0494771579863236	-0.0742758988532872
-1.3	0.0195554647236023	0.0146388018701102	0.000166111782364431	-0.0109791262174116	-0.015011195352149	-0.0142996513122012	-0.0115174002961551	-0.00895550475994255	-0.00852318341683994	-0.0117478112374685	-0.019774919449794	-0.0333681955391271	-0.0529094832481231
-1.2	0.0156266409036583	0.0122861190617998	0.0015776516873049	-0.0064871603659312	-0.00898129456894252	-0.00777013572702079	-0.00495293063960578	-0.0023290337062173	-0.00139790692645518	-0.00335911989999926	-0.00911234982660949	-0.0192573815061258	-0.0340941073384681
-1.1	0.0121103889192454	0.0101386826217989	0.00273882797106713	-0.00262735959843149	-0.003794532728584	-0.00217929360893577	0.0006294987552504	0.00326996521660639	0.00460720648565879	0.00373330313082886	-3.26844215674705e-05	-0.00714471588731954	-0.0178297711243221
-1	0.00900670877036361	0.00819649255010745	0.00364964063365112	0.000600276085087516	0.000549090168926552	0.00247287504205389	0.00522988788841343	0.00784149200852852	0.00949215681950193	0.00952945785501589	0.00746407676533208	0.00296980131729159	-0.00411647460568501
-0.9	0.00631560045701298	0.00645954884672545	0.00431008967505689	0.00319574668462583	0.0040495741235891	0.00618637022594816	0.00884823675988332	0.0113855466695491	0.0132569440750743	0.0140293442725619	0.0133779337340891	0.0110861701077076	0.00704578221744308
-0.8	0.0040370639791935	0.00492785151165293	0.00472017509528442	0.00515905220018342	0.00670691913540363	0.00896119194274704	0.01148454536966	0.0139021291996681	0.0159015682523758	0.0172329623834667	0.0177088864847037	0.0172043904839285	0.0156569993450621
-0.7	0.00217109933690516	0.00360140054488988	0.00487989689433372	0.0064901926317603	0.00852112520437017	0.0107973401924505	0.0131388137177436	0.0153912395988855	0.0174260293514064	0.0191403121877305	0.0204569350171758	0.0213244624459543	0.0217171767771721
-0.6	0.000717706530147964	0.00248019594643629	0.00478925507220478	0.00718916797935648	0.00949219233048868	0.0116948149750586	0.0138110418041339	0.0158528778672013	0.0178303273721663	0.0197513936853532	0.0216220793315053	0.0234463859937849	0.0252263145137731
-0.5	-0.000323114441078105	0.00156423771629217	0.00444824962889761	0.00725597824297195	0.00962012051375922	0.0116536162905713	0.0135012296288312	0.0152870440046156	0.0171144623146553	0.0190662068763348	0.0212043194276924	0.0235701611274205	0.0261844125548651
-0.4	-0.000951363576773045	0.000853525854457501	0.00385688056441221	0.00669062342260673	0.00890490975418177	0.0106737441389887	0.0122093771918353	0.0136937380111283	0.0152784341788735	0.0170847517606753	0.019203655305737	0.0216957878468609	0.0245914709004482
-0.3	-0.00116704087693683	0.000348060360932312	0.00301514787874856	0.00549310351826078	0.00734656005175628	0.00875519852031057	0.00993548449314615	0.0110729598867395	0.0123222429648209	0.0138070283383747	0.0156200869656391	0.0178232661521062	0.0204474895505222
-0.2	-0.000971646018235732	4.76980565525041e-05	0.00192534687948306	0.0036677097869302	0.00495048482990953	0.00590394876753191	0.00668585183141065	0.00743140850578568	0.00825329752752365	0.00924166188611789	0.0104641088236883	0.0119657098349817	0.0137690006673712
-0.0999999999999999	-0.000542141063605463	-6.44562206956392e-05	0.000858324191709666	0.00172081117313542	0.00235546883384368	0.00282437703507422	0.00320391535571881	0.00355955200625608	0.00394584382875155	0.00440643629685765	0.00497406351581371	0.00567054822244593	0.00650680178516742
0	0	0	0	0	0	0	0	0	0	0	0	0	0
0.1	0.000654777172580698	0.000241066718639443	-0.000649625695645955	-0.00149472373247613	-0.00211592167162157	-0.00256918233769084	-0.00292589423574588	-0.00324724751298263	-0.00358423395873108	-0.00397764700445518	-0.00445808172375291	-0.00504593483235627	-0.00575140468813124
0.2	0.00142219045413664	0.000658743935222692	-0.0010905528952282	-0.00276336002429295	-0.00399229618102105	-0.0048831699779983	-0.00557376735151882	-0.00618219053269183	-0.00680685804744169	-0.00752650471650789	-0.00840018165544504	-0.00946725627462289	-0.0107474122792263
0.3	0.00230223984466779	0.00125303164974974	-0.00132278159874672	-0.00380590887545045	-0.00562912352819838	-0.00694196292092235	-0.00794361934731878	-0.00880482905912753	-0.00966787226613178	-0.0106465731361581	-0.0118262997950763	-0.0132639643267998	-0.0149880227732851
0.4	0.00329492534417414	0.00202392986222056	-0.00134631180620151	-0.00462237028594861	-0.00702640371315356	-0.00874556116646294	-0.0100354502231458	-0.0111151630922897	-0.0121672766148013	-0.0133378522634057	-0.0147364361426467	-0.0164360589888869	-0.0184732361703075
0.5	0.00440024695265573	0.00297143857263519	-0.0011611435175926	-0.00521274425578746	-0.00818413673588663	-0.0102939647146201	-0.0118492599789998	-0.0131131926321785	-0.0143050710934504	-0.0156003420982508	-0.0171305906981562	-0.0189835402608843	-0.0212030524702938
0.6	0.00561820467011255	0.00409555778099362	-0.000767276732919964	-0.005577030784967	-0.00910232259639758	-0.0115871735653939	-0.0133850486148808	-0.0147989176787938	-0.016081255702079	-0.0174340426406935	-0.019008763461605	-0.020906408142792	-0.0231774716732438
0.7	0.00694879849654457	0.00539628748729585	-0.000164711452183605	-0.00571522987348721	-0.00978096129468638	-0.0126251877187843	-0.0146428161307889	-0.0161723382321356	-0.017495830440687	-0.0188389538907336	-0.0203709544329929	-0.02220466263461	-0.0243964937791575
0.8	0.00839202843195183	0.00687362769154187	0.000646552324616469	-0.00562734152134812	-0.0102200528307531	-0.0134080071747913	-0.0156225625267241	-0.0172334542922039	-0.0185487953092746	-0.0198150758483712	-0.0212171636123199	-0.0228783037363383	-0.0248601187880351
0.9	0.00994789447633432	0.0085275783937317	0.00166651459748026	-0.00531336572854971	-0.0104195972045976	-0.0139356319334149	-0.0163242878026862	-0.0179822658589988	-0.0192401503078417	-0.0203624085136063	-0.0215473909995862	-0.0229273314479769	-0.0245683466998764
1	0.011616396629692	0.0103581395938653	0.00289517536640777	-0.00477330249509197	-0.0103795944162201	-0.014208061994655	-0.0167479919586754	-0.0184187729325202	-0.0195698954363883	-0.0204809518864389	-0.0213616365947915	-0.0223517457695257	-0.0235211775146813
1.1	0.0133975348920249	0.0123653112919427	0.00433253463139899	-0.00400715182097493	-0.0101000444656204	-0.0142252973585118	-0.0168936749946917	-0.0185429755127681	-0.0195380306949144	-0.020170705966869	-0.0206599003979361	-0.0211515467009849	-0.0217186112324502
1.2	0.0152913092633331	0.0145490934879639	0.00597859239245394	-0.00301491370619856	-0.00958094735279857	-0.0139873380249851	-0.016761336910735	-0.0183548735997426	-0.0191445560834199	-0.0194316707548966	-0.0194421824090198	-0.0193267342423543	-0.0191606478531826
1.3	0.0172977197436164	0.0169094861819289	0.0078333486495726	-0.00179658815076286	-0.00882230307775462	-0.013494183994075	-0.0163509777068053	-0.0178544671934436	-0.018389471601905	-0.0182638462505217	-0.0177084826280427	-0.0168773083936341	-0.0158472873768789
1.4	0.019416766332875	0.0194464893738377	0.00989680340275498	-0.000352175154667879	-0.00782411164048856	-0.0127458352657815	-0.0156625973829027	-0.0170417562938711	-0.0172727772503696	-0.0166672324537442	-0.0154588010550047	-0.0138032691548241	-0.0117785298035389
1.5	0.0216484490311088	0.0221601030636903	0.0121689566520011	0.00131832528208644	-0.00658637304100035	-0.0117422918401047	-0.0146961959390271	-0.0159167409010251	-0.0157944730288136	-0.0146418293645643	-0.012693137689906	-0.0101046165259244	-0.00695437513316268
1.6	0.0239927678383179	0.0250503272514867	0.0146498083973109	0.00321491315950008	-0.00510908727929002	-0.0104835537170444	-0.0134517733751785	-0.0144794210149057	-0.0139545589372372	-0.0121876369829818	-0.00941149253274627	-0.00578135050693498	-0.00137482336575017
1.7	0.0264497227545021	0.0281171619372269	0.0173393586386844	0.00533758847757304	-0.00339225435535758	-0.00896962089660064	-0.0119293296913569	-0.0127297966355128	-0.0117530349756402	-0.00930465530899682	-0.00561386558352575	-0.00083347109785583	0.00496012549869864
1.8	0.0290193137796616	0.0313606071209109	0.0202376073761217	0.00768635123630532	-0.00143587426920299	-0.00720049337877352	-0.0101288648875624	-0.0106678677628464	-0.0091899011440228	-0.00599288434260937	-0.00130025684224449	0.00473902170131294	0.0120504714601835
1.9	0.0317015409137963	0.0347806628025387	0.0233445546096227	0.0102612014356969	0.000760052979173698	-0.00517617116356298	-0.00805037896379497	-0.00829363439690662	-0.00626515744238491	-0.00225232408381944	0.00352933369109763	0.0109361278905715	0.0198962145187048
2	0.0344964041569062	0.0383773289821103	0.0266602003391873	0.0130621390757478	0.00319552738977253	-0.00289665425096906	-0.00569387192005457	-0.00560709653769331	-0.00297880387072647	0.00191702546737307	0.00887490601650063	0.0177578474699197	0.0284973546742622
2.1	0.0374039035089914	0.0421506056596257	0.0301845445648158	0.0160891641564581	0.0058705489625935	-0.000361942640991708	-0.00305934375634116	-0.00260825418520656	0.000669159570952461	0.00651516431096807	0.0147364601339645	0.0252041804393577	0.037853891926856
2.2	0.0404240389700518	0.0461004928350849	0.0339175872865079	0.0193422766778276	0.00878511769763658	0.00242796366636905	-0.000146794472654813	0.000702892660553706	0.00467873288265188	0.0115420924469656	0.0211139960434891	0.0332751267988853	0.0479658262764859
2.3	0.0435568105400873	0.0502269905084878	0.0378593285042637	0.0228214766398564	0.0119392335949018	0.00547306467111315	0.00304377593100447	0.00432634399958737	0.0090499160643718	0.0169978098753656	0.0280075137450746	0.0419706865485027	0.0588331577231521
2.4	0.0468022182190982	0.0545300986798346	0.0420097682180833	0.0265267640425446	0.0153328966543892	0.00877336037324082	0.00651236745463683	0.00826209983189464	0.0137827091161123	0.0228823165961682	0.035417013238721	0.0512908596882099	0.0704558862668547
2.5	0.0501602620070842	0.0590098173491252	0.0463689064279666	0.0304581388858921	0.0189661068760986	0.0123288507727518	0.010258980098242	0.0125101601574753	0.0188771120378732	0.0291956126093732	0.0433424945244281	0.0612356462180067	0.0828340119075933
2.6	0.0536309419040455	0.0636661465163596	0.0509367431339136	0.034615601169899	0.0228388642600302	0.0161395358696462	0.0142836138618203	0.0170705249763294	0.0243331248296547	0.0359376979149807	0.0517839576021962	0.0718050461378933	0.0959675346453684
2.7	0.0572142579099819	0.0684990861815377	0.0557132783359243	0.0389991508945651	0.0269511688061839	0.020205415663924	0.0185862687453714	0.021943194288457	0.0301507474914566	0.0431085725129908	0.060741402472025	0.0829990594478695	0.10985645448018
2.8	0.0609102100248936	0.0735086363446597	0.0606985120339988	0.0436087880598905	0.0313030205145598	0.0245264901555852	0.0231669447488955	0.0271281680938581	0.0363299800232791	0.0507082364034033	0.0702148291339146	0.0948176861479355	0.124500771412027
2.9	0.0647187982487805	0.0786947970057254	0.0658924442281369	0.0484445126658753	0.0358944193851577	0.0291027593446298	0.0280256418723926	0.0326254463925326	0.0428708224251219	0.0587366895862184	0.0802042375878651	0.107260926238091	0.139900485440911
3	0.0686400225816427	0.084057568164735	0.0712950749183388	0.0535063247125194	0.0407253654179778	0.0339342232310578	0.0331623601158626	0.0384350291844806	0.0497732746969854	0.067193932061436	0.0907096278338765	0.120328779718336	0.156055596566831
3.1	0.0726738830234801	0.0895969498216884	0.0769064041046044	0.0587942241998228	0.04579585861302	0.0390208818148693	0.0385770994793057	0.0445569164697021	0.0570373368388694	0.0760799638290561	0.101730999871949	0.134021246588672	0.172966104789787
3.2	0.0768203795742926	0.0953129419765855	0.0827264317869336	0.0643082111277855	0.0511058989702844	0.0443627350960642	0.0442698599627217	0.0509911082481971	0.0646630088507738	0.0853947848890787	0.113268353702082	0.148338326849096	0.190632010109779
3.3	0.0810795122340804	0.101205544629426	0.0887551579653267	0.0700482854964075	0.0566554864897709	0.0499597830746424	0.0502406415661106	0.0577376045199655	0.0726502907326987	0.0951383952415038	0.125321689324276	0.163280020499611	0.209053312526808
3.4	0.0854512810028435	0.107274757780211	0.0949925826397835	0.0760144473056889	0.0624446211714795	0.0558120257506042	0.0564894442894726	0.0647964052850074	0.0809991824846442	0.105310794886331	0.13789100673853	0.178846327540215	0.228230012040873
3.5	0.0899356858805817	0.11352058142894	0.101438705810304	0.0822066965556296	0.0684733030154102	0.0619194631239492	0.0630162681328074	0.0721675105433227	0.0897096841066101	0.115911983823562	0.150976305944846	0.195037247970909	0.248162108651974
3.6	0.0945327268672952	0.119943015575612	0.108093527476888	0.0886250332462296	0.0747415320215631	0.0682820951946777	0.0698211130961153	0.0798509202949116	0.0987817955985966	0.126941962053194	0.164577586943222	0.211852781791693	0.268849602360112
3.7	0.0992424039629839	0.126542060220228	0.114957047639536	0.0952694573774888	0.081249308189938	0.0748999219627895	0.0769039791793959	0.0878466345397738	0.108215516960603	0.138400729575229	0.178694849733659	0.229292929002566	0.290292493165285
3.8	0.104064717167648	0.133317715362788	0.122029266298248	0.102139968949408	0.0879966315205352	0.0817729434282849	0.0842648663826499	0.0961546532779097	0.118010848192631	0.150288286389667	0.193328094316158	0.247357689603529	0.312490781067496
3.9	0.108999666481287	0.140269981003292	0.129310183453023	0.109236567961985	0.0949835020133544	0.0889011595911637	0.0919037747058765	0.104774976509319	0.128167789294679	0.162604632496507	0.208477320690716	0.266047063594582	0.335444466066742
4	0.114047251903901	0.147398857141739	0.136799799103862	0.116559254415223	0.102209919668396	0.0962845704514258	0.0998207041490762	0.113707604234002	0.138686340266747	0.17534976789575	0.224142528857336	0.285361050975724	0.359153548163024
4.1	0.119207473435491	0.154704343778131	0.144498113250765	0.124108028309119	0.109675884485659	0.103923176009071	0.108015654712249	0.122952536451958	0.149566501108836	0.188523692587395	0.240323718816017	0.305299651746957	0.383618027356343
4.2	0.124480331076056	0.162186440912466	0.152405125893731	0.131882889643675	0.117381396465145	0.1118169762641	0.116488626395395	0.132509773163188	0.160808271820946	0.202126406571443	0.257020890566758	0.325862865908279	0.408837903646698
4.3	0.129865824825596	0.169845148544745	0.160520837032761	0.13988383841889	0.125326455606853	0.119965971216513	0.125239619198513	0.142379314367691	0.172411652403076	0.216157909847893	0.27423404410956	0.34705069345969	0.434813177034089
4.4	0.135363954684111	0.177680466674967	0.168845246667855	0.148110874634765	0.133511061910782	0.128370160866308	0.134268633121605	0.152561160065467	0.184376642855226	0.230618202416746	0.291963179444423	0.368863134401192	0.461543847518517
