# Supplementary material for: Maternal preconceptional and prenatal exposure to El Niño Southern Oscillation levels and child mortality: a multi-country study
Source: Nat Commun. 2024 Jul 17;15:6034. doi: 10.1038/s41467-024-50467-x (PMC11254917; doi:10.1038/s41467-024-50467-x)
Supplement: Supplementary file 4 — Source data [file 41467_2024_50467_MOESM4_ESM.zip › Source Data/Supplemental Figure S14-15/S14/ESPI 0_cumest.csv]

	lag0	lag1	lag2	lag3	lag4	lag5	lag6	lag7	lag8	lag9	lag10	lag11	lag12
-2	0.0184454171729272	0.00777427322884433	-0.0211793080157913	-0.0578541631755283	-0.0965958679899318	-0.135208424750481	-0.172066222791469	-0.205775881542291	-0.235176250527441	-0.259338409366517	-0.277565667774214	-0.289393565560332	-0.294589872629769
-1.9	0.0139580198068513	0.00447465989404076	-0.0201305898368977	-0.0516391337268525	-0.0854465563315334	-0.119512702815364	-0.152267039119298	-0.182363393192724	-0.208679954993465	-0.230319276487781	-0.246608271650367	-0.257098216464352	-0.2615647489213
-1.8	0.00985207857982932	0.00148631840148088	-0.0190811229157439	-0.0457799154934008	-0.0749735554735522	-0.104772907128824	-0.13366541732233	-0.160354611936737	-0.18376009587427	-0.203017553056707	-0.217478746425381	-0.226711517941183	-0.230499788584558
-1.7	0.00612759349186132	-0.0011907512488353	-0.01803090725233	-0.040276508475173	-0.0651768654159881	-0.0909890376908617	-0.116261357400565	-0.139749537774332	-0.160416673169856	-0.177433239073292	-0.190177092099256	-0.198233469990827	-0.201394991619544
-1.6	0.00278456454294729	-0.00355654905690778	-0.016979942846656	-0.0351289126721692	-0.0560564861588411	-0.078161094501476	-0.100054859354004	-0.120548170705507	-0.138649686880222	-0.153566334537537	-0.164703308671992	-0.171664072613284	-0.174250358026258
-1.5	-0.000177008266912778	-0.00561107502273658	-0.0159282296987219	-0.0303371280843893	-0.0476124177021111	-0.0662890775606674	-0.0850459231826455	-0.102750510730263	-0.118459137005369	-0.131416839449442	-0.14105739614359	-0.147003325808552	-0.149065887804699
-1.4	-0.00275712493771887	-0.00735432914632167	-0.0148757678085277	-0.0259011547118335	-0.0398446600457983	-0.0553729868684358	-0.0712345488864905	-0.0863565578486005	-0.0998450235452975	-0.110984753809007	-0.119239354514048	-0.124251229576633	-0.125841580954868
-1.3	-0.00495578546947098	-0.00878631142766307	-0.0138225571760734	-0.0218209925545016	-0.0327532131899026	-0.0454128224247814	-0.0586207364655388	-0.0713663120605184	-0.0828073465000065	-0.0922700776162321	-0.0992491837833671	-0.103407783917526	-0.104577437476766
-1.2	-0.00677298986216913	-0.00990702186676077	-0.0127685978013589	-0.0180966416123938	-0.026338077134424	-0.0364085842297039	-0.0472044859197903	-0.0577797733660171	-0.0673461058694963	-0.0752728108711174	-0.0810868839515473	-0.0844729888312309	-0.0852734573703905
-1.1	-0.0082087381158133	-0.0107164604636148	-0.0117138896843844	-0.0147281018855099	-0.0205992518793624	-0.0283602722832035	-0.036985797249245	-0.0455969417650966	-0.053461301653767	-0.0599929535736626	-0.0647524550185885	-0.0674468443177482	-0.0679296406357431
-1	-0.00926303023040351	-0.0112146272182251	-0.0106584328251497	-0.01171537337385	-0.015536737424718	-0.0212678865852802	-0.0279646704539029	-0.034817817257757	-0.0411529338528185	-0.0464305057238679	-0.0502458969844908	-0.0523293503770776	-0.0525459872728234
-0.9	-0.00993586620593975	-0.0114015221305917	-0.00960222722365494	-0.00905845607741405	-0.0111505337704906	-0.0151314271359339	-0.020141105533764	-0.0254423998439981	-0.0304210024666507	-0.0345854673217331	-0.0375672098492541	-0.0391205070092192	-0.0391224972816315
-0.8	-0.010227246042422	-0.0112771452007146	-0.00854527287990006	-0.00675734999620213	-0.00744064091668039	-0.0099508939351647	-0.0135151024888284	-0.0174706895238202	-0.0212655074952639	-0.0244578383672586	-0.0267163936128785	-0.0278203142141732	-0.0276591706621675
-0.7	-0.0101371697398503	-0.0108414964285939	-0.00748756979388506	-0.00481205513021419	-0.00440705886328724	-0.00572628698297252	-0.00808666131909608	-0.0109026862972231	-0.0136864489386579	-0.0160476188604439	-0.0176934482753638	-0.0184287719919393	-0.0181560074144312
-0.6	-0.0096656372982246	-0.0100945758142294	-0.00642911796560995	-0.00322257147945023	-0.0020497876103112	-0.00245760627935741	-0.00385578202456698	-0.00573839016420682	-0.00768382679683275	-0.0093548088012894	-0.0104983738367102	-0.0109458803425176	-0.0106130075384226
-0.5	-0.00881264871754494	-0.00903638335762121	-0.00536991739507472	-0.00198889904391025	-0.000368827157752249	-0.00014485182431934	-0.000822464605241065	-0.00197780112477134	-0.0032576410697884	-0.00437940818979485	-0.00513117029691765	-0.0053716392659081	-0.00503017103414183
-0.4	-0.00757820399781132	-0.00766691905876935	-0.00430996808227939	-0.00111103782359426	0.000635822494389596	0.00121197638214167	0.00101329093888158	0.00037908082108329	-0.000407891757524898	-0.00112141702596036	-0.0015918376559861	-0.00170604876211082	-0.00140749790158882
-0.3	-0.00596230313902372	-0.00598618291767379	-0.00324927002722394	-0.000588987818502254	0.000964161346114354	0.00161287834002564	0.00165148460780102	0.00133225567335711	0.000865421139957776	0.000419164690214118	0.000119624086084438	5.08911688742843e-05	0.000255011859236436
-0.2	-0.00399086424806093	-0.00401456390450363	-0.00218643954445367	-0.000397193626676774	0.000662736952248958	0.0011223100935953	0.00117200964098341	0.000975107460374279	0.000667663440068761	0.000358525490707511	0.000129329545271027	3.4499559079651e-05	0.000101247509793549
-0.1	-0.0019733695737899	-0.00199552209794158	-0.00110495435908748	-0.00023050397663478	0.000287363131081929	0.000509926680728312	0.000528853130731121	0.00042271373117043	0.000256984523779639	8.40463419454632e-05	-5.68151892920614e-05	-0.000139409653239574	-0.000150641841550399
0	0	0	0	0	0	0	0	0	0	0	0	0	0
0.1	0.00192924447330877	0.00197200238932111	0.00112842353280878	0.000294318303227556	-0.000199352440996844	-0.000407469948589657	-0.000414549751209981	-0.000293033733137038	-0.000103290131270187	0.000106386464871091	0.000299775113147183	0.000452728518798349	0.000553173034444711
0.2	0.00381436384613641	0.00392048507002176	0.00228031623933886	0.000652450933047892	-0.000310694191908596	-0.000712483165040655	-0.000714796122898813	-0.000456387468240675	-5.28858700309086e-05	0.00040320573655875	0.000842510150149505	0.00121877590315548	0.00150887726178375
0.3	0.00565535811848293	0.00584544804210194	0.00345567811959023	0.001074397889461	-0.000334025252735273	-0.000915039649353005	-0.000900739115066515	-0.000490061205310933	0.000151212783717805	0.00089045781506295	0.00162820511100692	0.00229814215307136	0.00286711268201708
0.4	0.0074522272903483	0.00774689130556164	0.00465450917356289	0.00156015917246689	-0.000269345623476839	-0.00101513940152667	-0.000972378727713046	-0.000394054944347759	0.000509005829976013	0.00156814270038373	0.00265685999571951	0.00369082726854607	0.00462787929514477
0.5	0.00920497136173257	0.00962481486040089	0.00587680940125685	0.00210973478206555	-0.000116655304133341	-0.00101278242156172	-0.000929714960838474	-0.000168368685351241	0.00102049326874362	0.00243626039252103	0.00392847480428717	0.00539683124957948	0.00679117710116672
0.6	0.0109135903326357	0.0114792187066197	0.00712257880267211	0.00272312471825699	0.000124045705295255	-0.000907968709458089	-0.00077274781444273	0.000186997571678706	0.00168567510002073	0.00349481089147492	0.00544304953670999	0.00741615409617172	0.00935700610008301
0.7	0.0125780842030577	0.013310102844218	0.00839181737780867	0.00340032898104122	0.000452757404808939	-0.000700698265215804	-0.000501477288525858	0.000672043826742041	0.00250455132380728	0.00474379419724535	0.00720058419298792	0.00974879580832272	0.0123253662918936
0.8	0.0141984529729986	0.0151174672731958	0.00968452512666652	0.00414134757041821	0.000869479794407704	-0.000390971088834869	-0.000115903383087841	0.00128677007983878	0.00347712194010328	0.00618321030983236	0.00920107877312098	0.0123947563860325	0.0156962576765985
0.9	0.0157746966424583	0.0169013119935532	0.0110007020492457	0.00494618048638799	0.00137421287409157	2.1212819684742e-05	0.000383973901871333	0.0020311763309689	0.00460338694890874	0.00781305922923593	0.0114445332771092	0.0153540358293011	0.0194696802541978
1	0.0173068152114369	0.0186616370052901	0.0123403481455461	0.00581482772895055	0.00196695664386051	0.000535853460342994	0.00099815456635166	0.00290526258013243	0.00588334635022367	0.00963334095545601	0.0139309477049525	0.0186266341381284	0.0236456340246914
1.1	0.0187948086799344	0.0203984423084065	0.0137034634155679	0.00674728929810587	0.00264771110371455	0.00115295083313991	0.00172663861035309	0.00390902882732937	0.00731700014404805	0.0116440554884927	0.0166603220566509	0.0222125513125145	0.0282241189880793
1.2	0.0202386770479508	0.0221117279029025	0.0150900478593109	0.00774356519385397	0.00341647625365366	0.00187250493807548	0.00256942603387567	0.00504247507255966	0.00890434833038187	0.0138452028283459	0.0196326563322045	0.0261117873524594	0.0332051351443614
1.3	0.021638420315486	0.023801493788778	0.0165001014767752	0.00880365541619485	0.00427325209367785	0.00269451577514969	0.0035265168369194	0.00630560131582333	0.0106453909092251	0.0162367829750157	0.0228479505316132	0.030324342257963	0.0385886824935379
1.4	0.0229940384825401	0.025467739966033	0.0179336242679608	0.00992755996512851	0.00521803862378717	0.00361898334436257	0.00459791101948427	0.00769840755712046	0.0125401278805779	0.018818795928502	0.026306204654877	0.0348502160290254	0.0443747610356088
1.5	0.0243055315491131	0.0271104664346676	0.0193906162328678	0.0111152788406549	0.00625083584398155	0.00464590764571413	0.00578360858157033	0.00922089379645095	0.0145885592444401	0.021591241688805	0.0300074187019959	0.0396894086656467	0.0505633707705739
1.6	0.0255728995152049	0.0287296731946817	0.020871077371496	0.0123668120427742	0.00737164375426102	0.00577528867920431	0.00708360952317746	0.0108730600338148	0.0167906850008117	0.0245541202559244	0.03395159267297	0.0448419201678266	0.0571545116984333
1.7	0.0267961423808157	0.0303253602460754	0.0223750076838455	0.0136821595714862	0.0085804623546256	0.0070071264448332	0.00849791384430583	0.0126549062692122	0.0191465051496929	0.0277074316298605	0.0381387265677992	0.0503077505355654	0.0641481838191872
1.8	0.0279752601459453	0.0318975275888485	0.0239024071699163	0.0150613214267909	0.00987729164507522	0.00834142094260066	0.0100265215449552	0.0145664325026428	0.0216560196910834	0.031051175810613	0.0425688203864835	0.0560868997688629	0.0715443871328352
1.9	0.0291102528105937	0.0334461752230012	0.0254532758297084	0.0165042976086885	0.01126213162561	0.00977817217250685	0.0116694326251258	0.0166076387341069	0.0243192286249835	0.0345853527981822	0.0472418741290229	0.0621793678677192	0.0793431216393777
2	0.0302011203747611	0.0349713031485335	0.0270276136632218	0.0180110881171788	0.0127349822962298	0.0113173801345517	0.0134266470848176	0.0187785249636044	0.0271361319513929	0.0383099625925679	0.0521578877954176	0.0685851548321344	0.0875443873388144
2.1	0.0312478628384473	0.0364729113654452	0.0286254206704565	0.0195816929522619	0.0142958436569347	0.0129590448287352	0.0152981649240305	0.0210790911911353	0.0301067296703119	0.0422250051937701	0.0573168613856672	0.0753042606621082	0.0961481842311455
2.2	0.0322504802016523	0.0379509998737365	0.0302466968514125	0.0212161121139378	0.0159447157077247	0.0147031662550573	0.0172839861427645	0.0235093374166995	0.0332310217817403	0.0463304806017889	0.062718794899772	0.0823366853576408	0.105154512316371
2.3	0.0332089724643763	0.0394055686734074	0.0318914422060898	0.0229143456022064	0.0176815984485998	0.0165497444135181	0.0193841107410196	0.0260692636402972	0.0365090082856781	0.0506263888166242	0.068363688337732	0.0896824289187322	0.114563371594491
2.4	0.0341233396266191	0.0408366177644577	0.0335596567344884	0.0246763934170679	0.01950649187956	0.0184987793041176	0.0215985387187959	0.0287588698619283	0.0399406891821254	0.0551127298382762	0.0742515416995471	0.0973414913453824	0.124374762065505
2.5	0.0349935816883808	0.0422441471468876	0.0352513404366083	0.0265022555585221	0.0214193960006052	0.0205502709268557	0.0239272700760934	0.0315781560815927	0.0435260644710822	0.0597895036667447	0.0803823549852172	0.105313872637591	0.134588683729413
2.6	0.0358196986496614	0.0436281568206971	0.0369664933124495	0.0283919320265691	0.0234203108117356	0.0227042192817324	0.026370304812912	0.0345271222992906	0.0472651341525483	0.0646567103020296	0.0867561281947425	0.113599572795359	0.145205136586215
2.7	0.0366016905104608	0.044988646785886	0.0387051153620119	0.0303454228212088	0.025509236312951	0.0249606243687479	0.0289276429292518	0.0376057685150219	0.0511578982265242	0.0697143497441314	0.0933728613281231	0.122198591818686	0.156224120635912
2.8	0.0373395572707791	0.0463256170424545	0.0404672065852957	0.0323627279424414	0.0276861725042515	0.0273194861879019	0.0315992844251126	0.0408140947287865	0.0552043566930093	0.0749624219930495	0.100232554385359	0.131110929707571	0.167645635878504
2.9	0.0380332989306163	0.0476390675904026	0.0422527669823008	0.0344438473902667	0.0299511193856371	0.0297808047391947	0.0343852293004946	0.0441521009405846	0.0594045095520038	0.0804009270487842	0.107335207366449	0.140336586462015	0.179469682313989
3	0.0386829154899724	0.0489289984297301	0.0440617965530272	0.0365887811646848	0.0323040769571079	0.0323445800226261	0.0372854775553978	0.047619787150416	0.0637583568035079	0.0860298649113354	0.114680820271395	0.149875562082018	0.191696259942369
3.1	0.0392884069488473	0.0501954095604372	0.0458942952974748	0.0387975292656957	0.0347450452186636	0.0350108120381961	0.0403000291898221	0.0512171533582807	0.0682658984475213	0.0918492355807033	0.122269393100196	0.159727856567579	0.204325368763643
3.2	0.0398497733072411	0.0514383009825238	0.0477502632156438	0.0410700916932993	0.0372740241703045	0.0377795007859048	0.0434288842037676	0.054944199564179	0.0729271344840443	0.0978590390568876	0.130100925852852	0.1698934699187	0.217357008777812
3.3	0.0403670145651538	0.05265767269599	0.049629700307534	0.0434064684474958	0.0398910138120304	0.0406506462657522	0.0466720425972342	0.0588009257681106	0.0777420649130767	0.104059275339889	0.138175418529363	0.180372402135379	0.230791179984875
3.4	0.0408401307225853	0.0538535247008357	0.0515326065731456	0.045806659528285	0.0425960141438415	0.0436242484777382	0.0500295043702219	0.0627873319700756	0.0827106897346186	0.110449944429706	0.14649287112973	0.191164653217617	0.244627882384832
3.5	0.0412691217795357	0.0550258569970609	0.0534589820124784	0.0482706649356669	0.0453890251657376	0.0467003074218628	0.0535012695227308	0.066903418170074	0.0878330089486699	0.11703104632634	0.155053283653951	0.202270223165414	0.258867115977683
3.6	0.041653987736005	0.0561746695846657	0.0554088266255326	0.0507984846696417	0.0482700468777189	0.0498788230981262	0.0570873380547608	0.0711491843681058	0.0931090225552306	0.123802581029791	0.163856656102028	0.213689111978769	0.273508880763429
3.7	0.0419947285919932	0.05729996246365	0.057382140412308	0.0533901187302092	0.0512390792797852	0.0531597955065282	0.060787709966312	0.0755246305641711	0.0985387305543009	0.130764548540058	0.172902988473959	0.225421319657684	0.288553176742069
