# Supplementary material for: Maternal preconceptional and prenatal exposure to El Niño Southern Oscillation levels and child mortality: a multi-country study
Source: Nat Commun. 2024 Jul 17;15:6034. doi: 10.1038/s41467-024-50467-x (PMC11254917; doi:10.1038/s41467-024-50467-x)
Supplement: Supplementary file 4 — Source data [file 41467_2024_50467_MOESM4_ESM.zip › Source Data/Supplemental Figure S14-15/S14/MEI 0_cumest.csv]

	lag0	lag1	lag2	lag3	lag4	lag5	lag6	lag7	lag8	lag9	lag10	lag11	lag12
-2.4	-0.0360796230345051	-0.0758441075718382	-0.107417218206601	-0.122326614844489	-0.121867876572088	-0.113739509134762	-0.105362168386632	-0.103096416488373	-0.112242721907216	-0.137041459416945	-0.180672910097896	-0.245257261336962	-0.331854606827589
-2.3	-0.03224297106554	-0.0673706549271678	-0.0950039934645664	-0.107785393992496	-0.106959786912972	-0.0994071162735294	-0.0917509243002071	-0.0896685329010394	-0.0978910436660549	-0.120203337867276	-0.159444076458721	-0.217505700076399	-0.295334429038318
-2.2	-0.0286122268014188	-0.059365720389805	-0.0832905498889651	-0.0940769675042565	-0.0929189909089812	-0.0859217697225675	-0.0789546292233934	-0.0770484196500689	-0.0843955162014356	-0.104349819036567	-0.139426753274767	-0.191303268995573	-0.260817841238754
-2.1	-0.0251873902421414	-0.0518293039597498	-0.072276887479797	-0.0812013353797721	-0.0797454885601155	-0.0732834694818761	-0.0669732831561905	-0.0652360767354617	-0.0717561395133583	-0.0894809029248159	-0.120620940546036	-0.166649968094485	-0.228304843428898
-2	-0.021968461387708	-0.0447614056370021	-0.0619630062370618	-0.0691584976190422	-0.0674392798663747	-0.061492215551455	-0.0558068860985983	-0.0542315041572174	-0.059972913601823	-0.0755965895320237	-0.103026638272526	-0.143545797373134	-0.19779543560875
-1.9	-0.0189554402381184	-0.038162025421562	-0.0523489061607598	-0.057948454222067	-0.056000364827759	-0.0505480079313045	-0.0454554380506169	-0.0440347019153364	-0.0490458384668298	-0.0626968788581904	-0.0866438464542384	-0.12199075683152	-0.16928961777831
-1.8	-0.0161483267933728	-0.0320311633134295	-0.0434345872508908	-0.0475712051888465	-0.0454287434442685	-0.0404508466214244	-0.0359189390122462	-0.0346456700098186	-0.0389749141083785	-0.0507817709033158	-0.0714725650911726	-0.101984846469644	-0.142787389937577
-1.7	-0.013547121053471	-0.0263688193126045	-0.0352200495074549	-0.0380267505193806	-0.035724415715903	-0.0312007316218147	-0.0271973889834863	-0.0260644084406638	-0.0297601405264692	-0.0398512656673998	-0.0575127941833288	-0.0835280662875048	-0.118288752086552
-1.6	-0.011151823018413	-0.0211749934190871	-0.0277052929304521	-0.0293150902136693	-0.0268873816426626	-0.0227976629324755	-0.0192907879643371	-0.0182909172078723	-0.021401517721102	-0.0299053631504427	-0.0447645337307069	-0.0666204162851029	-0.0957937042252349
-1.5	-0.00896243268819902	-0.0164496856328773	-0.0208903175198824	-0.0214362242717127	-0.0189176412245474	-0.0152416405534068	-0.0121991359547987	-0.011325196311444	-0.0138990456922767	-0.0209440633524442	-0.0332277837333069	-0.0512618964624383	-0.0753022463536254
-1.4	-0.00697895006282887	-0.0121928959539751	-0.0147751232757458	-0.0143901526935108	-0.0118151944615572	-0.00853266448460849	-0.00592243295487101	-0.0051672457513788	-0.00725272443999353	-0.0129673662734046	-0.0229025441911288	-0.0374525068195111	-0.0568143784717237
-1.3	-0.0052013751423026	-0.00840462438238042	-0.00935971019804221	-0.00817687547906348	-0.00558004135369213	-0.00267073472608064	-0.000460678964554081	0.000182934472323236	-0.00146255396425231	-0.00597527191332356	-0.0137888151041727	-0.0251922473563212	-0.0403301005795297
-1.2	-0.00362970792662022	-0.00508487091809332	-0.00464407828677176	-0.00279639262837083	-0.000212181900952141	0.00234414872217675	0.0041861260161521	0.00472534435966209	0.00347146573494693	3.22197277987068e-05	-0.00588659647243849	-0.0144811180728685	-0.0258494126770434
-1.1	-0.00226394841578173	-0.00223363556111382	-0.000628227541934393	0.00175129585856716	0.00428838389666269	0.00651198586016364	0.00801798198724748	0.00845998391063775	0.00754933465760408	0.00505510864996217	0.000804111704073773	-0.00531911896915325	-0.013372314764265
-1	-0.00110409660978711	0.000149081688558105	0.00268784203646988	0.0054661899817505	0.00792165603915246	0.00983277668788012	0.0110348889487321	0.0113868531252503	0.0107710528037192	0.00909339485316691	0.00628330942536411	0.00229374995482475	-0.00289880684119421
-0.9	-0.000150152508636378	0.00206328083092248	0.00530413044844111	0.0083482897411792	0.0106876345265171	0.0123065212053262	0.0132368469006061	0.0135059520034996	0.0131366201732924	0.012147078337413	0.0105509966914326	0.0083574886990655	0.00557111109216883
-0.8	0.000597883887670479	0.00350896186597928	0.00722063769397923	0.0103975951368533	0.0125863193587567	0.0139332194125017	0.0146238558428693	0.0148172805453858	0.0146460367663236	0.0142161591027003	0.0136071735022791	0.0128720972635689	0.0120374390358242
-0.7	0.00114001257913345	0.0044861247937285	0.0084373637730843	0.0116141061687727	0.0136177105358712	0.0147128713094069	0.0151959157755217	0.0153208387509089	0.0152993025828128	0.0153006371490289	0.0154518398579037	0.0158375756483351	0.0165001769897718
-0.6	0.00147623356575253	0.00499476961417014	0.00895430868575623	0.0119978228369375	0.0137818080578606	0.0146454768960415	0.0149530266985633	0.0150166266200687	0.0150964176227599	0.0154005124763987	0.0160849957583064	0.0172539238533638	0.0189593249540116
-0.5	0.00160654684752774	0.00503489632730422	0.00877147243199512	0.0115487451413476	0.0130786119247249	0.0137310361724057	0.0138951886119943	0.0139046441528654	0.0140373818861651	0.0145157850848098	0.0155066412034871	0.0171211418786553	0.0194148829285437
-0.4	0.00153095242445906	0.00460650493313072	0.00788885501180092	0.010266873082003	0.0115081221364641	0.0119695491384995	0.0120224015158144	0.011984891349299	0.0121221953730282	0.0126464549742621	0.0137167761934459	0.0154392297242095	0.017866850913368
-0.3	0.00124945029654649	0.00370959543164964	0.00630645642517361	0.00815220665890383	0.00907033869307816	0.0093610157943228	0.00933466541002384	0.00925736820936931	0.00935085808334927	0.00979252214475576	0.0107154007281828	0.0122081873900264	0.0143152289084846
-0.2	0.000776169996217618	0.00237465965528297	0.00406918185688724	0.00525899357730023	0.00582390236888406	0.00596577974407135	0.00589353821628892	0.00578624565418832	0.00579312528164584	0.00603355567776253	0.00659707077686415	0.00754335986850123	0.00890226759744903
-0.0999999999999996	0.000334044089448904	0.0010827908375118	0.0018855351529559	0.00244314185762815	0.00269403403416385	0.00273592872260645	0.00267026689579693	0.00258399795902759	0.00254957975004197	0.00262497853903492	0.00285366902865259	0.0032646343539924	0.00387236608260307
0	0	0	0	0	0	0	0	0	0	0	0	0	0
0.100000000000001	-0.0002259622721291	-0.000873712857252449	-0.0015874236019805	-0.00207043199558426	-0.00225819973360752	-0.00224200642374802	-0.00211726247110191	-0.00196574822289446	-0.00185561396848008	-0.00184137993934226	-0.00196393630909366	-0.00225054319347603	-0.00271483065036024
0.200000000000001	-0.000343842726938403	-0.00153834773424556	-0.00287673565298561	-0.00376815412912462	-0.00408056516665871	-0.00399009054863761	-0.00368152051750879	-0.00331324670965581	-0.00301726215539827	-0.00289916127899189	-0.00303813989862841	-0.00348699522643571	-0.00427212586847769
0.3	-0.000353641364427893	-0.00199390463097929	-0.00386793615301529	-0.00509316640062104	-0.00546709629915351	-0.00524425237466873	-0.00469277413922061	-0.004042495460284	-0.00348494456075455	-0.00317334401894881	-0.00322261076860418	-0.00370935609887894	-0.00467188565435221
0.4	-0.000255358184597573	-0.00224038354745366	-0.00456102510206955	-0.00604546881007356	-0.00641779313109198	-0.0060044919018414	-0.0051510233362374	-0.00415349447477906	-0.00325866118454893	-0.00266392815921307	-0.00251734891902101	-0.00291762581080578	-0.00391411000798388
0.5	-4.89931874474569e-05	-0.00227778448366869	-0.0049560025001484	-0.00662506135748218	-0.00693265566247411	-0.00627080913015564	-0.00505626810855916	-0.003646243753141	-0.00233841202678142	-0.00137091369978467	-0.000922354349878906	-0.00111180436221624	-0.00199879892937272
0.600000000000001	0.000265453627022467	-0.00210610743962436	-0.00505286834725185	-0.00683194404284688	-0.00701168389329988	-0.00604320405961144	-0.00440850845618585	-0.00252074329536978	-0.00072419708745202	0.000705699359336403	0.00156237293882214	0.00170810824688968	0.00107404758148127
0.700000000000001	0.000687982258812208	-0.00172535241532066	-0.00485162264337984	-0.00666611686616764	-0.00665487782356929	-0.00532167669020876	-0.00320774437911752	-0.00077699310146542	0.00158398363343934	0.00356591101815017	0.0049368329470822	0.00554211201651208	0.00530442952457824
0.800000000000001	0.00121859270792174	-0.00113551941075761	-0.00435226538853247	-0.00612757982744454	-0.00586223745328238	-0.00410622702194767	-0.00145397587735415	0.00158500682857205	0.00458613013589253	0.00720972127665657	0.00920102567490111	0.0103902069466508	0.010692346899918
0.900000000000001	0.00185728497435109	-0.000336608425935199	-0.00355479658270966	-0.00521633292667748	-0.0046337627824391	-0.0023968550548281	0.00085279704910428	0.00456525649474267	0.00828224241990767	0.0116371301348557	0.014354951122279	0.016252393037306	0.0172377997075006
1	0.00260405905810024	0.000671380539146567	-0.00245921622591144	-0.00393237616386653	-0.00296945381103947	-0.000193560788850099	0.00371257440025775	0.00816375589704645	0.0126723204854847	0.0168481375927474	0.0203986092892159	0.0231286702884775	0.024940787947326
1.1	0.0034589149591692	0.00188844748448769	-0.00106552431813781	-0.00227570953901166	-0.000869310539083514	0.00250365577598634	0.00712535617610622	0.0123805050354833	0.0177563643326236	0.0228427436503319	0.0273320001757117	0.0310190387001654	0.0338013116193943
1.2	0.00442185267755795	0.00331459241008815	0.000626279140611231	-0.000246333052112907	0.00166666703342879	0.00569479463968121	0.0110911423766497	0.0172155039100533	0.0235343739613244	0.0296209483076089	0.0351551237817663	0.0399234982723697	0.0438193707237054
1.3	0.00549287221326651	0.00494981531594799	0.00261619415033568	0.00215575329682977	0.00463847890649745	0.00937985580223451	0.0156099330018883	0.0226687525207564	0.0300063493715871	0.0371827515645786	0.04386798010738	0.0498420490050904	0.0549949652602594
1.4	0.0066719735662949	0.0067941162020672	0.00490422071103558	0.00493054950781638	0.00804612508012249	0.0135588392636463	0.0206817280518219	0.0287402508675928	0.0371722905634117	0.0455281534212411	0.0534705691525527	0.0607746908983276	0.0673280952290564
1.5	0.00795915673664309	0.00884749506844576	0.00749035882271087	0.00807805558084689	0.0118896055543039	0.0182317450239165	0.0263065275264506	0.0354299989505622	0.0450321975367982	0.0546571538775962	0.0639628909172842	0.0727214239520811	0.0808187606300961
1.6	0.00935442172431106	0.0111099519150836	0.0103746084853615	0.0115982715159213	0.0161689203290416	0.0233985730830452	0.0324843314257743	0.0427379967696647	0.0535860702917466	0.064569752933644	0.0753449454015748	0.085682248166351	0.0954669614633787
1.7	0.0108577685292988	0.0135814867419809	0.0135569696989876	0.0154911973130396	0.0208840694043356	0.0290593234410323	0.039215139749793	0.0506642443249004	0.0628339088282569	0.0752659505893844	0.0876167326054241	0.0996571635411372	0.111272697728904
1.8	0.0124691971516064	0.0162620995491375	0.0170374424635892	0.0197568329722019	0.026035052780186	0.0352139960978779	0.0464989524985068	0.0592087416162693	0.0727757131463291	0.0867457468448175	0.100778252528833	0.11464617007644	0.128235969426672
1.9	0.0141887075912338	0.0191517903365535	0.0208160267791661	0.024395178493408	0.0316218704565928	0.0418625910535819	0.0543357696719155	0.0683714886437712	0.0834114832459632	0.0990091416999432	0.1148295051718	0.130649267772259	0.146356776556684
2	0.016016299848181	0.0222505591042288	0.0248927226457185	0.0294062338766581	0.0376445224335559	0.0490051083081444	0.0627255912700194	0.0781524854074063	0.0947412191271593	0.112056135154762	0.129770490534326	0.147666456628595	0.165635119118938
2.1	0.017951973922448	0.0255584058521635	0.0292675300632462	0.034789999121952	0.0441030087110753	0.0566415478615652	0.0716684172928183	0.0885517319071745	0.106764920789917	0.125886727209273	0.145601208616411	0.165697736645446	0.186070997113434
2.2	0.0199957298140349	0.0290753305803576	0.0339404490317494	0.0405464742292899	0.0509973292891511	0.0647719097138446	0.0811642477403123	0.0995692281430759	0.119482588234237	0.140500917863477	0.162321659418056	0.184743107822815	0.207664410540174
2.3	0.0221475675229415	0.032801333288811	0.038911479551228	0.0466756591986717	0.0583274841677833	0.0733961938649824	0.0912130826125012	0.11120497411511	0.132894221460119	0.155898707117373	0.179931842939259	0.204802570160699	0.230415359399157
2.4	0.0244074870491679	0.0367364139775237	0.044180621621682	0.0531775540300974	0.0660934733469717	0.0825144003149786	0.101814921909385	0.123458969823278	0.146999820467562	0.172080094970962	0.198431759180021	0.2258761236591	0.254323843690382
2.5	0.0267754883927142	0.0408805726464959	0.0497478752431114	0.060052158723567	0.0742952968267166	0.0921265290638333	0.112969765630964	0.136331215267579	0.161799385256568	0.189045081424244	0.217821408140342	0.247963768318018	0.27938986341385
