# Supplementary material for: Maternal preconceptional and prenatal exposure to El Niño Southern Oscillation levels and child mortality: a multi-country study
Source: Nat Commun. 2024 Jul 17;15:6034. doi: 10.1038/s41467-024-50467-x (PMC11254917; doi:10.1038/s41467-024-50467-x)
Supplement: Supplementary file 4 — Source data [file 41467_2024_50467_MOESM4_ESM.zip › Source Data/Supplemental Figure S14-15/S14/abNino1_2 0_59_cumest.csv]

	lag0	lag1	lag2	lag3	lag4	lag5	lag6	lag7	lag8	lag9	lag10	lag11	lag12
-1.9	-0.00296010163665073	-0.0241335394222885	-0.0514779546853287	-0.0749865038202307	-0.0925550473880282	-0.107380717811784	-0.122790800812585	-0.141637255579933	-0.166296714771747	-0.198670484514362	-0.240184544402529	-0.291789547499416	-0.353960820336606
-1.8	-0.00221399896358249	-0.0193342468388216	-0.0414657623454323	-0.0604095838480162	-0.0744934416211292	-0.0864207705510169	-0.0989951215825219	-0.114619538382652	-0.135296557340581	-0.162628207567647	-0.197816010897354	-0.241660981885372	-0.294563627809534
-1.7	-0.00153834274276032	-0.0149382206358764	-0.0322824660951204	-0.0470365566764487	-0.0579243330246943	-0.0671922811527324	-0.0771595374816789	-0.0898139332296332	-0.106811994411678	-0.129478941839879	-0.158808691123286	-0.195463852667933	-0.239775731676836
-1.6	-0.000933132974184217	-0.0109454608134529	-0.023928065934393	-0.0348674223055282	-0.0428477215987234	-0.0496952496169307	-0.0572840485100561	-0.067220440120876	-0.0808430259850374	-0.0992226873310579	-0.123162585080326	-0.1531981598471	-0.18959713193851
-1.5	-0.000398369657854189	-0.00735596737155108	-0.0164025618632501	-0.0239021807352546	-0.0292636073432166	-0.0339296759436119	-0.0393686546676534	-0.0468390590563805	-0.0573896520606596	-0.0718594440411837	-0.0908776927684727	-0.114863903422873	-0.144027828594558
-1.4	6.59472062297649e-05	-0.00416974031017096	-0.00970595388169168	-0.014140831965628	-0.0171719902581739	-0.0198955601327759	-0.0234133559544708	-0.0286697900361469	-0.0364518726385447	-0.0473892119702565	-0.0619540141877266	-0.0804610833952511	-0.103067821644978
-1.3	0.000459817618067646	-0.00138677962931255	-0.00383824198971772	-0.00558337599664832	-0.00657287034359522	-0.00759290218442279	-0.00941815237050826	-0.012712633060175	-0.0180296877186924	-0.025811991118276	-0.0363915493380876	-0.0499896997642349	-0.0667171110897718
-1.2	0.000783241577659455	0.000992914671024159	0.00120057381267174	0.00177018717168433	0.00253375240051932	0.00297829790144748	0.00261695608423408	0.00103241187153508	-0.0021230973011029	-0.00712778148524257	-0.0141902982195559	-0.0234497525298244	-0.0349756969289385
-1.1	0.00103621908500519	0.00296934259083917	0.00541049352547673	0.00791985753937002	0.0101478779741698	0.0118180401248349	0.0126919694097563	0.0125653447589834	0.0112678986142239	0.00866341692884405	0.0046497391678686	-0.00084124169201936	-0.00784357916247828
-1	0.00121875014010485	0.00454250413013247	0.00879151714869724	0.0128656351064087	0.0162695063773562	0.0189263244857395	0.0208068876060584	0.0218861656021699	0.0221433000272879	0.0215616041239838	0.020128562824186	0.0178358327491801	0.0146792422096089
-0.9	0.00133083474295845	0.00571239928890409	0.0113436446823333	0.0166075198728005	0.0208986376100785	0.0243031509841613	0.0269617106731405	0.0289948744010947	0.0305031069380893	0.0315667801001767	0.0322461727493962	0.032581470793774	0.0325927671873231
-0.8	0.00137247289356596	0.00647902806715399	0.0130668761263848	0.0191455118385453	0.0240352716723367	0.0279485196201002	0.0311564386110024	0.0338914711557576	0.0363473193466278	0.0386789448574227	0.0410025689434992	0.0433956724417622	0.0458969957706642
-0.7	0.00134366459192741	0.00684239046488219	0.0139612114808519	0.0204796110036431	0.0256794085641309	0.0298624303935563	0.0333910714196441	0.0365759558661588	0.0396759372529037	0.0428980983957218	0.046397751406495	0.0502784376931449	0.0545919279596322
-0.6	0.00124440983804278	0.00680248648208869	0.0140266507457345	0.0206098173680939	0.0258310482854609	0.0300448833045295	0.0336656090990658	0.0370483285322981	0.0404889606569168	0.0442242407150739	0.0484317201383836	0.0532297665479219	0.058677563754227
-0.5	0.00107470863191208	0.00635931611877349	0.0132631939210326	0.0195361309318978	0.0244901908363269	0.0284958783530199	0.0319800516492673	0.0353085891541758	0.0387863895586672	0.0426573718154792	0.0471044751391651	0.0522496590060935	0.058153903154449
-0.4	0.000834560973535313	0.0055128793749366	0.0116708410067462	0.0172585516950547	0.0216568362167289	0.0252154155390274	0.0283343990702488	0.0313567377317916	0.0345682239581549	0.0381974916969377	0.0424160164088394	0.0473381150676595	0.0530209461602979
-0.3	0.000523966862912468	0.00426317625057799	0.00924959200287533	0.0137770796575646	0.0173309844266667	0.0202034948625521	0.02272865136201	0.0251927742651456	0.0278344638553798	0.0308446003594492	0.0343663439474064	0.0384951347326198	0.0432786927717736
-0.2	0.000144809504454579	0.00261452767319404	0.00600622134891033	0.00910053724210298	0.0115230698158448	0.0134719553435973	0.0151760719151028	0.0168316007501407	0.018602026198527	0.0206181357401144	0.0229780199847926	0.025747072672488	0.0289579906731638
-0.0999999999999999	-8.06927096975257e-05	0.00107680371061862	0.00274011388187903	0.00426997159694549	0.00546434715446076	0.00641780305025396	0.00724174272777009	0.00803165485281915	0.00886711331357613	0.00981177722058105	0.0109133909067389	0.0122037839273197	0.0136988710599584
0	0	0	0	0	0	0	0	0	0	0	0	0	0
0.1	0.000386887633547151	-0.000615883458661852	-0.00221412029672682	-0.0037093775487336	-0.00486997164753761	-0.00578145380716475	-0.0065491562682076	-0.00726336380831691	-0.00799931374220166	-0.00881719592162902	-0.00976215273542439	-0.0108642791094713	-0.0121386225067117
0.2	0.00107997019094393	-0.000770846665366935	-0.00390224700830142	-0.00685816104925529	-0.00914556778815205	-0.0109265583712403	-0.0124057260768527	-0.0137584365721316	-0.0151308279130288	-0.016639810544306	-0.0183730672995343	-0.0203890534010944	-0.0227169964601767
0.3	0.00207924767219033	-0.000464889620115239	-0.00506438013472378	-0.00944635050156504	-0.0128267884218433	-0.0154353136922266	-0.0175697094259352	-0.0194852182914439	-0.0213945425124814	-0.0234678438680309	-0.0258327436923295	-0.0285743228748689	-0.0317351218603949
0.4	0.00338472007728637	0.000301987677093252	-0.00570051967599388	-0.0114739459056628	-0.0159136335486113	-0.0193077197701235	-0.0220411063154551	-0.0244437089662538	-0.0267904575405594	-0.0293012958928035	-0.03214118191381	-0.0354200875307949	-0.039192998707366
0.5	0.00499638740623202	0.00152978522625851	-0.00581066563211175	-0.0129409472615487	-0.0184061031684561	-0.0225437766049312	-0.0258199167454125	-0.0286339085965615	-0.0313185729972628	-0.034140166618624	-0.037298381963976	-0.0409263473688724	-0.0450906270010904
0.6	0.00691424965902731	0.00321850302738054	-0.00539481800307741	-0.0138473545692226	-0.0203041972813777	-0.0251434841966497	-0.0289061407158074	-0.0320558171823669	-0.0349788888825917	-0.0379844560454925	-0.0413043438428274	-0.0450931023891017	-0.0494280067415681
0.7	0.00913830683567222	0.00536814108045936	-0.00445297678889083	-0.0141931678286846	-0.0216079158873761	-0.0271068425452789	-0.0312997782266397	-0.03470943472367	-0.037771405196546	-0.0408341641734088	-0.0441590675503641	-0.0479203525914824	-0.0522051379287989
0.8	0.0116685589361668	0.00797869938549495	-0.002985141989552	-0.0139783870399347	-0.0223172589864514	-0.0284338516508189	-0.0330008292779094	-0.0365947612204707	-0.0396961219391258	-0.042689291002373	-0.0458625530865862	-0.0494080979760147	-0.0534220205627829
0.9	0.0145050059605109	0.0110501779424873	-0.000991313605060952	-0.0132030122029729	-0.0224322265786034	-0.0291245115132696	-0.0340092938696167	-0.0377117966727692	-0.0407530391103311	-0.0435498365323852	-0.0464148004514938	-0.0495563385426986	-0.0530786546435201
1	0.0176476479087047	0.0145825767514365	0.00152850836458234	-0.0118670433177991	-0.0219528186638322	-0.029178822132631	-0.0343251720017613	-0.0380605410805654	-0.0409421567101617	-0.0434158007634451	-0.0458158096450868	-0.048365074291534	-0.0511750401710105
1.1	0.0210964847807481	0.0185758958123424	0.00457432391937785	-0.00997048038441341	-0.0208790352421379	-0.0285967835089032	-0.0339484636743434	-0.0376409944438592	-0.0402634747386178	-0.042287183695553	-0.0440655806673651	-0.045834305222521	-0.0477111771452542
1.2	0.0248515165766412	0.0230301351252051	0.00814613305932561	-0.00751332340281576	-0.0192108763135203	-0.0273783956420861	-0.032879168887363	-0.0364531567626508	-0.0387169931956994	-0.0401639853287088	-0.0411641135183288	-0.0419640313356596	-0.0426870655662509
1.3	0.0289127432963839	0.0279452946900246	0.0122439357844256	-0.00449557237300618	-0.0169483418779796	-0.0255236585321798	-0.03111728764082	-0.03449702803694	-0.0363027120814064	-0.0370462056629125	-0.037111408197978	-0.0367542526309498	-0.0361027054340009
1.4	0.0332801649399762	0.0333213745068008	0.0168677320946778	-0.000917227294984684	-0.0140914319355156	-0.0230325721791842	-0.0286628199347144	-0.031772608266727	-0.0330206313957389	-0.032933844698164	-0.0319074647063125	-0.0302049691083915	-0.0279580967485041
1.5	0.0379537815074181	0.0391583745755339	0.0220175219900823	0.00322171183124874	-0.0106401464861285	-0.0199051365830994	-0.0255157657690464	-0.0282798974520116	-0.0288707511386968	-0.0278269024344634	-0.0255522830433325	-0.0223161807679847	-0.0182532395097604
1.6	0.0429335929987096	0.0454562948962237	0.027693305470639	0.00792124500569411	-0.00659448552981814	-0.0161413517439252	-0.0216761251438157	-0.0240188955927939	-0.0238530713102801	-0.0217253788718107	-0.0180458632090378	-0.0130878876097294	-0.0069881337177699
1.7	0.0482195994138508	0.0522151354688703	0.0338950825363479	0.0131813722283514	-0.0019544490665846	-0.0117412176616619	-0.0171438980590225	-0.0189896026890739	-0.0179675919104889	-0.0146292740102059	-0.00938820520342845	-0.00252008963362583	0.00583722062746752
1.8	0.0538118007528416	0.0594348962934736	0.040622853187209	0.0190020934992206	0.00327996290357213	-0.0067047343363093	-0.0119190845146668	-0.0131920187408517	-0.0112143129393232	-0.00653858784964901	0.000420690973495394	0.00938721316032619	0.0202228235259514
1.9	0.0597101970156821	0.0671155773700338	0.0478766174232225	0.0253834088183018	0.0091087503806521	-0.00103190176786745	-0.00600168451074849	-0.00662614374812703	-0.00359323439678284	0.00254667960986006	0.0113808253217338	0.0226340207721267	0.0361686749776823
2	0.0659147882023721	0.0752571786985507	0.055656375244388	0.0323253181855949	0.0155319133646552	0.00527728004366372	0.000608301952732278	0.000708022289099845	0.00489564371713194	0.0126265283683212	0.0234921978412869	0.0372203332017754	0.05367477498266
2.1	0.0724255743129118	0.0838597002790244	0.063962126650706	0.0398278216010999	0.0225494518555816	0.0122228110982841	0.00791087487577571	0.00881047937082902	0.0142523214024214	0.0237009584257345	0.0367548085321547	0.053146150449273	0.0727411235408847
2.2	0.0792425553473011	0.0929231421114549	0.072793871642176	0.0478909190648168	0.030161365853431	0.0198046913959937	0.0159060342583816	0.0176812274970606	0.0244767986590853	0.0357699697820998	0.051168657394337	0.0704114725146187	0.093367720652356
2.3	0.08636573130554	0.102447504195842	0.0821516102187983	0.0565146105767456	0.0383676553582037	0.0280229209367925	0.0245937801005501	0.0273202666677943	0.0355690754871238	0.0488335624374173	0.0667337444278338	0.0890162993978127	0.115554566317074
2.4	0.0937951021876287	0.112432786532186	0.0920353423805729	0.0656988961368865	0.0471683203698997	0.0368774997206808	0.0339741124022811	0.0377275968830305	0.0475291518865369	0.062891736391687	0.0834500696326454	0.108960631098856	0.139301660535039
2.5	0.101530667993567	0.122878989120487	0.1024450681275	0.0754437757452392	0.0565633608885188	0.0463684277476582	0.0440470311635747	0.0489032181427689	0.0603570278573245	0.0779444916449086	0.101317633008771	0.130244467617747	0.164609003306251
2.6	0.109572428723355	0.133786111960745	0.113380787459579	0.085749249401804	0.0665527769140611	0.0564957050177249	0.0548125363844309	0.0608471304470097	0.0740527033994868	0.0939918281970826	0.120336434556212	0.152867808954486	0.19147659463071
2.7	0.117920384376992	0.145154155052959	0.12484250037681	0.0966153171065805	0.0771365684465266	0.0672593315308807	0.0662706280648495	0.0735593337957527	0.0886161785130235	0.111033746048209	0.140506474274968	0.176830655109074	0.219904434508415
2.8	0.126574534954479	0.15698311839713	0.136830206879194	0.108041978859569	0.0883147354859153	0.0786593072871259	0.0784213062048308	0.087039828188998	0.104047453197935	0.129070245198287	0.161827752165038	0.202133006081511	0.249892522939367
2.9	0.135534880455816	0.169273001993258	0.149343906966729	0.120029234660769	0.100087278032227	0.0906956322864603	0.0912645708043744	0.101288613626746	0.120346527454221	0.148101325647317	0.184300268226422	0.228774861871795	0.281440859923566
3	0.144801420881002	0.182023805841343	0.162383600639417	0.132577084510182	0.112454196085462	0.103368306528884	0.104800421863481	0.116305690108995	0.137513401281881	0.168126987395299	0.207924022459121	0.256756222479928	0.314549445461011
3.1	0.154374156230038	0.195235529941384	0.175949287897257	0.145685528407806	0.125415489645621	0.116677330014397	0.11902885938215	0.132091057635748	0.155548074680916	0.189147230442233	0.232699014863135	0.28607708790591	0.349218279551705
3.2	0.164253086502924	0.208908174293382	0.19004096874025	0.159354566353642	0.138971158712702	0.130622702742999	0.133949883360381	0.148644716207002	0.174450547651325	0.21116205478812	0.258625245438463	0.31673745814974	0.385447362195644
3.3	0.174438211699659	0.223041738897337	0.204658643168394	0.173584198347691	0.153121203286707	0.145204424714691	0.149563493798175	0.165966665822759	0.19422082019311	0.234171460432959	0.285702714185106	0.348737333211419	0.42323669339283
3.4	0.184929531820244	0.237636223753249	0.219802311181691	0.188374424389951	0.167865623367635	0.160422495929471	0.165869690695532	0.184056906483019	0.214858892306268	0.258175447376749	0.313931421103064	0.382076713090946	0.462586273143263
3.5	0.195727046864678	0.252691628861118	0.23547197278014	0.203725244480423	0.183204418955486	0.176276916387341	0.182868474052451	0.20291543818778	0.236364763990801	0.283174015619492	0.343311366192336	0.416755597788321	0.503496101446943
3.6	0.206830756832962	0.268207954220943	0.251667627963742	0.219636658619107	0.19913759005026	0.192767686088301	0.200559843868932	0.222542260937044	0.258738435246709	0.309167165161187	0.373842549452923	0.452773987303545	0.54596617830387
3.7	0.218240661725096	0.284185199832725	0.268389276732495	0.236108666806003	0.215665136651957	0.209894805032349	0.218943800144976	0.24293737473081	0.281979906073991	0.336154896001834	0.405524970884824	0.490131881636617	0.589996503714043
3.8	0.229956761541079	0.300623365696464	0.285636919086401	0.253141269041111	0.232787058760578	0.227658273219487	0.238020342880583	0.264100779569078	0.306089176472648	0.364137208141434	0.43835863048804	0.528829280787539	0.635587077677464
3.9	0.241979056280912	0.31752245181216	0.303410555025459	0.27073446532443	0.250503356376122	0.246058090649714	0.257789472075752	0.286032475451849	0.33106624644268	0.393114101579985	0.472343528262571	0.568866184756307	0.68273790019413
4	0.254307545944595	0.334882458179812	0.32171018454967	0.288888255655962	0.268814029498589	0.26509425732303	0.278251187730484	0.308732462379122	0.356911115984085	0.423085576317488	0.507479664208416	0.610242593542925	0.731448971264044
4.1	0.266942230532127	0.352703384799422	0.340535807659032	0.307602640035706	0.287719078127979	0.284766773239436	0.299405489844779	0.332200740350897	0.383623785096866	0.454051632353944	0.543767038325576	0.652958507147391	0.781720290887205
4.2	0.279883110043509	0.370985231670988	0.359887424353547	0.326877618463661	0.307218502264293	0.30507563839893	0.321252378418635	0.356437309367175	0.411204253781021	0.486012269689352	0.58120565061405	0.697013925569706	0.833551859063613
4.3	0.293130184478741	0.389727998794511	0.379765034633214	0.346713190939829	0.327312301907529	0.326020852801515	0.343791853452055	0.381442169427955	0.439652522036551	0.518967488323712	0.619795501073839	0.742408848809869	0.886943675793267
4.4	0.306683453837822	0.40893168616999	0.400168638498033	0.367109357464208	0.348000477057689	0.347602416447188	0.367023914945037	0.407215320533237	0.468968589863455	0.552917288257023	0.659536589704943	0.78914327686788	0.941895741076169
