# Supplementary material for: Maternal preconceptional and prenatal exposure to El Niño Southern Oscillation levels and child mortality: a multi-country study
Source: Nat Commun. 2024 Jul 17;15:6034. doi: 10.1038/s41467-024-50467-x (PMC11254917; doi:10.1038/s41467-024-50467-x)
Supplement: Supplementary file 4 — Source data [file 41467_2024_50467_MOESM4_ESM.zip › Source Data/Supplemental Figure S14-15/S14/MEI 0_59_cumest.csv]

	lag0	lag1	lag2	lag3	lag4	lag5	lag6	lag7	lag8	lag9	lag10	lag11	lag12
-2.4	-0.140342033495675	-0.232286786391301	-0.288658455719767	-0.323143088387213	-0.34529390530567	-0.36156728736462	-0.377399773831843	-0.397451255508291	-0.425604974728091	-0.464967525358546	-0.517868852800133	-0.585862253986501	-0.669724377384477
-2.3	-0.126761392828335	-0.209256406316897	-0.259182283371704	-0.289061892049334	-0.307704315464549	-0.321127178263671	-0.334406390801407	-0.351892733381791	-0.377211856258186	-0.413264279633282	-0.462225393659095	-0.525545458436972	-0.603949604017584
-2.2	-0.113864504854	-0.187405503503621	-0.231246403829898	-0.256799949433885	-0.272161883102757	-0.282925985667565	-0.293819283951856	-0.308893515232956	-0.33152512724197	-0.36441527816378	-0.40958983663705	-0.468399381754222	-0.541519203061517
-2.1	-0.101651369572671	-0.166734077951474	-0.204850817094348	-0.226357260540867	-0.238666608220292	-0.246963709576302	-0.255638453283191	-0.268453601061787	-0.288544787679442	-0.318420520950041	-0.359962181733997	-0.414424023938251	-0.482433174516274
-2	-0.0901219869843458	-0.147242129660455	-0.179995523165055	-0.197733825370279	-0.207218490817155	-0.21324034998988	-0.219863898795411	-0.230572990868281	-0.248270837570603	-0.275280007992065	-0.313342428949935	-0.363619384989058	-0.426691518381856
-1.9	-0.0792763570890263	-0.128929658630564	-0.156680522042018	-0.170929643922122	-0.177817530893346	-0.181755906908302	-0.186495620488516	-0.195251684652441	-0.210703276915453	-0.234993739289852	-0.269730578284866	-0.315985464906645	-0.374294234658263
-1.8	-0.0691144798867117	-0.111796664861801	-0.134905813725237	-0.145944716196395	-0.150463728448865	-0.152510380331566	-0.155533618362506	-0.162489682414265	-0.175842105713991	-0.197561714843402	-0.229126629738788	-0.27152226369101	-0.325241323345495
-1.7	-0.0596363553774021	-0.0958431483541663	-0.114671398214713	-0.122779042193098	-0.125157083483711	-0.125503770259672	-0.126977892417382	-0.132286984153754	-0.143687323966217	-0.162983934652714	-0.191530583311703	-0.230229781342153	-0.279532784443552
-1.6	-0.0508419835610976	-0.08106910910766	-0.0959772755104446	-0.101432621912231	-0.101897595997885	-0.100736076692621	-0.100828442653142	-0.104643589870908	-0.114238931672133	-0.13126039871779	-0.156942439003609	-0.192108017860076	-0.237168617952434
-1.5	-0.0427313644377981	-0.0674745471222818	-0.0788234456124329	-0.0819054553537951	-0.0806852659913865	-0.0782072996304127	-0.0770852690697884	-0.0795594995657262	-0.0874969288317366	-0.102391107038628	-0.125362196814506	-0.157156973244777	-0.19814882387214
-1.4	-0.0353044980075036	-0.0550594623980319	-0.0632099085206775	-0.0641975425177892	-0.0615200934642159	-0.0579174390730468	-0.0557483716673196	-0.0570347132382095	-0.0634613154450293	-0.076376059615229	-0.0967898567443964	-0.125376647496256	-0.162473402202672
-1.3	-0.0285613842702142	-0.0438238549349101	-0.0491366642351785	-0.0483088834042137	-0.0444020784163732	-0.0398664950205234	-0.0368177504457359	-0.0370692308883574	-0.0421320915120105	-0.0532152564475928	-0.071225418793278	-0.096767040614515	-0.130142352944028
-1.2	-0.0225020232259298	-0.0337677247329166	-0.0366037127559358	-0.0342394780130685	-0.0293312208478581	-0.0240544674728426	-0.0202934054050375	-0.0196630525161702	-0.0235092570326803	-0.0329086975357194	-0.0486688829611514	-0.0713281525995521	-0.101155676096209
-1.1	-0.0171264148746505	-0.0248910717920513	-0.0256110540829496	-0.0219893263443537	-0.0163075207586709	-0.0104813564300044	-0.00617533654522437	-0.00481617812164775	-0.00759281200703885	-0.015456382879609	-0.0291202492480169	-0.0490599834513681	-0.0755133716592155
-1	-0.0124345592163761	-0.0171938961123142	-0.0161586882162196	-0.0115584283980692	-0.00533097814881132	0.000852838107991296	0.00553645613370359	0.00747139229520999	0.00561724356491401	-0.000858312479261423	-0.0125795176538742	-0.0299625331699628	-0.0532154396330466
-0.9	-0.00842645625110686	-0.0106761976937053	-0.00824661515574599	-0.00294678417421508	0.00359840698172049	0.00994811614114448	0.0148419726317464	0.017199658734403	0.0161209096831783	0.0108855136653235	0.000953311821276768	-0.0140358017553361	-0.0342618800177024
-0.8	-0.00510210597884261	-0.00533797653622458	-0.00187483490152867	0.00384560632720877	0.0104806346329246	0.0168044776694552	0.021741212948904	0.0243686211959313	0.023918186347754	0.0197750955541455	0.0114782391774359	-0.00127978920748806	-0.0186526928131831
-0.7	-0.00246150839958339	-0.00117923263987208	0.00295665254643227	0.00881874310620228	0.015315704804801	0.0214219226929233	0.0262341770851764	0.0289782796797949	0.0290090735586411	0.0258104331872048	0.0189952644146032	0.00830550447358125	-0.00638787801948862
-0.6	-0.000504663513329228	0.00180003399535218	0.00624784718813682	0.0119726261627654	0.0181036174973495	0.0238004512115488	0.0283208650405635	0.0310286341859936	0.0313935713158395	0.0289915265645011	0.0235043875327785	0.0147200792878717	0.00253256436338083
-0.5	0.000768428679919913	0.00359982336944827	0.00799874902358507	0.0133072554968982	0.0188443727105703	0.0239400632253318	0.0280012768150653	0.0305196847145277	0.0310716796193493	0.0293183756860346	0.0250056085319619	0.0179639352353836	0.00810863433542548
-0.4	0.00135776818016401	0.00422013548241614	0.00820935805277697	0.0128226311086006	0.0175379704444634	0.0218407587342723	0.0252754124086821	0.027451431265397	0.0280433984691704	0.0267909805518053	0.0234989274121535	0.0180370723161166	0.0103403318966452
-0.3	0.00126335498740307	0.00366097033425579	0.0068796742757125	0.0105187529978727	0.0141844106990287	0.0175025377383702	0.0201432718214135	0.0218238738386015	0.0223087278653029	0.0214093411618131	0.0189843441733532	0.014939490530071	0.00922765704704003
-0.2	0.000538311244429628	0.00200898295177365	0.00411775103617763	0.00651996076571542	0.00892250810277429	0.0110775942602701	0.0127697270463164	0.0138141988678676	0.0140570867307191	0.0133752522395073	0.0116763415977093	0.00889878560764333	0.00501179967046846
-0.0999999999999996	2.07861018693425e-05	0.000631396743085941	0.00162842954643572	0.00278805650612654	0.00394244845887397	0.00496721115687874	0.00575609108919429	0.00621801381786642	0.0062770839779333	0.00587258527742545	0.00495898049736577	0.00350591149176954	0.00149819918764437
0	0	0	0	0	0	0	0	0	0	0	0	0	0
0.100000000000001	0.00047595293882159	0.000114792722515814	-0.000767537603129553	-0.00184420875266425	-0.00290483727384766	-0.0038240392103662	-0.00449854622126658	-0.00483984258573178	-0.00477416520308086	-0.00424250359276915	-0.0032005998943881	-0.00161894886766533	0.000517202107535305
0.200000000000001	0.00144864491833407	0.000975774910633313	-0.000674183262953018	-0.00274456975186626	-0.00477206336266908	-0.0065049064742199	-0.00773954757460552	-0.00830151393932895	-0.00804541163130936	-0.00685492550088208	-0.0046428191857986	-0.0013509351112266	0.00304980551025007
0.3	0.0029180759385375	0.00258294656435261	0.000280063020529741	-0.00270108299760592	-0.00560167826646409	-0.00804260179156093	-0.00972300406001661	-0.0103850140607914	-0.00981373928468529	-0.00783726572433861	-0.00432665787423134	0.000804041269316398	0.00759781020814462
0.4	0.00488424599943187	0.00493630768367366	0.00209520124731867	-0.00171374848988324	-0.00539368198523281	-0.00843712516238942	-0.0104489156775	-0.0110903429501191	-0.0100791481632088	-0.00718952426313879	-0.00225211595968634	0.00484598027396371	0.0141612162012189
0.5	0.00734715510101716	0.00803585826859646	0.00477123141741375	0.000217433771301708	-0.0041480745189752	-0.00768847658670535	-0.00991728242705564	-0.0104175006073121	-0.00884163826687985	-0.00491170111728269	0.00158080655783629	0.0107748819027151	0.0227400234894727
0.600000000000001	0.0103068032432934	0.011881598319121	0.00830815353081498	0.00309246378594893	-0.0018648558676913	-0.0057966560645087	-0.00812810430868355	-0.00836648703237055	-0.00610120959569841	-0.00100379628677026	0.00717210967833662	0.0185907461555707	0.0333342320729063
0.700000000000001	0.0137631904262605	0.0164735278352473	0.0127059675875224	0.00691134155405854	0.00145597396861899	-0.00276166359579939	-0.00508138132238371	-0.00493730222529416	-0.00185786214966446	0.00453419022839857	0.0145217934018148	0.0282935730325307	0.0459438419515196
0.800000000000001	0.0177163166499186	0.0218116468169753	0.017964673587536	0.0116740670756304	0.00581441498995549	0.00141650081942236	-0.000777113468156156	-0.00012994618608321	0.00388840407122187	0.0117022584282236	0.0236298577282705	0.0398833625335946	0.0605688531253124
0.900000000000001	0.0221661819142676	0.0278959552643052	0.0240842715308558	0.0173806403506646	0.0112104671963185	0.00673783718115674	0.0047846992539992	0.00605558108526249	0.0111375890669607	0.0205004083127051	0.034496302657704	0.053360114658763	0.077209265594285
1	0.0271127862193076	0.0347264531772367	0.0310647614174817	0.0240310613791611	0.0176441305877077	0.0132023454894037	0.0116040568440823	0.0136192795887429	0.019889692837552	0.0309286398818428	0.0471211281901151	0.0687238294080354	0.0958650793584372
1.1	0.0325561295650384	0.04230314055577	0.0389061432474138	0.0316253301611198	0.0251154051641232	0.0208100257441633	0.019680959302093	0.0225611493243578	0.0301447153829956	0.0429869531356368	0.0615043343255039	0.0859745067814121	0.116536294417769
1.2	0.0384962119514602	0.050626017399905	0.0476084170206519	0.0401634466965408	0.033624290925565	0.0295608779454353	0.0290154066280315	0.0328811902921075	0.0419026567032918	0.0566753480740871	0.0776459210638702	0.105112146778893	0.13922291077228
1.3	0.0449330333785729	0.0596950837096418	0.0571715827371963	0.0496454109854242	0.0431707878720331	0.0394549020932199	0.0396073988218977	0.0445794024919918	0.0551635167984405	0.0719938246971938	0.0955458884052145	0.126136749400478	0.163924928421971
1.4	0.0518665938463766	0.0695103394849804	0.067595640397047	0.06007122302777	0.0537548960035277	0.0504920981875173	0.0514569358836918	0.0576557859240111	0.0699272956684417	0.0889423830049569	0.115204236349537	0.149048314646167	0.190642347366842
1.5	0.0592968933548712	0.0800717847259207	0.0788805900002037	0.071440882823578	0.0653766153200485	0.0626724662283271	0.0645640178134135	0.0721103405881648	0.0861939933132953	0.107521022997376	0.136620964896836	0.173846842515961	0.219375167606893
1.6	0.0672239319040567	0.0913794194324627	0.0910264315466666	0.0837543903728483	0.0780359458215956	0.0759960062156494	0.078928644611063	0.0879430664844532	0.103963609733001	0.127729744674452	0.159796074047113	0.200532333009858	0.250123389142123
1.7	0.075647709493933	0.103433243604606	0.104033165036436	0.0970117456755807	0.091732887508169	0.0904627181494843	0.09455081627664	0.105153963612876	0.12323614492756	0.149568548036184	0.184729563800368	0.22910478612786	0.282887011972533
1.8	0.0845682261245004	0.116233257242352	0.117900790469511	0.111212948731776	0.106467440379769	0.106072602029832	0.111430532810145	0.123743031973434	0.144011598896971	0.173037433082572	0.211421434156601	0.259564201869967	0.317666036098122
1.9	0.0939854817957587	0.129779460345699	0.132629307845892	0.126357999541433	0.122239604436395	0.122825657856692	0.129567794211578	0.143710271566127	0.166289971641234	0.198136399813617	0.239871685115811	0.291910580236177	0.354460461518891
2	0.103899476507708	0.144071852914648	0.14821871716558	0.142446898104552	0.139049379678047	0.140721885630065	0.148962600480938	0.165055682390954	0.19007126316035	0.224865448229318	0.270080316678	0.326143921226491	0.39327028823484
2.1	0.114310210260348	0.159110434949199	0.164669018428573	0.159479644421134	0.156896766104726	0.15976128534995	0.169614951618226	0.187779264447916	0.215355473454318	0.253224578329675	0.302047328843165	0.36226422484091	0.434095516245969
2.2	0.125217683053679	0.174895206449352	0.181980211634873	0.177456238491178	0.175781763716431	0.179943857016348	0.191524847623442	0.211881017737012	0.242142602523139	0.283213790114689	0.335772721611309	0.400271491079433	0.476936145552276
2.3	0.136621894887701	0.191426167415106	0.200152296784479	0.196376680314685	0.195704372513163	0.201269600629258	0.214692288496586	0.237360942258243	0.270432650366812	0.314833083584358	0.37125649498243	0.44016571994206	0.521792176153764
2.4	0.148522845762414	0.208703317846462	0.219185273877391	0.216240969891653	0.21666459249492	0.223738516188681	0.239117274237657	0.264219038011609	0.300225616985338	0.348082458738684	0.408498648956528	0.481946911428791	0.568663608050431
2.5	0.160920535677818	0.22672665774342	0.23907914291361	0.237049107222085	0.238662423661704	0.247350603694617	0.264799804846656	0.29245530499711	0.331521502378717	0.382961915577667	0.447499183533605	0.525615065539627	0.617550441242279
