# Supplementary material for: Maternal preconceptional and prenatal exposure to El Niño Southern Oscillation levels and child mortality: a multi-country study
Source: Nat Commun. 2024 Jul 17;15:6034. doi: 10.1038/s41467-024-50467-x (PMC11254917; doi:10.1038/s41467-024-50467-x)
Supplement: Supplementary file 4 — Source data [file 41467_2024_50467_MOESM4_ESM.zip › Source Data/Supplemental Figure S14-15/S14/MEI 0_cumse.csv]

	lag0	lag1	lag2	lag3	lag4	lag5	lag6	lag7	lag8	lag9	lag10	lag11	lag12
-2.4	0.038995055740389	0.0430429774139096	0.0383766132238709	0.0394257437703086	0.0404718088585744	0.0395486591176312	0.0388574133156021	0.0400231599660779	0.0424255955417008	0.044259934658179	0.044434054229256	0.0440299160367633	0.0474533183556206
-2.3	0.0353930913054818	0.0389161251939709	0.0344761515098817	0.0353523041348766	0.0362682242714193	0.0353654672008946	0.0346574970477354	0.0356599414743823	0.0378178415574144	0.0394668779668277	0.0395888751188092	0.0391578850550054	0.0422162836596773
-2.2	0.0321000335528355	0.0351396633877755	0.0309086222615427	0.0316331547925149	0.0324298115360555	0.031540116927489	0.030811901473736	0.031665326731951	0.0336032457667369	0.0350838286301424	0.0351520342570055	0.0346826400626476	0.0373963659529279
-2.1	0.0291189648615918	0.0317190645219934	0.0276821418989745	0.0282779693554902	0.028966821987671	0.0280834562803648	0.0273322776066844	0.0280519036841913	0.0297951971979944	0.0311246221314521	0.0311374474847735	0.0306177864949789	0.0330071974660427
-2	0.0264510256375502	0.0286582722953144	0.024804337277909	0.0252960529583346	0.0258892611372151	0.0250066783710417	0.0242312801807242	0.0248335220750919	0.0264082219688323	0.0276041653216601	0.0275604601692032	0.0269790399868625	0.0290647018294616
-1.9	0.0240940655063098	0.0259581518488913	0.0222808116273186	0.0226945593159244	0.0232050655335491	0.0223197108754492	0.0215211870043899	0.0220238839558208	0.0234563401761349	0.0245366773314345	0.0244363172033534	0.0237832589859645	0.0255863220138309
-1.8	0.0220409545647844	0.0236143633010169	0.0201127205878738	0.0204756114858763	0.0209171073743041	0.0200283397749723	0.0192111371237708	0.0196336186114093	0.0209497939650598	0.0219322495252637	0.0217769643143087	0.0210459474903462	0.0225888239147885
-1.7	0.0202777616672651	0.0216148254269885	0.0182934820907187	0.018632358510084	0.0190190288559607	0.0181298940742452	0.0173025927453932	0.0176653575096305	0.0188897197591892	0.0197913225884246	0.0195856291590858	0.0187763869655285	0.0200837689525854
-1.6	0.0187822140426939	0.0199372646960723	0.0168051494909322	0.0171446656716266	0.0174906178596303	0.0166080399452612	0.0157833547335691	0.0161071205981662	0.0172612477531707	0.0180976321262867	0.0178494929094445	0.0169701036076785	0.0180701018954025
-1.5	0.0175229910351872	0.018547660511245	0.015615632725678	0.0159759759712053	0.0162943640118428	0.0154283764354937	0.014621889781744	0.0149259641004632	0.0160272153296059	0.0168118978124532	0.0165325742078989	0.0156001802487523	0.0165249005786508
-1.4	0.0164603224443676	0.0174004303346037	0.0146782567959423	0.0150731868451373	0.0153752108847383	0.0145372694558176	0.0137649967946308	0.0140653406301285	0.0151260404771927	0.0158698406029617	0.0155726522711186	0.0146114649631191	0.0153960601748094
-1.3	0.0155479952753008	0.0164407351803984	0.0139345199831185	0.0143704239121316	0.0146645075659393	0.0138654977718496	0.0131412006059839	0.0134489044768055	0.0144762645254627	0.0151869789385656	0.0148853348162767	0.0139223143489212	0.0146021185942406
-1.2	0.0147363693078535	0.0156084679870538	0.0133194633636861	0.0137956827088024	0.0140870753467804	0.0133358242855373	0.0126692260872894	0.012989969866117	0.0139865872425572	0.0146689238268796	0.0143744898596104	0.0134347297555434	0.0140413995837469
-1.1	0.0139756563729329	0.014842821882909	0.0127678266692544	0.0132779369398835	0.0135687860722913	0.0128715107201652	0.0122679364543283	0.0126024462739769	0.0135670295356765	0.0142227456674274	0.0139444326772834	0.0130482501084533	0.0136065944619451
-1	0.0132187277096279	0.0140862572113131	0.0122190953224557	0.0127525396259797	0.0130422939099621	0.0124028591559014	0.0118639765004929	0.0122090447865132	0.0131371115515488	0.0137652899082188	0.0135091401760587	0.0126713838499181	0.0131979434216061
-0.9	0.0124230163046889	0.0132871530109738	0.0116204777728294	0.0121640617962001	0.0124500086210609	0.0118705875458975	0.0113955829152372	0.0117451765524111	0.0126296377528602	0.0132270383999026	0.0129966702506232	0.0122275056612021	0.0127307807573108
-0.8	0.0115514507165346	0.0124010393390084	0.0109278963021153	0.0114669175451342	0.0117447071807831	0.0112264845251588	0.0108131641731073	0.0111593495394456	0.0119909872415085	0.0125524221917167	0.0123496530695597	0.0116558618080884	0.0121374738912508
-0.7	0.010572609655887	0.0113907163938288	0.0101056207760471	0.0106246166868708	0.0108887008386199	0.0104324353728813	0.0100780378471475	0.0104116516900857	0.011179514623087	0.011698204275905	0.011523623860995	0.0109098176593088	0.0113659367852924
-0.6	0.00946037731420165	0.0102256948247336	0.0091252212300058	0.00960841753266193	0.00985238611163616	0.00945878903307813	0.00916049739389902	0.00947159620703858	0.0101633298822946	0.0106312181320737	0.0104846298125995	0.00995416477583667	0.010376825978485
-0.5	0.00819336155503133	0.0088813403836899	0.00796432971712081	0.00839588529297909	0.0086127130260424	0.00828266814023692	0.00803789007716066	0.00831603867157326	0.00891816128690393	0.00932618212005849	0.00920691220243723	0.00876250012380749	0.0091406749521289
-0.4	0.0067542944685736	0.00733801334928242	0.00660550850898078	0.00696963279672912	0.0071518562485275	0.00688652384689094	0.00669301432217487	0.00692746847917413	0.00742560485410125	0.00776390611806728	0.00767100972834658	0.00731509494782461	0.00763551736846508
-0.3	0.00512969408198256	0.00558051546112748	0.00503546632297842	0.0053164539092775	0.00545630096618092	0.0052571336035648	0.0051130074210005	0.00529283293103226	0.00567193192874521	0.00593007907858327	0.00586247795651082	0.00559745101083288	0.00584526243362872
-0.2	0.0033265909003492	0.0036168756025674	0.00326261095532499	0.00344584862685866	0.00353595147446501	0.00340442160577089	0.00330811766013421	0.00342314910442877	0.00366900297612597	0.00383706345365417	0.00379363343065711	0.00362154450959448	0.00378207292277117
-0.0999999999999996	0.00159009939341386	0.00172619536921391	0.00155453350924826	0.00164215889351247	0.00168454933776994	0.00161956927532198	0.00157102940324457	0.00162462107537916	0.00174208522633918	0.00182277692938594	0.00180195466544512	0.00171887611538308	0.00179501701060563
0	0	0	0	0	0	0	0	0	0	0	0	0	0
0.100000000000001	0.00145154791958763	0.00156978299570646	0.00140733412699997	0.00148689064740725	0.00152392622268369	0.00145996132692545	0.00141021243973824	0.00145622345408605	0.00156350827200701	0.00163810690328023	0.00161915532644901	0.00154192898952528	0.0016109675855538
0.200000000000001	0.00277395192346195	0.00299291408693197	0.00267521018892926	0.00282615224035506	0.00289484198466612	0.00276729940162733	0.00266611484523071	0.00275090797164587	0.00295620707753397	0.0031000135298979	0.0030640890073542	0.00291541830696827	0.00304780569260747
0.3	0.00397847450078669	0.00428118254500523	0.00381308437009923	0.00402711907650631	0.00412206983589122	0.00393063893178456	0.0037758212499892	0.00389263245867647	0.00418777965270874	0.00439624321868876	0.00434545958879658	0.00413107474762269	0.00432285522932968
0.4	0.00507853657462402	0.0054487805598607	0.00483249773921618	0.00510119586275415	0.00521703127182266	0.00496064790895089	0.00474948118403878	0.00489216227530624	0.00527032554476095	0.00553989091353613	0.00547652819470821	0.00520213792527561	0.00545146246022333
0.5	0.00609000912046583	0.00651268471219953	0.00574748611891426	0.00606228186883396	0.00619369232664788	0.0058705143440903	0.0055998021860263	0.00576301978130632	0.00621896171493551	0.00654723453172092	0.00647377089126388	0.00614510563504496	0.00645263930721926
0.600000000000001	0.00703144768645926	0.00749299671285349	0.00657499849015044	0.00692721855558219	0.00706904294406433	0.00667648094886431	0.00634265920902543	0.00652215115653311	0.0070525067506744	0.00743841420636731	0.00735755286854287	0.00698041815248668	0.00734974372293313
0.700000000000001	0.00792420480982563	0.00841316752463768	0.00733526348122903	0.00771620752168712	0.00786355890939213	0.00739839261899333	0.00699775227961953	0.00719064553444993	0.00779418955939975	0.00823810988205813	0.00815278985815714	0.00773311814519211	0.00817106395132742
0.800000000000001	0.00879234014322674	0.0093000021097316	0.00805200642867504	0.00845310770652266	0.00860155461559132	0.00806016493561144	0.00758921867959262	0.00779439912628514	0.00847225646185132	0.00897607993455399	0.00888945327052036	0.00843332803008093	0.00895011203303036
0.900000000000001	0.00966224876866077	0.0101833302216976	0.00875238462736716	0.00916548009791041	0.00931128859856381	0.00869002148787671	0.00814602593213094	0.00836452512065549	0.00912026100887556	0.0096873402433708	0.00960269378714719	0.00911630102287571	0.00972536203901781
1	0.0105619577411764	0.0110952521851966	0.00946649789535999	0.00988422430926287	0.0100246511114139	0.00932029303269884	0.00870188575830692	0.00893721296319399	0.0097767400060101	0.0104116996601752	0.010332301706744	0.00982175151854134	0.0105391665203571
1.1	0.0115201060379745	0.0120689442116953	0.0102263763907362	0.0106426763568203	0.0107762789708714	0.0099865657514762	0.00929439274819163	0.00955270589430738	0.0104839787107892	0.0111923939725309	0.0111212624932369	0.0105922350822926	0.0114357266129758
1.2	0.0125647129270374	0.0131371304716035	0.0110644686158958	0.0114751410231497	0.0116020449313224	0.0107260668180421	0.00996319458230974	0.0102531991819406	0.0112857409327575	0.0120737535764343	0.012013374902588	0.0114705990516043	0.0124583037919634
1.3	0.0137219213506445	0.0143304577401047	0.0120118290089295	0.012415011553599	0.0125370615533972	0.0115754095169096	0.0107473052941952	0.0110798275733723	0.0122242145997311	0.0130982022786765	0.0130502648826728	0.0124969236819324	0.0136462345022038
1.4	0.0150149340416476	0.0156760766110032	0.0130963578401987	0.0134928173179116	0.0136135567175682	0.0125681164475118	0.0116820981802808	0.0120693936223347	0.0133368534563232	0.0143032583947449	0.0142684803552049	0.013705708730266	0.0150325044638373
1.5	0.0164633171301084	0.0171966920821509	0.0143414766148509	0.0147346252799373	0.0148590935818816	0.0137325226696741	0.0127967954744277	0.0132517652475783	0.0146539808888678	0.0157193289958422	0.0156974313184744	0.0151240620403353	0.0166424739814667
1.6	0.018082744698937	0.0189102071209109	0.0157654900782736	0.0161611289904388	0.0162955246863591	0.0150905727992026	0.0141131466772523	0.0146486620519797	0.016197761317744	0.0173688110812026	0.0173586337392799	0.0167712549070216	0.0184938944995347
1.7	0.01988514510614	0.0208299150756635	0.0173816582619792	0.0177875271944382	0.0179388169317845	0.0166576901356554	0.015645490446574	0.0162739515819323	0.0179825814685852	0.0192664986155901	0.0192662075139176	0.0186594770241216	0.0205979106717574
1.8	0.0218791323967658	0.0229650776592006	0.0191988034338073	0.0196240529303548	0.0197996064899181	0.0184435210364351	0.0174018674570919	0.0181350100660276	0.0200163969090742	0.0214208730207656	0.0214281908279208	0.0207952848266704	0.0229605411229773
1.9	0.0240705829045615	0.0253216894677665	0.0212221919785855	0.0216768803352273	0.0218841819774347	0.020453152942884	0.0193856101010776	0.0202344953043353	0.0223024429399539	0.0238357290609659	0.0238481388308612	0.0231812128098779	0.0255841910135581
2	0.026463237766552	0.0279032621921157	0.0234544586975672	0.0239491364989659	0.0241955884352616	0.0226884175891317	0.0215969124389947	0.0225720154988157	0.024840843651834	0.026511712333864	0.026526610226742	0.0258171948789239	0.0284689334948277
2.1	0.029059252786839	0.0307115234363248	0.0258964250591996	0.0264418284252005	0.0267346371254115	0.025149029340887	0.0240341071622059	0.0251454392800987	0.027629887772598	0.02944755370586	0.0294623492049237	0.0287016510156553	0.0316134713948528
2.2	0.031859657391854	0.0337469839673687	0.0285477482040288	0.0291545936205835	0.0295007184522741	0.0278334584547843	0.0266945775898179	0.0279518031258459	0.0306669281042053	0.0326409551068202	0.0326531284916172	0.0318322374650187	0.0350157979169528
2.3	0.0348647139503034	0.0370093681474379	0.0314073963980593	0.0320862568674661	0.0324923996353188	0.0307395404742434	0.0295753471267089	0.0309878806925512	0.0339489600223574	0.0360891724648907	0.0360963021598366	0.0352063239831081	0.038673619243235
2.4	0.0380741857973796	0.0404979240815635	0.0344739763326167	0.0352352161555173	0.0357078341930153	0.0338648699539081	0.0326734276849778	0.0342505082726812	0.0374729638164943	0.0397893712094533	0.039789142074035	0.0388212751236259	0.0425846073567688
2.5	0.0414875296204448	0.0442116378214513	0.037745946664897	0.0385996951866345	0.0391450259134098	0.0372070370171541	0.0359860059639553	0.0377367508818769	0.0412360889895403	0.0437388261347131	0.043729026840924	0.0426746018572286	0.046746540072175
