# Supplementary material for: Maternal preconceptional and prenatal exposure to El Niño Southern Oscillation levels and child mortality: a multi-country study
Source: Nat Commun. 2024 Jul 17;15:6034. doi: 10.1038/s41467-024-50467-x (PMC11254917; doi:10.1038/s41467-024-50467-x)
Supplement: Supplementary file 4 — Source data [file 41467_2024_50467_MOESM4_ESM.zip › Source Data/Supplemental Figure S14-15/S14/ESPI 0_11_cumest.csv]

	lag0	lag1	lag2	lag3	lag4	lag5	lag6	lag7	lag8	lag9	lag10	lag11	lag12
-2	-0.0154884682479126	-0.0601739291392921	-0.121630265914217	-0.187651466959679	-0.251527840110415	-0.310438102001929	-0.362242212348815	-0.405105850906444	-0.437500417470955	-0.45820303187926	-0.466296534009044	-0.461169483778762	-0.442516161147643
-1.9	-0.0166325986743113	-0.0563891605606146	-0.109581190504158	-0.16661537643161	-0.222075768459157	-0.273513865001187	-0.319034553920329	-0.357013453384548	-0.38609691186715	-0.405202008146778	-0.413516551307416	-0.410499080738386	-0.395878866134349
-1.8	-0.0175713579060023	-0.0526878365589544	-0.0981716905455885	-0.146827694360041	-0.194431027007012	-0.238881280767322	-0.278513624679889	-0.311901060778072	-0.337854424089668	-0.355422382636916	-0.363891437436496	-0.362785922499527	-0.351868004831569
-1.7	-0.0183047459429858	-0.0490699571343116	-0.0874017660385081	-0.128288420744973	-0.168593615753982	-0.206540349300334	-0.240679424627496	-0.269768673087014	-0.292772954138508	-0.308864155349673	-0.317421192396282	-0.318030009062184	-0.310483577239302
-1.6	-0.0188327627852616	-0.0455355222866861	-0.0772714169829171	-0.110997555586405	-0.144563534700065	-0.176491070600221	-0.205531953763149	-0.230616290311375	-0.25085250201367	-0.265527326285049	-0.274105816186776	-0.276231340426358	-0.271725583357549
-1.5	-0.0191554084328298	-0.0420845320160781	-0.0677806433788154	-0.0949550988843372	-0.122340783845263	-0.148733444666984	-0.173071212086848	-0.194443912451155	-0.212093067715155	-0.225411895443045	-0.233945308807976	-0.237389916592048	-0.235594023186309
-1.4	-0.0192726828856904	-0.0387169863224874	-0.0589294452262032	-0.0801610506387701	-0.101925363189574	-0.123267471500623	-0.143297199598594	-0.161251539506355	-0.176494651242962	-0.18851786282366	-0.196939670259884	-0.201505737559254	-0.202088896725583
-1.3	-0.0191845861438433	-0.0354328852059141	-0.0507178225250803	-0.0666154108497035	-0.0833172727329998	-0.100093151101138	-0.116209916298385	-0.131039171476973	-0.144057252597092	-0.154845228426895	-0.163088900542498	-0.168578803327978	-0.171210203975371
-1.2	-0.0188911182072887	-0.0322322286663582	-0.0431457752754467	-0.0543181795171373	-0.0665165124755392	-0.0792104834685288	-0.0918093621862236	-0.10380680836301	-0.114780871777544	-0.12439399225275	-0.13239299965582	-0.138609113898217	-0.142957944935673
-1.1	-0.0183922790760264	-0.0291150167038196	-0.0362133034773026	-0.0432693566410714	-0.0515230824171926	-0.0606194686027958	-0.070095537262108	-0.0795544501644664	-0.0886655087843188	-0.0971641543012232	-0.104851967599848	-0.111596669269973	-0.117332119606488
-1	-0.0176880687500566	-0.0260812493182985	-0.0299204071306478	-0.033468942221506	-0.0383369825579599	-0.0443201065039389	-0.0510684415260388	-0.0582820968813416	-0.0657111636174159	-0.0731557145723164	-0.080465804374584	-0.0875414694432462	-0.0943327279878167
-0.9	-0.0167784872293791	-0.0231309265097947	-0.0242670862354823	-0.024916936258441	-0.0269582128978412	-0.0303123971719579	-0.0347280749780157	-0.0399897485136357	-0.0459178362768354	-0.0523686730660288	-0.0592345099800264	-0.0664435144180353	-0.073959770079659
-0.8	-0.015663534513994	-0.0202640482783083	-0.0192533407918063	-0.0176133387518765	-0.0173867734368366	-0.0185963406068531	-0.0210744376180393	-0.0246774050613491	-0.0292855267625776	-0.0348030297823609	-0.0411580844161761	-0.0483028041943413	-0.0562132458820153
-0.7	-0.0143432106039013	-0.0174806146238393	-0.0148791707996197	-0.0115581497018123	-0.00962266417494589	-0.00917193680862429	-0.010107529446109	-0.0123450665244813	-0.0158142350746421	-0.0204587847213124	-0.0262365276830328	-0.0331193387721635	-0.041093155394885
-0.6	-0.012817515499101	-0.0147806255463876	-0.0111445762589224	-0.00675136910824864	-0.00366588511216919	-0.00203918577727149	-0.00182735046222511	-0.00299273290303253	-0.00550396121302919	-0.00933593788288344	-0.0144698397805965	-0.0208931181515025	-0.0285994986182685
-0.5	-0.0110864491995931	-0.0121640810459533	-0.00804955716971449	-0.00319299697118531	0.000483563751493575	0.00280191248720537	0.00376609933361254	0.00337959580299727	0.00164529482226135	-0.0014344892670738	-0.0058580207088671	-0.0116241423323578	-0.0187322755521656
-0.4	-0.00915001170537756	-0.00963098112253646	-0.00559411353199596	-0.000883033290622442	0.00282568241604234	0.00535135798480616	0.00667281994140383	0.00677191959360806	0.00563353303122941	0.00324556112611635	-0.000401070467844775	-0.0053124113147297	-0.0114914861965763
-0.3	-0.00700820301645441	-0.00718132577613695	-0.0037782453457668	0.00017852193344002	0.00336047088147715	0.00560915071553097	0.00689281136114883	0.00718423846879986	0.00646075341387501	0.00470421329668706	0.00190101094247056	-0.00195792509861811	-0.00687713055150074
-0.2	-0.00467535922019557	-0.00480776370116394	-0.00255409370375272	8.27746906468018e-05	0.00221770650839025	0.00373791979345046	0.00461519618953261	0.00482534853409828	0.00434822085836547	0.00316768838730855	0.00127165753965833	-0.00134793407209799	-0.00469511764171684
-0.1	-0.00232266429159455	-0.00242251462118698	-0.0013501862248557	-8.23990143083476e-05	0.000947031390472205	0.00167958266605618	0.00209824455436308	0.00218843683418106	0.0019380093211669	0.00133724186784604	0.000378844363612555	-0.000942043265270837	-0.00262785105567279
0	0	0	0	0	0	0	0	0	0	0	0	0	0
0.1	0.00229263365458807	0.00245978016239698	0.00149646497081438	0.000329971733571822	-0.000623387663026395	-0.00130082820471812	-0.00167953747355668	-0.00173996196844494	-0.00146580710513529	-0.000844037216229628	0.000135124448820613	0.00147819572371447	0.00318843552530148
0.2	0.00455523667216965	0.00495682586600398	0.00313920868758743	0.000907516186407134	-0.000923131598606965	-0.00222290194809815	-0.00294036786630693	-0.00303144907115374	-0.00245941199423894	-0.00119486978084282	0.000784217710074416	0.0034925439058726	0.00693745552023167
0.3	0.00678780905274476	0.00749113711082098	0.00492823115031916	0.0017326333585059	-0.00089923180674174	-0.00276622123014014	-0.00378249117825082	-0.00387446130812645	-0.00298081466731101	-0.00105249769383962	0.00194727978376134	0.00604304454647433	0.0112470599847905
0.4	0.00899035079631337	0.010062713896848	0.00686353235900957	0.00280532324986818	-0.000551688287430655	-0.002930786050844	-0.0042059074093882	-0.00426899867936296	-0.00303001512435138	-0.000416920955219917	0.00362431066988153	0.00912969764551977	0.0161172489189781
0.5	0.0111628619028755	0.012671556224085	0.00894511231365864	0.00412558586049389	0.000119498959326175	-0.00271659641020987	-0.00421061655971929	-0.00421506118486345	-0.00260701336536025	0.000711860435016081	0.0058153103684348	0.0127525032030087	0.0215480223227944
0.6	0.0133053423724312	0.015317664092532	0.0111729710142664	0.00569342119038312	0.00111432993352887	-0.00212365230823764	-0.0037966186292439	-0.00371264882462774	-0.00171180939033738	0.0023338464768686	0.00852027887942131	0.0169114612189414	0.0275393801962393
0.7	0.0154177922049804	0.0180010375021891	0.0135471084608328	0.0075088292395358	0.00243280463517737	-0.00115195374492733	-0.0029639136179621	-0.00276176159865594	-0.000344403199282967	0.00444903717033748	0.0117392162028409	0.0216065716933177	0.034091322539313
0.8	0.0175002114005231	0.0207216764530561	0.016067524653358	0.00957181000795198	0.00407492306427167	0.000198499279721038	-0.00171250152587391	-0.001362399506948	0.0014952052078031	0.00705743251542282	0.0154721223386938	0.0268378346261377	0.0412038493520154
0.9	0.0195525999590593	0.0234795809451331	0.0187342195918417	0.0118823634956316	0.00604068522081181	0.00192770676570749	-4.23823529792833e-05	0.000485437450496076	0.00380701583092079	0.0101590325121246	0.0197189972869798	0.0326052500174013	0.0488769606343465
1	0.021574957880589	0.0262747509784202	0.0215471932762842	0.0144404897025748	0.00833009110479777	0.00403566871303203	0.00204644390072174	0.0027817492736763	0.0065910286700701	0.0137538371604428	0.024479841047699	0.0389088178671085	0.0571106563863062
1.1	0.0235672851651123	0.0291071865529173	0.0245064457066853	0.0172461886287814	0.0109431407162295	0.00652238512169459	0.00455397723522917	0.00552653596259259	0.00984724372525102	0.0178418464603774	0.0297546536208513	0.0457485381752594	0.0659049366078947
1.2	0.0255295818126291	0.0319768876686243	0.0276119768830451	0.0202994602742515	0.0138798340551071	0.00938785599169523	0.00748021765054299	0.00871979751724502	0.0135756609964636	0.0224230604119284	0.0355434350064369	0.0531244109418539	0.0752598012991118
1.3	0.0274618478231394	0.0348838543255414	0.0308637868053636	0.023600304638985	0.0171401711214305	0.0126320813230339	0.0108251651466632	0.0123615339376335	0.0177762804837076	0.0274974790150958	0.0418461852044555	0.061036436166892	0.0851752504599577
1.4	0.0293640831966432	0.0378280865236685	0.0342618754736408	0.027148721722982	0.0207241519151997	0.0162550611157107	0.0145888197235898	0.0164517452237582	0.0224491021869835	0.0330651022698797	0.0486629042149074	0.0694846138503737	0.0956512840904322
1.5	0.0312362879331405	0.0408095842630056	0.0378062428878766	0.0309447115262426	0.0246317764364147	0.0202567953697256	0.018771181381323	0.0209904313756191	0.0275941261062909	0.03912593017628	0.0559935920377925	0.0784689439922992	0.106687902190536
1.6	0.0330784620326314	0.0438283475435527	0.0414968890480711	0.0349882740487666	0.0288630446850755	0.0246372840850785	0.0233722501198624	0.025977592393216	0.0332113522416298	0.0456799627342967	0.0638382486731107	0.0879894265926682	0.118285104760267
1.7	0.0348906054951158	0.0468843763653098	0.0453338139542244	0.0392794092905541	0.0334179566611822	0.0293965272617696	0.0283920259392084	0.0314132282765491	0.0393007805930007	0.05272719994393	0.0721968741208622	0.0980460616514811	0.130442891799628
1.8	0.0366727183205936	0.0499776707282769	0.0493170176063362	0.043818117251605	0.0382965123647347	0.0345345248997986	0.0338305088393606	0.0372973390256182	0.0458624111604028	0.0602676418051794	0.0810694683810467	0.108638849168737	0.143161263308617
1.9	0.0384248005090651	0.0531082306324541	0.0534465000044068	0.0486043979319194	0.043498711795733	0.0400512769991657	0.0396876988203194	0.0436299246404236	0.0528962439438368	0.0683012883180455	0.0904560314536645	0.119767789144437	0.156440219287235
2	0.04014685206053	0.0562760560778412	0.057722261148436	0.0536382513314973	0.0490245549541771	0.045946783559871	0.0459635958820845	0.0504109851209651	0.0604022789433023	0.0768281394825278	0.100356563338715	0.131432881578581	0.170279759735482
2.1	0.0418388729749885	0.0594811470644383	0.0621443010384239	0.0589196774503387	0.054874041840067	0.0522210445819143	0.052658200024656	0.0576405204672426	0.0683805161587994	0.0858481952986267	0.1107710640362	0.143634126471168	0.184679884653358
2.2	0.0435008632524404	0.0627235035922455	0.0667126196743704	0.0644486762884435	0.0610471724534026	0.0588740600652955	0.0597715112480339	0.0653185306792562	0.0768309555903281	0.0953614557663419	0.121699533546117	0.156371523822199	0.199640594040862
2.3	0.0451328228928859	0.0660031256612626	0.0714272170562757	0.0702252478458119	0.0675439467941842	0.0659058300100149	0.0673035295522183	0.0734450157570061	0.0857535972378885	0.105367920885674	0.133141971868467	0.169645073631674	0.215161887897995
2.4	0.0467347518963249	0.0693200132714898	0.0762880931841396	0.0762493921224438	0.0743643648624116	0.0733163544160725	0.0752542549372091	0.0820199757004921	0.0951484411014806	0.115867590656622	0.145098379003251	0.183454775899592	0.231243766224756
2.5	0.0483066502627575	0.072674166422927	0.0812952480579622	0.082521109118339	0.0815084266580847	0.081105633283468	0.0836236874030062	0.0910434105097141	0.105015487181104	0.126860465079186	0.157568754950468	0.197800630625954	0.247886229021146
2.6	0.0498485179921835	0.0760655851155742	0.0864486816777435	0.0890403988334978	0.0889761321812037	0.0892736666122017	0.0924118269496097	0.100515320184672	0.115354735476759	0.138346544153367	0.170553099710118	0.212682637810759	0.265089276287165
2.7	0.0513603550846031	0.0794942693494314	0.0917483940434835	0.0958072612679201	0.0967674814317686	0.0978204544022735	0.10161867357702	0.110435704725367	0.126166185988446	0.150325827879165	0.184051413282201	0.228100797454008	0.282852908022813
2.8	0.0528421615400162	0.0829602191244986	0.0971943851551821	0.102821696421606	0.104882474409779	0.106745996653683	0.111244227285236	0.120804564131797	0.137449838716165	0.162798316256578	0.198063695666717	0.244055109555701	0.301177124228089
2.9	0.0542939373584228	0.0864634344407758	0.102786655012839	0.110083704294555	0.113321111115236	0.116050293366431	0.121288488074259	0.131621898403964	0.149205693659915	0.175764009285608	0.212589946863667	0.260545574115837	0.320061924902994
3	0.0557156825398229	0.090003915298263	0.108525203616455	0.117593284886768	0.122083391548138	0.125733344540517	0.131751455944088	0.142887707541866	0.161433750819696	0.189222906966255	0.227630166873049	0.277572191134417	0.339507310047528
3.1	0.0571073970842166	0.0935816616969602	0.11441003096603	0.125350438198244	0.131169315708486	0.135795150175941	0.142633130894724	0.154601991545505	0.17413401019551	0.203175009298518	0.243184355694865	0.295134960611441	0.35951327966169
3.2	0.0584690809916037	0.0971966736368675	0.120441137061563	0.133355164228984	0.14057888359628	0.146235710272703	0.153933512926166	0.16676475041488	0.187306471787355	0.217620316282398	0.259252513329114	0.313233882546908	0.380079833745481
3.3	0.0598007342619844	0.100848951117985	0.126618521903055	0.141607462978987	0.150312095211519	0.157055024830803	0.165652602038414	0.179375984149991	0.200951135595231	0.232558827917893	0.275834639775796	0.331868956940819	0.401206972298901
3.4	0.0611023568953586	0.104538494140312	0.132942185490506	0.150107334448253	0.160368950554205	0.168253093850241	0.177790398231469	0.192435692750838	0.21506800161914	0.247990544205006	0.292930735034912	0.351040183793174	0.42289469532195
3.5	0.0623739488917264	0.108265302703849	0.139412127823915	0.158854778636783	0.170749449624336	0.179829917331017	0.190346901505331	0.205943876217422	0.22965706985908	0.263915465143735	0.31054079910646	0.370747563103972	0.445143002814627
3.6	0.0636155102510876	0.112029376808597	0.146028348903284	0.167849795544577	0.181453592421914	0.191785495273132	0.203322111859998	0.219900534549741	0.244718340315051	0.28033359073408	0.328664831990442	0.390991094873214	0.467951894776933
3.7	0.0648270409734424	0.115830716454554	0.15279084872861	0.177092385171634	0.192481378946936	0.204119827676584	0.216716029295472	0.234305667747797	0.260251812987054	0.297244920976042	0.347302833686857	0.411770779100899	0.491321371208868
