# Supplementary material for: Maternal preconceptional and prenatal exposure to El Niño Southern Oscillation levels and child mortality: a multi-country study
Source: Nat Commun. 2024 Jul 17;15:6034. doi: 10.1038/s41467-024-50467-x (PMC11254917; doi:10.1038/s41467-024-50467-x)
Supplement: Supplementary file 4 — Source data [file 41467_2024_50467_MOESM4_ESM.zip › Source Data/Supplemental Figure S14-15/S14/ESPI 0_11_cumse.csv]

	lag0	lag1	lag2	lag3	lag4	lag5	lag6	lag7	lag8	lag9	lag10	lag11	lag12
-2	0.0259809402065095	0.0354717455770478	0.0425140251791223	0.0503333251816768	0.0566332930498933	0.0619155805748197	0.0672831575290194	0.0730539416951318	0.0788346694204891	0.0840843288284778	0.0886674975784329	0.0932344133466375	0.0993619929250306
-1.9	0.0228137300999147	0.0309572432401099	0.0369370381879762	0.0436723208721267	0.0490784745015478	0.053579676158571	0.0581623315400731	0.063120489597654	0.0681104674118959	0.0726517973640859	0.0766225086457389	0.0805988547431466	0.0859794956159134
-1.8	0.0199197890910503	0.026806441297806	0.0317842877044511	0.0375093016075502	0.0420814744287951	0.0458509624080614	0.0496997099052411	0.0539013940890388	0.058156736756636	0.0620385429938483	0.0654356501213727	0.0688570293382795	0.0735411901155429
-1.7	0.0173054529747197	0.0230275925849528	0.0270635186056902	0.0318523450827607	0.0356503938032745	0.0387369620066132	0.0419023522029101	0.0454038257427969	0.0489810760273681	0.0522523382621022	0.0551143067824838	0.0580157241046832	0.0620542253277882
-1.6	0.014977835695566	0.0196313422955938	0.0227855486574701	0.0267129759769007	0.0297969868642451	0.0322487942535544	0.03478083100218	0.037638582194927	0.0405949390489882	0.0433049068242976	0.0456696376468283	0.0480852018058299	0.0515293439782207
-1.5	0.0129440568211526	0.0166310233816653	0.0189655893693947	0.0221078989937024	0.0245387007265571	0.026403400692095	0.0283515556448482	0.0306225511147483	0.0330162663406526	0.0352146341469607	0.037119198966066	0.0390816392326897	0.0419833465330423
-1.4	0.0112094038301281	0.0140421980718558	0.0156248546659455	0.0180614806091271	0.0199018817460965	0.0212273577254396	0.0226409733362237	0.0243832563779944	0.026274363163085	0.0280116199945008	0.0294918980358365	0.0310317848640265	0.0334437330593272
-1.3	0.00977382763336099	0.0118801701696041	0.0127917019927218	0.014608646616523	0.0159263307777172	0.0167631987777696	0.0176931882155899	0.0189673828187912	0.0204191115736348	0.021747316861246	0.022837670724505	0.0239822581819984	0.0259578059606601
-1.2	0.00862659566109294	0.0101533420724968	0.0104995746832754	0.0117957789318841	0.0126695647405149	0.0130782743055748	0.0135827456355639	0.0144559866711838	0.0155376268663689	0.0165123307182433	0.0172462355317769	0.0180184114189561	0.0196107095756169
-1.1	0.00774038544773976	0.0088507354061543	0.00877514126615487	0.00967131621277001	0.0102019342756326	0.0102689829943577	0.0104285764408569	0.0109842270988412	0.0117766517266331	0.0124618872491937	0.0128776084666704	0.0132988496059854	0.0145575381530223
-1	0.00706811922079065	0.00792671253422751	0.0076088368416626	0.00825028053759393	0.00856866828992286	0.00842803602816501	0.00837243540778393	0.00872648309264806	0.00932916730372643	0.00980798668069804	0.00997017167553872	0.0100830920130538	0.0110486274758555
-0.9	0.00654596104435767	0.00729406255187613	0.00691733455032656	0.00745321272550048	0.00770320035054776	0.00752515626970176	0.00743069478003709	0.00772759530764471	0.00825176421915609	0.0086307145945825	0.00866002582656733	0.00857958910596047	0.00929439642005882
-0.8	0.00610225767078604	0.00683599779850948	0.00653887950701385	0.00708058867317718	0.00737082110013065	0.007289761867475	0.00729694854396695	0.00764721399775641	0.00817744281555257	0.0085514294018358	0.00858259904858773	0.00847267763572136	0.00901856661704286
-0.7	0.00566790040103351	0.00643127743877358	0.0062816463908788	0.00687821082411369	0.0072521293813353	0.00731590627526334	0.00746771275474606	0.0079035760738832	0.00846998067992834	0.00888100804636387	0.00898089262191308	0.00893820063602756	0.00940780031017635
-0.6	0.0051834417329628	0.0059752098536619	0.00597931780932621	0.00662601486381735	0.00707381820336735	0.00726491337937001	0.00753645611941723	0.00803658858088186	0.00862762967719055	0.00907193671446952	0.00924357906516149	0.00928459262736463	0.00972662402007782
-0.5	0.00460164726912918	0.00538767640925533	0.0055124093891884	0.00617131366457214	0.00665404757991974	0.00692590596847718	0.0072663365560447	0.00778718901675302	0.00836990149312526	0.00882026180845971	0.00903817446998952	0.00914268323734309	0.00956334620689051
-0.4	0.00388689054495844	0.00461153677753738	0.00480275720457802	0.00541842906430212	0.00588394332591294	0.00618068653701088	0.00653236548664251	0.00702249748219978	0.00755386003707289	0.00797259580509968	0.00820126742930504	0.00833660632766845	0.00871756603239873
-0.3	0.00301343168800752	0.00360781550612741	0.00380128452589442	0.00430955788547477	0.00470016956814655	0.00496392632316996	0.00526839845812799	0.00567354342046628	0.00610566483926664	0.00645035025326677	0.00665089047205467	0.00678042575058788	0.00709063041220641
-0.2	0.00197981508077441	0.00237334971127155	0.00250505581263318	0.00284262550763627	0.00310274498101479	0.00327968771916854	0.00348301415847642	0.00375187322785712	0.00403824445772784	0.00426752348198384	0.00440264734162014	0.00449102140881725	0.00469599860293292
-0.1	0.000958701884652036	0.00114742211664902	0.00120897604742077	0.00137129710124471	0.00149620720417218	0.00158052992779665	0.00167760881976256	0.00180675851979447	0.0019448040003658	0.00205546196999267	0.00212054611112551	0.00216276391561216	0.0022610471802009
0	0	0	0	0	0	0	0	0	0	0	0	0	0
0.1	0.000898580189732396	0.00107117767298773	0.00112358445951673	0.00127293317752737	0.00138749377948314	0.00146334679512421	0.00155114887465269	0.00166980092061029	0.00179772812885952	0.00190054935924875	0.00196070232069005	0.00199899746408826	0.00208918947190089
0.2	0.0017396448442182	0.00206870529526307	0.0021637597509544	0.00244943766060838	0.00266815485673408	0.0028111960899909	0.00297740146128745	0.00320428195433539	0.00345020708132154	0.00364815958040775	0.00376356292125869	0.00383625053255295	0.00400891871531522
0.3	0.0025261588592495	0.00299556225194692	0.0031228272656037	0.00353176678148312	0.00384417848761645	0.00404552297309733	0.00428059573686208	0.00460537013098285	0.00495958522139247	0.00524515014752187	0.00541093503707077	0.0055141378881323	0.00576200928134308
0.4	0.00326149106209175	0.0038551710240664	0.00400346493869981	0.0045225522602014	0.0049181362025659	0.00516865159844941	0.00546290255825147	0.0058753441840891	0.00632840150859805	0.00669426020472231	0.00690559794422398	0.007035471422054	0.00735179726172325
0.5	0.0039494612255505	0.00465146149312997	0.00480879493004021	0.00542487630303267	0.00589305052948224	0.00618332845820001	0.00652689847020928	0.00701691234308218	0.00755967125615489	0.00799874000381703	0.00825085000186578	0.00840359157368475	0.00878224542569326
0.6	0.00459438697091814	0.00538894048297949	0.00554246247513767	0.00624235737921105	0.00677248517032909	0.00709281245119841	0.00747565640863502	0.00803330957146312	0.0086569930433865	0.00916246464139689	0.00945062448342592	0.00962248626880632	0.0100580823079278
0.7	0.00520112768788446	0.00607276454713849	0.00620872655297289	0.00697925143111329	0.00756065325666178	0.00790098540741225	0.00831285877749652	0.00892841926048762	0.00962468209126188	0.0101900755589337	0.010509633854647	0.0106969394127946	0.0111849745481851
0.8	0.00577512149706648	0.00670881258017773	0.0068125621839708	0.00764056981482109	0.00826254619679021	0.00861248715394716	0.0090429382578472	0.00970692544971955	0.0104679364521539	0.0110871562877703	0.0114335492388999	0.0116327160818541	0.0121697396984991
0.9	0.00632241012158399	0.00730375297606186	0.007359772717892	0.00823221422321717	0.00888408500695869	0.00923287932976961	0.00967125248810529	0.0103745026560422	0.0111930432829442	0.0118604497500361	0.0122292227419588	0.0124367926159769	0.0130206071952526
1	0.00684964551673606	0.0078650978470435	0.00785710815274858	0.00876112687811135	0.00943229451509617	0.00976884160918831	0.0102042991223135	0.0109380510294639	0.011807632883838	0.0125181246584072	0.0129049606774212	0.0131176403302687	0.0137475346139016
1.1	0.00736407153948005	0.00840123449429971	0.00831238211192872	0.00923545096951374	0.00991549789848122	0.0102284021695665	0.0106499771277095	0.0114059841790782	0.0123209873665265	0.0130700974136078	0.013470854762079	0.0136855707167042	0.0143625835857976
1.2	0.0078734742201162	0.00892142237112032	0.00873457549519153	0.0096646912283902	0.0103435239732155	0.0106212001940628	0.0110178974669604	0.0117885744641406	0.0127444074833017	0.0135284120373616	0.0139391746792508	0.0141531463707079	0.0148803530878457
1.3	0.00838609573735817	0.00943574296663957	0.00913390924599601	0.0100598573723388	0.0107279117711439	0.0109587706257788	0.0113197398125222	0.0120983538824903	0.0130916332339803	0.013907671985965	0.0143248168636496	0.0145356531141248	0.0153184546470161
1.4	0.00891051026815723	0.00995499133715262	0.00952186301858322	0.0104335642330803	0.0110820858173704	0.0112548287740656	0.0115696391991833	0.0123505550094812	0.0133792984068071	0.0142255012315088	0.0146457878638389	0.0148516115349297	0.0156979912152811
1.5	0.00945546442506638	0.0104905023488302	0.00991111260378127	0.0108000530570544	0.0114214617897074	0.0115255136406318	0.0117845646573341	0.0125635521399623	0.0136273727788852	0.0145029845628438	0.0149236726833317	0.0151232764939417	0.0160439666262187
1.6	0.0100296904441214	0.0110539124819984	0.0103153596101714	0.0111750919255952	0.0117634286574947	0.0117895248200052	0.011984619014058	0.0127592250436957	0.0138595062034727	0.0147649970912234	0.0151839970485062	0.0153770285538728	0.0163855069636795
1.7	0.0106417055583704	0.0116568686266771	0.0107490353495012	0.011575714587656	0.0121271459435117	0.0120680637783883	0.0121931477642558	0.01296311844549	0.0141031397033617	0.0150402848377804	0.0154563414051295	0.0156435054695366	0.0167557293890084
1.8	0.0112996146998322	0.012310706613673	0.0112268792498931	0.0120197721814495	0.0125331025953508	0.0123844785415334	0.0124365078675384	0.013204223081752	0.0143892058644602	0.0153611189338939	0.0157740202699119	0.015957272638672	0.0171910737026575
1.9	0.012010934590292	0.0130261310951906	0.0117634190608934	0.01252530487477	0.0130024164204246	0.0127635305571304	0.0127433423870277	0.0135141915028798	0.0147512384479941	0.0157623495921795	0.0161731386906092	0.0163558275137615	0.0177299573863286
2	0.0127824548657303	0.013812931578584	0.0123724090682238	0.0131097867468003	0.0135559125499162	0.0132302719103682	0.0131432728109739	0.0139258719679975	0.0152237954337713	0.0162797764126127	0.0166909254268803	0.0168778273952492	0.0184107615404468
2.1	0.0136201465757792	0.0146797651351528	0.0130663027217059	0.0137893434246945	0.0142130930610938	0.0138086392314974	0.0136650817520034	0.0144712310141039	0.0158402966635842	0.0169479497777994	0.0173634466606417	0.0175606532406558	0.0192693919327029
2.2	0.0145291215314173	0.0156340252910338	0.0138558372201019	0.0145780673876726	0.0149911678769649	0.014519999358273	0.0143346802978738	0.0151790038625984	0.0166306403303626	0.0177977736827861	0.0182230773180254	0.0184377217954006	0.0203368926733061
2.3	0.0155136392430656	0.0166818020159646	0.0147497863168453	0.0154875440495264	0.015904325681032	0.0153819513755309	0.0151733238656867	0.016072624822006	0.0176191528128033	0.0188544577123735	0.0192963077123096	0.0195361756810524	0.0216376717533034
2.4	0.0165771530514201	0.0178279237731352	0.0157549007188505	0.0165266529021932	0.0169633689102894	0.0164076427125113	0.016196526183306	0.0171689793815442	0.0188233906040416	0.0201363223715893	0.0206024329558463	0.0208755402154095	0.0231887364780627
2.5	0.0177223842702949	0.0190760627486498	0.016876016773901	0.0177016414382576	0.0181757395075801	0.017605701833544	0.0174138923524848	0.0184782422240004	0.0202540278509933	0.0216546814641397	0.0221533827332895	0.0224676098073075	0.0249999991496489
2.6	0.0189514127238581	0.0204288801641985	0.0181162868587355	0.0190164124296413	0.0195458661061926	0.0189807055517021	0.0188297733566374	0.0200046762246872	0.0219156873136789	0.0234146615963241	0.0239545581082445	0.0243173986898335	0.0270753878898751
2.7	0.0202657733991802	0.0218881894824658	0.0194774750911261	0.0204729362625357	0.0210757070598214	0.0205339762410508	0.0204444181212062	0.0217479962833219	0.0238083203351921	0.0254165743496098	0.0260062710289211	0.0264247056240761	0.0294143430266409
2.8	0.021666551257351	0.0234551195812405	0.0209602676215154	0.0220717016818283	0.0227653583291468	0.0222644822680575	0.0222552564283118	0.0237048594952402	0.0259287080313229	0.0276574213754803	0.0283053362573102	0.0287858075193568	0.0320133175577843
2.9	0.0231544688286778	0.0251302655853186	0.0225645610626305	0.0238121399418063	0.0246136260741864	0.024169669777847	0.0242580449132394	0.0258701715911772	0.0282717818015497	0.0301322315436724	0.0308464897123596	0.0313949425375768	0.0348670439569732
3	0.0247299635575959	0.026913820438913	0.024289708638801	0.025692985131367	0.026618507137144	0.026246135005641	0.0264477499017184	0.0282380728574706	0.0308316281325136	0.0328350906082591	0.0336234807165742	0.0342454333848588	0.0379694789056618
3.1	0.0263932537059681	0.0288056846050962	0.026134716889105	0.0277125573645375	0.0287775583724714	0.0284901146104518	0.0288191522113301	0.030802597422912	0.0336021691325852	0.0357598488389	0.0366298211591167	0.0373304441048591	0.0413144388847363
3.2	0.0281443929095955	0.0308055542316029	0.0280983945872259	0.0298689714995482	0.0310881604682706	0.0308978126068258	0.031367218417531	0.0335580654748644	0.0365775750661227	0.0389005583039468	0.0398592466203991	0.0406434357818246	0.0448959868085593
3.3	0.0299833142709255	0.0329129898475646	0.030179460229742	0.0321602822915715	0.0335476939155536	0.0334655991493204	0.0340873009599186	0.0364992845414679	0.0397524827709919	0.0422517113575692	0.0433059661245933	0.0441784053256472	0.0487086395540718
3.4	0.0319098652717708	0.0351274684449133	0.0323766161124837	0.0345845795347054	0.0361536479283615	0.0361901177383417	0.0369752245648486	0.0396216271833966	0.0431220864405548	0.0458083463025834	0.0469647711592261	0.0479299824023193	0.0527474571611302
3.5	0.033923834920907	0.0374484219643755	0.0346885968593977	0.0371400461521131	0.0389036814188249	0.0390683316045281	0.0400273032726414	0.0429210354695312	0.04668215128675	0.0495660712825714	0.0508310584835643	0.0518934411863512	0.0570080595569543
3.6	0.0360249745136491	0.0398752650106786	0.0371141992232076	0.0398249901342885	0.0417956514998986	0.042097532326379	0.0432403187479603	0.0463939862330768	0.0504289847244024	0.0535210419908961	0.0549008045904342	0.0560646655873488	0.061486602422539
3.7	0.0382130132502758	0.0424074142528239	0.0396522986433258	0.0426378588013821	0.044827621099635	0.0452753266930327	0.0466114795745483	0.0500374383839534	0.0543593871320725	0.0576699162300668	0.0591705162171021	0.0604400924298201	0.0661797326072641
