# Supplementary material for: Maternal preconceptional and prenatal exposure to El Niño Southern Oscillation levels and child mortality: a multi-country study
Source: Nat Commun. 2024 Jul 17;15:6034. doi: 10.1038/s41467-024-50467-x (PMC11254917; doi:10.1038/s41467-024-50467-x)
Supplement: Supplementary file 4 — Source data [file 41467_2024_50467_MOESM4_ESM.zip › Source Data/Supplemental Figure S14-15/S14/ONI 0_59_cumse.csv]

	lag0	lag1	lag2	lag3	lag4	lag5	lag6	lag7	lag8	lag9	lag10	lag11	lag12
-1.8	0.0278938796304903	0.0293819059163253	0.0228274892364036	0.0217255808915415	0.0228634296339599	0.0232063321020227	0.0236247077947169	0.0250136921683617	0.0270237013062099	0.0286685456322961	0.0294063998067307	0.0299456402764214	0.0327327859671768
-1.7	0.0250370613843273	0.0261595638662451	0.0199719415890588	0.0188684985652357	0.019826819551184	0.0199804469742614	0.0201724912530739	0.0213004808208236	0.0230581804066807	0.0244952841232603	0.0250622246967093	0.0253741866404638	0.0277101993414839
-1.6	0.022437243521333	0.0232451822052548	0.0174122721981854	0.0163149052081738	0.0171127834688639	0.0170976652580933	0.017088916111509	0.0179897830499813	0.0195311652558537	0.0207880441527524	0.0211986191988515	0.0212889360547259	0.0231939201568536
-1.5	0.0200897732617757	0.0206366009081846	0.0151534692556686	0.0140729425492777	0.0147305978905337	0.0145708632069829	0.0143913864026553	0.0151023107683129	0.0164648678066756	0.0175699531997349	0.0178406260782796	0.0177166458434601	0.019209062949783
-1.4	0.0179869550482011	0.0183281760002629	0.0131985095065378	0.0121496618835359	0.0126887116789903	0.0124138328250539	0.0121008233528074	0.0126633512128655	0.0138851482338674	0.0148671267267927	0.015017818447427	0.0146924626356798	0.0157906083711205
-1.3	0.0161170139237351	0.016309035885551	0.0115456140086679	0.0105477624892155	0.0109912695267624	0.0106376593772764	0.010238161135912	0.0106985857023743	0.0118158438097364	0.0127020988575301	0.0127581480309724	0.0122568147876915	0.0129836216610537
-1.2	0.0144630572739462	0.0145611186365044	0.0101842094630498	0.00926014725058818	0.00963208771265571	0.00924308130004432	0.00881445511621079	0.0092217654735801	0.0102646836891571	0.0110787908199078	0.0110720464418683	0.0104409633688825	0.0108344593914706
-1.1	0.0130022774049934	0.0130574396446265	0.00909033476819164	0.00826311751348504	0.00858687010131202	0.00820896629943143	0.00781306339418292	0.00821251562030887	0.00920094986352085	0.00996021836553982	0.00992663694632622	0.00923467241388309	0.00936129262725979
-1	0.0117057011684807	0.0117612722791497	0.00822350898335832	0.00751142543367187	0.00780731103455765	0.00748210646529213	0.00717184885583386	0.0075955454526457	0.00853796775822391	0.00925271921580025	0.00922526299243486	0.00854933027150587	0.00850468960890008
-0.9	0.0105387448007792	0.0106268934675215	0.00752758267308266	0.00693956317623303	0.00722230286330907	0.00697768501751916	0.00678335334386472	0.00724422485571411	0.00814085452963147	0.00881563985373327	0.00881654495162356	0.00821715095666043	0.00810166580304459
-0.8	0.00946263693991868	0.00960209040377971	0.00693642252068328	0.00647049714946045	0.00674781861049106	0.00659390505859127	0.00651933258171289	0.0070128406148517	0.00785932062028822	0.00849436197790813	0.00853246982951372	0.00804052502111876	0.0079292097289656
-0.7	0.00843649246483372	0.00863190794293252	0.00638223858205898	0.00602753584700826	0.00630041049697092	0.00623178325556588	0.00626088186879899	0.00677116913522339	0.00756007619169707	0.00815192322098504	0.00822526218449892	0.00784619899411641	0.00777855463850475
-0.6	0.00741960141961175	0.00766260543841527	0.00580292753177661	0.00554342221971091	0.00580738313094748	0.00580845912932889	0.00591455333812673	0.00641997813042368	0.00714091660162229	0.00768273080689448	0.00778265119411986	0.00750689014870698	0.00749405449930383
-0.5	0.00637346715459596	0.00664483755777064	0.00514619430893919	0.00496416417264293	0.00521086770020722	0.00526090079724695	0.00541352605787817	0.00588990307332679	0.00652950737163392	0.0070114462201301	0.00712583221697024	0.00693701931610148	0.00697234625018678
-0.4	0.00526329453658684	0.00553557777547746	0.00437050421489174	0.00424877449927115	0.00446730630262895	0.0045436555173309	0.00471208274381221	0.00513420295725991	0.00567643049113504	0.00608616997439731	0.00620132774431182	0.00608086599370347	0.0061476670025102
-0.3	0.0040589205162173	0.00429891059974151	0.00344414967629047	0.00336717312963604	0.00354498071383044	0.00362480359287552	0.00377940146856203	0.00412166059390209	0.00454826450919862	0.00487154952023672	0.00497317087821461	0.00490225791178478	0.00497837920754256
-0.2	0.00273574481321025	0.00290651587677556	0.00234393948647203	0.0022980916332272	0.00242162868024154	0.0024825104383602	0.00259494105484132	0.00283156278533887	0.0031226409737847	0.00334382924064829	0.00341745121356187	0.0033778041514632	0.00343816409285434
-0.0999999999999996	0.0013325642255751	0.00140953556610503	0.00112803463234339	0.00110456579729932	0.00116446189237584	0.00119154601470421	0.00124336225828382	0.00135734155851677	0.00149939299814583	0.00160766876381687	0.00164323517432249	0.00162218455680149	0.0016489837309449
0	0	0	0	0	0	0	0	0	0	0	0	0	0
0.100000000000001	0.00125739080877293	0.00131474276492423	0.00103041052820522	0.00100541414646057	0.0010610262529373	0.00107960736788037	0.00112054457808404	0.00122462635436286	0.00135924597269986	0.00146254343061716	0.00149494504674285	0.0014702635125692	0.00148919610624896
0.2	0.00244562050346876	0.00254067399018006	0.00196730225534013	0.00191601028821107	0.00202330812044051	0.00205149608806241	0.00212209414935439	0.00232086117953653	0.00258369753301204	0.00278607878092389	0.00284786202806659	0.00279463346906183	0.00282526637361505
0.3	0.00357141015566812	0.00368464975269555	0.00281560472350895	0.00273702985782395	0.00289250552777879	0.00292082619705732	0.00300938330257133	0.00329404512220274	0.00367989166740105	0.00397801549112097	0.0040663351841377	0.00398047223735042	0.00401640781724613
0.4	0.00464223005734612	0.0047544980437206	0.00358124124497266	0.00347481648830353	0.00367544857558452	0.00369392324862077	0.00378830499587802	0.00415080394299927	0.00465583069967212	0.00504733773601638	0.00515955972983023	0.00503679110126981	0.00507272665604716
0.5	0.00566632444945396	0.00575910763855766	0.00427132263338779	0.004137038787167	0.00438036560481168	0.00437854881767784	0.00446622101120108	0.00489938279815039	0.00552131796144652	0.00600493146788765	0.00613867596277873	0.00597462291262151	0.00600668266974062
0.600000000000001	0.00665271397177629	0.0067084985206425	0.00489435912794348	0.00473293336824084	0.0050171278717959	0.00498421376780709	0.00505234441248128	0.00555005266527758	0.00628834452449771	0.00686394626660499	0.00701713867320254	0.00680744700672489	0.00683359337266449
0.700000000000001	0.0076111690617643	0.0076138607738776	0.00546047643498998	0.00527354923757126	0.00559748952820221	0.00552252065884519	0.00555819312280585	0.00611558410292744	0.00697150905781026	0.00764016710312033	0.00781109627861413	0.00755164288812304	0.00757216306905835
0.800000000000001	0.00855214821955762	0.00848754669451606	0.00598160996915166	0.00577195882645551	0.00613528562169082	0.0060075021125818	0.00599809375472621	0.00661176097234932	0.00758842866511434	0.00835234810040866	0.00853973057775552	0.0082269210387849	0.00824496233842322
0.9	0.00948669694648441	0.00934300044514258	0.00647163631082126	0.00624338133846118	0.00664653195339407	0.00645589288513923	0.00638967763733031	0.00705786701563064	0.00816006314504946	0.00902243051376214	0.009225477563829	0.00885663949509154	0.00887872966405536
1	0.0104263063815563	0.0101946120720148	0.00694638568681853	0.00670514578071353	0.00714935458944217	0.00688723805322058	0.00675425290860812	0.00747701949727589	0.008710832897575	0.00967553708019213	0.00989401917908269	0.00946787020636822	0.00950431180260631
1.1	0.0113827350278982	0.011057489100714	0.0074234708979835	0.00717641496392106	0.00766367462386994	0.00732371091986969	0.007116865580603	0.00789615768916937	0.00926837762145295	0.0103396201395909	0.0105739211255683	0.0100910495364808	0.010156036629172
1.2	0.0123678019122479	0.011947149353663	0.00792187723603934	0.0076776130880503	0.00821059949343231	0.00778951756399001	0.00750581277114033	0.00834545666099474	0.00986280978230495	0.0110446651566133	0.0112958169631849	0.0107590675325551	0.0108703730323248
1.3	0.0133931641357643	0.0128791518183531	0.00846129477137141	0.00822955963089028	0.00881153436583748	0.00830983152346506	0.00795140997139845	0.008856993090813	0.0105253998173683	0.0118214352179416	0.0120911247090227	0.011505756814221	0.0116839154103145
1.4	0.0144700949799585	0.0138686954671769	0.0090612396686567	0.00885240416339692	0.00948711590375314	0.00890934286346122	0.0084840099350276	0.00946269574526864	0.0112868001479738	0.0126998810458218	0.0129904239109337	0.0123639353378716	0.0126310025069424
1.5	0.0156092796297996	0.0149302250561985	0.00974008687110108	0.00956454540182276	0.0102561508282214	0.00961067793756123	0.00913160582818865	0.0101919353332646	0.0121751194600493	0.0137074857513072	0.0140217682181144	0.0133633674918542	0.0137415053721478
1.6	0.0168206437808943	0.0160770847466625	0.0105141873434798	0.010381752466012	0.0111347669342389	0.0104330518657567	0.00991764757784937	0.0110693703284605	0.0132142819104216	0.0148678832041959	0.0152092786445407	0.0145291084309479	0.0150393294404183
1.7	0.0181132262173009	0.0173212536197646	0.0113972361182028	0.0113166564298657	0.0121359306045792	0.0113914678025922	0.0108597092890937	0.0121136476946779	0.0144230468141596	0.0162000265366187	0.0165722984491844	0.0158805968712945	0.0165419257569467
1.8	0.0194951008074693	0.0186731834278049	0.0123999883404069	0.0123786656346986	0.0132693747604771	0.0124965848935573	0.0119692999834177	0.0133372200557472	0.0158148355987313	0.0177180101350131	0.0181252139296881	0.0174316014426829	0.0182607419115015
1.9	0.0209733475019082	0.020141742212913	0.0135303215356562	0.0135742382980442	0.0145418699688737	0.0137551529810193	0.013252640732463	0.014747103635483	0.0173982465601854	0.0194314558912419	0.0198778495703728	0.0191908555256604	0.0202022789147622
2	0.0225540669675969	0.0217342523139564	0.0147935601528925	0.0149073751155515	0.0159577071793544	0.0151707774640588	0.0147119484445078	0.0163461400099936	0.0191779759765313	0.0213462541783776	0.0218362239445548	0.0211630714237147	0.0223693610202336
2.1	0.0242424301933263	0.0234566011381438	0.0161929425877306	0.0163801880307292	0.0175192554641366	0.0167447701319692	0.016346773275561	0.0181343280836041	0.021155852113113	0.0234654328787864	0.0240034356451889	0.023350034213666	0.0247623236314701
2.2	0.0260427529553463	0.0253133990671948	0.0177301205235773	0.0179934383386491	0.0192274927318604	0.0184769166589826	0.0181551136457536	0.0201099543934398	0.023331775663554	0.0257899835413467	0.0263805053708968	0.025751575462832	0.0273799707645453
2.3	0.0279585852071567	0.0273081601554189	0.019405615139206	0.0197469866411623	0.0210824534480198	0.0203660829168422	0.0201342189502867	0.0222704248049607	0.0257044689788951	0.0283195519170667	0.0289670798363394	0.0283663389772297	0.0302202702169387
2.4	0.0299928067596513	0.0294434859127961	0.0212191928266968	0.0216401375914588	0.0230835755389095	0.0224106499589973	0.0222811055656708	0.0246128136921967	0.0282720184669717	0.0310529650112498	0.0317619691686628	0.0311923307857954	0.033280818749382
2.5	0.0321477225020664	0.0317212383896414	0.0231701519919099	0.0236718868389724	0.025229952245189	0.0246088027217511	0.0245928558342687	0.0271341934534542	0.0310322382637016	0.0339886061680708	0.0347635295020379	0.0342272862042701	0.0365591316674352
2.6	0.0344251524208996	0.0341426944442125	0.0252575292642034	0.0258410882232836	0.0275205053913506	0.0269587083436453	0.0270667712258462	0.0298318123791744	0.0339828976359802	0.0371246667197246	0.0379699197995759	0.0374688988287766	0.0400528097795033
