# Supplementary material for: Maternal preconceptional and prenatal exposure to El Niño Southern Oscillation levels and child mortality: a multi-country study
Source: Nat Commun. 2024 Jul 17;15:6034. doi: 10.1038/s41467-024-50467-x (PMC11254917; doi:10.1038/s41467-024-50467-x)
Supplement: Supplementary file 4 — Source data [file 41467_2024_50467_MOESM4_ESM.zip › Source Data/Supplemental Figure S14-15/S14/abNino34 0_59_cumse.csv]

	lag0	lag1	lag2	lag3	lag4	lag5	lag6	lag7	lag8	lag9	lag10	lag11	lag12
-2	0.0284075981818736	0.030628576944002	0.0253238171686782	0.0250097765980122	0.026308622969313	0.02677867300105	0.0273851298249009	0.0289488013063548	0.0310874711879074	0.0328486078036972	0.0337456235001108	0.0345449493665592	0.0377007409788493
-1.9	0.0255823605880261	0.0273961756566163	0.0223542481990677	0.0219563367709616	0.0230542286181752	0.0233473624486002	0.0237463158035213	0.025052891583833	0.0269268517107898	0.0284659823411494	0.0291883310021363	0.0297724559513371	0.0324888520442452
-1.8	0.0229855827772517	0.0244373317743043	0.0196494848387196	0.0191781138757061	0.0200930008132052	0.0202257707664283	0.0204374816664061	0.0215139892071413	0.0231519236592341	0.0244911131550393	0.0250506300467572	0.0254263926951518	0.0277262898197513
-1.7	0.0206165097717434	0.0217533985266069	0.0172149796399729	0.0166824313454873	0.0174332617363246	0.0174241806615312	0.0174712458824303	0.0183466684748765	0.0197785421891856	0.0209407135290238	0.0213500357933508	0.0215244326918826	0.0234297938660375
-1.6	0.018472926602051	0.0193443268545019	0.0150560504241075	0.0144772368671152	0.0150843276337156	0.01495490464704	0.0148635931023594	0.015569605324619	0.0168266688082799	0.0178356601163404	0.0181090312329364	0.018090546709824	0.0196226412331537
-1.5	0.0165504156691798	0.0172075796596493	0.0131766547103299	0.0125699086051737	0.0130553332617396	0.0128313615754609	0.0126333687387753	0.0132050800118761	0.0143194429164843	0.0151998534538669	0.0153544523366525	0.0151558466927807	0.0163363902087852
-1.4	0.0148414274433352	0.0153366283166394	0.0115771751088344	0.010964705188358	0.0113525075519202	0.0110651933766671	0.0107992863692362	0.0112754490337548	0.0122788111839318	0.0130554153923705	0.0131131435058276	0.0127563151136957	0.0136106543919291
-1.3	0.0133342441393639	0.0137191153023985	0.010251039073519	0.00965837060919095	0.0099742108603849	0.00966008788786847	0.0093720523949277	0.00979356850067542	0.010714817375026	0.0114113465924189	0.0114002036492398	0.0109222351743224	0.0114858412029856
-1.2	0.0120120200405205	0.0123350054639306	0.00918061659796658	0.00863426997114794	0.00890400550228406	0.00860209572684918	0.008340471188074	0.00874591254613085	0.00960811040686542	0.0102455121372707	0.010198476511803	0.0096539652150544	0.0099807343042608
-1.1	0.0108521826503776	0.0111553227714989	0.00833390228700062	0.00785727915368974	0.00810434028772424	0.00784998679535892	0.00765675320051885	0.00807555075773931	0.00889395362303851	0.00948873235029988	0.0094384579680504	0.00889090535431167	0.00905476439898908
-1	0.00982650347643834	0.0101421761306001	0.00766418672646382	0.00727310321648199	0.00751544599583842	0.0073331611243882	0.00723377409628355	0.00768101301188058	0.00846331720576752	0.00902660061894415	0.00899812138355013	0.00850203334323357	0.00858293543355324
-0.9	0.00890202557535846	0.00925048996700031	0.00711397932615202	0.00681411183425864	0.007062186893298	0.00696174237552549	0.00696140033708051	0.00743776160592271	0.00818566327395745	0.00872307760304551	0.0087296392835365	0.00831737865271729	0.00837998000407667
-0.8	0.00804277397839432	0.00843119467065256	0.00662196324882637	0.00640934369605316	0.00666594035166143	0.00664354831085071	0.0067310742188195	0.00722676502376545	0.00793728724652495	0.00844937154102692	0.00849329390484005	0.00817497450136175	0.00825768507931565
-0.7	0.0072118973014701	0.00763499622339188	0.00612997830896521	0.00599366128409677	0.00625523047960938	0.00629779405672139	0.00645250669869324	0.00695166752840314	0.00761793432790075	0.00810086826951847	0.00817695236520789	0.00794776244827395	0.00806506279393993
-0.6	0.00637375788821897	0.00681568705437103	0.00558760705685218	0.00551279388421883	0.00577126157111257	0.00586074309761951	0.00605805165174641	0.00654177137348029	0.00715359221302674	0.00760005367420867	0.00769882479539833	0.00754624266709253	0.00769597715596787
-0.5	0.00549557346823731	0.00593233731881211	0.00495385143364895	0.00492432962489743	0.00516868791249342	0.00528514499508725	0.0054997398040662	0.00594767590770303	0.00649213245398906	0.00689211947275025	0.00700197173602764	0.00691030580340088	0.00708011498694749
-0.4	0.00454844615487563	0.00495027778605415	0.00419675471146559	0.00419637820963686	0.00441382326882751	0.00453706705388353	0.00474431368413922	0.00513546150837281	0.00559747950468658	0.00593900231544607	0.00604738817488444	0.00600007283965318	0.00617163888404877
-0.3	0.00350789547737518	0.00384123642899061	0.00329212141621709	0.0033055257699327	0.00348219070462888	0.00359250495941157	0.00376884960583156	0.0040818856058802	0.00444474670157053	0.0047143757374784	0.0048084051939666	0.00478899360763649	0.00494056349635392
-0.2	0.00235453205746706	0.00258349816785757	0.00222241473168496	0.00223524459082175	0.00235666228852881	0.0024349379443817	0.00255778931239893	0.00277121027701001	0.00301702698462473	0.00320035992887459	0.00326709058987927	0.00325957926803322	0.00336745770348758
-0.1	0.00114218294848855	0.00124768189694759	0.00106577769387879	0.00107018203936527	0.00112822856389295	0.00116392702513799	0.00122106178314317	0.00132328899998636	0.00144232550239715	0.00153128038272751	0.00156308790205793	0.00155785316795545	0.00160807352240737
0	0	0	0	0	0	0	0	0	0	0	0	0	0
0.1	0.00107283835543482	0.00115911395253987	0.000972638272986526	0.000972696163150009	0.00102520773101223	0.00105322165526872	0.00110098627212812	0.00119402762217168	0.00130551267130241	0.0013891912702656	0.00141770155170306	0.00140904141597044	0.00145172855966531
0.2	0.00208185360315308	0.002235155057669	0.00185599009105949	0.00185182577496903	0.0019515597763005	0.00199959579027214	0.00208558867085221	0.00226298765246039	0.00247927931799132	0.0026420254294707	0.00269592790749797	0.00267510619099573	0.00275366359790557
0.3	0.00303327442694609	0.00323447466358074	0.00265469165922658	0.0026421468794631	0.00278411500999976	0.00284385529063955	0.00295837495480524	0.00321205926134977	0.00352750962515371	0.00376548882809641	0.00384188712075398	0.00380535405222556	0.00391387225467603
0.4	0.00393408537692688	0.00416438616055138	0.0033743267536321	0.00334944495556112	0.0035290274792704	0.00359182627598672	0.00372502488832249	0.00404766670352274	0.00445783553036021	0.00476811182096681	0.00486438393893668	0.00480859122769018	0.00494230782006318
0.5	0.00479205956121713	0.00503326459873435	0.00402161575444922	0.0039807542130187	0.00419378254136679	0.00425069462705368	0.0043926274077958	0.0047778031634991	0.00527964858818542	0.00566031026656809	0.0057741729638564	0.00569565589889672	0.0058512499290001
0.6	0.00561576746006273	0.00585062899624963	0.00460462410567814	0.0045446068110637	0.00478746253304656	0.00482932215402653	0.00497004703358457	0.00541242471434384	0.00600449374415334	0.00645477186873154	0.00658435750795186	0.00647986198288913	0.00665580369253531
0.7	0.00641455342589075	0.0066271924958517	0.00513297707005084	0.00505129561915226	0.00532102627265595	0.00533860402492019	0.00546835940361803	0.00596391002630996	0.00664650395222015	0.00716686454584492	0.0073108097971777	0.00717747777213101	0.00737442239195644
0.8	0.00719847205870669	0.00737486247023682	0.00561805587645222	0.00551312072372055	0.00580757002563335	0.00579184090381825	0.00590133742405552	0.00644755983306953	0.00722283537973494	0.00781501861067688	0.0079725614964275	0.00780818515074538	0.00802937858991268
0.9	0.00797817890126046	0.00810667160499336	0.00607313505053587	0.00594456877414884	0.00626251483443779	0.00620506990573335	0.00628593502606173	0.00688207194581334	0.00775402537543164	0.00842099951211772	0.00859207699653879	0.00839542061019029	0.00864705455150257
1	0.00876477402159365	0.00883662356558041	0.00651340478712891	0.00636235109838016	0.00670364040294639	0.00659725882077648	0.00664266102316288	0.00728987091605769	0.00826414846504524	0.00900994962111527	0.00919528252899762	0.00896644822955876	0.00925786825330214
1.1	0.009569602820395	0.00957944452472409	0.00695581265131136	0.00678521137765388	0.00715087010822765	0.00699022837506126	0.0069956675471665	0.00769710676029407	0.00878060558559955	0.00961005383343377	0.00981120101104287	0.00955198021354914	0.00989563029478122
1.2	0.0104040249789882	0.0103502449163395	0.00741866678441762	0.00723342368266664	0.0076257237754995	0.007408153427406	0.00737232640276869	0.00813309960220315	0.0093333825126648	0.0102517046133971	0.0104710670649168	0.0101851840491228	0.0105961915696548
1.3	0.0112791684529204	0.011164112567284	0.00792097924630007	0.00772795458205845	0.00815041338329999	0.00787654470741491	0.0078020946520598	0.00862905887656539	0.00995369795461075	0.0109661371643316	0.0112068989342276	0.0109000398322228	0.0113954286451207
1.4	0.0122056892081638	0.012035674768281	0.00848159470016567	0.0082893608433878	0.00874666293109038	0.00842075476119821	0.00831464581460429	0.00921610239090635	0.0106721473163021	0.0117836736824325	0.0120496804851827	0.0117292360591269	0.012326886507591
1.5	0.0131935577431201	0.0129786774672864	0.00911822808382852	0.0089366057184672	0.00943445218835062	0.00906425511406109	0.00893755865549638	0.00992291249661916	0.0115166783782569	0.0127318960792161	0.0130274905844357	0.0127020279566461	0.0134196163336945
1.6	0.0142518899925221	0.0140056301226321	0.00984658813584748	0.00968604148845153	0.0102309494750328	0.00982708849945519	0.00969415362276187	0.010773625527927	0.0125108768461694	0.0138341524738008	0.0141639977335827	0.0138425765165961	0.0146967432819226
1.7	0.0153888337395601	0.015127553724679	0.0106797564594561	0.0105507734733856	0.0111498587734812	0.010724886768618	0.0106021067301632	0.0117865417907162	0.0136729728404664	0.0151087185462057	0.0154776411163664	0.0151691429776504	0.0161750395826109
1.8	0.0166115137991082	0.0163538502781371	0.0116279195823871	0.0115404978666328	0.0122012720175809	0.0117686408625489	0.0116731634111878	0.0129739212119532	0.0150157186584568	0.0165687129438246	0.0169815855763961	0.016694201538512	0.0178654152242332
1.9	0.0179260318498591	0.0176922907537872	0.0126984487093415	0.0126617588705927	0.0133919614364265	0.0129651366135144	0.0129138203093021	0.0143427032176201	0.0165469903543912	0.0182226316778796	0.018684299861073	0.0184252406206832	0.0197739854324216
2	0.0193375113495948	0.0191491013224091	0.0138962381280279	0.0139184737109317	0.0147259473746278	0.0143177896481205	0.0143265448818411	0.0158957287653798	0.0182707943771397	0.0200752361307262	0.0205904812187835	0.0203658952037996	0.0219033269191154
2.1	0.0208501751353886	0.0207291182151585	0.0152241788025393	0.0153125563058308	0.0162051621880812	0.0158275896099978	0.0159110845187678	0.0176330398757414	0.0201883608610037	0.022128530365122	0.0227020575535971	0.0225170957114895	0.0242536388765525
2.2	0.0224674429591004	0.0224359801121107	0.0166836562284355	0.0168445107226499	0.0178300761212035	0.0174939501470252	0.0176655785953517	0.0195529872826114	0.0222991109594743	0.0243826456576653	0.0250190859483932	0.0248780448350602	0.0268236703521089
2.3	0.0241920376794229	0.0242723313892772	0.018274998780584	0.0185139247102961	0.0196002143124968	0.019315372243433	0.0195873704601369	0.0216530480364894	0.0246014071747788	0.026836547178349	0.0275404656315723	0.0274469554076971	0.0296113885394355
2.4	0.0260260912907833	0.0262400168456773	0.0199978419298671	0.020319842955048	0.0215145457012984	0.0212899107804359	0.0216735358440978	0.0239303667519726	0.027093081691413	0.0294885497702578	0.0302644555204562	0.0302215602688052	0.0326144229042397
2.5	0.0279712446822244	0.0283402561222429	0.0218514024605941	0.0222610293788122	0.0235717550461901	0.0234154758596131	0.023921192926368	0.0263820811373769	0.0297717799203534	0.0323366682109298	0.0331890240234328	0.0331994390477748	0.0358303396926332
2.6	0.0300287374859964	0.0305737923635445	0.0238346728051145	0.0243361402613596	0.0257704216596448	0.0256900120946778	0.0263276638860302	0.0290054982107076	0.0326351675173577	0.0353788401976439	0.0363120707118558	0.0363782125914607	0.0392567988248757
2.7	0.0321994863430297	0.0329410141852559	0.0259465517015676	0.0265438317096552	0.02810912982191	0.0281115952486895	0.0288905440849238	0.031798175655625	0.0356810443825964	0.0386130589481425	0.0396315574486394	0.03975564847595	0.0428916343095766
