# Supplementary material for: Maternal preconceptional and prenatal exposure to El Niño Southern Oscillation levels and child mortality: a multi-country study
Source: Nat Commun. 2024 Jul 17;15:6034. doi: 10.1038/s41467-024-50467-x (PMC11254917; doi:10.1038/s41467-024-50467-x)
Supplement: Supplementary file 4 — Source data [file 41467_2024_50467_MOESM4_ESM.zip › Source Data/Supplemental Figure S14-15/S14/abNino34 0_cumest.csv]

	lag0	lag1	lag2	lag3	lag4	lag5	lag6	lag7	lag8	lag9	lag10	lag11	lag12
-2	-0.00227122421216091	0.0109401505008408	0.0335914978624703	0.0594294867519772	0.0844243604009627	0.106169933846957	0.122683725010349	0.13226646353719	0.133502090799187	0.125257759893706	0.106683835643771	0.0772138945980656	0.0365647250309315
-1.9	-0.00410182344328015	0.00762265658435074	0.0283983427475869	0.0514824465340167	0.0730049562773082	0.0911421614238236	0.10446729618397	0.11175741845238	0.111993409807918	0.104359975513671	0.0882456445169577	0.0632427694493222	0.0291475266265371
-1.8	-0.0057270908015147	0.00459846184715222	0.0235782474663359	0.0440645547140514	0.0623512913363854	0.0771481495211221	0.0875356237888279	0.0927255665857026	0.0920611882835795	0.085017057179925	0.0711990994978391	0.050344599386055	0.0223221989189394
-1.7	-0.00714702628686456	0.00186756628924523	0.0191312120187173	0.0371758112920813	0.0524633655781943	0.0641878981388519	0.0718887078249242	0.0751709079371572	0.0737054262261726	0.0672290048924675	0.0555442005864152	0.0385193844082641	0.0160887419081385
-1.6	-0.00836162989932973	-0.000570030089370189	0.0150572364047312	0.0308162162681066	0.0433411790027351	0.052261407277013	0.0575265482922584	0.059093442506744	0.0569261236356969	0.0509958186512987	0.0412809477826859	0.0277671245159494	0.0104471555941344
-1.5	-0.00937090163891021	-0.00271432728869407	0.0113563206243775	0.024985769642127	0.0349847316100075	0.0413686769356055	0.0444491451908308	0.0444931702944631	0.0417232805121524	0.0363174984564185	0.0284093410866513	0.0180878197091109	0.00539743997692709
-1.4	-0.010174841505606	-0.0045653253087264	0.00802846467765626	0.0196844714141427	0.0273940234000117	0.0315097071146293	0.032656498520641	0.0313700913003144	0.0280968968555391	0.0231940443078268	0.0169293804983114	0.00948146998774866	0.000939595056516543
-1.3	-0.0107734494994171	-0.00612302414946717	0.00507366856456747	0.0149123215841537	0.0205690543727477	0.0226844978140845	0.0221486082816893	0.019724205524298	0.016046972665857	0.0116254562055238	0.00684106601766608	0.00194807535186265	-0.00292637916709725
-1.2	-0.0111667256203435	-0.00738742381091639	0.00249193228511112	0.01066932015216	0.0145098245282155	0.0148930490339711	0.0129254744739757	0.00955551296641386	0.00557350794310626	0.00161173414950936	-0.00185560235528451	-0.00451236419854706	-0.00620048269391422
-1.1	-0.0113546698683852	-0.00835852429307406	0.000283255839287206	0.00695546711816143	0.00921633386641499	0.00813536077428903	0.00498709709749997	0.000864013626661942	-0.00332349731271335	-0.00684712186021651	-0.00916062462054048	-0.00989984866348059	-0.00888271552393446
-1	-0.0113372822435422	-0.00903632559594018	-0.00155236077290426	0.00377076248215816	0.00468858238734625	0.0024114330350383	-0.00166652384773769	-0.00635029249495769	-0.0106440431016017	-0.0137511118236537	-0.0150740007781018	-0.0142143780429378	-0.0109730776571579
-0.9	-0.0111145627458146	-0.00942082771951475	-0.00301491755146328	0.00111520624415015	0.000926570091009283	-0.00227873418378106	-0.00703538836173732	-0.012087405398445	-0.0163881294235588	-0.0191002357408024	-0.0195957308279684	-0.0174559523369188	-0.0124715690935846
-0.8	-0.0106865113752022	-0.00951203066379776	-0.00410441449638987	-0.00101120159586262	-0.00206970302259595	-0.00593514088216908	-0.011119496444499	-0.0163473250838002	-0.0205557562785847	-0.0228944936116624	-0.0227258147701404	-0.0196245715454236	-0.0133781898332145
-0.7	-0.0100531281317052	-0.00930993442878923	-0.00482085160768401	-0.00260846103788013	-0.00430023695346941	-0.00855778706012574	-0.0139188480960226	-0.019130051551023	-0.0231469236666794	-0.0251338854362339	-0.0244642526046178	-0.0207202356684522	-0.0136929398760476
-0.6	-0.00921441301532343	-0.00881453901448914	-0.00516422888534571	-0.00367657208190239	-0.00576503170161109	-0.010146672717651	-0.0154334433163082	-0.0204355848001136	-0.0241616315878429	-0.0258184112145167	-0.0248110443314004	-0.0207429447060045	-0.0134158192220839
-0.5	-0.008170366026057	-0.00802584442089749	-0.00513454632937497	-0.00421553472792939	-0.00646408726702104	-0.010701797854745	-0.0156632821053558	-0.0202639248310719	-0.0235998800420751	-0.0249480709465109	-0.0237661899504884	-0.0196926986580805	-0.0125468278713234
-0.4	-0.00692098716390588	-0.0069438506480143	-0.00473180393977179	-0.00422534897596116	-0.00639740364969923	-0.0102231624714076	-0.0146083644631654	-0.018615071643898	-0.0214616690293761	-0.0225228646322165	-0.0213296894618818	-0.0175694975246803	-0.0110859658237662
-0.3	-0.00546627642887008	-0.00556855769583956	-0.00395600171653617	-0.00370601482599767	-0.00556498084964566	-0.0087107665676388	-0.0122686903897371	-0.0154890252385918	-0.0177469985497459	-0.0185427922716335	-0.0175015428655805	-0.0143733413058039	-0.00903323307941224
-0.2	-0.00380623382094957	-0.00389996556437326	-0.0028071396596681	-0.00265753227803892	-0.00396681886686032	-0.00616461014343867	-0.00864425988507063	-0.0108857856151533	-0.0124558686031844	-0.013007853864762	-0.0122817501615845	-0.0101042300014512	-0.00638862963826147
-0.1	-0.00196650813549147	-0.00200071450407203	-0.00140566498211375	-0.00128274145334427	-0.0019044925751352	-0.00298548025417846	-0.00422077579602902	-0.0053490117483054	-0.00615238190068972	-0.00645664128492768	-0.00613110617482854	-0.00508865408626514	-0.00328572377717391
0	0	0	0	0	0	0	0	0	0	0	0	0	0
0.1	0.00209168753724888	0.00209826293568961	0.00140232734259456	0.0011780145857498	0.00172781044578514	0.0027667814505318	0.00398771110222834	0.00512727097422209	0.00596602071096917	0.00632840802803447	0.00608276871209166	0.00514132662092318	0.00346019368342026
0.2	0.00430855447625516	0.00429407430299678	0.00280131704566991	0.00225130230390508	0.00327893876222017	0.00531486409741688	0.00774235751065592	0.0100328011743608	0.0117456802322177	0.0125285827991756	0.0121171999614464	0.0103353257765043	0.00709485727308684
0.3	0.00665060081701886	0.00658743410192152	0.00419696910922604	0.00321986315446586	0.0046533849493051	0.00764424794065523	0.0112639392252828	0.0147165906004161	0.0173389785637456	0.0186005243134235	0.0181032937480641	0.0155819974667435	0.0109039907689997
0.4	0.00911782655953998	0.00897834233246383	0.00558928353326298	0.00408369713743214	0.00585114900703994	0.00975493298024691	0.0145524562461089	0.0191786392523881	0.0227459157055529	0.0245442325707782	0.024041050071945	0.0208813416916407	0.014887594171159
0.5	0.0117102317038185	0.0114667989946237	0.0069782603177807	0.00484280425280393	0.00687223093542469	0.0116469192161919	0.0176079085731343	0.0234189471302767	0.0279664916576396	0.0303597075712396	0.0299304689330889	0.0262333584511959	0.0190456674795646
0.6	0.0144278162498544	0.0140528040884012	0.00836389946277923	0.00549718450058122	0.00771663073445934	0.0133202066484901	0.020430296206359	0.0274375142340819	0.0330007064200057	0.0360469493148077	0.0357715503314959	0.0316380477454091	0.0233782106942165
0.7	0.0172705801976478	0.0167363576137962	0.00974620096825854	0.00604683788076401	0.0083843484041439	0.0147747952771417	0.0230196191457829	0.0312343405638038	0.0378485599926511	0.0416059578014825	0.041564294267166	0.0370954095742803	0.0278852238151147
0.8	0.0202385235471985	0.0195174595708088	0.0111251648342186	0.0064917643933523	0.00887538394447837	0.0160106851021465	0.0253758773914061	0.0348094261194422	0.042510052375576	0.0470367330312641	0.0473087007400991	0.0426054439378095	0.0325667068422593
0.9	0.0233316462985067	0.0223961099594389	0.0125007910606595	0.00683196403834608	0.00918973735546274	0.0170278761235047	0.0274990709432286	0.0381627709009974	0.0469851835687803	0.0523392750041524	0.0530047697502953	0.0481681508359966	0.0374226597756502
1	0.0265499484515723	0.0253723087796866	0.0138730796475812	0.00706743681574536	0.00932740863709699	0.0178263683412161	0.0293891998012503	0.0412943749084691	0.0512739535722639	0.0575135837201474	0.0586525012977546	0.0537835302688418	0.0424530826152874
1.1	0.0298934300063952	0.0284460560315519	0.0152420305949837	0.00719818272555016	0.00928839778938121	0.0184061617552808	0.0310462639654713	0.0442042381418576	0.0553763623860269	0.0625596591792492	0.064251895382477	0.0594515822363451	0.047657975361171
1.2	0.0333620909629756	0.0316173517150348	0.016607643902867	0.00722420176776046	0.00907270481231528	0.0187672563656988	0.0324702634358916	0.0468923606011626	0.0592924100100693	0.0674775013814577	0.0698029520044624	0.0651723067385063	0.0530373380133009
1.3	0.0369559313213134	0.0348861958301352	0.0179699195712311	0.00714549394237625	0.0086803297058993	0.0189096521724702	0.0336611982125111	0.0493587422863842	0.0630220964443911	0.072267110326773	0.0753056711637109	0.0709457037753255	0.0585911705716772
1.4	0.0406749510814087	0.0382525883768532	0.0193288576000759	0.00696205924939753	0.00811127247013319	0.0188333491755947	0.0346190682953299	0.0516033831975225	0.0665654216889922	0.0769284860151949	0.0807600528602224	0.0767717733468027	0.0643194730362997
1.5	0.0445191502432613	0.0417165293551888	0.0206844579894016	0.00667389768882433	0.00736553310501697	0.0185383473750726	0.035343873684348	0.0536262833345774	0.0699223857438728	0.0814616284467236	0.0861660970939971	0.0826505154529379	0.0702222454071686
1.6	0.0484885288068713	0.0452780187651419	0.022036720739208	0.00628100926065662	0.00644311161055068	0.0180246467709039	0.0358356143795654	0.055427442697549	0.0730929886090327	0.085866537621359	0.0915238038650347	0.0885819300937312	0.0762994876842838
1.7	0.0525830867722388	0.0489370566067126	0.0233856458494953	0.00578339396489442	0.00534400798673434	0.0172922473630884	0.036094290380982	0.0570068612864372	0.0760772302844721	0.0901432135391012	0.0968331731733356	0.0945660172691824	0.0825511998676454
1.8	0.0568028241393636	0.0526936428799009	0.0247312333202633	0.00518105180153772	0.00406822223356784	0.0163411491516262	0.0361199016885979	0.058364539101242	0.0788751107701908	0.0942916561999501	0.102094205018899	0.100602776979292	0.0889773819572533
1.9	0.0611477409082459	0.0565477775847067	0.0260734831515122	0.00447398277058652	0.00261575435105125	0.0151713521365172	0.0359124483024131	0.0595004761419635	0.0814866300661889	0.0983118656039057	0.107306899401726	0.106692209224059	0.0955780339531076
2	0.0656178370788855	0.0604994607211301	0.0274123953432418	0.00366218687204079	0.000986604339184566	0.0137828563177616	0.0354719302224275	0.0604146724086015	0.0839117881724664	0.102203841750968	0.112471256321816	0.112834314003484	0.102353155855208
2.1	0.0702131126512827	0.0645486922891711	0.0287479698954522	0.0027456641059006	-0.000819227802032167	0.0121756616953592	0.0347983474486412	0.0611071279011563	0.0861505850890233	0.105967584641137	0.117587275779169	0.119029091317567	0.109302747663555
2.2	0.0749335676254372	0.0686954722888296	0.0300802068081434	0.0017244144721659	-0.00280174207259903	0.0103497682693103	0.0338916999810542	0.0615778426196277	0.0882030208158595	0.109603094274413	0.122654957773785	0.125276541166309	0.116426809378148
2.3	0.0797792020013491	0.0729398007201058	0.0314091060813154	0.000598437970836704	-0.00496093847251598	0.00830517603961457	0.0327519878196665	0.0618268165640157	0.0900690953529752	0.113110370650796	0.127674302305665	0.131576663549708	0.123725340998988
2.4	0.0847500157790184	0.0772816775829994	0.0327346677149682	-0.000632265398087012	-0.00729681700178292	0.0060418850062721	0.0313792109644779	0.0618540497343203	0.0917488087003702	0.116489413770285	0.132645309374807	0.137929458467765	0.131198342526074
2.5	0.0898460089584451	0.0817211028775107	0.0340568917091018	-0.00196769563460523	-0.00980937766040017	0.00355989516928289	0.0297733694154887	0.0616595421305414	0.0932421608580445	0.119740223632881	0.137567978981212	0.14433492592048	0.138845813959406
2.6	0.0950671815396293	0.0862580766036395	0.0353757780637162	-0.0034078527387179	-0.0124986204483673	0.00085920652864711	0.0279344631726988	0.0612432937526795	0.0945491518259985	0.122862800238584	0.142442311124881	0.150793065907854	0.146667755298984
2.7	0.100413533522571	0.0908925987613858	0.0366913267788114	-0.00495273671042509	-0.0153645453656846	-0.00206018091563542	0.0258624922361082	0.0606053046007339	0.0956697816042318	0.125857143587393	0.147268305805812	0.157303878429885	0.154664166544809
