# Supplementary material for: Maternal preconceptional and prenatal exposure to El Niño Southern Oscillation levels and child mortality: a multi-country study
Source: Nat Commun. 2024 Jul 17;15:6034. doi: 10.1038/s41467-024-50467-x (PMC11254917; doi:10.1038/s41467-024-50467-x)
Supplement: Supplementary file 4 — Source data [file 41467_2024_50467_MOESM4_ESM.zip › Source Data/Supplemental Figure S14-15/S14/MEI 0_59_cumse.csv]

	lag0	lag1	lag2	lag3	lag4	lag5	lag6	lag7	lag8	lag9	lag10	lag11	lag12
-2.4	0.0265321344765444	0.0292728982243272	0.0261335341893221	0.0268734923927998	0.0275486807209225	0.0268778835003048	0.026421498375505	0.0273022809132544	0.0290532972612086	0.0303964026296603	0.0305686799811187	0.030315756306393	0.0326770815905948
-2.3	0.0240742039827432	0.0264637445697741	0.0234864999051598	0.0241128491135783	0.0247040465201169	0.0240502175384304	0.0235783765925875	0.0243357922072296	0.0259052354010797	0.0271096778492461	0.0272389442389401	0.0269645875080562	0.0290745914514383
-2.2	0.0218213004416166	0.0238856722521741	0.0210570127307684	0.0215833141404915	0.0220978129212281	0.0214561889469443	0.0209666767715912	0.0216104881695746	0.023015155115815	0.0240927769140523	0.0241786577603551	0.0238758475281418	0.0257482017144542
-2.1	0.0197755670513464	0.0215422596570674	0.0188500744837386	0.0192907689685415	0.0197362277735028	0.0191024149113008	0.0185934998483558	0.0191340551451839	0.0203912870398813	0.0213542588003717	0.0213964340424889	0.021057898681045	0.0227062570934866
-2	0.0179380502621853	0.0194362950672593	0.0168705498166252	0.0172410269434163	0.0176255356005235	0.01699586594431	0.0164667193130546	0.0169151513489701	0.0180428104556435	0.0189036256427793	0.0189020455122236	0.0185206370866403	0.0199587299866132
-1.9	0.016307878970645	0.0175688757450797	0.0151223426372298	0.0154388795165943	0.0157709940995991	0.0151430177324896	0.014594299219483	0.0149627431768259	0.0159790738196779	0.016750484911101	0.0167057300300369	0.0162751392241314	0.0175169814082777
-1.8	0.0148812017367011	0.0159381275124329	0.0136070406605496	0.0138864978636952	0.0141752010437481	0.0135482705799939	0.0129828322725742	0.0132845931815326	0.0142078913593588	0.0149027488884646	0.0148165569163904	0.014332490189418	0.0153927802520022
-1.7	0.0136499825812558	0.0145376007732964	0.0123219748983296	0.0125811295298921	0.0128356545830111	0.0122114567909734	0.0116349805823023	0.0118845094663557	0.0127325332798781	0.0133634895847015	0.0132393891022063	0.0127011967677004	0.0135959701819584
-1.6	0.012600890937942	0.0133545934448861	0.0112578991131092	0.0115123671073435	0.0117418314654052	0.0111246055042595	0.0105458160703199	0.0107582917116923	0.0115474149757072	0.0121264805012638	0.0119703156098835	0.0113827026841692	0.0121301756566636
-1.5	0.0117146375680291	0.0123688780894036	0.0103969024501973	0.0106597849509331	0.0108726363928123	0.0102688049256321	0.0096988548815531	0.00988921829463339	0.0106334708882861	0.0111714677154339	0.0109914455343719	0.0103654027047133	0.0109866422838665
-1.4	0.0109661058729803	0.011552414446399	0.00971149326748019	0.00999210690862265	0.0101954875563491	0.00961264135554646	0.00906356421620695	0.00924510912841965	0.00995537756282037	0.0104613967761339	0.0102673597493512	0.0096193262304042	0.0101380569571248
-1.3	0.0103254357616914	0.0108704339364779	0.00916563444636299	0.00946876634977179	0.0096679808974725	0.00911353665261989	0.00859625240017305	0.00877922687090616	0.00946286242351912	0.00994384995233312	0.00974589296181203	0.00909499508842159	0.00953599392570812
-1.2	0.00975988903583384	0.0102837897771705	0.00871772148890868	0.00904365337557221	0.00924190603286523	0.00872198361195849	0.00824471127232857	0.00843548703786535	0.00909636597695638	0.00955691637549104	0.00936393507232216	0.00872850712792817	0.0091149106805402
-1.1	0.0092360434777793	0.00975195143400071	0.00832455381608051	0.00866974596910321	0.00886818751999317	0.00838709129409546	0.00795474927829011	0.00815579790362396	0.00879468126842937	0.00923704682975847	0.00905582394446968	0.00845087287435849	0.00880157876815655
-1	0.00872179658388243	0.00923582964341421	0.00794499356722293	0.00830308296767191	0.00850108311667386	0.00806139003150658	0.00767592981620895	0.00788640923166047	0.00850141145363597	0.00892567990228656	0.00876069210921998	0.00819705063118443	0.0085252620354799
-0.9	0.00818781940507072	0.00869983389581902	0.00754242392021287	0.00790519863557403	0.00810071209404903	0.00770370988260221	0.0073649298175054	0.0075815034525254	0.0081685527139628	0.00857292461504925	0.00842665334069249	0.00791143460588124	0.00822452679488535
-0.8	0.00760835208755439	0.00811297096172252	0.00708583393190375	0.0074439986328494	0.00763392156871889	0.00728012368115978	0.00698652753247178	0.00720412925894018	0.00775737594868558	0.00813847684036421	0.00801190819078724	0.00754949486696252	0.00784973642638027
-0.7	0.00696143205248131	0.00744912285625153	0.0065498504743861	0.00689354638517288	0.00707401212308175	0.00676358877833623	0.00651306315319923	0.00672548852689887	0.0072376530449368	0.00759083387815507	0.00748393645376448	0.0070769593747299	0.00736253897851753
-0.6	0.006228736083306	0.00668678452537527	0.0059141735958321	0.00623329514553841	0.00639989811071403	0.00613297410808964	0.00592323763657824	0.00612355521223302	0.0065862175338389	0.00690581871433072	0.00681791588657485	0.00646800392809625	0.00673401933146148
-0.5	0.00539522207573903	0.0058085369547064	0.00516278889433148	0.00544715890156832	0.00559511582894228	0.00537194685579866	0.00520080918709735	0.00538163026349594	0.00578546770960906	0.00606503942043876	0.00599506955170398	0.00570335103698064	0.00594262459622492
-0.4	0.0044487319159683	0.00480047589769335	0.00428320102593281	0.00452265648315375	0.00464692010262521	0.00446797767646506	0.00433346429449648	0.00448711478009665	0.00482209813748815	0.00505458152693558	0.00500126933495645	0.00476867810025973	0.0049723842547412
-0.3	0.00337975415847983	0.00365182731736655	0.00326588319008032	0.00345030402585813	0.00354564521816986	0.00341163325659172	0.00331201626209247	0.0034306465052515	0.00368621400543193	0.00386410040654295	0.00382606906732946	0.00365351536691635	0.00381166360597016
-0.2	0.00219244699313692	0.00236728521142812	0.00211576405226398	0.00223574888140979	0.00229723053436933	0.00220890521514514	0.00214269177727705	0.00221894098573478	0.00238504619337149	0.00250113924885642	0.00247700907333033	0.00236522558562262	0.00246786901026756
-0.0999999999999996	0.00104827553002335	0.00112994441287632	0.00100777830161977	0.00106501140129721	0.00109398509774142	0.00105043950330243	0.00101723471030688	0.00105291239311176	0.00113243940266269	0.00118831039047819	0.00117685677578145	0.00112299378939656	0.00117172731253143
0	0	0	0	0	0	0	0	0	0	0	0	0	0
0.100000000000001	0.000957338984434175	0.00102772511830875	0.000911753248704988	0.000963466522263722	0.00098890454349852	0.000946244442683481	0.000912548685883856	0.000943467437457665	0.00101638799482814	0.00106826732304051	0.0010580970472984	0.00100824518068144	0.0010524725915519
0.200000000000001	0.00182968701473469	0.00195948861010848	0.00173259128917358	0.00183049739081058	0.00187784412148942	0.0017930157308803	0.00172480643506812	0.00178206326542305	0.00192183500518064	0.00202203003366214	0.00200304614918171	0.00190731183020414	0.00199208602729038
0.3	0.00262415880459921	0.00280284788545348	0.00246876386277307	0.00260734591679971	0.00267309220177289	0.00254615162585254	0.00244225938923848	0.00252151064141198	0.00272271072947186	0.00286816425121977	0.0028418111055434	0.00270413118399929	0.00282678282118144
0.4	0.00334923309698068	0.00356690184582147	0.00312790765015944	0.00330166372481206	0.00338234378876126	0.00321287954964194	0.00307177468803138	0.00316899310776538	0.0034269717348616	0.00361521902634377	0.00358304319345312	0.00340733644064057	0.00356642238720941
0.5	0.00401494376489861	0.00426253947033307	0.00371931943490594	0.00392278698634104	0.00401501591533989	0.00380213826280911	0.00362195200008204	0.00373353294210345	0.00404455365709394	0.0042738110072131	0.00423747341995965	0.0040276601085918	0.00422319862901257
0.600000000000001	0.00463304038257954	0.00490266554503563	0.00425423363560943	0.00448203600307458	0.00458256779691527	0.00432493460646687	0.00410352924557274	0.00422642999722503	0.00458781554711083	0.00485706146250665	0.00481834237486882	0.00457836591083488	0.0048120705415848
0.700000000000001	0.00521707891183377	0.00550235603322431	0.00474606244659421	0.00499298976847745	0.00509880319925513	0.00479470102957464	0.00452981218093062	0.00466172858372804	0.00507199650444215	0.00538103016908609	0.00534181932471956	0.00507566152116927	0.00535113403629381
0.800000000000001	0.00578239241928104	0.00607887776311106	0.00521053161688397	0.00547167069415306	0.00558008929920197	0.00522758673838488	0.00491705851531031	0.00505663656539092	0.00551560041809125	0.00586505722742274	0.00582731873614727	0.00553899197666441	0.00586181481276492
0.900000000000001	0.00634588951663481	0.00665149792846796	0.00566562180348336	0.00593654736562731	0.00604539526618867	0.00564257455083376	0.00528469291842958	0.0054317597766665	0.00594056674388963	0.00633187105726291	0.00629757153990209	0.00599106149325274	0.00636871840069342
1	0.00692564286592444	0.0072410213051031	0.00613122012260936	0.00640824965386622	0.00651603477068299	0.00606128245371329	0.00565517556493709	0.00581095407989097	0.00637203489450888	0.00680728137351963	0.00677827424433747	0.00645740199784743	0.0068989700871309
1.1	0.00754026724917578	0.00786903864736914	0.00662842018548577	0.00690891354214292	0.00701501458156159	0.00650731510762044	0.0060533350854632	0.00622058445831893	0.00683751413947714	0.00731929423443481	0.00729716567810045	0.00696534858074541	0.00748096084464457
1.2	0.00820814226086056	0.00855694719544544	0.00717849449071125	0.00746115189139597	0.00756597032402765	0.0070051136861498	0.00650506650100215	0.00668808426678411	0.00736538879735917	0.00789661057684963	0.00788251265715934	0.0075424370124975	0.00814260430183101
1.3	0.00894659037566152	0.00932488932892311	0.00780168339278282	0.0080867742475407	0.00819180732301506	0.00757842099757234	0.00703551485524736	0.0072399600102929	0.00798293388130117	0.00856670006153821	0.00856121393735321	0.00821448236838183	0.00890944205232283
1.4	0.00977115004079661	0.0101908057214543	0.00851604358188747	0.0088055012923531	0.00891330582344558	0.00824867069686373	0.00766713942922766	0.00789969498565246	0.00871428891151756	0.0093538781900575	0.00935695091802327	0.00900380283808963	0.00980306710164056
1.5	0.0106950663395147	0.0111697803346311	0.00933660938337007	0.0096339605131197	0.00974800810489634	0.00903370168619926	0.0084181961584648	0.00868615212418995	0.00957894433935483	0.0102778894623277	0.0102888646879117	0.00992805716702238	0.0108402493877644
1.6	0.0117290628632754	0.012273768930835	0.0102750215086796	0.0105851675306865	0.0107096251137075	0.00994710296609583	0.0093020411775289	0.00961290329041533	0.0105911157772354	0.0113533238118427	0.0113710517016408	0.0109999293772643	0.0120328764585641
1.7	0.0128813847085574	0.0135116928785812	0.0113396223251011	0.0116685318514956	0.0118080188062715	0.010998254491728	0.0103273132411535	0.0106885142175384	0.0117600177794744	0.0125898677796651	0.0126128548930432	0.0122275692214146	0.0133885388984922
1.8	0.0141580456758656	0.0148897973970056	0.0125358893755446	0.0128902701944477	0.013049638451776	0.0121928963001121	0.0114987344080262	0.0119174698677385	0.0130907440793312	0.0139931240168941	0.014019681597032	0.0136154825928264	0.0149114490606432
1.9	0.0155631897853315	0.016412144389948	0.0138670314724847	0.0142540368468209	0.0144382010207621	0.0135339533746989	0.0128181540021279	0.0133013218294021	0.0145853698285756	0.0155656508256873	0.0155940145743978	0.0151655423104425	0.0166034055663801
2	0.0170994851888622	0.0180811274670876	0.015334597140234	0.0157615947128619	0.0159754185949515	0.0150223754979886	0.014285537941475	0.0148397433844894	0.0162439819328318	0.0173079502433386	0.0173363626519504	0.0168778933438396	0.0184646260981618
2.1	0.0187684931435229	0.0198979361849684	0.0169390037387287	0.0174134122394728	0.0176616442017957	0.0166578491551133	0.0158997533688759	0.016531346096341	0.0180654937062916	0.0192192652671297	0.0192460239891918	0.0187516544942011	0.0204943821149606
2.2	0.0205709816319983	0.0218629358478095	0.018679951409355	0.0192091364102932	0.019496380776779	0.0184393323298456	0.017659119379351	0.0183742401649596	0.020048218616693	0.0212981548262619	0.0213216357386292	0.0207854094901711	0.0226914409928846
2.3	0.0225071742087987	0.0239759573149536	0.0205567228503691	0.0211479375445089	0.0214786491856251	0.0203654218118775	0.0195617583567586	0.0203663836702729	0.0221902394242053	0.0235428742682161	0.0235615381135745	0.0229775240467345	0.0250543527047997
2.4	0.0245769375176055	0.0262365066704767	0.0225683875448597	0.0232287447105063	0.0236072368495081	0.022434587378741	0.021605801305341	0.0225057811244042	0.0244896269444171	0.0259516089210616	0.0259639985393523	0.0253263360454881	0.0275816239254351
2.5	0.0267799169610586	0.0286439104679349	0.0247139336430804	0.0254503975477953	0.0258808559289236	0.0246453106989908	0.0237894962328087	0.0247905841677632	0.0269445581546457	0.028522606551417	0.0285273394610909	0.0278302605697434	0.0302718163671445
