# Supplementary material for: Maternal preconceptional and prenatal exposure to El Niño Southern Oscillation levels and child mortality: a multi-country study
Source: Nat Commun. 2024 Jul 17;15:6034. doi: 10.1038/s41467-024-50467-x (PMC11254917; doi:10.1038/s41467-024-50467-x)
Supplement: Supplementary file 4 — Source data [file 41467_2024_50467_MOESM4_ESM.zip › Source Data/Supplemental Figure S14-15/S14/abNino1_2 0_59_cumse.csv]

	lag0	lag1	lag2	lag3	lag4	lag5	lag6	lag7	lag8	lag9	lag10	lag11	lag12
-1.9	0.0164680572758328	0.0205972846312232	0.021925088079603	0.0245099118135926	0.0270085625510028	0.0292111328484469	0.0316088672925155	0.0343246402481012	0.0370650205265456	0.0394681091399764	0.0414601927900553	0.0435068465324458	0.0466997998097495
-1.8	0.014359134144623	0.0178854490050183	0.0189783591769551	0.0211997227192406	0.0233247178227462	0.025167906344915	0.0271812354479884	0.0294910380662157	0.0318458791794552	0.0339251257515148	0.0356586108030503	0.0374503726285552	0.0402544640670744
-1.7	0.0124638455430887	0.0154304992832985	0.0162869259025263	0.0181664153502028	0.0199463241075252	0.0214578175512008	0.0231172707545862	0.0250548910389015	0.0270567277983712	0.0288381608915296	0.0303312040391824	0.0318843201707296	0.034328750196666
-1.6	0.0107885147358025	0.0132404197650244	0.013857672487495	0.0154166400022014	0.0168806033482405	0.0180887146445371	0.019425543574448	0.0210256854245059	0.022707939896424	0.0242180922426857	0.0254888221777035	0.0268192501086601	0.0289334564861749
-1.5	0.00933928362096714	0.0113243814364661	0.0116995433042662	0.0129593434972637	0.0141374796133639	0.0150716633100098	0.0161183696763802	0.017417145151085	0.0188145028505675	0.0200805921646707	0.0211470830045926	0.022270344573312	0.0240839635359782
-1.4	0.00812023961847722	0.00969152743354863	0.0098236528608175	0.0108062970916538	0.0117304114432224	0.012422208889739	0.0132134981751195	0.0142492174215257	0.0153981517980731	0.016448315370546	0.0173285714006206	0.0182595686084622	0.0198022794627933
-1.3	0.00713002654963365	0.00834789025937527	0.00824238135186674	0.00897203126007406	0.00967679665273779	0.0101614877649298	0.0107359310857255	0.0115503034834402	0.0124897152559672	0.0133532780165039	0.014065316563713	0.0148182173311615	0.0161193620520552
-1.2	0.00635711086933502	0.00729055543206507	0.00696594237950059	0.00747172650846406	0.0079963577709756	0.00831545109342326	0.00871800680888983	0.00935763649637131	0.0101293223123723	0.0108370090296513	0.0113993261550011	0.0119879452631395	0.0130758560141208
-1.1	0.00577541159532833	0.0064996888869976	0.00599444218453761	0.00631430706071089	0.00670398389056135	0.00690756529542056	0.00719193500416617	0.00770898120084325	0.00835701594606481	0.00894088107675836	0.00937391110587694	0.00981365917570004	0.0107150757491078
-1	0.00534339373968708	0.00593241989636945	0.00530567550353039	0.00548845580687077	0.00579302384565648	0.00593818365144447	0.00616478320800956	0.00661357792519976	0.00718100743751028	0.00767360749294767	0.00800238497381721	0.00831479904011147	0.00905584927918207
-0.9	0.00500859030580102	0.00552447309877576	0.00484572263271849	0.00494644331794412	0.00521340461523741	0.00535396272622296	0.00557811337303389	0.00600494842810179	0.00652740621227969	0.00695932986557696	0.00721448796638296	0.00743119700579387	0.00804081835771192
-0.8	0.00471572838610025	0.00520084534928609	0.00453339485299989	0.00460148155089133	0.0048654281566719	0.00503697487112385	0.00529268530277755	0.0057244664827327	0.00622420846277642	0.00661956160640652	0.00683187900211162	0.006989927381713	0.0075008000361475
-0.7	0.00441420799744901	0.00488921365687745	0.00427874506566515	0.00434752199671579	0.00462407496233022	0.00483746799899117	0.00513211630457217	0.00557414218228886	0.00605861431428086	0.0064309229235962	0.00662266786892232	0.00675267835316593	0.00719445883463377
-0.6	0.00406215256132187	0.00452880603753434	0.00400178215862187	0.00408609420365247	0.00437379529171855	0.00462037080112848	0.00494191954562846	0.00538382046094473	0.00584824949887011	0.0061998956495089	0.00638127657770713	0.00650060436491661	0.00689199491319253
-0.5	0.00362712134137606	0.00407293911141945	0.00364094097321055	0.0037408980705268	0.00402676446289231	0.00428681286268219	0.00461298726128769	0.00503533048229169	0.00546639326348742	0.00579091387503078	0.00596203371041273	0.00607584747436594	0.00642263254953451
-0.4	0.0030849700245259	0.00348758754437635	0.00315260656253251	0.00325861132387348	0.00352301464309488	0.00377171886861093	0.00407572168789197	0.00445420829338267	0.0048330430948695	0.0051179435574586	0.00527215348303985	0.00537726286423085	0.00567470163794955
-0.3	0.00241823805957063	0.0027487428099813	0.00250721073020621	0.00260386412365339	0.00282360370471207	0.0030340677263083	0.00328726915666278	0.0035949639319718	0.00389922179745153	0.00412815993746003	0.00425468940156829	0.00434279695868499	0.00457884866927525
-0.2	0.00161614873449708	0.00184168742720188	0.00168701456627936	0.00175579135501234	0.00190597071685959	0.00205067684499429	0.00222388931614196	0.00243257963090272	0.00263795664824382	0.00279238761359021	0.00287815857497872	0.00293809070120055	0.00309623296789655
-0.0999999999999999	0.00078524790255225	0.000895088715412474	0.000820512352393214	0.000854234772828229	0.000927105653547907	0.000997255179267255	0.00108136259883526	0.00118279755056455	0.00128258691704734	0.00135745386025224	0.00139870849541101	0.00142718090442803	0.00150338684160467
0	0	0	0	0	0	0	0	0	0	0	0	0	0
0.1	0.00074200329276082	0.000845546516087461	0.000775618229592574	0.000808075628901783	0.000876529787209477	0.000941994182429147	0.00102085523862002	0.00111645560835045	0.00121059797496276	0.00128089552724529	0.0013188558335649	0.00134418057123366	0.00141467423831867
0.2	0.00144345892773504	0.00164375588174904	0.00150756860142763	0.00157129140571218	0.0017038077866139	0.00182974224956293	0.00198194007853814	0.0021672905432932	0.00235009815446869	0.00248626779260769	0.00255885889010495	0.00260618218116563	0.00274147920508417
0.3	0.00210737868104286	0.00239709645664624	0.00219722429532774	0.00229110000542668	0.00248331635103132	0.00266438344867874	0.00288408330879169	0.00315331629774814	0.00341950309072165	0.00361728182985302	0.00372113645370775	0.00378693332724074	0.00398137008677393
0.4	0.00273711360727526	0.00310832688783203	0.0028461235111957	0.00296912590252421	0.0032167157677873	0.00344719844213949	0.00372821903372583	0.0040754480339629	0.00441994313883374	0.0046752516849069	0.00480696233533078	0.00488748646293421	0.00513543187291364
0.5	0.00333637494457055	0.00378052316709544	0.00345598927296409	0.00360718539627008	0.00390586585261148	0.00417962865350705	0.00451540232479209	0.00493472025697665	0.0053526954844751	0.00566166246143957	0.00581777913308572	0.00590903781939176	0.00620490058295708
0.6	0.00390924921459276	0.00441710457314923	0.00402875081163055	0.00420730808561489	0.00455284939108434	0.00486329811626642	0.00524682737504111	0.0057323050917039	0.00621920621106211	0.00657819580119775	0.00675522412340698	0.00685295077699971	0.00719118840861038
0.7	0.00446020487670589	0.00502185688604086	0.00456656626367862	0.00477175948298913	0.00515999719845509	0.00550003799195877	0.0059238485310685	0.00646953359075166	0.0070211158576798	0.00742675926953474	0.00762115933375067	0.00772078344082557	0.0080959135249113
0.8	0.00499408766545531	0.00559895081259365	0.00507184622481825	0.00530306425427658	0.00572991437047345	0.00609191385070937	0.00654800460618779	0.00714792055060183	0.0077602889513032	0.00820952013045499	0.00841770638783657	0.00851432117605309	0.00892093545195051
0.9	0.00551610178410766	0.00615295313070941	0.00554727744251564	0.00580402931354475	0.00626550703461947	0.00664125568417845	0.00712104689265641	0.00776919335697976	0.00843884800959361	0.00892894397761221	0.00914728672973683	0.00923561496240663	0.00966839698407529
1	0.00603177456842906	0.00668882772465617	0.00599584561080706	0.00627776568487567	0.00677000857639814	0.00715069043108634	0.00764497127779112	0.00833532540606034	0.00905921248831849	0.00958783861786524	0.00981266780340953	0.00988702651820287	0.0103407738328348
1.1	0.00654690316934264	0.00721192354873267	0.00642085585277768	0.00672770767838516	0.00724700391065286	0.00762317651817146	0.00812205481094378	0.00884857464089025	0.00962414306784731	0.0101894034536875	0.0104170156601489	0.0104712812043777	0.010940933231907
1.2	0.00706748325201773	0.00772794674698659	0.00682594905975605	0.00715762753644119	0.00770044990841312	0.00806203953356086	0.00855489694018796	0.0093115276782356	0.0101367915044899	0.0107372843413535	0.0109639542460613	0.0109915297125915	0.0114722027892241
1.3	0.00759962157550092	0.0082429147910952	0.00721511184277557	0.00757164333276854	0.00813468961198834	0.00847100763752952	0.00894646540453532	0.00972714984539934	0.0106007559716857	0.011235633463812	0.0114576312282762	0.0114514194158931	0.0119384507823604
1.4	0.00814943636314617	0.00876309165359935	0.00759267750912168	0.00797421761984076	0.00855445743958563	0.00885424467116908	0.0093001463846689	0.0100988411511623	0.0110201413281128	0.0116891730913395	0.0119027895794288	0.0118551759351249	0.0123441787829866
1.5	0.0087229512409946	0.00929490469683604	0.00796331530153992	0.00837014421176322	0.00896487229321815	0.00921637816314002	0.0096197979285755	0.0104304977161629	0.0113996230094305	0.0121032611468162	0.0123048431695597	0.0122076948344312	0.0126946268243961
1.6	0.0093259898039479	0.00984484598693747	0.00833200524911666	0.0087645206704678	0.00937141546762086	0.00956251861359256	0.00990980482056478	0.0107265774076128	0.0117445121799538	0.0124839551939751	0.0126699532265351	0.0125146422505607	0.012995890097184
1.7	0.00996407823243848	0.0104193628524855	0.00870399649942163	0.00916270463897382	0.00977989065524538	0.00989826566379284	0.0101751319052576	0.0109921672763432	0.0120608183478231	0.0128380698120839	0.0130051006591181	0.0127825614940265	0.0132550441217632
1.8	0.0106423626752257	0.0110247443069021	0.00908474802238302	0.00957025320708312	0.0101963642768995	0.0102296962209323	0.0104213713996535	0.0112330488088532	0.0123553038380205	0.013173220375629	0.0133181469026313	0.0130189800379492	0.0134802722237546
1.9	0.0113655464382564	0.0116670110321181	0.00947985211084119	0.00999284599492488	0.0106270858957365	0.010563329549556	0.0106547779898836	0.0114557549631781	0.0126355224274223	0.0134978442277263	0.0136178733039761	0.0132325076932476	0.0136809847009472
2	0.0121378497085794	0.0123518166720657	0.0098949430402514	0.0104361944757528	0.0110783905279578	0.0109060650519214	0.0108822837100243	0.0116676105510753	0.0129098323379892	0.0138211885267684	0.0139139865088155	0.0134329122059514	0.0138679133070409
2.1	0.0129629920605397	0.0130843671165027	0.0103355953325586	0.0109059419790475	0.0115565870174725	0.0112650901933468	0.0111114831242334	0.0118767450608636	0.0131873721560907	0.0141532532986975	0.01421707557131	0.0136311534488931	0.0140531580762635
2.2	0.0138441957944857	0.0138693624409497	0.0108072179139233	0.0114075604640047	0.012067838903823	0.0116477588903295	0.0113505787881018	0.0120920650830466	0.0134779878570708	0.0145046792758702	0.014538506632788	0.0138393529159761	0.0142501574404972
2.3	0.0147842065717091	0.0147109636025622	0.0113149516358814	0.0119462511529645	0.0126180458989836	0.0120614444935597	0.0116082781306649	0.0123231730423414	0.0137921009043093	0.0148865737870802	0.0148902442402412	0.0140706733132841	0.0144735496142137
2.4	0.0157853269693816	0.0156127833748959	0.0118635777992911	0.0125268561719378	0.013212734749772	0.0125133757201967	0.0118936365352626	0.012580221133079	0.0141405122216645	0.0153102747635973	0.0152845956781009	0.0143390863647956	0.014738897023861
2.5	0.0168494584424041	0.0165778987958523	0.0124574443423934	0.0131537873613739	0.0138569676359833	0.0130104676368634	0.0122158478817422	0.012873695272341	0.0145341450295855	0.0157870624901525	0.0157338861238012	0.0146590181771992	0.0150622599150248
2.6	0.0179781475808732	0.0176088809048087	0.0131004143685405	0.0138309765405348	0.0145552743767679	0.0135591620479099	0.0125839926773777	0.0132141338704536	0.0149837403323633	0.0163278394961216	0.0162500864593431	0.0150448817011262	0.0154596317812478
2.7	0.0191726332802603	0.0187078368550884	0.0137958390873733	0.0145618490947161	0.0153116119403136	0.0141652915913479	0.0130067635168287	0.0136117991634932	0.0154995300941904	0.0169428082397548	0.0168444288114739	0.0155105324624142	0.0159462844037223
2.8	0.0204338922975215	0.0198764595237596	0.0145465545511755	0.0153493202770742	0.0161293516404223	0.0148339792341993	0.0134921953203856	0.014076331822256	0.0160909215875401	0.0176411808632023	0.0175270529310893	0.0160687096596963	0.0165361038886785
2.9	0.0217626814996555	0.0211160803065672	0.0153548992852428	0.016195811518032	0.0170112915638044	0.0155695801678917	0.0140474307514461	0.0146164283110804	0.0167662287631271	0.0184309530371615	0.0183067256498378	0.0167305397447491	0.0172410168232822
3	0.0231595758296133	0.0224277216503002	0.0162227483753529	0.0171032826133771	0.0179596896742999	0.0163756674189806	0.0146785476367546	0.0152395810988579	0.0175324810204831	0.0193187646166	0.019190664874474	0.0175051752081511	0.018070596278616
3.1	0.0246250015775348	0.0238121468313129	0.0171515589016795	0.0180732750200252	0.0189763119133111	0.0172550571239201	0.0153904654861617	0.0159519127983537	0.0183953273496473	0.0203098558051307	0.0201844815623695	0.018399616142004	0.0190319005850203
3.2	0.0261592649497679	0.0252699053872164	0.0181424217088385	0.0191069615509455	0.0200624894362905	0.0182098654549331	0.0161869349690181	0.0167581187276571	0.0193590379151802	0.0214081127005295	0.0212922332409632	0.0194187241681986	0.0201295464168655
3.3	0.0277625761926087	0.0268013733622072	0.0191961151600938	0.0202051983388556	0.0212191796863522	0.0192415871748061	0.0170706012745169	0.017661513315133	0.0204265903220519	0.0226161843557838	0.0225165665704676	0.0205654010397835	0.021365971097138
3.4	0.0294350696802945	0.0284067881019688	0.0203131574840609	0.021368575804821	0.0224470270189969	0.0203511856946263	0.0180431230211725	0.0186641599192942	0.0215998177581934	0.0239356471949337	0.0238589177991926	0.0218408796290592	0.0227418122780315
3.5	0.0311768204468661	0.0300862777355147	0.0214938553577511	0.0225974663182803	0.0237464197763434	0.0215391858333879	0.0191053244223547	0.0197670548387601	0.0228795925079636	0.0253671920248378	0.0253197392169063	0.0232450680143638	0.0242563302906785
3.6	0.0329878576551976	0.0318398857334164	0.0227383473195386	0.0238920671205548	0.0251175418502243	0.0228057625837633	0.0202573594282543	0.0209703352701874	0.0242660202737045	0.0269108125797412	0.0268987248731451	0.0247768952270646	0.0259078133645413
3.7	0.0348681754747026	0.0336675910673464	0.0240466413810035	0.0252524378193075	0.0265604177402056	0.0241508214790472	0.0214988709026403	0.0222734858531815	0.025758626249528	0.0285659804310615	0.02859501687614	0.0264346230148293	0.0276939283269268
3.8	0.0368177417975386	0.0355693245473558	0.0254186467789068	0.0266785323152855	0.0280749508501867	0.0255740682150158	0.0228291335645713	0.0236755262226606	0.0273565206418829	0.0303317972890233	0.030407381837683	0.0282161048649035	0.0296120006373811
3.9	0.0388365051723697	0.0375449819089402	0.0268542001891797	0.0281702254008914	0.0296609552755373	0.0270750667926078	0.024247174838652	0.0251751699700638	0.0290585375628792	0.0322071209760989	0.0323343538074518	0.0301189871727641	0.0316592231447248
4	0.0409244002819841	0.03959443418381	0.0283530869462286	0.0297273344992118	0.0313181816431106	0.028653286562216	0.0257518720160372	0.0267709519200586	0.0308633460031272	0.0341906651385209	0.0343743447206553	0.032140856319994	0.0338328019447911
4.1	0.0430813522405439	0.0417175358324506	0.0299150579122943	0.031349637126295	0.0330463377231235	0.0303081392197931	0.027342026968462	0.0284613250499337	0.0327695347009714	0.0362810750801104	0.0365257260668641	0.0342793399391776	0.0361300514230483
4.2	0.0453072799402817	0.0439141310539929	0.0315398426602517	0.0330368846922822	0.0348451045794304	0.0320390071270985	0.0290164212218131	0.0302447308402225	0.0347756743795153	0.0384769832297817	0.0387868866281079	0.0365321720109116	0.0385484508575435
4.3	0.0476020986370389	0.0461840586265531	0.033227159599943	0.0347888132370871	0.0367141490016021	0.0338452644087439	0.0307738548040263	0.0321196478168807	0.0368803614111846	0.0407770480505893	0.0411562712552075	0.0388972309364527	0.041085673472959
4.4	0.0499657219293667	0.048527155573061	0.0349767236161974	0.0366051516458233	0.0386531328983204	0.0357262922088446	0.0326131722732536	0.0340846230564194	0.0390822468843394	0.0431799799922865	0.0436324051999591	0.0413725583488369	0.0437395967029857
