# Supplementary material for: Maternal preconceptional and prenatal exposure to El Niño Southern Oscillation levels and child mortality: a multi-country study
Source: Nat Commun. 2024 Jul 17;15:6034. doi: 10.1038/s41467-024-50467-x (PMC11254917; doi:10.1038/s41467-024-50467-x)
Supplement: Supplementary file 4 — Source data [file 41467_2024_50467_MOESM4_ESM.zip › Source Data/Supplemental Figure S14-15/S14/abNino1_2 0_cumse.csv]

	lag0	lag1	lag2	lag3	lag4	lag5	lag6	lag7	lag8	lag9	lag10	lag11	lag12
-1.9	0.0249651239374516	0.0311827446657462	0.0331156497462747	0.0370195701542286	0.0408664881314496	0.0442781956871983	0.0479657123890728	0.0521202969748209	0.0563276824933679	0.0600720756690067	0.0632580144841456	0.0665733833548443	0.0716036588385514
-1.8	0.0217737868849514	0.0270860549539416	0.0286816858447314	0.0320429720684913	0.0353137323865874	0.0381638130388833	0.0412528458115928	0.0447789510682617	0.0483880196262841	0.0516218687879694	0.0543876303839765	0.0572826193236886	0.0616946799190014
-1.7	0.018906942665217	0.023377507419123	0.0246303803882688	0.0274803631012501	0.0302184358112701	0.0325494573185381	0.0350868554914954	0.038036257499346	0.0410970648733208	0.0438609241589542	0.0462356076518415	0.0487368530114697	0.0525769779814563
-1.6	0.0163741223359131	0.0200690433379053	0.0209717929670857	0.0233413413215567	0.0255910040760718	0.0274464053569891	0.0294800203346318	0.0319058222708353	0.0344697452416352	0.0368049100359594	0.0388175270582376	0.0409511902110864	0.044266074905597
-1.5	0.0141844631445146	0.0171743078239523	0.0177189516147918	0.0196387784971856	0.0214457189320582	0.0228705825038235	0.0244500556774169	0.0264074400665715	0.0285277721119185	0.0304765753496616	0.0321560136298824	0.033947556735754	0.0367842972911153
-1.4	0.0123437999372136	0.0147067832150018	0.014887993600226	0.0163895637120767	0.0178019496681633	0.0188444488487284	0.0200226754922445	0.0215701510195619	0.0233029729528286	0.0249092044797489	0.0262842318807727	0.0277581456081707	0.0301640714208053
-1.3	0.0108494815897153	0.0126751324508262	0.0124968483632221	0.0136145220165603	0.0146848129609537	0.0153988070522205	0.0162345797144072	0.0174359728753574	0.0188413118726376	0.0201507794628141	0.0212502573028724	0.0224299179907111	0.0244520978417028
-1.2	0.00968324849922813	0.0110744765499595	0.010560310636329	0.011335499694301	0.0121231002022344	0.0125722132620577	0.0131344666339125	0.0140616471241984	0.0152045898921583	0.0162657613222895	0.0171195860805968	0.0180279409672085	0.0197121877385819
-1.1	0.00880482126529804	0.00987457885117626	0.00907865720062576	0.00956576010087403	0.0101395158918281	0.0104014477858005	0.0107738622701441	0.011508661460951	0.0124590268962594	0.0133234261004893	0.0139652992515513	0.014628208400142	0.016017978553488
-1	0.00815082146137485	0.00901085689104539	0.00801998408563876	0.00829023662128164	0.00872710977499004	0.00889241167820765	0.00917179054662381	0.00980176318817788	0.0106293268088605	0.011350635969086	0.0118230697940134	0.0122772729392085	0.0134146980098329
-0.9	0.0076417822121374	0.00838686488103196	0.0073060539100062	0.00744175626311735	0.00781669614020359	0.00797346782696413	0.00825163050066226	0.00885351820850439	0.0096170864063995	0.0102467883220808	0.0106030660187148	0.0109035517866929	0.0118348408888531
-0.8	0.00719435823069752	0.0078901202020867	0.00681771606477479	0.00689518348171286	0.00726450320610925	0.00747347167630177	0.00780904623900454	0.00842821122664748	0.00916442288421389	0.00974319106366502	0.0100371002227862	0.0102486903090766	0.011026595051371
-0.7	0.00673241538092389	0.00741200858162818	0.00642133549837218	0.00649425650759879	0.00688496512936913	0.00716671635104453	0.00757383968727361	0.00821918295358641	0.00893970952535522	0.0094898944401338	0.00975955529848702	0.00993490857387686	0.0106079117257427
-0.6	0.0061929766353222	0.00686105030570035	0.00599672867241291	0.00609116560169956	0.00650296845503392	0.00684532015030946	0.00730511222832602	0.00795937966383879	0.00865583517732717	0.00918087518216853	0.00944275201864555	0.00961026814780347	0.0102088483065508
-0.5	0.005527227744339	0.00616679346392332	0.00545058047177963	0.00556980344134461	0.00598367495011362	0.00635575610917263	0.00683224641826772	0.0074637136859469	0.00811422521155455	0.00860306248087504	0.0088562054728004	0.00902291190040459	0.00955614041133759
-0.4	0.00469879653371012	0.00527776712417567	0.00471638076859354	0.00484831970015392	0.00523440493161618	0.0055968407394348	0.00604691451116929	0.00661654064495101	0.00719080028025376	0.00762282784762731	0.00785515886880454	0.00801407618547913	0.00847382079617645
-0.3	0.00368134228912396	0.00415757940687976	0.00374886851067706	0.00387215921801773	0.00419482845829912	0.00450494354429662	0.00488288604539547	0.00534789485341649	0.00581041964894342	0.00615911213233409	0.0063520303937928	0.00648797686728709	0.00685439120559869
-0.2	0.00245859806122075	0.00278388321815617	0.00252079630679941	0.00260900499337027	0.00282991579789094	0.00304416310032469	0.00330367107798525	0.00361959586580303	0.00393206833981403	0.00416759394390286	0.00429897520183643	0.00439231959747914	0.00463848654038367
-0.0999999999999999	0.00119355200412895	0.00135198777734494	0.00122499052801034	0.0012679801022617	0.00137509368578405	0.0014791158581878	0.00160530615713019	0.0017589171664462	0.00191068424536799	0.00202479669668118	0.00208801346163958	0.00213253647775225	0.00225140210565042
0	0	0	0	0	0	0	0	0	0	0	0	0	0
0.1	0.00112585847457951	0.00127525177298533	0.00115600885372985	0.00119686479091936	0.00129731316117699	0.00139468312336605	0.0015133484099869	0.00165823407030208	0.00180130370676926	0.00190831916422075	0.0019665365143317	0.00200650056126126	0.0021169356055006
0.2	0.00218829426092936	0.00247733220372813	0.00224509497123561	0.00232477985183921	0.00251903429333373	0.00270661916838217	0.00293597803238276	0.00321699849233256	0.0034947113610645	0.00370187550282083	0.00381325490305832	0.0038883329118764	0.00410078001328921
0.3	0.00319209309201567	0.00361024298558986	0.00326957145542304	0.00338617673445085	0.003667623845634	0.00393770705346563	0.00426928615039884	0.00467766185384173	0.00508189699295839	0.00538260362960185	0.0055420296699455	0.00564704625854676	0.00595309332929389
0.4	0.00414259740388708	0.00467846827432141	0.00423203729953372	0.0043837857619484	0.00474584899482857	0.00509008888291652	0.0055148520435107	0.00604177134748211	0.00656475246977136	0.0069526907576404	0.00715498382903726	0.00728440016386967	0.007675650381706
0.5	0.00504574220236924	0.00568701994659111	0.00513541190667479	0.00532067159486555	0.00575682179653361	0.00616618390451909	0.00667446447181271	0.00731108013391768	0.00794542033047218	0.00841461453330164	0.00865452711529327	0.00880239854240635	0.00927047611629662
0.6	0.00590808098121313	0.0066414804390794	0.0059829720500246	0.00620027115011486	0.00670404045944726	0.00716872681529363	0.00775015354854473	0.00848757924220395	0.00922633184284851	0.00977118673350937	0.010043400406145	0.0102033297417581	0.0107398875197091
0.7	0.00673679696992766	0.00754804014927475	0.00677839060621572	0.0070264331287001	0.00759143317575237	0.00810081062647681	0.00874422762341196	0.00957353472211791	0.0104102510175616	0.011025603577591	0.0113247272496105	0.0114898138008519	0.0120865433046246
0.8	0.00753969455924735	0.00841352556445085	0.00752577597523861	0.00780345796802446	0.00842340351196841	0.00896593411806949	0.00965931582307037	0.0105715308276208	0.0115003253379464	0.0121815033906685	0.0125020734278723	0.0126648581280484	0.0133135027854215
0.9	0.0083251658413524	0.0092454135344858	0.00822971056631835	0.00853613648126374	0.00920487580164026	0.00976805362519859	0.010498416877951	0.0114845200491816	0.0125001439391791	0.0132430322677506	0.0135795154562833	0.0137319229781032	0.0144242955657997
1	0.00910212805188081	0.0100518265798697	0.00889528608481747	0.00922978478693751	0.00994133827863973	0.0105116384674963	0.0112649547790417	0.0123158808017932	0.0134138038623418	0.0142149181846084	0.0145617187844486	0.014694998201206	0.0154230038242219
1.1	0.0098799294927571	0.0108415040426308	0.00952813262890547	0.00989027240069848	0.0106388808641825	0.0112017287204664	0.0119628416152183	0.0130694834797491	0.0142459847712322	0.0151025536260453	0.0154540261679396	0.0155586927428178	0.0163143590726623
1.2	0.0106682242768614	0.0116237444839176	0.0101344378620301	0.0105240396309757	0.0113042236256539	0.0118439932002223	0.0125965475876871	0.0137497653571554	0.0150020320888432	0.0159120861799906	0.0162625561335247	0.0163283382166841	0.0171038552029091
1.3	0.0114768197525952	0.0124083162151993	0.0107209518824922	0.0111380998122798	0.0119447310678011	0.012444784472405	0.0131711776135801	0.0143618143731447	0.015688047804077	0.0166505155867934	0.016994310560272	0.0170101074450845	0.0177978793029431
1.4	0.0123155042403466	0.0132053353132897	0.011294973033692	0.0117400215996003	0.0125684067692406	0.0130111864213514	0.0136925530320561	0.0149114610984146	0.0163109871192189	0.0173257943390961	0.0176572890152671	0.0176111480019259	0.0184038609445729
1.5	0.013193866018424	0.0140251137981918	0.0118643100029544	0.0123378867505302	0.0131838626779667	0.013551048509822	0.0141672956241524	0.0154053770196026	0.0168787575514271	0.0179469270125688	0.0182606054821467	0.0181397292919763	0.0189304391586285
1.6	0.014121116550437	0.014877984461281	0.012437216371725	0.0129402197595358	0.0138002579090286	0.0140729995027582	0.0146029093781056	0.0158511755751788	0.017400314983496	0.0185240610357628	0.0188146003995619	0.0186053992883783	0.0193876437914357
1.7	0.0151059311539364	0.0157741124738595	0.0130222954845752	0.0135558875415791	0.0144272034089414	0.0145864324247949	0.0150078531558552	0.0162575100259393	0.017885748464593	0.0190685586559224	0.0193309374790207	0.0190191434467305	0.0197870839841497
1.8	0.0161563184888111	0.0167233065966413	0.0136283761408492	0.0141939701025077	0.0150746315135475	0.0151014523021308	0.0153915947438315	0.0166341592173504	0.0183463424183043	0.0195930367057429	0.019822670795298	0.0193935333001277	0.0201421307679855
1.9	0.0172795267217726	0.0177348438398278	0.0142643629958841	0.0148636065616779	0.0157526331460248	0.0156287793156186	0.0157646340075263	0.016992088734647	0.0187946016960782	0.0201113580022429	0.0203042636794179	0.0197428458348179	0.0204680730706548
2	0.0184819897509698	0.0188173204028647	0.0149390692268156	0.0155738245185908	0.01647126977001	0.0161796028279344	0.0161384806170307	0.0173434713112602	0.0192442223411814	0.0206385567567278	0.0207915380144359	0.020083127483404	0.0207822171858662
2.1	0.0197693123831582	0.0199785387524335	0.0156610422717754	0.016333363873065	0.0172403714833267	0.0167653865541426	0.0165255710149109	0.0177016475092161	0.0197099901210012	0.0211906815079267	0.0213015321770322	0.0204321698572251	0.0211038904256265
2.2	0.0211462896678698	0.0212254363656952	0.0164383955069984	0.0171505080560379	0.0180693358549842	0.0173976316356751	0.0169391111647015	0.0180810070245414	0.0202075912546304	0.0217845441366201	0.0218522499424126	0.0208093607525857	0.0214543032829876
2.3	0.0226169532116401	0.0225640568736335	0.0172786589560586	0.0180329356270502	0.0189669433709689	0.0180876116003185	0.0173928373081203	0.0184967742048399	0.0207533266393167	0.0224373733397065	0.0224622927711399	0.0212353771954756	0.0218562257303268
2.4	0.0241846363358152	0.023999560016148	0.0181886602969443	0.0189876031737818	0.0199412041378548	0.0188460995794753	0.0179006970138345	0.0189646900596336	0.0213637328404588	0.0231663851931673	0.0231503843737282	0.021731701237757	0.0223334478458311
2.5	0.0258520501995108	0.0255362636607464	0.019174443835671	0.0200206667476385	0.0209992468861543	0.0196831119029674	0.0184764664349322	0.0195005976851604	0.0220551291589936	0.0239882999457967	0.023934817336038	0.0223199659620964	0.0229100266460495
2.6	0.0276213641032559	0.0271777094536344	0.0202412304980152	0.0211374444541461	0.0221472560447061	0.0206076918898034	0.019133334319469	0.0201199569853926	0.0228431271347663	0.024918848943881	0.0248328721407488	0.0230211761783331	0.0236093679255439
2.7	0.0294942847044821	0.0289267434018681	0.0213934172239467	0.0223424182407416	0.0233904568664385	0.0216277529203505	0.0198834948240627	0.0208373335713187	0.0237421520588367	0.0259723237512573	0.0258602725445044	0.0238548866337656	0.024453243144816
2.8	0.0314721304677418	0.030785603502134	0.0226346103181852	0.0236392692316037	0.0247331434589716	0.022749991651027	0.0207377952352683	0.0216659196054862	0.0247650304538115	0.0271612173698188	0.0270307420387812	0.024838446245697	0.0254608780691114
2.9	0.0335558991081173	0.0327560080023863	0.0239676848736131	0.0250309386616874	0.026178740978896	0.0239798725071302	0.021705478748354	0.0226171454374537	0.025922690172354	0.0284959943325671	0.028355711854348	0.0259864168111686	0.02664825292138
3	0.0357463269465613	0.034839239597779	0.0253948614814126	0.0265197056655041	0.0277298915436748	0.0253216756746029	0.0227940472817059	0.0237004279162431	0.0272240018122025	0.0299850055219942	0.0298442049657688	0.0273102445044543	0.0280277158007349
3.1	0.03804393994943	0.0370362225138842	0.026917791854792	0.0281072736484129	0.0293885534612616	0.0267785945223256	0.0240092491081639	0.0249230772673003	0.0286757665074195	0.0316345407481426	0.0315028905431839	0.0288182108694509	0.0296079431954194
3.2	0.0404490967952598	0.039347590833285	0.028537646299823	0.0297948582906292	0.0311561047067681	0.0283528655273987	0.0253551767131355	0.0262903566773726	0.0302828326357461	0.033448993500457	0.0333362779925932	0.0305156350629588	0.0313942088435974
3.3	0.0429620246510283	0.0417737474998568	0.0302551977045801	0.0315832719576974	0.0330334436055692	0.0300459141097591	0.0268344467232516	0.0278056655051856	0.0320483083105739	0.035431101775862	0.0353470050776624	0.0324052589363098	0.0333888703800211
3.4	0.0455828485059349	0.0443149141886501	0.0320708985009369	0.0334730010457771	0.0350210818907015	0.0318585023789274	0.0284484282666482	0.029470803926744	0.0339738302771434	0.0375822271693911	0.0375361719696864	0.0344877306019017	0.0355919648021144
3.5	0.0483116149567961	0.0469711727021693	0.0339849486267563	0.0354642743328003	0.0371192273200918	0.0337908685060347	0.0301974880431703	0.0312862749759202	0.0360598521625009	0.039902639523025	0.0399036798082666	0.0367621087850396	0.0380018154919102
3.6	0.0511483113092549	0.0497424988074452	0.0359973537547357	0.0375571216195648	0.0393278546671979	0.0358428512692131	0.0320812271205031	0.0332515867241808	0.0383059229253999	0.0423917831931837	0.0424485440269285	0.0392263306906547	0.0406155823161646
3.7	0.0540928807860115	0.0526287895245761	0.0381079739329823	0.0397514228060831	0.0416467650779072	0.0380139966335335	0.0340986930318133	0.0353655284686617	0.0407109363392342	0.0450485104470504	0.0451691651417262	0.0418776102992373	0.0434297183388221
3.8	0.0571452345400861	0.0556298848699029	0.0403165633386255	0.0420469480948875	0.0440756345490593	0.0403036457243493	0.0362485587950772	0.037626406352635	0.0432733417163763	0.0478712756415458	0.0480635501978303	0.0447127548576622	0.046440322843696
3.9	0.0603052610726596	0.058745584987479	0.0426228021450404	0.0444433903084452	0.0466140527073293	0.042711005206657	0.0385292667286978	0.0400322333612832	0.0459913133732809	0.0508582897887095	0.051129485496011	0.047728401775452	0.0496433973768894
4	0.0635728335602694	0.0619756635012002	0.0450263216165419	0.0469403904212615	0.0492615532413402	0.0452352020165409	0.04093913906231	0.0425808751846703	0.0488628811501506	0.0540076388121943	0.0543646656152331	0.0509211861545762	0.0530350200669457
4.1	0.0669478155098945	0.0653198778071681	0.047526723534892	0.0495375574000447	0.052017637347392	0.0478753247856306	0.0434764595807236	0.0452701571569321	0.0518860269203476	0.0573173706507457	0.0577667857389476	0.0542878522668534	0.0566114559652931
4.2	0.0704300650848482	0.0687779769142484	0.0501235949797097	0.0522344833662042	0.0548817914566394	0.0506304543352234	0.0461395313817582	0.0480979390188798	0.0550587530194491	0.0607855569108957	0.0613336046621917	0.0578253222628823	0.0603692200926233
4.3	0.0740194383798035	0.072349707337513	0.0528165193661342	0.0550307549793636	0.057853500367654	0.0534996854410446	0.0489267157797696	0.0510621643652451	0.0583791284770191	0.0644103345183091	0.0650629852907308	0.061530733761352	0.0643051072084962
4.4	0.0777157918691549	0.07603481745776	0.0556050845121262	0.0579259618123425	0.0609322567459366	0.0564821417902607	0.0518364568548772	0.0541608909660917	0.0618453183210781	0.0681899321539837	0.0689529184446169	0.0654014557526132	0.0684161992534009
