# Supplementary material for: Maternal preconceptional and prenatal exposure to El Niño Southern Oscillation levels and child mortality: a multi-country study
Source: Nat Commun. 2024 Jul 17;15:6034. doi: 10.1038/s41467-024-50467-x (PMC11254917; doi:10.1038/s41467-024-50467-x)
Supplement: Supplementary file 4 — Source data [file 41467_2024_50467_MOESM4_ESM.zip › Source Data/Supplemental Figure S14-15/S14/abNino34 0_59_cumest.csv]

	lag0	lag1	lag2	lag3	lag4	lag5	lag6	lag7	lag8	lag9	lag10	lag11	lag12
-2	-0.0962370975564801	-0.101214220991664	-0.0621163760872467	-0.0212803294627644	0.00550057974410741	0.0205737607886146	0.0277063136060682	0.0301271809981638	0.0305271486329808	0.0310588450449827	0.0333367416350173	0.0384371526703163	0.0468982352844956
-1.9	-0.0905608819046742	-0.0967513290538937	-0.0621344026867889	-0.025805768908409	-0.00236743955613112	0.0103195178463293	0.0157072782984093	0.0167548489424837	0.0159280690638646	0.0151996100908019	0.0160489755944829	0.0194625012890325	0.0259333550315131
-1.8	-0.0849772564605893	-0.0922254557439494	-0.0618203994650621	-0.0297365798764129	-0.00942754274846114	0.00104686083617916	0.00483735907742339	0.00464457614662751	0.00271903218658826	0.000861143311543049	0.000421221607169816	0.00229947513058728	0.00694600791035479
-1.7	-0.0794862212242255	-0.0876366010618315	-0.0611743664220665	-0.0330727623667761	-0.0156797298328826	-0.00724421024183579	-0.00490344405688964	-0.00620363738940466	-0.00909996199884817	-0.0119565552927938	-0.0135465203269219	-0.0130519258050193	-0.0100638060789795
-1.6	-0.0740877761955827	-0.0829847650075402	-0.0601963035578019	-0.0358143163794986	-0.0211240008093956	-0.0145536953877155	-0.0135151311045296	-0.0157897916656129	-0.0195289134924447	-0.0232534857222087	-0.0258542502077923	-0.0265917015177873	-0.0250960869364897
-1.5	-0.0687819213746609	-0.0782699475810753	-0.0588862108722684	-0.0379612419145805	-0.025760355678	-0.0208815946014601	-0.0209977020654966	-0.024113886681997	-0.0285678222942014	-0.0330296479767016	-0.0365019680354414	-0.0383198520077167	-0.0381508346621756
-1.4	-0.0635686567614602	-0.0734921487824368	-0.057244088365466	-0.0395135389720217	-0.029588794438696	-0.0262279078830696	-0.0273511569397905	-0.0311759224385572	-0.0362166884041181	-0.0412850420562723	-0.045489673809869	-0.0482363772748074	-0.0492280492560374
-1.3	-0.0584479823559804	-0.0686513686116248	-0.0552699360373947	-0.0404712075518222	-0.0326093170914834	-0.0305926352325438	-0.0325754957274115	-0.0369758989352933	-0.042475511822195	-0.0480196679609212	-0.0528173675310753	-0.0563412773190596	-0.0583277307180753
-1.2	-0.0534198981582217	-0.0637476070686392	-0.0529637538880545	-0.040834247653982	-0.0348219236363622	-0.0339757766498829	-0.0366707184283595	-0.0415138161722054	-0.047344292548432	-0.053233525690648	-0.0584850491990602	-0.0626345521404731	-0.0654498790482888
-1.1	-0.048484404168184	-0.0587808641534801	-0.0503255419174454	-0.0406026592785012	-0.0362266140733327	-0.0363773321350868	-0.0396368250426345	-0.0447896741492936	-0.0508230305828291	-0.0569266152454529	-0.0624927188138238	-0.067116201739048	-0.0705944942466784
-1	-0.0436415003858674	-0.0537511398661475	-0.0473553001255674	-0.0397764424253797	-0.0368233884023945	-0.0377973016881555	-0.0414738155702365	-0.0468034728665577	-0.0529117259253863	-0.0590989366253356	-0.064840376375366	-0.0697862261147843	-0.0737615763132437
-0.9	-0.0388911868112717	-0.0486584342066413	-0.0440530285124204	-0.0383555970946175	-0.0366122466235478	-0.038235685309089	-0.0421816900111655	-0.0475552123239978	-0.0536103785761035	-0.0597504898302964	-0.0655280218836869	-0.0706446252676819	-0.0749511252479849
-0.8	-0.0342334634443971	-0.0435027471749616	-0.0404187270780045	-0.0363401232862146	-0.0355931887367926	-0.0376924829978874	-0.0417604483654215	-0.0470448925216139	-0.0529189885349809	-0.0588812748603352	-0.0645556553387864	-0.069691399197741	-0.0741631410509021
-0.7	-0.0296683302852435	-0.0382840787711083	-0.0364523958223198	-0.0337300210001711	-0.0337662147421289	-0.0361676947545506	-0.0402100906330045	-0.0452725134594061	-0.0508375558020184	-0.056491291715452	-0.0619232767406646	-0.0669265479049614	-0.071397623721995
-0.6	-0.025195787333811	-0.0330024289950815	-0.0321540347453661	-0.0305252902364869	-0.0311313246395567	-0.0336613205790787	-0.0375306168139145	-0.0422380751373741	-0.047366080377216	-0.0525805403956468	-0.0576308860893214	-0.0623500713893432	-0.0666545732612639
-0.5	-0.0208158345900995	-0.0276577978468811	-0.0275236438471435	-0.026725930995162	-0.0276885184290759	-0.0301733604714715	-0.0337220269081515	-0.0379415775555182	-0.0425045622605737	-0.0471490209009195	-0.0516784833847568	-0.0559619696508864	-0.0599339896687086
-0.4	-0.0165284720541089	-0.0222501853265072	-0.022561223127652	-0.0223319432761964	-0.0234377961106867	-0.0257038144317292	-0.0287843209157155	-0.0323830207138383	-0.0362530014520915	-0.0401967332312703	-0.0440660686269709	-0.0477622426895909	-0.0512358729443292
-0.3	-0.0123336997258395	-0.0167795914339597	-0.0172667725868916	-0.0173433270795902	-0.0183791576843889	-0.0202526824598517	-0.0227174988366065	-0.0255624046123344	-0.0286113979517694	-0.031723677386699	-0.0347936418159636	-0.0377508905054569	-0.0405602230881257
-0.2	-0.008231517605291	-0.0112460161692387	-0.0116402922248623	-0.0117600824053433	-0.0125126031501825	-0.013819964555839	-0.0155215606708246	-0.0174797292510064	-0.0195797517596074	-0.0217298533672057	-0.0238612029517349	-0.0259279130984842	-0.027907040100098
-0.1	-0.00416169378774285	-0.00565145034275902	-0.00580203054002883	-0.00581732875850604	-0.00616292350170672	-0.00679879242266466	-0.00764246476800654	-0.00862325132055526	-0.00968224439932988	-0.0107723178595457	-0.0118581270926141	-0.0129161090261427	-0.0139344821239355
0	0	0	0	0	0	0	0	0	0	0	0	0	0
0.1	0.00425732824861684	0.00570821043349863	0.00575828387078951	0.00567720891424755	0.00595586793598434	0.0065518420026871	0.00737796126126266	0.00835950869477405	0.00943422012244043	0.0105522841996372	0.0116763424178957	0.0127814891049038	0.0138552714245053
0.2	0.00861029095810767	0.0114731809577368	0.0114728210723397	0.0112142979842366	0.0117046803062463	0.0128567335853966	0.0144914190157814	0.0164552747637668	0.0186204159679913	0.0208845347393657	0.023170900161073	0.0254283582885687	0.0276313321495803
0.3	0.0130588881284725	0.0172949115727148	0.0171436116046506	0.0166112672099671	0.0172464371107858	0.0189146747481285	0.0213403732635562	0.0242872982069784	0.0275585875366528	0.0309967516191857	0.0344836732295319	0.0379406075509946	0.0413281821752251
0.4	0.0176031197597114	0.0231734022784323	0.0227706554677222	0.0218681165914391	0.0225811383496029	0.0247256654908828	0.0279248240045872	0.0318555790244087	0.0362487348284247	0.0408889348390972	0.0456146616232725	0.0503182368921815	0.0549458215014398
0.5	0.0222429858518243	0.0291086530748894	0.0283539526615544	0.0269848461286527	0.0277087840226977	0.0302897058136596	0.0342447712388742	0.0391601172160577	0.0446908578433072	0.0505610843991001	0.0565638653422946	0.0625612463121296	0.0684842501282242
0.6	0.0269784864048112	0.0351006639620862	0.0338935031861474	0.0319614558216077	0.03262937413007	0.0356067957164588	0.0403002149664173	0.0462009127819256	0.0528849565813002	0.0600132002991944	0.0673312843865984	0.0746696358108386	0.0819434680555784
0.7	0.0318096214186721	0.0411494349400225	0.039389307041501	0.0367979456703042	0.0373429086717199	0.0406769351992804	0.0460911551872165	0.0529779657220121	0.0608310310424037	0.0692452825393802	0.0779169187561837	0.0866434053883087	0.0953234752835024
0.8	0.036736390893407	0.0472549660086985	0.0448413642276154	0.0414943156747422	0.0418493876476475	0.0455001242621244	0.0516175919012718	0.0594912760363174	0.0685290812266176	0.0782573311196574	0.0883207684510506	0.0984825550445398	0.108624271811996
0.9	0.0417587948290159	0.0534172571681141	0.0502496747444904	0.0460505658349217	0.0461488110578526	0.0500763629049907	0.0568795251085832	0.0657408437248415	0.0759791071339421	0.0870493460400261	0.0985428334711992	0.110187084779532	0.12184585764106
1	0.0468768332254989	0.0596363084182694	0.0556142385921261	0.0504666961508428	0.0502411789023353	0.0544056511278796	0.0618769548091507	0.0717266687875844	0.0831811087643771	0.0956213273004861	0.108583113816629	0.121756994593285	0.134988232770693
1.1	0.0520905060828559	0.0659121197591643	0.0609350557705225	0.0547427066225053	0.0541264911810957	0.0584879889307909	0.0666098810029743	0.077448751224546	0.0901350861179227	0.103973274901038	0.118441609487341	0.133192284485799	0.148051397200896
1.2	0.0573998134010868	0.0722446911907988	0.0662121262796797	0.0588785972499093	0.0578047478941336	0.0623233763137245	0.071078303690054	0.0829070910357264	0.0968410391945788	0.112105188841681	0.128118320483334	0.144492954457075	0.161035350931669
1.3	0.0628047551801918	0.0786340227131729	0.0714454501195974	0.0628743680330549	0.0612759490414491	0.0659118132766806	0.0752822228703898	0.0881016882211255	0.103298967994345	0.120017069122415	0.137613246804609	0.155659004507111	0.173940093963012
1.4	0.0683053314201708	0.0850801143262867	0.0766350272902759	0.0667300189719419	0.0645400946230422	0.0692532998196591	0.0792216385439816	0.0930325427807434	0.109508872517222	0.127708915743241	0.146926388451166	0.166690434635909	0.186765626294924
1.5	0.0739015421210238	0.09158296603014	0.0817808577917151	0.0704455500665703	0.0675971846389129	0.07234783594266	0.0828965507108296	0.09769965471458	0.11547075276321	0.135180728704158	0.156057745423004	0.177587244843467	0.199511947927407
1.6	0.0795933872827508	0.098142577824733	0.086882941623915	0.0740209613169404	0.0704472190890613	0.0751954216456834	0.0863069593709336	0.102103024022635	0.121184608732308	0.142432508005167	0.165007317720124	0.188349435129786	0.212179058860459
1.7	0.0853808669053518	0.104758949710066	0.0919412787868755	0.0774562527230518	0.0730901979734872	0.0777960569287291	0.0894528645242939	0.10624265070491	0.126650440424517	0.149464253646267	0.173775105342525	0.198977005494867	0.224766959094081
1.8	0.0912639809888268	0.111432081686138	0.0969558692805967	0.0807514242849049	0.0755261212921908	0.0801497417917973	0.09233426617091	0.110118534761403	0.131868247839836	0.156275965627459	0.182361108290208	0.209469955938709	0.237275648628272
1.9	0.0972427295331759	0.11816197375295	0.101926713105079	0.0839064760024994	0.0777549890451719	0.0822564762348879	0.0949511643107824	0.113730676192114	0.136838030978265	0.162867643948742	0.190765326563173	0.219828286461311	0.249705127463034
2	0.103317112538399	0.124948625910501	0.106853810260321	0.0869214078758354	0.0797768012324306	0.0841162602580008	0.0973035589439107	0.117079074997044	0.141559789839805	0.169239288610116	0.198987760161419	0.230051997062675	0.262055395598365
2.1	0.109487130004496	0.131792038158792	0.111737160746325	0.0897962199049129	0.081591557853967	0.0857290938611362	0.0993914500702953	0.120163731176194	0.146033524424456	0.175390899611582	0.207028409084947	0.2401410877428	0.274326453034266
2.2	0.115752781931467	0.138692210497823	0.116576764563089	0.0925309120897319	0.0831992589097809	0.0870949770442942	0.101214837689936	0.122984644729562	0.150259234732217	0.18132247695314	0.214887273333756	0.250095558501685	0.286518299770737
2.3	0.122114068319312	0.145649142927594	0.121372621710613	0.0951254844302923	0.0845999043998725	0.0882139098074744	0.102773721802833	0.125541815657148	0.154236920763089	0.187034020634788	0.222564352907847	0.259915409339332	0.298630935807777
2.4	0.128570989168031	0.152662835448104	0.126124732188899	0.0975799369265943	0.0857934943242415	0.0890858921506771	0.104068102408985	0.127835243958954	0.157966582517071	0.192525530656529	0.23005964780722	0.26960064025574	0.310664361145388
2.5	0.135123544477624	0.159733288059353	0.130833095997945	0.0998942695786378	0.0867800286828881	0.089710924073902	0.105097979508394	0.129864929634978	0.161448219994164	0.19779700701836	0.237373158031874	0.279151251250909	0.322618575783568
2.6	0.141771734248091	0.166860500761342	0.135497713137751	0.102068482386423	0.0875595074758126	0.0900890055771496	0.105863353101059	0.131630872685221	0.164681833194367	0.202848449720283	0.24450488358181	0.288567242324839	0.334493579722318
2.7	0.148515558479433	0.174044473554071	0.140118583608319	0.104102575349949	0.0881319307030146	0.0902201366604196	0.10636422318698	0.133133073109683	0.167667422117681	0.207679858762298	0.251454824457027	0.29784861347753	0.346289372961637
