# Supplementary material for: Maternal preconceptional and prenatal exposure to El Niño Southern Oscillation levels and child mortality: a multi-country study
Source: Nat Commun. 2024 Jul 17;15:6034. doi: 10.1038/s41467-024-50467-x (PMC11254917; doi:10.1038/s41467-024-50467-x)
Supplement: Supplementary file 4 — Source data [file 41467_2024_50467_MOESM4_ESM.zip › Source Data/Supplemental Figure S14-15/S14/ONI 0_11_cumest.csv]

	lag0	lag1	lag2	lag3	lag4	lag5	lag6	lag7	lag8	lag9	lag10	lag11	lag12
-1.8	-0.139487058268426	-0.144623472813038	-0.0878233541701113	-0.0334953881632657	-0.00451383599755008	0.00456260414948616	0.00118968977578807	-0.00824192983469146	-0.0184067136119918	-0.0250442287001444	-0.0249591504571727	-0.0160212624550926	0.00283454352008815
-1.7	-0.127844656274664	-0.133147942736493	-0.0820837508616843	-0.0334892074108862	-0.00821623377451833	-0.00122342102325382	-0.00563466517066253	-0.0155561627998045	-0.0260764110632296	-0.033266207682978	-0.0341786509505794	-0.0268491397270539	-0.0102953734429115
-1.6	-0.116665386063824	-0.122081973477272	-0.0764469510311415	-0.0332628245255807	-0.0114485792141374	-0.0063512101091275	-0.011654704331564	-0.021945336556601	-0.0327116690135335	-0.0403445514857975	-0.04213712131097	-0.0362848033807689	-0.0218853101410534
-1.5	-0.105949247635906	-0.111425565035374	-0.0709129546784831	-0.0328162395073493	-0.0142108723164074	-0.010820763108135	-0.0168704277069165	-0.0274094511050812	-0.0383124874629037	-0.0462792601086033	-0.0488345615383448	-0.044328253416238	-0.0319352665743377
-1.4	-0.0956962409909105	-0.1011787174108	-0.065481761803709	-0.032149452356192	-0.0165031130813282	-0.0146320800202764	-0.02128183529672	-0.0319485064452451	-0.0428788664113399	-0.0510703335513951	-0.0542709716327036	-0.0509794898334608	-0.0404452427427643
-1.3	-0.0859063661288365	-0.0913414306035499	-0.0601533724068192	-0.0312624630721087	-0.0183253015089	-0.0177851608455516	-0.0248889271009745	-0.0355625025770926	-0.0464108058588424	-0.0547177718141731	-0.0584463515940466	-0.0562385126324377	-0.0474152386463334
-1.2	-0.0765796230496846	-0.0819137046136229	-0.0549277864878136	-0.0301552716550995	-0.0196774375991227	-0.0202800055839606	-0.0276917031196799	-0.0382514395006237	-0.048908305805411	-0.0572215748969371	-0.0613607014223737	-0.0601053218131682	-0.0528452542850445
-1.1	-0.0677160117534546	-0.0728955394410196	-0.0498050040466925	-0.0288278781051643	-0.0205595213519963	-0.0221166142355034	-0.0296901633528364	-0.0400153172158384	-0.0503713662510458	-0.0585817427996874	-0.0630140211176849	-0.0625799173756527	-0.0567352896588982
-1	-0.0593155322401467	-0.0642869350857398	-0.0447850250834555	-0.0272802824223032	-0.0209715527675208	-0.0232949868001801	-0.0308843078004438	-0.0408541357227368	-0.0507999871957468	-0.0587982755224237	-0.0634063106799802	-0.0636622993198912	-0.0590853447678943
-0.9	-0.0513781845097607	-0.0560878915477836	-0.0398678495981029	-0.0255124846065161	-0.0209135318456961	-0.0238151232779905	-0.0312741364625021	-0.0407678950213188	-0.0501941686395139	-0.0578711730651462	-0.0625375701092596	-0.0633524676458836	-0.0598954196120326
-0.8	-0.0439039685622968	-0.0482984088271509	-0.0350534775906346	-0.023524484657803	-0.0203854585865224	-0.0236770236689349	-0.0308596493390114	-0.0397565951115844	-0.0485539105823472	-0.0558004354278547	-0.0604077994055231	-0.0616504223536297	-0.0591655141913134
-0.7	-0.0368928843977549	-0.0409184869238418	-0.0303419090610506	-0.0213162825761641	-0.0193873329899996	-0.0228806879730131	-0.0296408464299718	-0.0378202359935336	-0.0458792130242467	-0.0525860626105494	-0.0570169985687707	-0.0585561634431298	-0.0568956285057364
-0.6	-0.030344932016135	-0.0339481258378563	-0.0257331440093509	-0.0188878783615992	-0.0179191550561277	-0.021426116190225	-0.0276177277353831	-0.0349588176671665	-0.0421700759652123	-0.0482280546132302	-0.0523651675990024	-0.0540696909143838	-0.0530857625553019
-0.5	-0.0242601114174371	-0.0273873255691943	-0.0212271824355356	-0.0162392720141083	-0.0159809247849066	-0.0193133083205708	-0.0247902932552454	-0.031172340132483	-0.0374264994052441	-0.0427264114358971	-0.0464523064962183	-0.0481910047673917	-0.0477359163400097
-0.4	-0.0186384226016612	-0.0212360861178559	-0.0168240243396045	-0.0133704635336915	-0.0135726421763365	-0.0165422643640504	-0.0211585429895586	-0.0264608033894831	-0.0316484833443421	-0.0360811330785501	-0.0392784152604181	-0.0409201050021535	-0.0408460898598597
-0.3	-0.0134798655688073	-0.015494407483841	-0.0125236697215577	-0.0102814529203487	-0.0106943072304173	-0.0131129843206638	-0.0167224769383229	-0.0208242074381669	-0.0248360277825062	-0.0282922195411892	-0.0308434938916021	-0.0322569916186691	-0.0324162831148522
-0.2	-0.00878444031887536	-0.0101622896671497	-0.00832611858139521	-0.00697224017407997	-0.00734591994714896	-0.00902546819041109	-0.0114820951015381	-0.0142625522785343	-0.0169891327197365	-0.0193596708238145	-0.0211475423897703	-0.0222016646169386	-0.022446496104987
-0.0999999999999996	-0.00441939157721458	-0.00511651436718918	-0.00419077607360144	-0.00349484188518394	-0.00365650998418195	-0.00447033654720062	-0.00567673721132875	-0.00705321109407101	-0.00841434079334794	-0.009611792387496	-0.0105343154352675	-0.0111077429758307	-0.0112949915287697
0	0	0	0	0	0	0	0	0	0	0	0	0	0
0.100000000000001	0.00449811803049051	0.00520988536332556	0.00425366583425445	0.00350273141549306	0.00359991068455832	0.00435052951500688	0.005504156180973	0.00684613491742896	0.00819758592018493	0.0094154053458891	0.0103922653120276	0.0110566138969245	0.0113726751397418
0.2	0.0090749625142569	0.0105131417227874	0.00857022142916185	0.00701335236129519	0.00714322206949297	0.00858125199781993	0.0108357313315902	0.0134851936582158	0.0161784169672067	0.0186344236501712	0.0206424805008151	0.0220620987149425	0.0228230338904554
0.3	0.0137305334512992	0.0159097690783857	0.0129496667847222	0.0105318628374064	0.010629934154804	0.0126921674484392	0.0159947254518516	0.0199171762223605	0.0239424931410655	0.0276570549128463	0.0307506455663626	0.0330164544540542	0.034351076252141
0.4	0.0184648308416175	0.0213997674301203	0.0173920019009356	0.0140582628438268	0.0140600469404914	0.0166832758668648	0.0209811385417572	0.0261420826098631	0.0314898144417612	0.0364832991339144	0.0407167605086701	0.0439196811142595	0.0459568022247986
0.5	0.0232778546852117	0.0269831367779913	0.021897226777802	0.0175925523805562	0.017433560426555	0.0205545772530965	0.025794970601307	0.0321599128207236	0.0388203808692938	0.0451131563133756	0.0505408253277375	0.0547717786955586	0.0576402118084282
0.600000000000001	0.0281696049820817	0.0326598771219986	0.0264653414153214	0.0211347314475947	0.0207504746129951	0.0243060716071345	0.030436221630501	0.037970666854942	0.0459341924236634	0.0535466264512298	0.060222840023565	0.0655727471979512	0.0694013050030297
0.700000000000001	0.0331400817322277	0.0384299884621422	0.0310963458134937	0.0246848000449423	0.0240107894998115	0.0279377589289786	0.0349048916293393	0.0435743447125183	0.0528312491048698	0.0617837095474771	0.0697628045961524	0.0763225866214375	0.0812400818086032
0.800000000000001	0.0381892849356497	0.0442934707984223	0.0357902399723191	0.028242758172599	0.0272145050870043	0.031449639218629	0.0392009805978217	0.0489709463934525	0.0595115509129133	0.0698244056021174	0.0791607190454999	0.0870212969660175	0.0931565422251486
0.9	0.0433172145923475	0.0502503241308386	0.0405470238917973	0.0318086058305648	0.0303616213745734	0.0348417124760856	0.0433244885359483	0.0541604718977446	0.0659750978477936	0.0776687146151506	0.0884165833716072	0.0976688782316911	0.105150686252666
1	0.0485238707023213	0.0563005484593914	0.0453666975719287	0.0353823430188398	0.0334521383625188	0.0381139787013485	0.0472754154437192	0.0591429212253946	0.072221889909511	0.085316636586577	0.0975303975744747	0.108265330418458	0.117222513891155
1.1	0.0538092532655709	0.0624441437840805	0.050249261012713	0.0389639697374238	0.0364860560508407	0.0412664378944175	0.0510537613211343	0.0639182943764025	0.0782519270980651	0.0927681715163964	0.106502161654102	0.118810653526319	0.129372025140617
1.2	0.0591733622820966	0.0686811101049059	0.0551947142141503	0.0425534859863169	0.0394633744395389	0.0442990900552928	0.0546595261681935	0.0684865913507683	0.0840652094134562	0.100023319404609	0.115331875610489	0.129304847555274	0.14159922000105
1.3	0.0646161977518981	0.0750114474218677	0.0602030571762405	0.046150891765519	0.0423840935286133	0.0472119351839742	0.058092709984897	0.0728478121484919	0.0896617368556842	0.107082080251214	0.124019539443637	0.139747912505322	0.153904098472455
1.4	0.0701377596749755	0.0814351557349659	0.0652742898989838	0.0497561870750303	0.0452482133180642	0.0500049732804619	0.0613533127712447	0.0770019567695735	0.0950415094247493	0.113944454056213	0.132565153153544	0.150139848376464	0.166286660554832
1.5	0.0757380480513289	0.0879522350442005	0.07040841238238	0.0533693719148507	0.0480557338078914	0.0526782043447559	0.0644413345272366	0.0809490252140131	0.100204527120651	0.120610440819604	0.140968716740212	0.1604806551687	0.178746906248182
1.6	0.0814170628809582	0.0945626853495714	0.0756054246264293	0.0569904462849803	0.0508066549980951	0.055231628376856	0.0673567752528728	0.0846890174818104	0.10515078994339	0.127080040541389	0.149230230203639	0.170770332882029	0.191284835552503
1.7	0.0871748041638634	0.101266506651079	0.0808653266311315	0.0606194101854188	0.0535009768886748	0.0576652453767623	0.070099634948153	0.0882219335729656	0.109880297892966	0.133353253221566	0.157349693543826	0.181008881516451	0.203900448467796
1.8	0.0930112719000445	0.108063698948722	0.0861881183964867	0.0642562636161665	0.0561386994796312	0.0599790553444749	0.0726699136130775	0.0915477734874789	0.114393050969379	0.139430078860137	0.165327106760773	0.191196301071968	0.216593744994061
1.9	0.0989264660895015	0.114954262242502	0.0915737999224948	0.0679010065772231	0.0587198227709637	0.0621730582799938	0.0750676112476463	0.0946665372253499	0.118689049172628	0.1453105174571	0.17316246985448	0.201332591548578	0.229364725131298
2	0.104920386732234	0.121938196532418	0.097022371209156	0.0715536390685891	0.0612443467626727	0.0642472541833188	0.0772927278518593	0.097578224786579	0.122768292502715	0.150994569012457	0.180855782824948	0.211417752946282	0.242213388879507
2.1	0.110993033828243	0.129015501818471	0.10253383225647	0.075214161090264	0.063712271454758	0.06620164305445	0.0793452634257164	0.100282836171166	0.126630780959638	0.156482233526207	0.188407045672175	0.221451785265079	0.255139736238688
2.2	0.117144407377528	0.13618617810066	0.108108183064437	0.078882572642248	0.0661235968472196	0.0680362248933873	0.0812252179692178	0.102780371379111	0.130276514543399	0.16177351099835	0.195816258396162	0.23143468850497	0.26814376720884
2.3	0.123374507380089	0.143450225378986	0.113745423633057	0.0825588737245412	0.0684783229400576	0.0697509997001311	0.0829325914823633	0.105070830410413	0.133705493253996	0.166868401428885	0.203083420996909	0.241366462665955	0.281225481789965
2.4	0.129683333835926	0.150807643653447	0.119445553962331	0.0862430643371434	0.070776449733272	0.0713459674746809	0.084467383965153	0.107154213265074	0.136917717091431	0.171766904817814	0.210208533474417	0.251247107748033	0.294384879982062
2.5	0.136070886745038	0.158258432924045	0.125208574052257	0.0899351444800547	0.0730179772268627	0.0728211282170371	0.0858295954175871	0.109030519943092	0.139913186055702	0.176469021165136	0.217191595828684	0.261076623751206	0.307621961785131
2.6	0.142537166107427	0.16580259319078	0.131034483902836	0.0936351141532753	0.07520290542083	0.0741764819271995	0.0870192258396655	0.110699750444469	0.14269190014681	0.180974750470851	0.224032608059711	0.270855010675471	0.320936727199172
