# Supplementary material for: Maternal preconceptional and prenatal exposure to El Niño Southern Oscillation levels and child mortality: a multi-country study
Source: Nat Commun. 2024 Jul 17;15:6034. doi: 10.1038/s41467-024-50467-x (PMC11254917; doi:10.1038/s41467-024-50467-x)
Supplement: Supplementary file 4 — Source data [file 41467_2024_50467_MOESM4_ESM.zip › Source Data/Supplemental Figure S14-15/S14/ESPI 0_cumse.csv]

	lag0	lag1	lag2	lag3	lag4	lag5	lag6	lag7	lag8	lag9	lag10	lag11	lag12
-2	0.0338007948731854	0.0462498551504189	0.0555605457100054	0.0658970390819846	0.0742995539892542	0.081410333978255	0.088628680609908	0.0963369180394567	0.104010216932588	0.110943468967491	0.116958808701142	0.122892740867064	0.130782302512864
-1.9	0.0296812065369717	0.0403511544576238	0.0482469035377768	0.0571439064904879	0.0643503619125698	0.070408553215664	0.0765715070914985	0.0831946482449287	0.0898191614851781	0.0958190186380093	0.101034836995415	0.106209440087002	0.113151352311864
-1.8	0.0259207002611928	0.0349316499804608	0.0414934816446195	0.0490492689851918	0.0551397325150648	0.0602117273652487	0.0653877317608654	0.0710006627735739	0.0766507805538831	0.0817814944570582	0.0862483224633158	0.090709046831901	0.0967672948789439
-1.7	0.0225277680805979	0.0300026199568073	0.0353109926502334	0.0416243281557737	0.0466788893982985	0.0508302613856688	0.0550870977769791	0.0597648317524752	0.0645155065340133	0.0688415495102092	0.0726093850900528	0.0764008792554524	0.0816399572130426
-1.6	0.0195118368721783	0.0255785710500152	0.0297144056510941	0.0348850850129228	0.0389841476262689	0.0422795703562894	0.045684232217675	0.0495020523099483	0.0534290977661512	0.0570152813952822	0.0601333389153671	0.0632990396401979	0.067784105894187
-1.5	0.0168821263652922	0.0216775671322046	0.0247247532068596	0.0288547436692896	0.0320797603807332	0.0345831952559974	0.0372018969319127	0.0402356832636064	0.0434162939364774	0.046327984764432	0.0488443138010707	0.0514257746481476	0.0552228259357563
-1.4	0.0146450343145021	0.0183204386206063	0.0203712714181731	0.0235671095129208	0.0260023689816746	0.0277781353800044	0.0296768720132744	0.0320038947420141	0.0345176016048258	0.0368211526177942	0.038782098214879	0.040817889276558	0.0439938663843726
-1.3	0.0127992989674173	0.0155270830211528	0.0166927027712464	0.0190703909566229	0.0208072076081912	0.0219236294796075	0.0231706020573036	0.0248715638359157	0.0268020975826279	0.0285658177514503	0.0300154861001822	0.0315395158361776	0.0341620075832309
-1.2	0.0113288710715079	0.0133070173365946	0.0137337370906179	0.0154276953263148	0.0165734022227747	0.0171131137439897	0.0177868210142135	0.0189513041358885	0.0203903875208513	0.0216870011159078	0.0226679525816553	0.0237077979099525	0.0258432508366748
-1.1	0.0101954491803173	0.0116423325043978	0.0115273675965193	0.0127021772236233	0.0133951477781192	0.0134781736641596	0.0136893291857927	0.0144294038977415	0.0154841520811439	0.0163974053088026	0.0169582200724846	0.0175386885309375	0.0192464472708537
-1	0.00933511131245532	0.0104680494230027	0.0100537981405916	0.0109059520868458	0.011325513449848	0.0111376779543698	0.0110654471088529	0.0115381926899888	0.0123406085981771	0.0129795816651217	0.0132041939151755	0.01337728016209	0.0146996344493227
-0.9	0.00866311915710081	0.00966515761223806	0.00919264179086352	0.00991934059387371	0.010258498785055	0.0100305271748502	0.00991393034792387	0.0103134673734005	0.0110111364108301	0.0115163547821233	0.0115631422943194	0.0114757908357188	0.0124547800525101
-0.8	0.0080859403076405	0.00907863358198468	0.00872384292894764	0.0094674515005039	0.00986726202274546	0.00977458682361549	0.00979734677546726	0.010268941261335	0.0109736955877089	0.0114700305464576	0.0115145665995457	0.0113776638864276	0.0121139266929705
-0.7	0.00751440283484708	0.00855061335762442	0.00839545310027254	0.00921494289645655	0.00972864924716257	0.0098300316056951	0.0100450684892557	0.0106297709413258	0.0113814763675008	0.0119243718542013	0.0120540833867922	0.011994430985851	0.0126118245525751
-0.6	0.00687233195098884	0.00794640774333769	0.00799351979434933	0.00887857046888722	0.00949031955891877	0.00976005632257825	0.0101328303439537	0.0108019878609147	0.0115856457043594	0.012170812945335	0.0123912199637803	0.0124340156027005	0.0130024352677985
-0.5	0.00609939953863341	0.00716356543460356	0.00736582391794172	0.00826395322975571	0.00892056788841248	0.00929592665214404	0.009758653992603	0.0104545586522822	0.0112267908458203	0.0118190696676417	0.012098523715992	0.0122210914582937	0.0127545737053575
-0.4	0.00515013486169688	0.00612916058290335	0.00641303643863078	0.00724957469806608	0.00788096846164776	0.00828723226682338	0.00876322635969833	0.00941762732144185	0.0101216349197522	0.0106719270282627	0.010965279815101	0.0111278608260478	0.0116072888775347
-0.3	0.00399165923298439	0.00479342819789749	0.00507271333665958	0.00576188748396583	0.00629082166394552	0.00665060184701693	0.00706193390978382	0.00760269534209418	0.00817514388173174	0.00862793787940225	0.00888526760754142	0.00904226026624225	0.00943101943109117
-0.2	0.00262264236092949	0.00315318375198391	0.00334235804950352	0.00379977632895377	0.00415188582717616	0.00439312671668467	0.00466776581441042	0.00502662025009128	0.0054059549523629	0.00570703553645921	0.00588026262536552	0.00598723340841008	0.00624349949515967
-0.1	0.00127021625115822	0.00152458375672178	0.00161305340505247	0.00183295778312335	0.00200204950163774	0.00211706170779724	0.00224823160863034	0.00242062616707912	0.00260346734014972	0.0027487188774397	0.00283203154757451	0.00288289941622775	0.00300550369798228
0	0	0	0	0	0	0	0	0	0	0	0	0	0
0.1	0.00119099775052853	0.00142354459601619	0.00149907822862765	0.00170131312787857	0.00185641203842338	0.00195998437457044	0.00207871408717029	0.00223712122664762	0.00240651795775464	0.00254135713430166	0.00261810617037293	0.00266377076381905	0.00277574627811659
0.2	0.00230617941405313	0.00274946475854324	0.00288681681355666	0.00327355420683898	0.0035696867533537	0.00376513879430226	0.00398999910017832	0.00429291903888031	0.00461851067608716	0.00487796879340043	0.00502494839837891	0.00511111426124563	0.00532494181387952
0.3	0.00334941298755196	0.0039816805172393	0.00416627556854287	0.00471971938902744	0.0051427430334578	0.00541809691607106	0.00573630999886447	0.00616996041151147	0.00663882937772509	0.00701291053591335	0.00722365613449241	0.00734521046683629	0.00765136433287324
0.4	0.00432509047884906	0.00512469334905335	0.00534101526470923	0.0060433088561075	0.00657900092272715	0.00692195834401785	0.00732054654716238	0.00787128093274559	0.00847084398880056	0.0089498151789626	0.0092179269666854	0.00936982123422742	0.00975948533700235
0.5	0.0052381887450283	0.00618367048734051	0.00641518780952834	0.00724842315235489	0.00788248143119349	0.00828038660468236	0.00874615067491798	0.0094004885322551	0.0101185571893364	0.0106929945251206	0.0110121511426614	0.0111894190327239	0.0116546224684376
0.6	0.00609433031144247	0.00716453617478718	0.00739364136740376	0.00833987790198627	0.00905792709762824	0.00949772964544571	0.0100172278021384	0.0107618931796525	0.0115867466773104	0.0122475908806495	0.0126115667422416	0.0128093477422338	0.0133431288053259
0.7	0.00689984055073907	0.00807406731511966	0.00828204131613268	0.00932333931789625	0.0101109468788666	0.0105791677935323	0.0111386981381024	0.0119606692663494	0.0128811427691995	0.0136197657379969	0.0140224531688567	0.0142360236584241	0.0148326278096807
0.8	0.00766179620414759	0.00891998913336452	0.00908700683678429	0.0102054823207103	0.01104818882034	0.0115308947041916	0.0121164851586745	0.0130030588213562	0.0140086498847362	0.0148169343870872	0.0152523721252004	0.015477186504511	0.0161323039366368
0.9	0.00838805874862646	0.00971106405323398	0.00981626101097706	0.0109941717186004	0.0118775431723898	0.0123603370196665	0.0129577495303357	0.0138966250927239	0.0149776217443053	0.0158480563963244	0.0163104665494079	0.0165422117255111	0.0172532596022984
1	0.00908728479652107	0.0104571641291664	0.010478789222252	0.0116986642984902	0.0126083766527279	0.0130764177693042	0.0136711772718057	0.0146505669277975	0.0157982007464233	0.0167239923160556	0.0172078285639824	0.0174424960747782	0.0182089484097955
1.1	0.00976890493950466	0.0111693143303124	0.0110849961137759	0.0123298252738348	0.0132517946872836	0.0136898661491068	0.014267330123798	0.0152761039628532	0.0164827310315806	0.0174579355718051	0.0179579462809514	0.0181919273689315	0.0190156906938232
1.2	0.0104430627123859	0.0118596913777665	0.0116468451963556	0.0129003457145345	0.0138209217441072	0.0142135709564443	0.0147590625195104	0.0157869393417073	0.0170462504758094	0.0180659235380898	0.0185772344688853	0.0188074442877914	0.0196932680419795
1.3	0.0111205071762043	0.0125415616626738	0.0121779577283124	0.0134249379564762	0.0143311793047534	0.0146629648474987	0.0151620009160044	0.0161997979304222	0.0175070565225695	0.0185674203627823	0.0190856426480027	0.0193096799727711	0.0202655748234083
1.4	0.0118124363705204	0.013229143281111	0.0126936398531738	0.0139204738747742	0.0148005259982037	0.0150564096621212	0.0154950642417512	0.0165350198797109	0.0178873203462742	0.018985942238848	0.0195073118915592	0.0197236592196678	0.0207612724674131
1.5	0.0125302945302091	0.0139373826348687	0.0132108016000439	0.0144060181395274	0.0152496057221955	0.0154155278045257	0.0157809749302421	0.0168171570106516	0.0182136886262554	0.0193496590120811	0.0198712135804377	0.0200794777641152	0.0212143428888702
1.6	0.0132855328532984	0.0146816459618299	0.0137477320088267	0.0149026993884444	0.0157017308274348	0.0157653920986843	0.0160466658387723	0.0170754689140726	0.0185177590937002	0.0196918518616637	0.020211646602729	0.0204128300579576	0.0216643732265588
1.7	0.0140893504269425	0.0154773398243837	0.0143237057307535	0.0154333635934892	0.0161826166867013	0.0161344536034027	0.0163234325846924	0.0173441490722023	0.0188362491511406	0.020051040758074	0.0205683989847447	0.0207651744418249	0.0221563406421664
1.8	0.0149524369338625	0.0163394894350262	0.014958420886588	0.0160219739554329	0.0167197937290811	0.0165540701527199	0.0166466303289589	0.0176620465666548	0.0192106170611781	0.0204705399116554	0.020986318418205	0.02118325722417	0.0227396410024456
1.9	0.0158847403716015	0.017282315657219	0.015671304045867	0.0166927654807166	0.0173416662870566	0.0170575240585485	0.0170547062595236	0.0180716295169571	0.0196858883299722	0.0209972009384299	0.0215140324246476	0.0217177149695534	0.023466176606195
2	0.016895280415544	0.0183188563171433	0.016480757230244	0.0174692253433968	0.0180762682186162	0.0176785105989576	0.0175874465291543	0.0186170278211994	0.0203085495035824	0.0216792228525839	0.0222016790691334	0.0224206114911884	0.0243875338562581
2.1	0.0179920216598625	0.0194606725733651	0.0174034493625452	0.0183730335234467	0.0189498661658677	0.0184492391101333	0.0182835325358453	0.0193412430614846	0.0211236358480568	0.0225631766391765	0.0230977907531093	0.0233420824357611	0.025551619049709
2.2	0.0191818123420477	0.0207176672231111	0.0184537566227234	0.0194231336784965	0.0199856418120093	0.0193984643411253	0.0191778011402828	0.0202829771796674	0.0221714989105613	0.0236907440138557	0.0242458511547068	0.0245266760336895	0.0269994373198487
2.3	0.0204703854294905	0.022098022899358	0.0196434279610117	0.0206350889110775	0.0212026978836433	0.0205498620456864	0.0202988347070092	0.0214738248946321	0.0234850068311072	0.0250959192318995	0.0256813211134298	0.0260102658088829	0.0287627857410133
2.4	0.0218624120368185	0.023608249603462	0.0209815025349417	0.022020810846838	0.0226155589018661	0.0219211003828285	0.0216674902783538	0.0229365678747579	0.0250878912810836	0.0268033695916264	0.0274298831379668	0.0278183291071106	0.0308633735876335
2.5	0.0233615931509297	0.0252533175938633	0.022474453669449	0.0235886594964122	0.0242342044915355	0.0235237478991965	0.0232966693203033	0.0246849370082429	0.0269945707731939	0.0288282675325004	0.0295072491225511	0.0299659144218094	0.0333133981061974
2.6	0.024970774681051	0.0270368455235512	0.0241264969549889	0.0253438330908512	0.0260645410896716	0.0253639071699352	0.0251921980225076	0.0267246803466939	0.0292112649013676	0.0311774057823053	0.0319203360286305	0.0324590309956779	0.0361171672306303
2.7	0.0266920722800937	0.028961314414492	0.0259399866735594	0.0272889274960084	0.0281091403826363	0.0274432955496706	0.0273543807409332	0.0290554020989841	0.0317378637808157	0.0338510682760769	0.0346692467510676	0.0352968233368505	0.0392731791401737
2.8	0.0285269952168114	0.03102828336793	0.0279158321795	0.0294245471167617	0.0303680653286265	0.0297604646512447	0.029779730462055	0.0316725770436552	0.0345699671529906	0.0368450803776359	0.037749439025588	0.0384738714431446	0.0427761492257306
2.9	0.0304765618710578	0.0332385901950229	0.0300538850772955	0.031749878894914	0.0328396470507659	0.0323119252002167	0.0324625139920027	0.0345693178742837	0.0377006787109127	0.0401526262632909	0.0411536424601368	0.0419821720830284	0.0466186847208405
3	0.0325414024920592	0.0355925272983389	0.0323532696314527	0.0342631790107149	0.0355211354101513	0.0350930545123586	0.0353959413220095	0.0377377086463427	0.0411219701128794	0.0437656438947501	0.0448733235225449	0.0458126179537964	0.0507925097529453
3.1	0.0347218473311796	0.0380899889246897	0.0348126467217235	0.0369621545337204	0.0384091977909125	0.0380987568034043	0.0385729794036966	0.0411696956058207	0.0448256029191625	0.0476757796340674	0.0488996821118669	0.0499559799609903	0.0552892736406273
3.2	0.0370180000250788	0.0407305899407788	0.0374304135703854	0.0398442439611674	0.0415002742721666	0.0413239021697084	0.0419868508017098	0.044857616229044	0.0488036856282048	0.0518749747471218	0.0532242588256483	0.0544034886579352	0.0601010313254932
3.3	0.0394297972171569	0.0435137586817863	0.0402048477931153	0.0429068116906833	0.0447908135880924	0.0447635924454062	0.0456313016924164	0.0487944698698947	0.0530489669654927	0.0563557824182109	0.0578392589763577	0.0591471310354557	0.065220492346844
3.4	0.0419570559976516	0.0464388075580378	0.0431342065716304	0.0461472749673813	0.0482774183906663	0.0484133036729867	0.0495007168976027	0.0529740214026623	0.0575549562389576	0.0611115055868293	0.0627376895783793	0.0641797636301443	0.070641119562986
3.5	0.044599510965459	0.0495049853873504	0.0462167915333104	0.0495631809450853	0.0519569258739814	0.0522689468707643	0.0535901417200144	0.0573908061367542	0.0623159395891693	0.0661362251178928	0.0679133828120091	0.0694951169281644	0.0763571375724262
3.6	0.0473568427004683	0.0527115152003354	0.0494509885110835	0.05315224864493	0.0558264447833301	0.056326878247039	0.0578952519157326	0.0620400820098657	0.0673269391949787	0.0714247665145859	0.0733609565832329	0.0750877415323596	0.0823634914726615
3.7	0.0502286992866675	0.0560576207979171	0.0528352895575951	0.0569123872702496	0.0598833644922384	0.0605838804325347	0.0624122983033628	0.0669177577980494	0.0725836453001781	0.0769726362152891	0.0790757445335143	0.0809529276758967	0.0886557817797401
