# Supplementary material for: Maternal preconceptional and prenatal exposure to El Niño Southern Oscillation levels and child mortality: a multi-country study
Source: Nat Commun. 2024 Jul 17;15:6034. doi: 10.1038/s41467-024-50467-x (PMC11254917; doi:10.1038/s41467-024-50467-x)
Supplement: Supplementary file 4 — Source data [file 41467_2024_50467_MOESM4_ESM.zip › Source Data/Supplemental Figure S14-15/S14/ESPI 0_59_cumest.csv]

	lag0	lag1	lag2	lag3	lag4	lag5	lag6	lag7	lag8	lag9	lag10	lag11	lag12
-2	-0.0482679755779488	-0.109279125103158	-0.178599979494786	-0.251232699387812	-0.323231562347761	-0.391497330730318	-0.453360834631082	-0.506534214131996	-0.549110919301345	-0.579565710193757	-0.596754656850204	-0.599915139298	-0.588665847550801
-1.9	-0.0456264662869527	-0.100429067642113	-0.161264090694769	-0.224484636247118	-0.287044234013337	-0.346409996275751	-0.40038395116233	-0.44708212278276	-0.484934531228449	-0.512685192572522	-0.529392118869822	-0.534427318156912	-0.527476794452074
-1.8	-0.0430094412209644	-0.0919418326164169	-0.144828637976687	-0.199255846077239	-0.253001086887334	-0.304053895294385	-0.350651452521577	-0.391282771045925	-0.424688694598277	-0.449861898163309	-0.46604688797953	-0.472740001539279	-0.469689407588725
-1.7	-0.0404169003799839	-0.0838174200260712	-0.129293621340541	-0.175546328878176	-0.221102120969754	-0.26442902778622	-0.304163338708823	-0.33913615892149	-0.368373409410827	-0.391095826966118	-0.406718964179328	-0.4148531894451	-0.415303686960753
-1.6	-0.0378488437640111	-0.0760558298710752	-0.114659040786331	-0.153356084649929	-0.191347336260596	-0.227535393751257	-0.260919609724069	-0.290642286409455	-0.315988675666099	-0.336386978980949	-0.351408347469216	-0.360766881874374	-0.36431963256816
-1.5	-0.0353052713730461	-0.0686570621514291	-0.100924896314056	-0.132685113392497	-0.16373673275986	-0.193372993189494	-0.220920265567314	-0.24580115350982	-0.267534493364094	-0.285735354207802	-0.300115037849194	-0.310481078827103	-0.316737244410944
-1.4	-0.0327861832070888	-0.0616211168671329	-0.0880911879237169	-0.113533415105882	-0.138270310467547	-0.161941826100933	-0.184165306238559	-0.204612760222586	-0.223010862504812	-0.239140952646678	-0.252839035319262	-0.263995780303285	-0.272556522489106
-1.3	-0.0302915792661394	-0.0549479940181866	-0.0761579156153133	-0.0959009897900825	-0.114948069383655	-0.133241892485573	-0.150654731737804	-0.167077106547752	-0.182417783088253	-0.196603774297575	-0.20958033987942	-0.221310986302921	-0.231777466802646
-1.2	-0.0278214595501977	-0.04863769360459	-0.0651250793888452	-0.0797878374450989	-0.0937700095081863	-0.107273192343414	-0.120388542065048	-0.133194192485319	-0.145755255114417	-0.158123819160495	-0.170338951529668	-0.182426696826011	-0.194400077351564
-1.1	-0.0253758240592637	-0.0426902156263433	-0.0549926792443126	-0.065193958070931	-0.0747361308411395	-0.0840357256744558	-0.0933667372202917	-0.102964018035286	-0.113023278583303	-0.123701087235437	-0.135114870270005	-0.147342911872555	-0.160424354135859
-1	-0.0229546727933375	-0.0371055600834465	-0.0457607151817156	-0.0521193516675791	-0.0578464333825148	-0.0635294924786992	-0.0695893172035349	-0.0763865831976529	-0.0842218534949123	-0.0933355785224004	-0.103908096100433	-0.116059631442553	-0.129850297155533
-0.9	-0.0205580057524191	-0.0318837269758995	-0.0374291872010541	-0.040564018235043	-0.0431009171323124	-0.0457544927561436	-0.0490562820147774	-0.0534618879724202	-0.0593509798492439	-0.0670272930213861	-0.07671862902095	-0.0885768555360044	-0.102677906410584
-0.8	-0.0181858229365084	-0.0270247163037023	-0.0299980953023283	-0.0305279577733229	-0.0304995820905324	-0.0307107265067895	-0.0317676316540198	-0.0341899323595882	-0.0384106576462986	-0.0447762307323943	-0.0535464690315576	-0.0648945841529102	-0.0789071819010128
-0.7	-0.0158381243456055	-0.0225285280668551	-0.023467439485538	-0.0220111702824186	-0.0200424282571745	-0.0183981937306364	-0.0177233661212616	-0.0185707163591564	-0.0214008868860759	-0.0265823916554244	-0.0343916161322549	-0.0450128172932696	-0.0585381236268196
-0.6	-0.0135149099797104	-0.0183951622653576	-0.0178372197506833	-0.0150136557623301	-0.0117294556322389	-0.00881689442768451	-0.00692348541650294	-0.00660423997112489	-0.00832166756857593	-0.0124457757904766	-0.0192540703230422	-0.028931554957083	-0.0415707315880042
-0.5	-0.011216179838823	-0.01462461889921	-0.0131074360977641	-0.00953541421305756	-0.00556066421572543	-0.00196682859793375	0.000632010460256252	0.00170949680450634	0.000827000306201373	-0.00236638313755082	-0.0081338316039193	-0.0166507971443502	-0.0280050057845665
-0.4	-0.00894193392294343	-0.0112168979684123	-0.00927808852678046	-0.00557644563460087	-0.00153605400763427	0.0021520037586158	0.00494312150901586	0.0063704939677372	0.00604511673825589	0.00365578630335284	-0.0010308999748864	-0.00817054385507131	-0.0178409462165067
-0.3	-0.0066921722320716	-0.00817199947296442	-0.00634917703773239	-0.00313675002696004	0.000344374992034671	0.0035396026419642	0.00600984772977596	0.00737875151856774	0.0073326817275877	0.00562073253223436	0.00205472456405662	-0.00349079508924628	-0.0110785528838247
-0.2	-0.00446491266931266	-0.00546312007960985	-0.00425525035419592	-0.00210742876702044	0.000232480521981093	0.00238768242443362	0.00405858825047221	0.00498840769449837	0.00496314883517999	0.00381161813545142	0.00140542044251339	-0.00234104101216692	-0.00747056461285594
-0.1	-0.00223648746420169	-0.00277020725163525	-0.00221476959628115	-0.0011881480403693	-5.8438526002468e-05	0.000985461040185195	0.00179272382274583	0.00223406967700985	0.00220176514908591	0.00160962347586096	0.000393004585000215	-0.00149118490505287	-0.00406449168507656
0	0	0	0	0	0	0	0	0	0	0	0	0	0
0.1	0.00224454972329239	0.00284750167529587	0.00238905843464752	0.00145701535408742	0.000407796099988459	-0.00056870069612201	-0.00131958321776533	-0.00171380133653122	-0.0016421466120778	-0.00101725229213154	0.000226406687512678	0.00213251370299162	0.00472291044237368
0.2	0.00449716170567548	0.00577229777425238	0.00495240570766142	0.00318289802189299	0.00116494977396292	-0.000720641048180811	-0.00216602583055012	-0.00290733433258378	-0.00272467468714745	-0.00144213340053363	0.00107222464753829	0.00490635620392204	0.0101042396420445
0.3	0.00675783594714928	0.00877438829686952	0.00769004181904167	0.00517764800341667	0.00227146102192337	-0.000455821056176454	-0.00253932783835444	-0.00358059898815777	-0.00324758422520903	-0.00127464332520634	0.00253745388007675	0.00832152750279115	0.0161439875990124
0.4	0.00902657244771378	0.0118537732431473	0.0106019667687883	0.0074412652986585	0.00372732984386985	0.000225759279891166	-0.00243948924117818	-0.00373359530325304	-0.00321087522626238	-0.000514782066149496	0.0046220943851282	0.0123780275995991	0.0228421543132775
0.5	0.011303371207369	0.0150104526130857	0.0136881805569013	0.00997374990761842	0.00553255623980224	0.00132409996002189	-0.00186651003902152	-0.00336632327786978	-0.00261454769030777	0.000837450376636625	0.00732614616269243	0.0170758564943457	0.0301987397848396
0.6	0.0135882322261149	0.0182444264066847	0.0169486831833807	0.0127751018302965	0.0076871402097207	0.00283920098421584	-0.000820390231884275	-0.00247878291200781	-0.00145860161734493	0.00278205400315225	0.0106496092127697	0.0224150141870312	0.0382137440136989
0.7	0.0158811555039515	0.0215556946239444	0.0203834746482264	0.0158453210666927	0.0101910817536251	0.00477106235247298	0.000698870180233454	-0.00107097420566727	0.000256962992625982	0.00531902881339726	0.0145924835353597	0.0283955006776554	0.0468871669998553
0.8	0.0181821410408788	0.0249442572648647	0.0239925549514385	0.019184407616807	0.0130443808715156	0.00711968406479332	0.00269127119733173	0.000857102841151945	0.00253214613960504	0.00844837480737176	0.0191547691304627	0.0350173159662184	0.0562190087433089
0.9	0.0204911888368969	0.0284101143294456	0.027775924093017	0.0227923614806395	0.016247037563392	0.00988506612117686	0.00515681281941047	0.0033054482284498	0.00536694782359228	0.0121700919850757	0.0243364659980787	0.0422804600527202	0.0662092692440595
1	0.0228082988920056	0.0319532658176871	0.0317335820729619	0.0266691826581901	0.0197990518292544	0.0130672085216236	0.00809549504646979	0.00627406195622629	0.00876136804458753	0.016484180346509	0.0301375741382075	0.0501849329371606	0.0768579485021073
1.1	0.025133471206205	0.0355737117295893	0.0358655288912731	0.0308148711494589	0.0237004236691028	0.0166661112661335	0.0115073178785096	0.00976294402448137	0.0127154068025909	0.0213906398916718	0.0365580935508492	0.0587307346195399	0.0881650465174523
1.2	0.0274667057794952	0.0392714520651521	0.0401717645479507	0.0352294269544457	0.0279511530829373	0.0206817743547066	0.0153922813155298	0.0137720944332151	0.0172290640976025	0.026889470620564	0.0435980242360038	0.0679178650998579	0.100130563290094
1.3	0.029808002611876	0.0430464868243756	0.0446522890429946	0.0399128500731506	0.0325512400707576	0.0251141977873428	0.0197503853575306	0.0183015131824274	0.0223023399296221	0.0329806725331856	0.0512573661936713	0.0777463243781146	0.112754498820033
1.4	0.0321573617033476	0.0468988160072596	0.0493071023764049	0.0448651405055738	0.037500684632564	0.0299633815640423	0.0245816300045119	0.0233512002721184	0.0279352342986498	0.0396642456295367	0.0595361194238517	0.0882161124543101	0.12603685310727
1.5	0.0345147830539098	0.0508284396138044	0.0541362045481817	0.0500862982517151	0.0427994867683565	0.035229325684805	0.0298860152564738	0.028921155702288	0.0341277472046857	0.0469401899096172	0.068434283926545	0.0993272293284445	0.139977626151803
1.6	0.0368802666635628	0.0548353576440097	0.0591395955583248	0.0555763233115744	0.0484476464781349	0.0409120301496309	0.0356635411134161	0.0350113794729363	0.0408798786477297	0.0548085053734271	0.0779518597017512	0.111079675000518	0.154576817953634
1.7	0.0392538125323065	0.0589195700978757	0.0643172754068343	0.061335215685152	0.0544451637618993	0.0470114949585201	0.041914207575339	0.0416218715840633	0.0481916286277821	0.0632691920209666	0.0880888467494705	0.123473449470529	0.169834428512761
1.8	0.0416354206601408	0.0630810769754023	0.06966924409371	0.0673629753724476	0.0607920386196496	0.0535277201114722	0.0486380146422422	0.0487526320356687	0.0560629971448422	0.0723222498522353	0.0988452450697024	0.13650855273848	0.185750457829186
1.9	0.0440250910470659	0.0673198782765895	0.0751955016189522	0.0736596023734613	0.0674882710513861	0.0604607056084877	0.0558349623141262	0.0564036608277528	0.0644939841989106	0.0819676788672336	0.110221054662448	0.150184984804369	0.202324905902908
2	0.0464228236930817	0.0716359740014374	0.0808960479825608	0.0802250966881933	0.0745338610571085	0.0678104514495664	0.0635050505909906	0.0645749579603157	0.0734845897899872	0.0922054790659613	0.122216275527705	0.164502745668198	0.219557772733927
2.1	0.0488286185981882	0.0760293641499459	0.0867708831845357	0.0870594583166433	0.0819288086368168	0.0755769576347082	0.0716482794728355	0.0732665234333571	0.0830348139180717	0.103035650448418	0.134830907665476	0.179461835329964	0.237449058322243
2.2	0.0512424757623854	0.080500048722115	0.0928200072248769	0.0941626872588114	0.0896731137905111	0.0837602241639131	0.0802646489596607	0.082478357246877	0.0931446565831644	0.114458193014605	0.14806495107576	0.19506225378967	0.255998762667856
2.3	0.0536643951856733	0.0850480277179448	0.0990434201035847	0.101534783514698	0.0977667765181916	0.0923602510371814	0.0893541590514668	0.0922104594008757	0.103814117785265	0.126473106764521	0.161918405758556	0.211304001047314	0.275206885770767
2.4	0.0560943768680519	0.0896733011374352	0.105441121820659	0.109175747084302	0.106209796819858	0.101377038254513	0.0989168097482532	0.102462829895353	0.115043197524374	0.139080391698166	0.176391271713866	0.228187077102898	0.295073427630974
2.5	0.0585324208095212	0.0943758689805862	0.112013112376099	0.117085577967625	0.11500217469551	0.110810585815907	0.10895260105002	0.113235468730309	0.126831895800491	0.152280047815541	0.191483548941688	0.24571148195642	0.315598388248479
2.6	0.0609785270100812	0.0991557312473978	0.118759391769906	0.125264276164665	0.124143910145149	0.120660893721365	0.119461532956768	0.124528375905744	0.139180212613616	0.166072075116645	0.207195237442023	0.26387721560788	0.336781767623281
2.7	0.0634326954697319	0.10401288793787	0.125679960002079	0.133711841675424	0.133635003168773	0.130927961970886	0.130443605468496	0.136341551421657	0.15208814796375	0.180456473601479	0.223526337214872	0.28268427805728	0.35862356575538
2.8	0.0658949261884733	0.108947339052003	0.132774817072619	0.142428274499901	0.143475453766383	0.14161179056447	0.141898818585204	0.148674995278049	0.165555701850892	0.195433243270042	0.240476848260233	0.302132669304618	0.381123782644776
2.9	0.0683652191663054	0.113959084589797	0.140043962981524	0.151413574638096	0.15366526193798	0.152712379502118	0.153827172306893	0.161528707474919	0.179582874275041	0.211002384122335	0.258046770578107	0.322222389349895	0.404282418291469
3	0.0708435744032283	0.119048124551251	0.147487397728797	0.16066774209001	0.164204427683562	0.164229728783828	0.166228666633562	0.174902688012268	0.194169665236199	0.227163896158357	0.276236104168494	0.342953438193111	0.428099472695459
3.1	0.0733299918992418	0.124214458936366	0.155105121314435	0.170190776855641	0.17509295100313	0.176163838409602	0.179103301565212	0.188796936890096	0.209316074734365	0.243917779378108	0.295044849031393	0.364325815834265	0.452574945856746
3.2	0.075824471654346	0.129458087745141	0.16289713373844	0.17998267893499	0.186330831896685	0.188514708379439	0.192451077101843	0.203211454108402	0.225022102769539	0.261264033781589	0.314473005166806	0.386339522273359	0.477708837775331
3.3	0.078327013668541	0.134779010977577	0.170863435000812	0.190043448328058	0.197918070364225	0.201282338693339	0.206271993243454	0.218146239667187	0.241287749341721	0.279202659368799	0.334520572574731	0.408994557510391	0.503501148451213
3.4	0.0808376179418266	0.140177228633674	0.179004025101549	0.200373085034844	0.209854666405751	0.214466729351302	0.220566049990045	0.233601293566451	0.258113014450911	0.297733656139739	0.35518755125517	0.432290921545361	0.529951877884391
3.5	0.083356284474203	0.145652740713431	0.187318904040654	0.210971589055347	0.222140620021264	0.228067880353329	0.235333247341617	0.249576615806193	0.275497898097109	0.316857024094408	0.376473941208122	0.456228614378271	0.557061026074867
3.6	0.08588301326567	0.151205547216849	0.195808071818124	0.221838960389569	0.234775931210762	0.242085791699419	0.25057358529817	0.266072206386414	0.293442400280315	0.336572763232806	0.398379742433586	0.480807636009119	0.58482859302264
3.7	0.0884178043162278	0.156835648143928	0.204471528433961	0.23297519903751	0.247760599974246	0.256520463389572	0.266287063859703	0.283088065307114	0.31194652100053	0.356880873554934	0.420904954931563	0.506027986437906	0.61325457872771
