# Supplementary material for: Maternal preconceptional and prenatal exposure to El Niño Southern Oscillation levels and child mortality: a multi-country study
Source: Nat Commun. 2024 Jul 17;15:6034. doi: 10.1038/s41467-024-50467-x (PMC11254917; doi:10.1038/s41467-024-50467-x)
Supplement: Supplementary file 4 — Source data [file 41467_2024_50467_MOESM4_ESM.zip › Source Data/Supplemental Figure S14-15/S14/ONI 0_cumest.csv]

	lag0	lag1	lag2	lag3	lag4	lag5	lag6	lag7	lag8	lag9	lag10	lag11	lag12
-1.8	-0.0268569489480266	-0.0225337621228364	-0.0018657217505976	0.0212517976218656	0.0404426471971211	0.0545426095687126	0.0630038234189127	0.0653566933325265	0.0612098897968913	0.0502503492018774	0.0322432738398872	0.00703213190585583	-0.0254613425027493
-1.7	-0.0250756637701021	-0.021352280660953	-0.00287965180695904	0.0172891128910429	0.0333726423431367	0.0446151767319891	0.0508136849344611	0.0517941402735762	0.0474115205185207	0.0375498078846436	0.0221219890334568	0.00107005507263466	-0.0256349984439854
-1.6	-0.0233299804388271	-0.0201635072182033	-0.00376102061541165	0.0136576220326813	0.0268769705927221	0.0355088644438389	0.0396577616031226	0.039413197513794	0.0348497850452034	0.0260272144928315	0.0129902535782886	-0.00423125255068511	-0.0256223813202195
-1.5	-0.0216198989542016	-0.0189674417945872	-0.00450982817595542	0.0103573250467808	0.0209556319458773	0.0272236727042619	0.0295360534248973	0.0282138650531797	0.0235246833769396	0.0156825690264412	0.00484806747438277	-0.00887179096410357	-0.0254234911314518
-1.4	-0.0199454193162255	-0.0177640843901048	-0.00512607448859036	0.00738822193334141	0.0156086264026023	0.0197596015132582	0.020448560399785	0.0181961428917334	0.0134362155137292	0.00651587148547268	-0.00230456927826067	-0.0128515601676206	-0.0250383278776821
-1.3	-0.0183065415248988	-0.016553435004756	-0.00560975955331645	0.00475031269236307	0.0108359539628971	0.0131166508708277	0.0123952825277858	0.00936003102945519	0.00458438145557218	-0.00147287813007412	-0.00846765667964182	-0.0161705601612364	-0.0244668915589105
-1.2	-0.0167032655802217	-0.0153354936385409	-0.00596088337013371	0.00244359732384582	0.00663761462676171	0.00729482077697044	0.00537621980889976	0.00170552946634491	-0.00303081879753143	-0.00828367982019913	-0.0136411947297606	-0.0188287909449507	-0.023709182175137
-1.1	-0.015135591482194	-0.0141102602914595	-0.00617944593904213	0.000468075827789635	0.00301360839419612	0.00229411123168642	-0.00060862775687319	-0.00476736179759737	-0.00940938524558164	-0.0139165335849024	-0.0178251834286171	-0.0208262525187637	-0.0227651997263616
-1	-0.0136035192308157	-0.0128777349635117	-0.00626544726004172	-0.00117625179580546	-3.60647347996782e-05	-0.00188547776502436	-0.00555926016953306	-0.0100586427623717	-0.0145513178885784	-0.0183714394241839	-0.0210196227762112	-0.0221629448826754	-0.0216349442125843
-0.9	-0.0121070488260869	-0.0116379176546975	-0.00621888733313246	-0.00248938554693947	-0.00251140476022565	-0.00524394621316188	-0.0094756774290798	-0.014168313427978	-0.0184566167265218	-0.0216483973380437	-0.0232245127725429	-0.0228388680366857	-0.0203184156338051
-0.8	-0.0106461802680076	-0.010390808365017	-0.00603976615831437	-0.00347132542561239	-0.00441241168208182	-0.00778129411272615	-0.0123578795355134	-0.0170963737944162	-0.0211252817594117	-0.0237474073264817	-0.0244398534176124	-0.0228540219807946	-0.018815613990024
-0.7	-0.00922091355657776	-0.00913640709447018	-0.00572808373558745	-0.00412207143182426	-0.00573908550036822	-0.00949752146371723	-0.014205866488834	-0.0188428238616866	-0.0225573129872483	-0.0246684693894979	-0.0246656447114195	-0.0222084067150023	-0.0171265392812409
-0.6	-0.00783124869179737	-0.00787471384305699	-0.00528384006495168	-0.00444162356557502	-0.00649142621508478	-0.010392628266135	-0.0150196382890414	-0.0194076636297889	-0.0227527104100314	-0.0244115835270924	-0.0239018866539642	-0.0209020222393085	-0.015251191507456
-0.5	-0.00647718567366645	-0.00660572861077745	-0.00470703514640707	-0.00442998182686471	-0.00666943382623155	-0.0104666145199796	-0.0147991949361357	-0.0187908930987232	-0.0217114740277612	-0.0229767497392651	-0.0221485792452466	-0.0189348685537134	-0.0131895706686692
-0.4	-0.00515872450218498	-0.00532945139763156	-0.00399766897995363	-0.00408714621569333	-0.00627310833380852	-0.00971948022525087	-0.0135445364301169	-0.0169925122684895	-0.0194336038404375	-0.0203639680260161	-0.0194057224852667	-0.0163069456582169	-0.0109416767648804
-0.3	-0.00387586517735297	-0.00404588220361933	-0.00315574156559136	-0.00341311673206086	-0.0053024497378157	-0.00815122538194896	-0.0112556627709851	-0.0140125211390878	-0.0159190998480604	-0.0165732383873453	-0.0156733163740244	-0.013018253552819	-0.00850750979608977
-0.2	-0.00262860769917043	-0.00275502102874074	-0.00218125290332024	-0.00240789337596731	-0.00375745803825306	-0.00576184999007379	-0.00793257395874009	-0.00985091971051819	-0.0111679620506299	-0.0116045608232528	-0.0109513609115198	-0.00906879223751984	-0.0058870697622972
-0.0999999999999996	-0.00137610772089107	-0.00143119412107254	-0.00110224797696746	-0.00117255093497118	-0.00181709763118237	-0.00280233280986838	-0.00388321535602542	-0.0048497100282217	-0.00552678745859739	-0.00577442415286461	-0.00548760249030747	-0.00459631072378203	-0.00306554297971633
0	0	0	0	0	0	0	0	0	0	0	0	0	0
0.100000000000001	0.00150721748509696	0.00154327692076179	0.00112033990898093	0.00109119467520932	0.00166096384937046	0.00259905030774539	0.00366051072583	0.00463539368262074	0.00534873966061467	0.00566058104580942	0.00546594212770323	0.00469483909929493	0.00331228005708391
0.2	0.0031455447343998	0.00319863664121279	0.00225877174997532	0.00210103309065674	0.00316579391692896	0.00499481811336776	0.00709831682146451	0.00905647101964044	0.0105194315232465	0.0112073189845635	0.0109102238928021	0.00948820657410267	0.00687129719153536
0.3	0.00491498174790852	0.00496607916135304	0.00341529552298318	0.0030295152463423	0.00451449020267555	0.00718730341686712	0.0103134182869036	0.0132632320110591	0.0155120755878956	0.0166402138162625	0.0163328452952968	0.0143801024244233	0.0106770514033544
0.4	0.00681552852562314	0.00684560448118252	0.00458991122800449	0.00387664114226598	0.00570705270661018	0.00917650621824347	0.0133058151221472	0.0172556766568768	0.0203266718545619	0.0219592655409061	0.0217338063351871	0.0193705266502568	0.014729542692541
0.5	0.00884718506754364	0.00883721260070124	0.00578261886503927	0.00464241077842777	0.00674348142873288	0.0109624265174968	0.0160755073271954	0.0210338049570935	0.0249632203232455	0.0271644741584945	0.0271131070124732	0.0244594792516031	0.0190287710590951
0.600000000000001	0.01100995137367	0.0109409035199092	0.00699341843408751	0.0053268241548277	0.00762377636904365	0.0125450643146271	0.0186224949020481	0.0245976169117092	0.0294217209939463	0.0322558396690277	0.032470747327155	0.0296469602284623	0.0235747365030168
0.700000000000001	0.0133038274440023	0.0131566772388064	0.00822230993514921	0.00592988127146574	0.00834793752754247	0.0139244196096344	0.0209467778467053	0.0279471125207239	0.0337021738666643	0.0372333620725056	0.0378067272792325	0.0349329695808343	0.0283674390243061
0.800000000000001	0.0157288132785405	0.0154845337573928	0.00946929336822438	0.0064515821283419	0.00891596490422937	0.0151004924025187	0.0230483561611671	0.0310822917841376	0.0378045789413995	0.0420970413689283	0.0431210468687057	0.0403175073087192	0.0334068786229629
0.9	0.0182849088772845	0.0179244730756684	0.010734368733313	0.00689192672545619	0.00932785849910433	0.01607328269328	0.0249272298454334	0.0340031547019502	0.0417289362181519	0.0468468775582958	0.0484137060955746	0.045800573412117	0.0386930552989872
1	0.0209721142402344	0.0204764951936333	0.0120175360304151	0.0072509150628086	0.00958361831216734	0.0168427904819183	0.0265833988995043	0.0367097012741619	0.0454752456969216	0.051482870640608	0.0536847049598392	0.0513821678910276	0.0442259690523792
1.1	0.0237904293673902	0.0231406001112874	0.0133187952595306	0.00752854714039913	0.00968324434341841	0.0174090157684336	0.0280168633233797	0.0392019315007725	0.0490435073777085	0.0560050206158649	0.0589340434614996	0.0570622907454511	0.0500056198831387
1.2	0.0267398542587519	0.0259167878286308	0.0146381464206596	0.00772482295822778	0.00962673659285757	0.0177719585528258	0.0292276231170596	0.0414798453817821	0.0524337212605126	0.0604133274840666	0.0641617216005556	0.0628409419753874	0.0560320077912658
1.3	0.0298203889143195	0.0288050583456634	0.0159755895138021	0.00783974251629455	0.00941409506048476	0.0179316188350951	0.0302156782805441	0.0435434429171907	0.0556458873453339	0.064707791245213	0.0693677393770073	0.0687181215808365	0.0623051327767603
1.4	0.033032033334093	0.0318054116623852	0.0173311245389581	0.00787330581459945	0.00904531974630004	0.0178879966152413	0.0309810288138331	0.0453927241069984	0.0586800056321726	0.0688884118993042	0.0745520967908548	0.0746938295617986	0.0688249948396226
1.5	0.0363747875180724	0.0349178477787963	0.0187047514961275	0.00782551285314247	0.00852041065030336	0.0176410918932645	0.0315236747169267	0.047027688951205	0.0615360761210284	0.0729551894463402	0.0797147938420981	0.0807680659182735	0.0755915939798523
1.6	0.0398486514662576	0.0381423666948965	0.0200964703853103	0.00769636363192364	0.00783936777249479	0.0171909046691648	0.0318436159898249	0.0484483374498106	0.0642140988119014	0.076908123886321	0.084855830530737	0.0869408306502612	0.0826049301974496
1.7	0.0434536251786487	0.0414789684106861	0.0215062812065066	0.00748585815094288	0.00700219111287421	0.0165374349429419	0.0319408526325275	0.0496546696028152	0.0667140737047916	0.0807472152192464	0.0899752068567715	0.0932121237577617	0.0898650034924144
1.8	0.0471897086552457	0.0449276529261648	0.0229341839597164	0.00719399641020027	0.00600888067144176	0.0156806827145961	0.0318153846450347	0.0506466854102188	0.0690360007996991	0.0844724634451167	0.0950729228202019	0.0995819452407753	0.0973718138647469
1.9	0.0510569018960486	0.0484884202413328	0.0243801786449396	0.00682077840969575	0.00485943644819733	0.0146206479841273	0.0314672120273465	0.0514243848720213	0.0711798800966238	0.0880838685639316	0.100148978421028	0.106050295099302	0.105125361314447
2	0.0550552049010574	0.05216127035619	0.0258442652621763	0.00636620414942942	0.00355385844314101	0.0133573307515355	0.0308963347794628	0.051987767988223	0.0731457115955658	0.0915814305756914	0.10520337365925	0.112617173333341	0.113125645841514
2.1	0.0591846176702721	0.0559462032707365	0.0273264438114265	0.00583027362940115	0.00209214665627268	0.0118907310168206	0.0301027529013836	0.0523368347588235	0.0749334952965249	0.0949651494803959	0.110236108534867	0.119282579942893	0.12137266744595
2.2	0.0634451402036927	0.0598432189849722	0.0288267142926901	0.005212986849611	0.000474301087592462	0.0102208487799827	0.029086466393109	0.052471585183823	0.0765432311995013	0.0982350252780451	0.11524718304788	0.126046514927958	0.129866426127752
2.3	0.0678367725013191	0.0638523174988971	0.0303450767059672	0.00451434381005902	-0.00129967826289967	0.00834768404102191	0.0278474752546389	0.0523920192632215	0.0779749193044949	0.101391057968639	0.120236597198289	0.132908978288535	0.138606921886922
2.4	0.0723595145631514	0.0679734988125112	0.0318815310512578	0.0037343445107451	-0.00322979139520383	0.00627123679993799	0.0263857794859733	0.0520981369970191	0.0792285596115058	0.104433247552178	0.125204350986094	0.139869970024626	0.14759415472346
2.5	0.0770133663891896	0.0722067629258146	0.0334360773285618	0.00287298895166937	-0.00531603830931985	0.00399150705673112	0.0247013790871125	0.0515899383852156	0.0803041521205339	0.107361594028661	0.130150444411294	0.146929490136229	0.156828124637366
2.6	0.0817983279794338	0.0765521098388073	0.0350087155378793	0.00193027713283175	-0.00755841900524776	0.00150849481140122	0.022794274058056	0.0508674234278113	0.0812016968315793	0.11017609739809	0.13507487747389	0.154087538623346	0.166308831628639
