# Supplementary material for: Maternal preconceptional and prenatal exposure to El Niño Southern Oscillation levels and child mortality: a multi-country study
Source: Nat Commun. 2024 Jul 17;15:6034. doi: 10.1038/s41467-024-50467-x (PMC11254917; doi:10.1038/s41467-024-50467-x)
Supplement: Supplementary file 4 — Source data [file 41467_2024_50467_MOESM4_ESM.zip › Source Data/Supplemental Figure S14-15/S14/abNino34 0_11_cumse.csv]

	lag0	lag1	lag2	lag3	lag4	lag5	lag6	lag7	lag8	lag9	lag10	lag11	lag12
-2	0.0327712132125643	0.0353288573759132	0.029149555755514	0.028708130859292	0.0301732720788844	0.0307099654360171	0.0314147125907913	0.0332218714903523	0.0356793070850624	0.0376779934162253	0.0386419319799445	0.0394357142038943	0.0428930483184288
-1.9	0.0294996973331044	0.0315946886777225	0.0257388594904568	0.0252144436259519	0.0264535030764155	0.0267907852296949	0.0272603755236845	0.0287738173656447	0.0309282535584989	0.0326752332982302	0.0334467419575634	0.0340072084446029	0.0369762245535614
-1.8	0.0264897408812917	0.0281724488653603	0.0226287887157687	0.0220330999440752	0.0230664406833413	0.0232229087230142	0.023480127858021	0.0247303490648616	0.0266141926724967	0.0281344124063243	0.0287268901348648	0.0290618397678112	0.0315685697029588
-1.7	0.0237406798923375	0.0250637665158122	0.0198253449126515	0.0191721652834967	0.020021262664197	0.0200176564123863	0.0200878286317377	0.0211074440813509	0.0227544971053707	0.0240738667476314	0.0245016649650239	0.0246192238565201	0.0266888438869696
-1.6	0.021250305765914	0.0222688212144703	0.0173344381492279	0.0166404050651489	0.017328243502429	0.0171885698358551	0.0171010005742318	0.017925533846991	0.0193710022334055	0.0205164652190798	0.020795776709389	0.0207059037868498	0.0223630878174442
-1.5	0.0190140495292054	0.0197851768455254	0.0151605959485921	0.0144460049544074	0.0149974867417001	0.0147504233533991	0.0145403009875814	0.0152089916525612	0.0164890382288878	0.0174884124636003	0.0176387108831819	0.0173562713701436	0.0186265460351357
-1.4	0.0170239403930545	0.017606136092287	0.0133046003810426	0.0125938241454662	0.013035980851234	0.0127161324065817	0.0124263510966156	0.0129824187406546	0.0141328209717936	0.0150141622244861	0.0150601010185987	0.01461012213457	0.0155234086366631
-1.3	0.0152674114438161	0.0157186771233949	0.0117598169645829	0.01108061973837	0.0114422034304132	0.0110900948697453	0.0107713413614412	0.0112604855375361	0.0123140635149316	0.0131043100901386	0.0130771393371805	0.0125012365668398	0.0130987986776064
-1.2	0.013726142827762	0.0141012907275349	0.0105076081261777	0.00988856472328933	0.0101984831775871	0.00985761540950001	0.00956400762719951	0.0100297236828497	0.0110130301490421	0.0117360164189104	0.0116723004093221	0.011031018743372	0.0113740297754913
-1.1	0.012375258599525	0.0127223606715381	0.00951338549734577	0.0089793693908625	0.00926380320211669	0.00897402289418047	0.00875315569237157	0.00922935708482584	0.010160347828029	0.0108348577827355	0.0107706731235929	0.0101340059064862	0.0103046720689217
-1	0.0111832475900229	0.0115399086158573	0.00872576049393895	0.00829304614678118	0.00857207535144431	0.00836161068847917	0.00824339408968035	0.00874839300458877	0.00963648537606645	0.0102751430830601	0.0102380500990508	0.00966579548391918	0.00975183088255717
-0.9	0.010112869724329	0.0105032766850031	0.00808044839144309	0.00775391423279895	0.00803922712410405	0.00792001359681729	0.00791189179173445	0.00844782066671625	0.00929552204878202	0.00990467372636368	0.00990904126166233	0.0094362116344768	0.00950775885190327
-0.8	0.00912302172057326	0.00955660071100169	0.00750789302288063	0.00728162788462288	0.00757630034100162	0.00754492606170588	0.00763561578727026	0.00819247454798279	0.00899687843432921	0.00957711449706544	0.00962503920456945	0.00926170756003393	0.00935968807800678
-0.7	0.0081711946775129	0.00864314052024002	0.00694133262068426	0.00680170176352041	0.00710165300125136	0.00714393958103372	0.00731094078825172	0.00787149628166795	0.00862518425188868	0.009172186952429	0.00925733269738048	0.00899690245886089	0.00913582494589838
-0.6	0.00721596091088514	0.00770924359001676	0.00632237305334105	0.00625160378531616	0.00654763364300085	0.00664355665556889	0.00685954173146173	0.00740282026822379	0.00809453635725426	0.00860004529610373	0.00871133078755158	0.00853873316890041	0.00871486663880533
-0.5	0.00621899061367463	0.00670708281399511	0.00560323667287198	0.00558220493084358	0.00586179654626099	0.00598899382259551	0.00622556694128428	0.00672878924964992	0.00734411162983166	0.00779684158617233	0.00792087790903603	0.00781771729250301	0.00801623047622214
-0.4	0.00514636130288071	0.00559597605133252	0.00474653971924676	0.00475643690609485	0.00500504969892103	0.00514077630744902	0.00537017063124561	0.00580969531371182	0.00633169376290587	0.00671810901431887	0.00684053947620809	0.00678766314322972	0.00698730263670925
-0.3	0.00396926472642069	0.00434266453760111	0.00372391723243614	0.00374702688080684	0.00394892875112851	0.00407092509045769	0.00426653321798823	0.00461828977250417	0.0050281175680253	0.00533304809948474	0.00543921045467526	0.00541778709695175	0.00559363560078828
-0.2	0.0026648398440791	0.00292155607497931	0.00251477837023213	0.0025346889645788	0.00267348045695573	0.00276015627417403	0.00289643422144711	0.00313610705950253	0.00341355208191884	0.00362072203961505	0.00369595796965401	0.00368779684103572	0.00381288867694842
-0.1	0.00129320344991179	0.00141156854555069	0.00120668812283724	0.00121442494682232	0.00128086370204773	0.00132031465561618	0.00138350365712652	0.00149809945959027	0.00163226593023142	0.00173263915642698	0.00176839846663102	0.00176261692103357	0.00182103366918642
0	0	0	0	0	0	0	0	0	0	0	0	0	0
0.1	0.00121563998165855	0.0013125589700582	0.00110257346868236	0.00110549668092845	0.00116578488175632	0.00119656053747596	0.00124896583168119	0.00135283678215279	0.00147811590100552	0.00157223822954051	0.00160407135874917	0.00159433822398066	0.00164435308863956
0.2	0.00235987150218158	0.00253217360832724	0.00210519264850802	0.00210628414694213	0.00222098585122684	0.00227352589629717	0.00236738103893928	0.00256498339297011	0.00280766299475665	0.00299042675605449	0.0030503710872552	0.0030268423263659	0.00311923138668736
0.3	0.00343962735762488	0.003665841987153	0.00301285191010487	0.00300746885147016	0.00317104483541318	0.00323598272849263	0.00336016715838596	0.00364207802567844	0.00399547569774133	0.00426230378215766	0.00434689238408944	0.00430542022792181	0.00443350539561794
0.4	0.0044626704495685	0.00472160902705528	0.00383155334714388	0.00381524212247678	0.00402256149189096	0.00409017396603818	0.00423342954146384	0.00459110436015168	0.00504994787794855	0.00539731551554868	0.00550340001008705	0.00543980092861514	0.00559811936755607
0.5	0.00543762874395609	0.00570867417635649	0.00456850725532232	0.00453711228193129	0.00478354061956774	0.00484377823433028	0.00499477193488301	0.00542074109731489	0.00598140361243089	0.00640699579671157	0.00653182497058906	0.00644196477399557	0.00662657983983148
0.6	0.00637400447090736	0.00663748115623484	0.00523235475947258	0.00518216769913178	0.0054636720116256	0.0055062425026051	0.00565368557987654	0.00614178879007864	0.00680253187001929	0.0073053976893339	0.00744671273680453	0.00732664211876119	0.00753551412483688
0.7	0.00728214862039222	0.00751977432051031	0.00583340035244148	0.00576135788657166	0.00607462851813557	0.00608916137772213	0.00622201490780993	0.00676767152033064	0.00752887006137145	0.00810955349424374	0.00826569972502491	0.00811185683991901	0.00834526335140858
0.8	0.00817319245576464	0.00836860293801932	0.00638383050065321	0.0062877649512394	0.00663035208861846	0.0066066792820072	0.00671448456238876	0.00731498941717699	0.00817929541758126	0.00883991212835485	0.00900996356176583	0.0088194576766847	0.00908043183599799
0.9	0.00905893012488076	0.00919825341552201	0.00689787896521872	0.00677681689413754	0.00714727521008921	0.00707586340792651	0.00714923899438246	0.00780405902339807	0.00877644288720928	0.00952066418362717	0.00970455190942943	0.0094755308769892	0.00977025472741932
1	0.00995165074366285	0.0100240918195893	0.00739188244624005	0.0072463701108788	0.00764439954428846	0.00751695559521688	0.00754829121321425	0.00825931891106496	0.00934691646765869	0.0101798214630276	0.0103784492549379	0.0101105286843136	0.010448581851163
1.1	0.010863924340768	0.0108623065396238	0.00788415784262631	0.00771656958427579	0.00814313419700256	0.00795336808256655	0.00793770506293106	0.00870940607660152	0.00992111348895322	0.0108488879850079	0.0110642113033455	0.0107589038596838	0.0111532431831071
1.2	0.0118083529410569	0.0117295540345791	0.00839463554905717	0.0082093976246826	0.00866680019675401	0.00841126419529673	0.00834727157481658	0.00918665780552499	0.0105324737860917	0.0115619761732111	0.0117970175087954	0.0114580567894928	0.0119246183860546
1.3	0.0127973044116163	0.0126425278078392	0.00894421393362014	0.00874786460503875	0.00923975545405798	0.0089185984744958	0.00880944444317186	0.00972582843897569	0.0112160461378497	0.0123543200613483	0.0126130998095968	0.0122465306845349	0.0128034278765233
1.4	0.0138426508451154	0.0136174881613591	0.00955386346118621	0.00935488599215342	0.00988619311052096	0.00950361586706835	0.00935744961041309	0.0103619984897968	0.0120064589024895	0.0132603211539705	0.0135477014188011	0.013161640162312	0.0138280688951137
1.5	0.0149555338916058	0.0146698024495488	0.010243591555116	0.0100520073015529	0.0106287906522768	0.010193014324453	0.0100228000793331	0.0111279858674408	0.0129356403366495	0.0143114704524646	0.0146329344882224	0.014236997703783	0.0150320898304213
1.6	0.0161461761396303	0.0158135476451829	0.0110314465585409	0.0108582266286731	0.0114874769323193	0.0110101673074828	0.0108327991284748	0.0120518859344196	0.014030815481466	0.0155346035880709	0.0158960136723847	0.0155005362437571	0.0164424328734791
1.7	0.0174237510941401	0.0170612173007143	0.0119327510779726	0.0117891633534779	0.0124785771478635	0.0119738476528387	0.0118087462652864	0.0131554244614553	0.015313265790736	0.0169508708117899	0.0173582505280787	0.0169734880629093	0.0180788090780964
1.8	0.0187963161169284	0.0184235560352056	0.0129596958645134	0.0128567177421198	0.0136144809863516	0.0130977300655372	0.0129653107118091	0.0144535043506392	0.0167980665081207	0.0185755625424535	0.019034934614002	0.0186704295033593	0.0199541540955877
1.9	0.0202708048127497	0.0199095224110317	0.0141213207827413	0.0140692118799499	0.0149038152686278	0.0143906649970872	0.0143110499729574	0.0159548495321799	0.0184946757692536	0.020418660019594	0.0209359481900762	0.0206001507542333	0.0220757968267763
2	0.0218530693344571	0.0215263619650801	0.0154238101390492	0.0154318778038005	0.0163519741394896	0.0158574828725671	0.0158496579876316	0.0176633083545599	0.0204080313175551	0.0224858178279544	0.023066803155689	0.022766941641363	0.0244468909777716
2.1	0.0235479597369124	0.0232797605430898	0.0168709759727435	0.0169475121235537	0.0179618153049959	0.017500011412953	0.0175814303185344	0.019579324429274	0.0225397873657267	0.0247794730964296	0.0254297871447883	0.0251719201625399	0.0270677650373347
2.2	0.0253594267957559	0.0251740449158586	0.0184648024518627	0.0186171414743839	0.0197343604730163	0.019318051676573	0.0195045756004186	0.0217012348470658	0.0248894332016101	0.0272998639768865	0.028025002081847	0.0278141730980385	0.0299370138873653
2.3	0.0272906360036644	0.0272124011438586	0.0202059583022519	0.0204406020852212	0.0216694013113667	0.0213101754210091	0.0216162100000827	0.0240262524895991	0.0274551740571899	0.0300458511133408	0.0308511936081882	0.0306916222821792	0.0330522916614472
2.4	0.0293440829148837	0.029397088301869	0.0220942269846523	0.0224169942946255	0.0237659723544475	0.0234743071230634	0.0239130249126451	0.0265511293378568	0.0302345584889023	0.0330155212508138	0.0339063555718934	0.0338016248066139	0.0364108413765635
2.5	0.0315217028459158	0.0317296331839327	0.0241288392764221	0.0245450119860744	0.0260226924745561	0.0258081127045646	0.0263916908573337	0.0292725628192656	0.0332248902294633	0.0362065992097832	0.0371881395594294	0.0371413580035412	0.0400098234291643
2.6	0.0338249705978462	0.0342109986351446	0.0263087144328341	0.0268231663825386	0.0284379961176873	0.0283092391116406	0.0290490760572098	0.0321874205473525	0.0364234786603638	0.0396167112398875	0.0406941147350828	0.0407080483223619	0.0438465038407898
2.7	0.0362549880403524	0.03684172338305	0.0286326258451081	0.029249929241958	0.0310102808199489	0.0309754494555291	0.0318823467774716	0.035292847844228	0.0398277782928438	0.0432435422474264	0.0444219216103831	0.0444990952362562	0.0479183510212017
