# Supplementary material for: Maternal preconceptional and prenatal exposure to El Niño Southern Oscillation levels and child mortality: a multi-country study
Source: Nat Commun. 2024 Jul 17;15:6034. doi: 10.1038/s41467-024-50467-x (PMC11254917; doi:10.1038/s41467-024-50467-x)
Supplement: Supplementary file 4 — Source data [file 41467_2024_50467_MOESM4_ESM.zip › Source Data/Supplemental Figure S14-15/S14/ONI 0_11_cumse.csv]

	lag0	lag1	lag2	lag3	lag4	lag5	lag6	lag7	lag8	lag9	lag10	lag11	lag12
-1.8	0.0320734895996559	0.0337904512901958	0.0262168668214584	0.0248825553577242	0.0261633396823866	0.0265593803630499	0.0270553700666401	0.0286657695072987	0.0309756593369437	0.0328422613921529	0.0336308709122103	0.0341391801223124	0.037184985888702
-1.7	0.0287757147892726	0.03007687111206	0.0229424893243645	0.0216195621496383	0.0226990605989468	0.0228812197896222	0.0231201405011878	0.0244322252242007	0.0264533567105109	0.0280848561192274	0.0286859055427149	0.0289479948227307	0.0314932092174285
-1.6	0.0257718026161092	0.0267140259163918	0.0200034953635185	0.0187005744477474	0.0196004938536807	0.019591799473955	0.0196022439496767	0.0206540173265665	0.0224268063071705	0.0238541088699017	0.024283954473183	0.0243063178614038	0.0263739647770569
-1.5	0.0230567810843846	0.0236997173091718	0.0174054177406585	0.0161345780841643	0.0168778846753689	0.0167053184405949	0.0165208079956453	0.0173538320447021	0.018920299001929	0.0201753213194344	0.0204524917876786	0.020243722713283	0.0218552972918887
-1.4	0.0206223507383947	0.0210279963932788	0.0151516716450041	0.0139293722542398	0.0145405526742023	0.0142369626344477	0.0138987827409733	0.0145593217540995	0.0159620958310236	0.0170770541187671	0.0172239195228288	0.0167989620287383	0.0179761823034832
-1.3	0.0184557101711872	0.0186872331228146	0.0132405963780351	0.012088011731598	0.0125930784659725	0.0121989564921474	0.01175917021775	0.0122986541953187	0.0135783964389793	0.0145841180873387	0.0146289732461315	0.0140165977051316	0.0147867398694121
-1.2	0.0165383475833607	0.0166578919345882	0.0116610366488291	0.0106028377261794	0.0110286840657665	0.0105922365381166	0.0101143872782076	0.0105873657166925	0.0117782950745597	0.0127014654646824	0.012679645486737	0.0119313813529427	0.0123385336009424
-1.1	0.0148450619635912	0.0149104829500497	0.0103871788119134	0.00944791574282894	0.00982060247930238	0.00939379133203768	0.00894692173281854	0.00940436663875405	0.0105295193855806	0.0113898837973101	0.0113411131069896	0.0105330900793549	0.0106521133588219
-1	0.0133435639522878	0.0134044443672445	0.0093747738157818	0.00857331383664556	0.0089153421873581	0.00854513680736868	0.00818937560840253	0.00866848419792229	0.0097383386720706	0.0105477354155405	0.0105083833140632	0.00972543667697539	0.00966222589071745
-0.9	0.0119949746126836	0.0120887338610531	0.0085616022121966	0.00790609787632288	0.00823362429730069	0.00795215793019876	0.00772329723059062	0.00824041720644401	0.00925608006819746	0.0100197109625109	0.0100142570150334	0.00932305773822296	0.00918785722135136
-0.8	0.0107553368760773	0.0109044497877189	0.00787341550756487	0.00735969591454313	0.00768102707136949	0.00750071791007734	0.00740512600022751	0.00795692437234085	0.00891415451264088	0.00963227489713379	0.0096702530477537	0.00910447224452934	0.00897904888709461
-0.7	0.00957793316754636	0.00978899406793289	0.00723320348929974	0.00684715220501505	0.00716304151750605	0.00707871569291309	0.00709991340640077	0.00766983743686316	0.00856080103808159	0.00922955606077598	0.00930837850009276	0.00887311285984497	0.00879984655507871
-0.6	0.00841592746992073	0.00868063903442492	0.00656972858074666	0.00629163130859233	0.00659676756870476	0.00659151313544795	0.00670046165839849	0.0072649401001365	0.00807835537941631	0.00869012353842577	0.00879973262034868	0.00848327533070706	0.00847319208968039
-0.5	0.00722478169969496	0.00752232479464789	0.00582256647814931	0.00563109411810283	0.00591585358555439	0.00596666108062595	0.00612955230682918	0.00666178688443543	0.00738292894076822	0.00792673105699446	0.00805324220880635	0.00783643557800155	0.00788099763644892
-0.4	0.00596406725656235	0.00626404982740926	0.00494348728710799	0.00481825244728593	0.00507015948488129	0.00515168871657047	0.00533411300534682	0.00580592691669812	0.0064169581072036	0.00687901993100358	0.00700685985355092	0.00686823551166427	0.00694794189004305
-0.3	0.00459862908040789	0.00486393249975356	0.00389555814714404	0.00381830802234235	0.00402307482806084	0.00410964507719938	0.00427827026863431	0.00466090682026243	0.00514141948028854	0.00550577778215343	0.00561876398315918	0.00553682477926222	0.00562626953836606
-0.2	0.00309972557454669	0.00328886488047111	0.00265171064217401	0.00260660596970865	0.00274884917750558	0.00281520519253802	0.00293808099631355	0.00320250937029936	0.00353016168788575	0.00377927437923343	0.00386111816823125	0.00381511579990876	0.0038857683184322
-0.0999999999999996	0.00151034212284094	0.00159556584941589	0.00127681450818512	0.00125371060098088	0.0013227693925462	0.00135216230152787	0.0014085287882767	0.00153566910990801	0.00169537999535881	0.00181718885343328	0.0018566348748445	0.00183225061657628	0.00186386529833314
0	0	0	0	0	0	0	0	0	0	0	0	0	0
0.100000000000001	0.00142610839138974	0.00148946812643757	0.00116761623129444	0.00114289690396417	0.00120721935501009	0.00122703691486026	0.00127091897748878	0.00138651789107502	0.0015374918818705	0.00165343274399403	0.00168916688813152	0.00166066969679728	0.00168358221949693
0.2	0.0027746780499691	0.00287944809261889	0.00223048436786502	0.00217966867138633	0.00230397465407897	0.00233351879219173	0.00240837384663902	0.0026286199885577	0.00292302384094308	0.00314992791245529	0.00321785541284381	0.00315645963351071	0.00319424923445537
0.3	0.00405318357320582	0.00417750447682158	0.00319393660115494	0.00311596917820733	0.00329638249561601	0.00332501665595155	0.00341748689845648	0.00373214731621991	0.00416383081688005	0.00449774210117783	0.00459453087441991	0.00449555584107622	0.00454106451896383
0.4	0.00526992289779214	0.00539226190619602	0.00406436733480355	0.00395862198616898	0.00419180155751701	0.00420833911069768	0.00430461862128057	0.00470433690813313	0.0052687643530171	0.00570688489677567	0.00582945760928018	0.00568798014781158	0.00573520164049762
0.5	0.00643404406669373	0.00653350154732657	0.00484943974847712	0.00471585511400612	0.00499907242644088	0.00499181673467254	0.00507769740898403	0.0055541843647414	0.0062486635079228	0.00678948417630145	0.006935073988926	0.00674600789931867	0.00679043856470747
0.600000000000001	0.00755554804724252	0.00761223836610165	0.00555831325650784	0.00539755888629667	0.00572877655000993	0.00568563262117144	0.00574662677332928	0.00629288605301055	0.00711678369976233	0.00776019170564991	0.00792640858280345	0.00768464646055081	0.00772372182424392
0.700000000000001	0.00864526039668996	0.00864076545923191	0.00620187845114213	0.00601554912749963	0.00639349411099622	0.00630218694082379	0.00632377121771608	0.00693435774618946	0.00788926523109171	0.00863660238753076	0.00882150988498267	0.00852214983307487	0.00855576454779862
0.800000000000001	0.00971476528523875	0.00963264943833029	0.0067929742845975	0.0065838025146581	0.00700802500385727	0.00685646459124126	0.00682450279876846	0.00749580365525744	0.00858559733079046	0.00943963519438573	0.00964183588439658	0.0092805136677756	0.00931159940579728
0.9	0.0107762973465116	0.010602660248173	0.00734654680547126	0.00711861115420484	0.00758951810545577	0.00736634649069394	0.00726775394602467	0.0079982687744759	0.00922899510730595	0.0101937905815546	0.0104125155305585	0.00998585046078585	0.010020947761135
1	0.0118425901675408	0.0115666211421063	0.00787969233708002	0.00763858371416968	0.00815743658368454	0.00785276902526461	0.00767646346655957	0.00846704527330028	0.00984655988368434	0.010927164907385	0.0111623590153197	0.0106684934260354	0.0107182026011722
1.1	0.0129266847842532	0.0125411708462938	0.00841151698216102	0.00816441051568389	0.00873328105146504	0.00833960338613994	0.00807772704870653	0.00893172978264645	0.0104690542490494	0.0116710838270399	0.0119234751300488	0.0113626408624709	0.0114417906577954
1.2	0.0140417067476993	0.0135434404648144	0.0089627492574581	0.00871832466430517	0.00934001171601797	0.00885312049737188	0.00850240096645532	0.00942567859619396	0.0111301246209905	0.0124592399988078	0.0127303788356619	0.012105369856975	0.0122327358807193
1.3	0.0152006252383234	0.0145906612640271	0.00955507482572354	0.00932324393046845	0.0100011659468191	0.00942095979990706	0.00898392359287986	0.00998464961764631	0.0118648870707401	0.0133263100441769	0.0136185653961171	0.0129349615307259	0.0131324401542077
1.4	0.0164160112246887	0.0156997333557158	0.0102102255042113	0.0100016672146067	0.0107397541477069	0.0100706500549276	0.00955629253720291	0.0106446213713142	0.0127079737523512	0.0143061791657069	0.0146226858598386	0.013888696068332	0.0141800015636647
1.5	0.0176998128376817	0.016886795607579	0.0109489350680443	0.0107744965927033	0.0115771051372428	0.0108279088799663	0.0102514753077871	0.011439125050374	0.0136913670033766	0.0154300672576104	0.0157746280523989	0.0150005200994636	0.015409660887874
1.6	0.0190631645086227	0.0181668402411338	0.0117899382138078	0.0116600112174519	0.0125318766299087	0.0117150858180365	0.0110968848733952	0.0123967439270233	0.0148425018676464	0.0167249376546664	0.0171018946484057	0.0162991177675151	0.0168490083328109
1.7	0.0205162422491085	0.0195534098365151	0.0127491988877407	0.0126731925112938	0.0136194138881475	0.0127501106490524	0.0121136487794593	0.013539475589155	0.0161830751472054	0.0182125102501516	0.0186266058777124	0.017806818430166	0.0185183225689167
1.8	0.0220681716318425	0.0210584010681017	0.0138394961062619	0.0138254958869686	0.0148515390693502	0.0139461420691066	0.0133161031284688	0.0148823258498003	0.0177287578287459	0.0199090114286325	0.0203652582490989	0.019539482669308	0.0204310005949257
1.9	0.0237269888214593	0.0226919822145731	0.0150703941442869	0.0151250347824959	0.0162367342192745	0.0153118736159848	0.0147124328776291	0.0164340127684934	0.0194897054940845	0.0218255736277996	0.0223291457287486	0.0215071930077282	0.0225947170335295
2	0.0254996496105268	0.0244626150521005	0.0164485275954204	0.016577049611028	0.0177805965547167	0.0168522766938553	0.0163060027184389	0.0181983220553172	0.0214715624465078	0.0239690536773792	0.0245252046261708	0.0237153991073995	0.0250128623587124
2.1	0.0273920776621367	0.0263771599361032	0.0179780785983073	0.0181845066463377	0.019486420245974	0.0185695133629825	0.018096857652486	0.0201756130572807	0.0236766248461156	0.0263430120006747	0.0269570180749422	0.0261661693836947	0.027685910129382
2.2	0.0294092413391538	0.0284410373646234	0.019661321329098	0.0199486984370197	0.021355783377942	0.0204638095146237	0.0200830357225637	0.0223641364102511	0.0261049178222351	0.0289486537779805	0.029625777904156	0.0288593127300227	0.0306125299047955
2.3	0.03155524842777	0.0306584195975087	0.0214991403523165	0.0218697671609838	0.0233890645176015	0.0225341749791068	0.0222615474169498	0.0247610251226698	0.0287550643079383	0.031785621311433	0.032531092287746	0.0317932639082957	0.0337904005433541
2.4	0.0338334492620276	0.0330324301431699	0.0234914706995826	0.0239471190942248	0.0255858567789548	0.0247789386701175	0.0246290246559077	0.0273629607638719	0.0316249199765564	0.0348526019273912	0.0356716040714596	0.0349657205894229	0.0372167568515781
2.5	0.0362465406612978	0.0355653349642653	0.0256376421096766	0.0261797300420187	0.0279452773499317	0.0271961152332744	0.0271821084917121	0.0301665799483096	0.0347120022832667	0.0381477622860404	0.0390454317375533	0.0383740686987628	0.0408887309729606
2.6	0.038796665207231	0.0382587153541814	0.0279366317828149	0.0285663576310743	0.0304661862620052	0.0297836389634857	0.0299176557731303	0.0331686981632868	0.0380137606985131	0.0416690406787619	0.0426504656861952	0.0420156475911802	0.044803549748164
