# Supplementary material for: Maternal preconceptional and prenatal exposure to El Niño Southern Oscillation levels and child mortality: a multi-country study
Source: Nat Commun. 2024 Jul 17;15:6034. doi: 10.1038/s41467-024-50467-x (PMC11254917; doi:10.1038/s41467-024-50467-x)
Supplement: Supplementary file 4 — Source data [file 41467_2024_50467_MOESM4_ESM.zip › Source Data/Supplemental Figure S14-15/S14/abNino34 0_cumse.csv]

	lag0	lag1	lag2	lag3	lag4	lag5	lag6	lag7	lag8	lag9	lag10	lag11	lag12
-2	0.0440215577473404	0.0474118476516277	0.0390175011970586	0.0383795422330211	0.0403653196124035	0.041106676513637	0.0420471964576659	0.0444347995718367	0.0476726401417176	0.0502842674388355	0.0515051466834772	0.052509888446305	0.0571326225893456
-1.9	0.0396241632832201	0.0424035896247061	0.0344608911383294	0.0337178603495946	0.0353996647071509	0.0358746406821046	0.036504473226099	0.03850557457827	0.041346374935252	0.0436315097880922	0.0446064934919259	0.0453086788815232	0.0492787649049822
-1.8	0.0355741680197612	0.0378087665834418	0.030302318170806	0.0294703017345796	0.0308755008207467	0.0311088491179211	0.0314581320137114	0.0331129420095417	0.0355993498980674	0.0375908037251898	0.0383376911374	0.0387483139474976	0.042101604711812
-1.7	0.0318707911665081	0.0336295150819005	0.0265495246518461	0.0256473414537568	0.0268047555151165	0.0268239926868645	0.0269261433017259	0.0282776242168891	0.0304541084005667	0.0321859646513573	0.0327238697126127	0.0328545416905547	0.0356259711870436
-1.6	0.028511326879647	0.0298661853266288	0.0232101851387068	0.0222603925160876	0.0232008032185112	0.0230376525749801	0.0229312134899021	0.0240260868300928	0.0259389344407271	0.0274466140805698	0.0277970920297883	0.0276620217236646	0.0298861391219785
-1.5	0.025490111345514	0.0265158786661048	0.02029029455544	0.0193201892048079	0.0200768622425402	0.0197690645261688	0.0195001392262242	0.0203899058008685	0.0220866150228335	0.0234066119724806	0.0235954355969375	0.023215360102212	0.0249281513979955
-1.4	0.0227971870600008	0.0235703617754344	0.0177911916918446	0.0168332921978995	0.0174422468925213	0.0170352109777387	0.0166598251978003	0.0174010848412436	0.018928575113485	0.0200975223228625	0.0201569490378197	0.0195656989411502	0.0208091289735341
-1.3	0.0204167409730231	0.0210134058104836	0.015704875347322	0.0147959568060213	0.0152954427162417	0.0148423340365916	0.0144266491309107	0.0150791723253895	0.0164803661205318	0.0175331213472663	0.0175034491602567	0.016755750422515	0.0175863879851417
-1.2	0.0183255415408841	0.0188179155516425	0.0140080280572941	0.0131856848407473	0.0136141696844358	0.0131722736436767	0.0127871810986017	0.0134079091871579	0.0147173207346215	0.0156842508304604	0.0156119681620715	0.01478591349219	0.0152851991020909
-1.1	0.0164917707093389	0.0169436404594246	0.0126566425295388	0.0119533187091341	0.0123457462786112	0.0119680062545476	0.011676433954747	0.0123099494602833	0.013550573261504	0.014455048194324	0.01438547148375	0.0135702962310107	0.0138452978189892
-1	0.0148747431822844	0.0153365442938012	0.0115844352852958	0.0110209233498048	0.0114042661745062	0.0111288176641818	0.0109710595756903	0.0116416434131246	0.0128251058950833	0.0136823155420908	0.013649629431358	0.0129210724250929	0.0130848062710855
-0.9	0.0134259010169989	0.0139306757455674	0.0107074346680922	0.0102891379705381	0.0106792894114329	0.0105229805735038	0.0105099189551898	0.0112205882605753	0.0123495045850759	0.0131666447404227	0.0131881936173715	0.0125902445183404	0.0127328634453209
-0.8	0.0120911208174576	0.0126524993688306	0.00993374238018011	0.00965150153554163	0.0100528722530951	0.0100121139999922	0.0101296496479257	0.0108673475279875	0.0119374654711579	0.0127145974881385	0.0127921577323107	0.0123368772473362	0.0125109834722842
-0.7	0.010813909858976	0.0114265711604429	0.00917430514576701	0.00900857738029	0.00941595504774076	0.00947257529219413	0.00969138682470663	0.0104334350104638	0.0114348387674301	0.012165970070937	0.0122906641532244	0.0119687006696543	0.0121927407367408
-0.6	0.00953876116610873	0.0101809382947618	0.00835065657415653	0.00827642348458615	0.00867766567385659	0.00880543059948247	0.00908951078511263	0.00980826007525801	0.0107261751811975	0.0114004038752766	0.0115574007799851	0.0113485031383612	0.0116171067843246
-0.5	0.00821396852385993	0.00885102242566933	0.00739826390451182	0.00738884522901708	0.00776729642856217	0.00793665312886661	0.00824841994503777	0.00891383458876615	0.00972942116491866	0.0103320253470649	0.0105036390990276	0.0103832986003516	0.0106764580016873
-0.4	0.0067935276625053	0.00738161597921034	0.00626646708105748	0.00629578644971652	0.00663202592215464	0.0068127855599399	0.00711542459581427	0.00769633867233093	0.00838749493812516	0.00890087179048708	0.00906825510461394	0.0090110336508411	0.00930019451178857
-0.3	0.0052382170315106	0.00572742839309732	0.00491675459164357	0.00496037334157191	0.00523334594433364	0.00539589662517511	0.00565411285549271	0.00611880239772828	0.00666091048645348	0.00706534153983008	0.00720931416218649	0.00719023890237242	0.00744192916040276
-0.2	0.00351681958040895	0.00385352057447421	0.00332113212784793	0.00335650478233778	0.00354423621680785	0.00365982273134654	0.00383973333002757	0.00415615599766999	0.00452279324799245	0.00479711704663393	0.00489854586888002	0.00489351400871475	0.00507148890076205
-0.1	0.001707249878425	0.00186255193125223	0.00159432388128351	0.00160907675357318	0.00169909769279036	0.00175180169648265	0.00183517298163364	0.00198631455647483	0.00216340718972623	0.00229607918832161	0.00234403227720061	0.00233887453572139	0.00242195306773487
0	0	0	0	0	0	0	0	0	0	0	0	0	0
0.1	0.00160617632435121	0.00173340717078036	0.00145820849503493	0.0014665597024042	0.00154856979153775	0.00158990403350804	0.00165894263585513	0.0017956231218607	0.00196055773301787	0.00208446441533936	0.00212658189247993	0.00211534990036244	0.00218636079075188
0.2	0.00311944644121189	0.00334566459568088	0.00278569520168516	0.00279604314163312	0.00295240870966725	0.00302326616716445	0.00314679362364039	0.00340647378273774	0.00372551989327186	0.00396557583987554	0.00404421276509928	0.00401547340196912	0.00414640092743336
0.3	0.00454899330746588	0.00484597988602506	0.0039889216820573	0.00399501877380126	0.00421851524303423	0.00430661704969849	0.00446987787676737	0.00483983421441017	0.0053037556142542	0.00565339147673947	0.00576325372236934	0.00571055763614427	0.00589154400484153
0.4	0.00590507964022479	0.00624491739774126	0.00507563711758121	0.00507143018510903	0.00535535240219059	0.00544794699221708	0.00563601868621203	0.00610470386382109	0.00670614123326837	0.00716017857008538	0.0072963615054967	0.00721314510202688	0.00743590203206041
0.5	0.00719908853568672	0.00755453305868892	0.00605513140922055	0.00603488660018452	0.00637315605442038	0.00645705327675751	0.00665493039610937	0.0072122408751372	0.00794603465097803	0.00850090535230285	0.00865900326696046	0.00853869817780274	0.00879692142261574
0.6	0.00844352983946643	0.0087884850043309	0.00693851608835543	0.00689699219244707	0.00728428362745989	0.0073459531832193	0.0075387034047158	0.00817630087622714	0.00903983193280168	0.00969380072889132	0.00987004440110183	0.00970625918558373	0.00999613025807765
0.7	0.00965200105780946	0.00996210044933385	0.00773901815703912	0.00767169910786484	0.00810358657097541	0.00812935552274736	0.00830238487470841	0.00901407099207075	0.0100075882670596	0.0107609540524858	0.010952379118831	0.0107391795713063	0.0110599463233607
0.8	0.0108390926913242	0.011092375398468	0.00847225792568157	0.00837565162497988	0.0088487712113651	0.00882516361475444	0.00896463851158323	0.00974677138198807	0.0108736534817141	0.0117288917798675	0.0119335363644671	0.0116658492388637	0.012020450190375
0.9	0.0120202311121608	0.0121978825056029	0.00915646311437729	0.00902846412535151	0.0095406863042951	0.00945494976294307	0.00954842794012199	0.0104003500233729	0.0116672225303589	0.0126290187484265	0.0128461408724251	0.0125202922032187	0.0129159473116302
1	0.0132114577330444	0.0132985656482701	0.00981255060740699	0.00965284635034479	0.0102034448925109	0.0100442946565648	0.0100816042244506	0.0110060245395377	0.01242263645522	0.0134977553337861	0.0137280484321353	0.0133424138731164	0.0137910514313004
1.1	0.0144291508767449	0.0144154093582334	0.0104639915133423	0.0102744652130471	0.0108642633304125	0.010622832762851	0.0105971916012797	0.0116004359932434	0.013179207636499	0.0143761603213102	0.0146219305127821	0.0141776173583832	0.0146959631493485
1.2	0.0156897053274149	0.0155699875876186	0.0111363771315179	0.010921431295897	0.0115529008887454	0.011223811087844	0.0111330835555365	0.0122251108212054	0.0139803270024105	0.0153088439502832	0.0155741013463644	0.0150755114100128	0.0156846714015494
1.3	0.0170091922444713	0.0167839174399215	0.0118566377581391	0.0116233428099113	0.0123006329313474	0.0118829965417101	0.0117308503238223	0.0129249538335281	0.0148717004197074	0.0163420922706152	0.0166325102034995	0.016087585759496	0.0168120492446871
1.4	0.0184030269386356	0.0180782646880925	0.012651940248358	0.0124099226492628	0.0131388012016655	0.0126368998987368	0.0124335114843617	0.013745703481602	0.0158987947424956	0.0175213539174279	0.0178440728709695	0.017264056642778	0.0181302331812406
1.5	0.0198856724138438	0.01947296260518	0.0135483904794331	0.0133094252745578	0.0140971333444238	0.0135205198168192	0.0132824860275639	0.0147306772056848	0.0171039000054619	0.0188885129048774	0.019251807916334	0.0186504794583409	0.0196850802097545
1.6	0.0214704021509656	0.0209863080998028	0.0145697540139625	0.0143471081586019	0.0152021446048782	0.0145650560386999	0.0143143743420826	0.0159175491491945	0.018523465294963	0.0204795369995847	0.0208924105568034	0.0202849493655888	0.0215136028673194
1.7	0.0231691373030926	0.0226345873328247	0.0157364333875849	0.0155440832459491	0.0164759507825426	0.0157961393281208	0.0155584573295215	0.0173360365667061	0.0201863517646672	0.0223230198717574	0.0227948027966879	0.0221965649964302	0.0236429520793447
1.8	0.0249923633016487	0.0244318599830565	0.0170648792276795	0.0169167580612374	0.0179357056119783	0.0172329767303617	0.017035580565553	0.0190070573735025	0.0221133303353269	0.0244398380858068	0.0249798674332058	0.0244053637047798	0.0260909349051221
1.9	0.0269491211787127	0.0263899041586596	0.0185674889811004	0.018476893043852	0.0195936825877859	0.0188884830196139	0.0187585245103165	0.0209433361778956	0.0243177153438483	0.0268437863916076	0.0274611930664243	0.0269234349718887	0.0288675789609356
2	0.029047061571423	0.028518300384062	0.0202529204518466	0.0202321360187505	0.0214578502240788	0.020770157192907	0.0207334264596505	0.0231509608025291	0.0268067183915981	0.029542822913636	0.0302464247875344	0.0297566544559823	0.0319771075076957
2.1	0.0312925453153493	0.030824618412656	0.0221266704969829	0.0221868158963986	0.0235327111766853	0.0228813216445903	0.0229616166293722	0.0256312598110206	0.0295830445201312	0.032540520301575	0.0333387946963519	0.0329065095899743	0.0354198236524427
2.2	0.0336907736871164	0.0333146661558331	0.0241917580849411	0.0243427913821623	0.0258201929298849	0.025222382785638	0.025441353149601	0.0283825272508524	0.0326463750905155	0.0358374234104053	0.0367385278787719	0.036371680460642	0.039193639851786
2.3	0.0362459329617533	0.0359927637892109	0.0264493867491886	0.0267002165630814	0.0283204479636982	0.0277919052271139	0.0281691922467262	0.0314013679674439	0.0359945592001641	0.0394321591096019	0.0404439749968345	0.0401492444756668	0.0432951879882456
2.4	0.0389613409771946	0.038862014558787	0.0288995136702561	0.02925815840372	0.0310324975528346	0.0305874237332246	0.0311409411979802	0.0346836303540983	0.0396244766561919	0.0433222604158211	0.0444524424669383	0.0442355109283969	0.0477205577748841
2.5	0.0418395868975788	0.0419245535705505	0.0315412983345133	0.0320150554155997	0.0339547092781755	0.0336060032480042	0.034352255494562	0.0382249930080363	0.0435326134326523	0.0475047341053349	0.0487607570832328	0.048626554767544	0.0524657512800327
2.6	0.0448826586578583	0.0451817645909075	0.0343734337028273	0.0349690365601584	0.0370851287775637	0.0368445958041589	0.0377989762693199	0.0420212996344246	0.0477154175197163	0.0519764267259123	0.0533656252435996	0.0533185321182978	0.0575269402647011
2.7	0.0480920552804497	0.0486344615232865	0.0373943776832608	0.0381181303130048	0.0404216971794715	0.0403002503191936	0.0414772966487038	0.0460687275447758	0.0521695013574775	0.0567342452458742	0.058263845999404	0.0583078493969734	0.0629005957119197
