# Supplementary material for: Maternal preconceptional and prenatal exposure to El Niño Southern Oscillation levels and child mortality: a multi-country study
Source: Nat Commun. 2024 Jul 17;15:6034. doi: 10.1038/s41467-024-50467-x (PMC11254917; doi:10.1038/s41467-024-50467-x)
Supplement: Supplementary file 4 — Source data [file 41467_2024_50467_MOESM4_ESM.zip › Source Data/Supplemental Figure S14-15/S14/abNino1_2 0_11_cumest.csv]

	lag0	lag1	lag2	lag3	lag4	lag5	lag6	lag7	lag8	lag9	lag10	lag11	lag12
-1.9	3.69822992510472e-05	-0.0305163081905539	-0.0719060323351518	-0.1074110839644	-0.132840701287971	-0.152442496306477	-0.170766663028058	-0.191713367745405	-0.218532749035761	-0.25382491776092	-0.299539957067229	-0.356977922385584	-0.426788841431435
-1.8	0.000469915968621899	-0.0248139048005673	-0.0592006624419008	-0.0886109346415269	-0.109548575911721	-0.125642924149277	-0.140773992402792	-0.158267506142491	-0.180894903260228	-0.210873334069486	-0.249865661305379	-0.298980460124648	-0.358772018105663
-1.7	0.000850557461406013	-0.0195777875783953	-0.0475055915557801	-0.0712973802033032	-0.0880985572535475	-0.100964724168377	-0.113154271429628	-0.127460105164589	-0.146209647145999	-0.17126483479205	-0.204022121166387	-0.245412474978106	-0.295901380581754
-1.6	0.0011789067776034	-0.014807956524038	-0.0368208196767897	-0.0554704206497293	-0.0684906453134517	-0.0784078963637774	-0.0879075001085664	-0.0992911648116986	-0.114476980693074	-0.134999419928613	-0.162009336650254	-0.196273966945959	-0.238176928859707
-1.5	0.00145496391721405	-0.0105044116374953	-0.0271463468049296	-0.0411300559808051	-0.0507248400914331	-0.0579724407354776	-0.0650336784396063	-0.0737606850838201	-0.0856969039014531	-0.102077089479173	-0.123827307756979	-0.151564936028206	-0.185598662939521
-1.4	0.00167872888023796	-0.00666715291876739	-0.0184821729401999	-0.0282762861965305	-0.034801141587492	-0.039658357283478	-0.0445328064227481	-0.0508686659809534	-0.0598694167711363	-0.0724978434437309	-0.0894760344865628	-0.111285382224849	-0.138166582821198
-1.3	0.00185020166667514	-0.00329618036785412	-0.0108282980826006	-0.0169091112969057	-0.0207195498016283	-0.0234656460077786	-0.0264048840579919	-0.0306151075030984	-0.0369945193021235	-0.0462616818222872	-0.0589555168390047	-0.075435305535886	-0.0958806885047363
-1.2	0.00196938227652558	-0.000391493984755534	-0.00418472223213154	-0.0070285312819306	-0.00848006473384193	-0.00939430690837926	-0.0106499113453375	-0.0130000096502553	-0.0170722114944148	-0.0233686046148416	-0.0322657548143051	-0.0440147059613181	-0.0587409799901369
-1.1	0.00203627070978929	0.00204690623052838	0.00144855461120717	0.0013654538483948	0.00191731361586702	0.00255566001471993	0.0027321117152149	0.00197662757757597	-0.000102493348010156	-0.00381861182139412	-0.0094067484124639	-0.0170235835011448	-0.0267474572773995
-1	0.00205086696646627	0.00401902027799762	0.00607153244741554	0.00827284409407049	0.0104725852474986	0.012384254761519	0.0137411851236654	0.0143148041803955	0.0139146351370905	0.0123882965580553	0.00962150236651891	0.00553806184463366	9.98796334758719e-05
-0.9	0.00201317104655651	0.00552484815765219	0.00968421127649361	0.0136936394550965	0.0171857501610528	0.020091477332018	0.0223773088800141	0.0240145201582033	0.0249791739608871	0.0252521205235068	0.0248189975226434	0.0236702300760175	0.0218010307424894
-0.8	0.00192318295006002	0.00656438986949207	0.0122865910984413	0.0176278399314728	0.0220568083565297	0.0256773277262168	0.0286404829842609	0.0310757755109993	0.0330911231233796	0.0347728600749601	0.0361857370559093	0.0373729211930064	0.0383559960496408
-0.7	0.00178090267697679	0.00713764541351728	0.0138786719132587	0.0200754455231994	0.0250857598339291	0.0291418059441154	0.0325307074364058	0.0354985702387835	0.0382504826245681	0.0409505152124154	0.0437217209663169	0.0466461351956006	0.0497647755549303
-0.6	0.00158633022730683	0.0072446147897278	0.0144604537209458	0.0210364562302762	0.0262726045932511	0.030484911985714	0.0340479822364487	0.0372829043415558	0.0404572524644525	0.0437850859358725	0.047426949253866	0.0514898720837999	0.0560273692583576
-0.5	0.00133946560105014	0.00688529799812366	0.0140319365215025	0.0205108720527034	0.0256173426344958	0.0297066458510124	0.0331923073843898	0.0364287778193165	0.039711432643033	0.0432765722453317	0.0473014219185568	0.0519041318576046	0.0571437771599231
-0.4	0.00104030879820671	0.00605969503870485	0.0125931203149289	0.0184986929904809	0.0231199739576631	0.0268070075400107	0.029963682880229	0.0329361906720653	0.0360130231603094	0.0394249741407928	0.0433451389603892	0.0478889145170145	0.0531139992596266
-0.3	0.00068885981877654	0.00476780591147134	0.010144005101225	0.0149999190436086	0.018780498562753	0.0217859970527088	0.0243621087239662	0.0268051428998023	0.0293620240162817	0.0322302916222557	0.0355581003793631	0.0394442200620296	0.043938035557468
-0.2	0.000286658887999459	0.00301395165065745	0.0066919948044383	0.0100245637417691	0.0126109131874601	0.0146572317586472	0.0164027329956802	0.0180524570760017	0.0197772708141472	0.0217138676617451	0.0239647677075167	0.0265983176772761	0.0296486909339305
-0.0999999999999999	1.54528063411391e-05	0.00130801491918907	0.00311075353014858	0.00475422503188221	0.00602683461018358	0.00702756322779466	0.00787303132965702	0.00866319929714912	0.00948136744808638	0.0103941760367211	0.0114516052537425	0.0126869752262768	0.014116946017887
0	0	0	0	0	0	0	0	0	0	0	0	0	0
0.1	0.000240300468976039	-0.000910093106909806	-0.00264026578600753	-0.00423811135387764	-0.00546959064309083	-0.00642545792473698	-0.00721636099329105	-0.00793714081544587	-0.00866683153011217	-0.00946866044841849	-0.0103900480537112	-0.0114626080015547	-0.012702147119731
0.2	0.000736354213269258	-0.00142226440154034	-0.00481004382787401	-0.0079601090297507	-0.0103819373190889	-0.0122488105464163	-0.0137760516502161	-0.0151482231491885	-0.0165191271422501	-0.0180118053085344	-0.0197185389073912	-0.0217008487783873	-0.0239894953413061
0.3	0.00148816123287966	-0.0015365138838916	-0.0065093341255994	-0.0111659930276191	-0.0147370400279942	-0.0174700578650378	-0.0196790719707751	-0.0216332470012278	-0.0235568868364138	-0.0256294345803475	-0.0279854725610397	-0.0307147223304977	-0.033862044664725
0.4	0.00249572152780723	-0.00125284155396355	-0.00773813667918366	-0.0138557633474829	-0.0185348987698066	-0.0220891998806015	-0.024925421954968	-0.0273922123715636	-0.029780110612603	-0.0323215482638578	-0.0351908490146567	-0.0385042286578857	-0.0423197950899875
0.5	0.00375903509805199	-0.000571247411756231	-0.00849645148862688	-0.016029419989342	-0.0217755135445262	-0.0261062365931074	-0.0295151016027948	-0.0324251192601962	-0.035188798470818	-0.0380881463590654	-0.0413346682682424	-0.0450693677605515	-0.049362746617094
0.6	0.00527810194361392	0.000508268542730365	-0.00878427855392901	-0.0176869629531966	-0.0244588843521531	-0.0295211680025557	-0.0334481109142557	-0.0367319676671255	-0.0397829504110587	-0.0429292288659704	-0.0464169303217967	-0.0504101396384952	-0.0549908992460445
0.7	0.00705292206449304	0.00198570630949625	-0.00860161787509006	-0.0188283922390465	-0.0265850111926871	-0.0323339941089462	-0.0367244498893505	-0.0403127575923514	-0.0435625664333251	-0.0468447957845726	-0.0504376351753196	-0.0545265442917165	-0.0592042529768387
0.8	0.00908349546068933	0.00386106588854141	-0.00794846945211004	-0.0194537078468918	-0.0281538940661283	-0.034544714912279	-0.0393441185280793	-0.043167489035874	-0.0465276465376172	-0.0498348471148721	-0.0533967828288111	-0.0574185817202157	-0.0620028078094768
0.9	0.0113698221322028	0.00613434727986586	-0.00682483328498893	-0.0195629097767325	-0.0291655329724768	-0.036153330412554	-0.041307116830442	-0.0452961619976933	-0.0486781907239351	-0.051899382856869	-0.0552943732822712	-0.0590862519239927	-0.0633865637439588
1	0.0139119020790335	0.00880555048346957	-0.00523070937372674	-0.0191559980285686	-0.0296199279117325	-0.0371598406097712	-0.0426134447964386	-0.0466987764778093	-0.0500141989922786	-0.0530384030105631	-0.0561304065356999	-0.0595295549030474	-0.0633555207802846
1.1	0.0167097353011813	0.0118746754993526	-0.00316609771832349	-0.0182329726024001	-0.0295170788838953	-0.0375642455039308	-0.0432631024260693	-0.0473753324762219	-0.0505356713426479	-0.0532519075759545	-0.0559048825890973	-0.0587484906573801	-0.0619096789184545
1.2	0.0197633217986463	0.0153417223275149	-0.00063099831877913	-0.0167938334982269	-0.0288569858889653	-0.0373665450950325	-0.0432560897193339	-0.0473258299929312	-0.0502426077750428	-0.0525398965530432	-0.0546178014424633	-0.0567430591869903	-0.059049038158468
1.3	0.0230726615714285	0.0192066909679564	0.00237458882490628	-0.0148385807160491	-0.0276396489269426	-0.0365667393830765	-0.0425924066762324	-0.0465502690279372	-0.0491350082894635	-0.0509023699418292	-0.0522691630957978	-0.0535132604918784	-0.0547735985003255
1.4	0.0266377546195279	0.0234695814206773	0.00585066371273279	-0.0123672142558667	-0.025865067997827	-0.0351648283680628	-0.0412720532967649	-0.0450486495812399	-0.0472128728859098	-0.0483393277423125	-0.0488589675491011	-0.0490590945720442	-0.0490833599440268
1.5	0.0304586009429444	0.0281303936856774	0.00979722634470034	-0.00937973411767966	-0.0235332431016187	-0.0331608120499913	-0.0392950295809314	-0.0428209716528393	-0.0444762015643819	-0.044850769954493	-0.0443872148023728	-0.043380561427488	-0.041978322489572
1.6	0.0345352005416781	0.0331891277629568	0.014214276720809	-0.00587614030148803	-0.0206441742383176	-0.0305546904288621	-0.0366613355287318	-0.0398672352427352	-0.0409249943248797	-0.0404366965783709	-0.0388539048556132	-0.0364776610582093	-0.033458486136961
1.7	0.038867553415729	0.0386457836525155	0.0191018148410588	-0.00185643280729176	-0.0171978614079236	-0.0273464635046752	-0.0333709711401662	-0.0361874403509279	-0.0365592511674032	-0.035097107613946	-0.0322590377088221	-0.0283503934642085	-0.0235238508861938
1.8	0.0434556595650971	0.0445003613543535	0.0244598407054496	0.0026793883649091	-0.0131943046104369	-0.0235361312774305	-0.0294239364152345	-0.0317815869774173	-0.0313789720919523	-0.0288320030612184	-0.0246026133619997	-0.0189987586454856	-0.0121744167372708
1.9	0.0482995189897824	0.0507528608684707	0.0302883543139815	0.00773132321511462	-0.00863350384585733	-0.019123693747128	-0.0248202313539368	-0.0266496751222034	-0.0253841570985273	-0.0216413829201882	-0.015884631815146	-0.00842275660204043	0.000589816309808675
2	0.0533991316897848	0.0574032821948672	0.0365873556666544	0.0132993717433247	-0.00351545911418497	-0.0141091509137678	-0.0195598559562731	-0.0207917047852861	-0.0185748061871279	-0.0135252471908553	-0.00610509306826086	0.00337761266612701	0.014768848255044
2.1	0.0587544976651045	0.0644516253335431	0.0433568447634685	0.0193835339495395	0.00215982958458019	-0.00849250277734979	-0.0136428102222433	-0.0142076759666655	-0.0109509193577542	-0.00448359587321959	0.00473600287865578	0.0164023491590167	0.0303626790984357
2.2	0.0643656169157413	0.0718978902844982	0.0505968216044236	0.0259838098337588	0.0083923622504381	-0.00227374933787409	-0.00706909415184741	-0.00689758866634156	-0.00251249661040625	0.00548357103271884	0.0166386560256037	0.0306514528766286	0.0473713088399835
2.3	0.0702324894416952	0.0797420770477325	0.0583072861895198	0.0331001993959828	0.0151821388833888	0.00454710940465924	0.000161292254914401	0.00113855711568562	0.00674046205491603	0.0163762535269598	0.0296028663725831	0.0461249238189626	0.0657947374796872
2.4	0.0763551152429664	0.0879841856232462	0.0664882385187572	0.0407327026362114	0.0225291594834324	0.0119700734502505	0.00804834899804245	0.0099007613794163	0.0168079566382127	0.0281944516095039	0.0436286339195939	0.0628227619860191	0.0856329650175474
2.5	0.0827334943195547	0.0966242160110391	0.0751396785921355	0.0488813195544446	0.0304334240505687	0.0199951427988994	0.0165920760775363	0.0193890241248502	0.0276899871394834	0.0409381652803502	0.058715958666636	0.0807449673777977	0.106885991453563
2.6	0.0893676266714603	0.105662168211111	0.084261606409655	0.0575460501506825	0.0388949325847979	0.0286223174506062	0.0257924734933963	0.0296033453519875	0.0393865535587286	0.0546073945394996	0.0748648406137096	0.0998915399942985	0.129553816787736
2.7	0.0962575122986829	0.115098042223463	0.0938540219713155	0.0667268944249249	0.0479136850861198	0.0378515974053706	0.0356495412456223	0.0405437250608279	0.0518976558959481	0.0692021393869515	0.0920752797608146	0.120262479835521	0.153636441020064
2.8	0.103403151201223	0.124931838048094	0.103916925277117	0.076423852377172	0.0574896815545345	0.0476829826631928	0.0461632793342144	0.0522101632513718	0.0652232941511419	0.0847223998227061	0.110347276107951	0.141857786901466	0.179133864150549
2.9	0.11080454337908	0.135163555685004	0.11445031632706	0.0866369240074236	0.067622921990042	0.0581164732240726	0.0573336877591724	0.0646026599236188	0.0793634683243097	0.101168175846763	0.129680829655118	0.164677461192134	0.206046086179189
3	0.118461688832254	0.145793195134193	0.125454195121144	0.0973661093156799	0.0783134063926423	0.0691520690880103	0.0691607665204966	0.0777212150775693	0.0943181784154521	0.118539467459123	0.150075940402317	0.188721502707523	0.234373107105986
3.1	0.126374587560746	0.156820756395662	0.136928561659368	0.108611408301941	0.0895611347623356	0.0807897702550058	0.0816445156181869	0.0915658287132234	0.110087424424569	0.136836274659786	0.171532608349548	0.213989911447635	0.264114926930939
3.2	0.134543239564554	0.16824623946941	0.148873415941734	0.120372820966206	0.101366107099121	0.0930295767250589	0.0947849350522432	0.10613650083058	0.12667120635166	0.156058597448752	0.19405083349681	0.240482687412469	0.295271545654048
3.3	0.14296764484368	0.180069644355437	0.161288757968241	0.132650347308477	0.113728323403	0.10587148849817	0.108582024822665	0.121433231429641	0.144069524196725	0.17620643582602	0.217630615844103	0.268199830602026	0.327842963275313
3.4	0.151647803398123	0.192290971053743	0.174174587738889	0.145443987328751	0.126647783673972	0.119315505574339	0.123035784929454	0.137456020510405	0.162282377959764	0.197279789791591	0.242271955391428	0.297141341016304	0.361829179794735
3.5	0.160583715227883	0.204910219564329	0.187530905253679	0.158753741027031	0.140124487912036	0.133361627953565	0.138146215372608	0.154204868072872	0.181309767640778	0.219278659345464	0.267974852138784	0.327307218655305	0.397230195212312
3.6	0.16977538033296	0.217927389887194	0.201357710512609	0.172579608403315	0.154158436117193	0.148009855635849	0.153913316152129	0.171679774117042	0.201151693239766	0.242203044487641	0.294739306086171	0.358697463519028	0.434046009528046
3.7	0.179222798713355	0.231342482022338	0.21565500351568	0.186921589457603	0.168749628289443	0.163260188621191	0.170337087268015	0.189880738642916	0.221808154756728	0.266052945218119	0.32256531723359	0.391312075607473	0.472276622741936
3.8	0.188925970369066	0.245155495969762	0.230422784262893	0.201779684189897	0.183898064428786	0.179112626909591	0.187417528720268	0.208807761650493	0.243279152191665	0.290828361536902	0.35145288558104	0.425151054920641	0.511922034853982
3.9	0.198884895300095	0.259366431729465	0.245661052754246	0.217153892600195	0.199603744535221	0.195567170501048	0.205154640508886	0.228460843139774	0.265564685544576	0.316529293443986	0.381402011128522	0.46021440145853	0.552982245864184
4	0.209099573506441	0.273975289301447	0.261369808989741	0.233044214688497	0.215866668608749	0.212623819395563	0.223548422633871	0.248839983110757	0.288664754815461	0.343155740939373	0.412412693876035	0.496502115221142	0.595457255772542
4.1	0.219570004988105	0.288982068685708	0.277549052969376	0.249450650454804	0.232686836649371	0.230282573593136	0.242598875095221	0.269945181563445	0.312579360004321	0.370707704023063	0.444484933823579	0.534014196208476	0.639347064579056
4.2	0.230296189745085	0.304386769882249	0.294198784693153	0.266373199899116	0.250064248657085	0.248543433093767	0.262305997892938	0.291776438497835	0.337308501111155	0.399185182695056	0.477618730971155	0.572750644420532	0.684651672283726
4.3	0.241278127777382	0.320189392891069	0.311319004161071	0.283811863021432	0.267998904631891	0.267406397897455	0.282669791027021	0.314333753913929	0.362852178135963	0.428588176955351	0.511814085318762	0.612711459857311	0.731371078886553
4.4	0.252515819084997	0.336389937712168	0.32890971137313	0.301766639821753	0.286490804573791	0.286871468004201	0.303690254497469	0.337617127811726	0.389210391078745	0.458916686803949	0.547070996866401	0.653896642518811	0.779505284387536
