# Supplementary material for: Maternal preconceptional and prenatal exposure to El Niño Southern Oscillation levels and child mortality: a multi-country study
Source: Nat Commun. 2024 Jul 17;15:6034. doi: 10.1038/s41467-024-50467-x (PMC11254917; doi:10.1038/s41467-024-50467-x)
Supplement: Supplementary file 4 — Source data [file 41467_2024_50467_MOESM4_ESM.zip › Source Data/Supplemental Figure S14-15/S14/ONI 0_cumse.csv]

	lag0	lag1	lag2	lag3	lag4	lag5	lag6	lag7	lag8	lag9	lag10	lag11	lag12
-1.8	0.0429579239190004	0.0452386126498135	0.035034934504195	0.0331992234023997	0.0349139893850123	0.0354534824752756	0.0361148770225728	0.0382479672128634	0.0412980265129741	0.0437372062110139	0.0447146034502803	0.0453017983434008	0.0493025508990569
-1.7	0.038540622796653	0.0402704321233197	0.0306666654147477	0.0288527990483852	0.0302996385222907	0.0305554869875882	0.0308785781832957	0.0326207958294492	0.0352948154061301	0.037432225054089	0.0381742314389346	0.0384481547482688	0.0417893521608622
-1.6	0.0345125070972702	0.0357661628183994	0.0267419189250107	0.024962201662759	0.0261702989502619	0.0261730055970523	0.0261953731377545	0.0275964881243101	0.0299472417386357	0.0318231455183873	0.0323512584460144	0.0323212801563548	0.0350348201576444
-1.5	0.0308671847218619	0.0317229835794706	0.0232678467717192	0.0215391439069949	0.0225393347747519	0.0223245374711863	0.0220901296141078	0.0232044553383927	0.0252866877613588	0.0269425694353115	0.0272811544505232	0.026959747575546	0.0290759892377537
-1.4	0.0275940234284619	0.0281333212019929	0.0202489394268379	0.0185938247356319	0.0194189068701453	0.0190298499138188	0.0185926219667856	0.0194804257681356	0.0213494786484775	0.022827014472417	0.0230053329772869	0.0224135497015747	0.0239637710669485
-1.3	0.0246766363058159	0.0249823842426391	0.0176832655628979	0.0161303402768525	0.01681503055613	0.016304874114907	0.0157326673461962	0.0164606933681342	0.0181690757065313	0.0195077990133007	0.0195624156944777	0.0187391990923029	0.0197625430302372
-1.2	0.022091297122085	0.0222452816381474	0.0155568019960809	0.014138948347345	0.0147189776288531	0.0141509409668103	0.0135264621503244	0.0141652836824944	0.0157568242271795	0.0169904152780559	0.0169662399293867	0.015979066088035	0.0165364940598239
-1.1	0.0198056108606252	0.0198842937192737	0.0138366857301499	0.0125861678436686	0.0130959884382839	0.0125383286404975	0.0119516539124871	0.0125671933042597	0.0140709350081116	0.0152235699562083	0.0151702289008734	0.0141164530080563	0.014307103792626
-1	0.0177778869370439	0.01784724724842	0.0124660434795962	0.0114070769470461	0.0118762771716928	0.011391020878034	0.0109211931494466	0.0115617986614264	0.0129903605869247	0.0140756747774348	0.0140378769875952	0.0130243411198961	0.0129843112403821
-0.9	0.0159576446129052	0.0160680274400082	0.0113641324680383	0.0105062051779998	0.0109558829373953	0.0105859257005219	0.0102808196224799	0.0109681329922226	0.0123220938375905	0.0133452565093411	0.0133525009769177	0.0124623304533507	0.0123311657660975
-0.8	0.0142874427666118	0.0144697373642302	0.0104336615142897	0.00976946656401568	0.0102102954055066	0.0099727462561831	0.00984189540782664	0.010572105580258	0.0118454710481348	0.0128057463645998	0.0128688219604325	0.0121433544890623	0.0120240167698857
-0.7	0.0127058186794494	0.0129699905116206	0.00957280127157392	0.0090815589238304	0.00951421479200968	0.00940289217634506	0.00942558354444568	0.0101775770984943	0.0113601094992134	0.0122520198920539	0.0123666505516354	0.0118111146564011	0.0117567567764069
-0.6	0.0111507421830074	0.011486918584694	0.00868662387281616	0.00834007577980948	0.00875722091338357	0.00875022049696529	0.0088888315816303	0.00963218736520433	0.0107094552701494	0.0115230747044315	0.0116757509195222	0.0112740988748411	0.0112980031501213
-0.5	0.0095628623899194	0.0099443276958079	0.00769412515596796	0.00746201265836976	0.00785061698151592	0.00791775863416782	0.00812807691544331	0.00882802678106642	0.00978123773169136	0.0105025236182021	0.01067505054461	0.0104018207717241	0.0104921381215672
-0.4	0.00788801456767614	0.00827507271710073	0.00653037151534592	0.00638393388310596	0.00672720554009061	0.00683507262398812	0.00707190783319101	0.00769178556282845	0.00849809914678406	0.00910947809679613	0.0092816363351164	0.00910851282034165	0.00923916185284727
-0.3	0.00607888885956834	0.00642266493727165	0.005145498637892	0.00505907942442963	0.00533783663778927	0.00545246915920149	0.0056719579414853	0.00617427162146157	0.00680745157303044	0.00728852671589016	0.00743940647176842	0.00733813605976476	0.00747529375216539
-0.2	0.0040966637251679	0.00434229593417419	0.00350288904783843	0.00345427654272747	0.00364789233071815	0.00373584359283172	0.00389590356559451	0.00424275567392379	0.00467398503058586	0.00500229529374364	0.00511091011267674	0.00505428551565084	0.00515999453429937
-0.0999999999999996	0.00199661873077573	0.00210723195020955	0.00168725508928604	0.0016622121068093	0.00175634884083272	0.00179538642222888	0.00186869096289799	0.00203527095909804	0.00224523945562795	0.0024055168948063	0.00245756936946523	0.00242703849050236	0.00247455954445951
0	0	0	0	0	0	0	0	0	0	0	0	0	0
0.100000000000001	0.00188650291328625	0.00196849181718725	0.00154419341995728	0.00151692863442573	0.0016048970151809	0.00163141906827241	0.00168820300535342	0.00183927228457429	0.00203730142162409	0.00218933963755552	0.00223585196014493	0.00219903039952059	0.00223410842953047
0.2	0.00367173161357484	0.00380693529416394	0.00295110734085356	0.00289464176104457	0.00306491990900269	0.00310477695225237	0.00320129084055813	0.00348872007708322	0.00387443010461357	0.0041714455035109	0.00425913084923536	0.00417875989015523	0.00423731539559921
0.3	0.00536554367868984	0.00552526351060854	0.00422765853683754	0.00414044057291453	0.00438795947060049	0.00442725305138373	0.00454588462770239	0.00495594437275573	0.00552085183342341	0.00595714153364452	0.00608091303870906	0.00594983430494328	0.00602138329951985
0.4	0.00697886689892082	0.00713478435582431	0.00538212793110628	0.00526311745534741	0.00558348516933746	0.00560759688644871	0.00573018364200922	0.00625034387948292	0.00698813347871497	0.00755954313359386	0.00771463207775965	0.00752530144912703	0.00760083655059944
0.5	0.00852373101974952	0.00864830235201104	0.0064244234818557	0.00627325212339446	0.00666284611589224	0.0066564838124525	0.00676437993417979	0.00738357717362493	0.00829042211579971	0.00899453417745236	0.00917657303154269	0.00892116559895582	0.0089936215280943
0.600000000000001	0.0100132681112198	0.0100802151167049	0.00736636968771901	0.0071835372043954	0.00763959637682798	0.00758692821160966	0.00766116951907842	0.00837012563768065	0.00944499881939391	0.0102812972957513	0.0104864232196094	0.010157027388985	0.0102218676535689
0.700000000000001	0.0114616724999656	0.0114465670986555	0.00822200722592996	0.00800911203076583	0.00852982058405489	0.00841474012751251	0.00843636216484196	0.00922795361545202	0.0104728842195541	0.0114428634939245	0.0116678444149991	0.0112567793974804	0.0113127065718934
0.800000000000001	0.0128841122233813	0.0127650404342776	0.00900787169463911	0.00876786481237683	0.00935241716069048	0.00915898919190985	0.00910956925509077	0.00997923434411358	0.0113994402653702	0.0125066145646551	0.012748997450632	0.0122492870570827	0.0122990497209794
0.9	0.0142965865624671	0.0140548621814323	0.00974320140200908	0.00948063941022682	0.0101292736462476	0.00984240605476118	0.00970490615125904	0.0106510601494566	0.0122548641471873	0.0135046287552242	0.0137629049092658	0.0131689248036759	0.0132201429252761
1	0.015715728521758	0.0153366102781761	0.0104500036629511	0.010171258429278	0.0108852469815142	0.0104916084085961	0.0102515758080504	0.0112759791506002	0.0130744107638121	0.0144737152953497	0.0147474900769902	0.0140557661168871	0.014121624935014
1.1	0.0171585569060601	0.0166319085705482	0.0111528946963587	0.0108662604767988	0.0116478524858853	0.0111369977248861	0.0107841088804167	0.0118921087467144	0.0138981293129369	0.0154549578504453	0.0157451029809129	0.0149551706190702	0.015054761146836
1.2	0.0186421891619718	0.0179630144057083	0.01187863254219	0.0115942635964877	0.0124465846979412	0.0118121601505098	0.0113419547168347	0.0125425099042964	0.0147698980532826	0.0164926144091055	0.0168013729324406	0.0159165244359234	0.0160745842037279
1.3	0.0201835322369192	0.0193523191516599	0.0126552994632547	0.0123849259107104	0.0133118548713564	0.0125526579712052	0.011968121866794	0.0132735463861696	0.0157356407169576	0.0176323337066281	0.0179633459376932	0.0169910332366962	0.0172369252478059
1.4	0.0217989729978626	0.020821799181343	0.0135111658883249	0.0132675795293595	0.0142736311020441	0.0133942428561205	0.0127067521898956	0.0141321859263004	0.0168408329359025	0.0189188452709921	0.0192770738111129	0.0182287577288147	0.0185947423640759
1.5	0.0235040910950545	0.0223924676395882	0.0144733672654893	0.0142697348411554	0.0153599770064842	0.0143707347277277	0.0135999080403084	0.0151626204595311	0.0181276995786034	0.0203934974109337	0.0207850510979821	0.019675425237401	0.0201945536231554
1.6	0.0253134150272155	0.0240838813098289	0.0155666089172651	0.0154157312401632	0.0165957505194726	0.0155119943535484	0.0146843015463937	0.0164029972580764	0.019632711578377	0.0220921391158073	0.0225240222232819	0.0213697494173068	0.0220738762089484
1.7	0.0272402368973996	0.0259137500202597	0.0168121352321908	0.0167257941195799	0.0180017015462659	0.0168424496904023	0.0159888810221158	0.0178831535297902	0.0213849569526338	0.0240437751045611	0.0245236067358965	0.0233418754450416	0.0242602313931458
1.8	0.029296494065484	0.0278976796850594	0.0182271366294714	0.0182156424346398	0.0195940968683288	0.018380466519353	0.0175338995843052	0.0196238869939594	0.0234056685260616	0.0262701832078212	0.0268059336840673	0.0256131723215092	0.026771689558501
1.9	0.0314927181506965	0.0300490587803209	0.0198246456053146	0.0198966318330626	0.0213848545588542	0.0201385694245718	0.0193314817464696	0.0216376864659601	0.0257088037491288	0.0287863951604942	0.029386172430982	0.0281971489249558	0.0296184589212142
2	0.033838045098313	0.0323790775532537	0.0216138491372655	0.0217762915078203	0.0233820551788624	0.022124278200211	0.0213871851541293	0.0239303831172211	0.0283023015073123	0.0316017463098432	0.032273645299396	0.0311010124299181	0.0328048798238783
2.1	0.036340275311044	0.0348968542515143	0.0236006693512929	0.0238590631468636	0.0255906514230939	0.0243412314882621	0.0237018998284449	0.0265030800173891	0.0311895829893619	0.0347211556236351	0.0354731666234996	0.0343273827036202	0.0363313240252759
2.2	0.0390059705228766	0.0376096353100425	0.0257884528450654	0.0261470720788427	0.0280132165340733	0.0267903161969743	0.0262735874508205	0.0293538945128984	0.0343709676814925	0.0381463693772304	0.0389863325766666	0.0378758302501922	0.0401957364828494
2.3	0.0418405739446823	0.0405230362898455	0.0281786435183236	0.0286408188633078	0.0306506240357971	0.0294706332125495	0.0290986257946195	0.0324793016460642	0.0378448318864277	0.0418770163373939	0.0428126076638235	0.0417440876466206	0.0443947555772868
2.4	0.0448485416569322	0.0436412952751874	0.0307713647774472	0.0313397396995411	0.0335026065884376	0.0323802369219671	0.0321727281641267	0.0358750574261859	0.0416084656842561	0.0459114222776355	0.0469501578876019	0.0459289175281152	0.0489244597488455
2.5	0.0480334755721661	0.0469675177807556	0.0335658822736839	0.0342426277340426	0.0365681830585683	0.0355166559450708	0.0354915108589215	0.0395367751257018	0.0456586586186151	0.0502471949647186	0.0513964452641614	0.0504266885806555	0.0537808284429458
2.6	0.0513982509226021	0.0505038998180117	0.0365609485630868	0.0373479314110482	0.0398459665963859	0.0388772346824917	0.0390508084316806	0.0434602516395943	0.0499920730079882	0.0548816197948132	0.0561486271730955	0.0552337315874028	0.0589600042316014
