# Supplementary material for: Maternal preconceptional and prenatal exposure to El Niño Southern Oscillation levels and child mortality: a multi-country study
Source: Nat Commun. 2024 Jul 17;15:6034. doi: 10.1038/s41467-024-50467-x (PMC11254917; doi:10.1038/s41467-024-50467-x)
Supplement: Supplementary file 4 — Source data [file 41467_2024_50467_MOESM4_ESM.zip › Source Data/Supplemental Figure S14-15/S14/MEI 0_11_cumse.csv]

	lag0	lag1	lag2	lag3	lag4	lag5	lag6	lag7	lag8	lag9	lag10	lag11	lag12
-2.4	0.0302994907364691	0.0334272206668902	0.0297627819019017	0.0305220858295629	0.0312763642640358	0.0305256244722919	0.0300156180882722	0.0310104988532839	0.0329803847725985	0.0344729278312763	0.0346070270080547	0.0341976612557878	0.0366819466212302
-2.3	0.0274867146962181	0.0302158170179366	0.0267474362267919	0.027384309611373	0.0280435425546042	0.0273118535027248	0.0267857842543988	0.0276436230816077	0.0294109233198462	0.0307502476861973	0.0308420512662733	0.0304199718692036	0.0326367692902317
-2.2	0.0249084016382726	0.0272688824677055	0.0239811047161629	0.0245107916860599	0.0250831819245788	0.0243651327125787	0.0238205350792171	0.0245524293635668	0.0261360967413398	0.0273353798656371	0.0273840370338108	0.0269406900520517	0.0289049708071632
-2.1	0.0225670751247238	0.024590558342637	0.0214695518199226	0.0219083294700599	0.0224025075707672	0.0216931085933753	0.02112806708066	0.0217457735150293	0.0231653605827354	0.0242381369988071	0.0242428654822989	0.0237694596729947	0.0254962449307066
-2	0.0204640293479186	0.0221840875493107	0.0192183576131487	0.01958361155686	0.0200087167188046	0.0193038073391174	0.0187174245181085	0.0192335685989186	0.0205091842971157	0.0214693314135444	0.0214296670089269	0.0209176208646998	0.0224221047029028
-1.9	0.018598390402962	0.0200507782275973	0.0172319496962856	0.0175420909833086	0.0179078192479259	0.0172046286259445	0.0165976736476499	0.0170259677506446	0.0181780953135855	0.0190397510075195	0.0189559595407195	0.0183977329932931	0.0196955292873068
-1.8	0.0169658945285325	0.0181885285992769	0.0155120191902846	0.0157861088753683	0.0161026755551784	0.0154004850122294	0.0147761636810572	0.0151315529678768	0.0161806457307006	0.0169580158389524	0.0168316874467847	0.0162221203191831	0.017329704412115
-1.7	0.0155574957891733	0.0165899772359655	0.0140552692460927	0.0143122126448663	0.014590155363007	0.0138908926722568	0.0132555258309436	0.0135541051696405	0.0145198929946711	0.015226910443929	0.0150616606613332	0.0143997738339377	0.015335160207647
-1.6	0.0143580727937385	0.0152405685697827	0.0128507504166255	0.0131080155818913	0.0133577726880368	0.0126662402915626	0.012029451971244	0.0122879421194957	0.0131884692371765	0.0138382986356292	0.0136403260093951	0.0129311348580399	0.0137146815842265
-1.5	0.0133456419939406	0.0141170865816529	0.0118775084431989	0.0121495452624051	0.0123808123628607	0.0117042452305946	0.01107823011179	0.0113128759464426	0.0121634507990631	0.0127678948975342	0.0125459909959481	0.0118013652420316	0.0124562847079907
-1.4	0.0124914870918242	0.0131873293681546	0.0111036255666979	0.0114004220240123	0.0116214107222695	0.0109683132829147	0.0103661043878228	0.0105911456803156	0.0114035109589642	0.0119724366114712	0.0117371471523496	0.0109747039339938	0.0115265874767068
-1.3	0.0117613940936969	0.012411369636025	0.0104875197071322	0.0108138066938654	0.0110306252107181	0.0104092646651441	0.00984256632888444	0.010068787817031	0.0108507603015761	0.01139167130316	0.0111537771638906	0.0103937798182945	0.0108687017915262
-1.2	0.0111177993895879	0.0117442731212176	0.009981436329203	0.0103367994057271	0.0105531472165344	0.00997031791953232	0.00944783432381377	0.00968176396069316	0.0104373567337883	0.0109551881958819	0.0107241571565281	0.00998581437893556	0.010407505736713
-1.1	0.0105223265922211	0.0111395518092555	0.00953600646644938	0.0099157452056381	0.0101329682026635	0.00959344110047723	0.00912029342391381	0.00936425462915847	0.0100940949443306	0.0105912314655555	0.0103742739226369	0.00967317218738277	0.0100604983908933
-1	0.00993810714233211	0.0105524109923395	0.00910438267909915	0.00950069923486937	0.00971810503759488	0.00922474662651517	0.00880288177175848	0.00905566115797132	0.00975750088137247	0.0102339696375041	0.0100358633828149	0.00938320793874961	0.00974890268366603
-0.9	0.00933146430250393	0.00994210388986555	0.00864497490933826	0.00904810288029703	0.00926338317593823	0.00881765083377142	0.00844673964580785	0.00870447055531082	0.00937367656054945	0.0098274452544112	0.00965088287774732	0.00905406397315423	0.00940477651175104
-0.8	0.00867283334586098	0.00927317943836294	0.00812262415479728	0.00852169609996494	0.00873133676684089	0.00833384924072038	0.00801221221729118	0.00826918477905324	0.00889917273914899	0.00932648531557898	0.00917260970857947	0.00863627677055712	0.00897341350268813
-0.7	0.00793702370926083	0.0085157878680939	0.00750859628675818	0.00789221967062721	0.00809184023863269	0.00774285060434018	0.00746817944537436	0.00771746251949438	0.00830006873167432	0.00869576986010668	0.00856467916055905	0.00809176978068136	0.0084125863288933
-0.6	0.00710303411903069	0.00764536914967179	0.00677991671838772	0.00713651476533817	0.00732112494825828	0.00702084528596847	0.00679067714838354	0.00702455093228302	0.00755034492282599	0.00790816650161592	0.007799304480949	0.00739181809154373	0.00769043999769893
-0.5	0.00615363638392881	0.00664204147515157	0.00591846527565906	0.00623645758230787	0.00640064150103896	0.00614943401449511	0.00596142254844581	0.00617166359023808	0.00663020733583668	0.00694300866362851	0.00685543591592958	0.00651494246371367	0.00678319582778931
-0.4	0.00507491430313083	0.00548994133492185	0.00491010248069947	0.0051779863698866	0.0053160320450391	0.00511450030799019	0.00496654432401846	0.00514460881395447	0.0055246725337687	0.00578463874953244	0.00571721010153424	0.00544515413187659	0.00567320137173877
-0.3	0.0038559845518182	0.00417677697511045	0.00374404312452068	0.0039504126627838	0.00405640504011867	0.00390541048704511	0.00379568299653063	0.00393282605080518	0.00422258156701968	0.00442139904278856	0.00437287867040884	0.00417074298766096	0.00434757316292638
-0.2	0.00250157517940095	0.00270791630103363	0.00242597192853064	0.00256026087695637	0.00262861412529626	0.00252907052567474	0.00245600694433206	0.00254403830645143	0.00273224400810337	0.00286194913372708	0.00283108819247681	0.002700160905092	0.0028148912293622
-0.0999999999999996	0.00119613684341661	0.00129268840112533	0.00115580672158342	0.00121987430172632	0.00125207728671644	0.00120299045270183	0.00116627955165789	0.00120743072528166	0.00129748103833792	0.00135988242985003	0.00134523605002025	0.00128220832109554	0.00133669865757462
0	0	0	0	0	0	0	0	0	0	0	0	0	0
0.100000000000001	0.0010924246883208	0.00117594949326999	0.00104610066522187	0.00110401184340632	0.00113226199104262	0.0010841460472212	0.00104674744878045	0.00108233362886973	0.00116479097650635	0.00122269715718711	0.00120968129322217	0.00115147853532879	0.00120103626811188
0.200000000000001	0.00208783744338198	0.00224216903019095	0.00198817483913774	0.00209783852215235	0.00215038826617329	0.00205467532791572	0.00197882488914798	0.0020446486072959	0.00220259054584599	0.00231439360642692	0.00229006785068955	0.00217844578139495	0.00227363391125452
0.3	0.00299425626670678	0.00320712205472472	0.0028331649875814	0.00298842433722682	0.00306133971865779	0.00291804636290311	0.0028022968511213	0.002893296548521	0.00312049955445101	0.00328276669508842	0.00324892685271676	0.00308863723332991	0.00322675855405434
0.4	0.00382123820225754	0.00408099928689747	0.00358955185502531	0.00378426350327389	0.00387365165027915	0.00368225181039406	0.00352475091287394	0.00363624739441974	0.00392738761194975	0.00413736290675111	0.00409590883759538	0.00389168677088749	0.00407153370133563
0.5	0.004580097650318	0.00487600150790949	0.00426766130707705	0.00449572074489893	0.00459776985933324	0.00435717683691626	0.00415568849680271	0.00428351202199145	0.0046343342144196	0.0048900432851574	0.00484299004109858	0.00459957347593722	0.00482171098069921
0.600000000000001	0.00528409217417328	0.00560660038518028	0.00487998043806565	0.00513537072439866	0.00524641256384401	0.00495500059392456	0.004706980068393	0.0048476366100313	0.00525513279173102	0.00555548104907463	0.00550496163496016	0.00522711142714333	0.00549415662888986
0.700000000000001	0.00594853190977912	0.00628972548933395	0.00544143916773333	0.00571831629191617	0.00583491932794366	0.00549060618891546	0.00519335514938159	0.0053442366678758	0.00580681664039784	0.00615166361573579	0.0060999149156588	0.00579242550295954	0.00610927505049734
0.800000000000001	0.00659075616450378	0.00694480510106795	0.0059695855708904	0.00626241648018426	0.00638151722130887	0.00598192905614505	0.00563285596948037	0.00579249191265713	0.00631011705081509	0.00670030303122747	0.00664962321595717	0.0063173047472808	0.0066912362654415
0.900000000000001	0.00722991737856394	0.00759357640327278	0.00648455591377132	0.00678832370060708	0.00690739901877328	0.0064501279257449	0.00604712353243048	0.00621545518028773	0.00678969830036563	0.00722699821326764	0.00717966275858688	0.0068272650537693	0.00726782434951364
1	0.00788652782167892	0.00825959155557346	0.00700873012222148	0.00731921077598428	0.00743648337114601	0.00691942177798189	0.00646132095554478	0.00663995611879268	0.0072739527335132	0.00776094298905472	0.00771907098051716	0.0073511146601708	0.00786971754074687
1.1	0.00858176504562275	0.00896739374302831	0.00756599382232281	0.00788008714368438	0.00799473952244714	0.00741643362593119	0.00690347367948774	0.00709585328127383	0.00779413284975533	0.00833398459529449	0.00829936097503184	0.00791985310002347	0.00852909957446171
1.2	0.00933659447875676	0.00974142234270761	0.00818061660874544	0.00849668347813836	0.00860903805575193	0.00796896128525218	0.00740308687772055	0.00761448488768816	0.0083827152119394	0.00897896591011302	0.00895284790580494	0.00856489790723886	0.00927770939621904
1.3	0.0101708318468958	0.0106048042155007	0.00887588978398992	0.0091940223733009	0.00930563733580685	0.00860427474615356	0.00798913163978102	0.00822643800759507	0.00907116027115254	0.0097275411774912	0.00971049805546474	0.00931590659653202	0.0101446977918053
1.4	0.0111023038399533	0.0115782517829051	0.00967278746056626	0.00999493753834874	0.0101085807881048	0.00934726263174679	0.00868780856116401	0.00895911519682947	0.00988755430019471	0.0106079363578909	0.0105997738388942	0.0101987088693296	0.0111548171414372
1.5	0.0121462495196327	0.0126792759964097	0.0105889450859324	0.010918868470202	0.0110383654911798	0.0102188821904437	0.00952069965202736	0.00983478784637674	0.0108547759425583	0.0116432393827272	0.0116430345015507	0.0112338968566162	0.0123273868782703
1.6	0.0133150401798975	0.0139218312093167	0.0116381542432621	0.0119811842550813	0.0121111745569294	0.0112352919861435	0.0105038159347788	0.0108696763985338	0.011989659099796	0.0128506306321685	0.0128568618639147	0.0124363747283501	0.0136761798709275
1.7	0.0146182112704555	0.0153163838313473	0.0128303996042745	0.0131931099879502	0.0133387697778829	0.0124077882535806	0.0116476725916426	0.0120741552480178	0.0133032135368852	0.0142415934759396	0.0142523204584918	0.0138157960200315	0.0152100521576589
1.8	0.016062733124593	0.0168702971158609	0.0141723089730377	0.0145621442908546	0.0147289303786365	0.0137433863797896	0.0129581343994842	0.0134537560276916	0.014801591294401	0.0158228179839972	0.015835860940584	0.015377552570408	0.0169339692048843
1.9	0.0176534184563325	0.0185883846739111	0.0156678185167873	0.0160927565937771	0.0162862055761744	0.0152457425269814	0.0144376025622832	0.0150104844030154	0.016487352718662	0.0175973938705186	0.0176104794774078	0.0171239321454634	0.0188500999100421
2	0.0193933718461075	0.0204735007151538	0.0173188739887797	0.0177871563184262	0.0180127487688105	0.0169161269433282	0.0160861776537456	0.0167440638439646	0.0183606750442131	0.0195659652985582	0.0195768274193412	0.0190551720903313	0.0209587704099484
2.1	0.0212844138147162	0.0225270786713064	0.0191260526738242	0.0196459915879864	0.0199090739248738	0.0187542670598228	0.0179026008280078	0.0186529140536067	0.020420319915579	0.0217276725284168	0.0217341115948302	0.02117028446529	0.0232591962949519
2.2	0.0233274430038618	0.0247495755441806	0.0210890566084913	0.0216689108101039	0.0219746601802056	0.0207589901619205	0.0198849235766046	0.0207348296875157	0.0226643201828843	0.0240808354748917	0.0240807468750863	0.0234676375759951	0.025749995691859
2.3	0.0255227245059234	0.0271408129877902	0.0232070733399628	0.0238549763174277	0.0242083935144643	0.0229286694777318	0.0220309393269706	0.0229874066661171	0.02509042405991	0.0266234078444242	0.0266147901517136	0.0259453332979787	0.0284295237155175
2.4	0.0278701076386567	0.0297002251467989	0.025479023595271	0.0262029490443546	0.026608867486038	0.025261510951739	0.024338437828797	0.0254082861156774	0.0276963592883093	0.0293532565535435	0.0293342081883108	0.0286014343050854	0.0312960766894712
2.5	0.0303691837602549	0.0324270308979872	0.0279037222421844	0.0287114733431987	0.0291745758284345	0.0277557246179521	0.0268053406878462	0.0279952790056396	0.030479976187715	0.0322683203967461	0.0322370305754433	0.031434090058038	0.034348008251186
