# Supplementary material for: Maternal preconceptional and prenatal exposure to El Niño Southern Oscillation levels and child mortality: a multi-country study
Source: Nat Commun. 2024 Jul 17;15:6034. doi: 10.1038/s41467-024-50467-x (PMC11254917; doi:10.1038/s41467-024-50467-x)
Supplement: Supplementary file 4 — Source data [file 41467_2024_50467_MOESM4_ESM.zip › Source Data/Supplemental Figure S14-15/S14/abNino1_2 0_11_cumse.csv]

	lag0	lag1	lag2	lag3	lag4	lag5	lag6	lag7	lag8	lag9	lag10	lag11	lag12
-1.9	0.0188172137990651	0.0235224598761666	0.0250008675909129	0.0279344887758628	0.0308070826023706	0.033359744709715	0.0361381832570553	0.0392782314845461	0.0424499566083	0.045248581255765	0.0475947019140711	0.0500139319329858	0.0537297767888465
-1.8	0.0164078712571494	0.0204283588969145	0.0216474726517381	0.0241706771498364	0.0266138292969852	0.0287496230917548	0.0310816894854145	0.0337508038661059	0.0364744485701563	0.0388938224157248	0.0409328917401617	0.0430478960324557	0.0463085921238673
-1.7	0.0142422163276038	0.017626597281216	0.0185835407683935	0.0207203772863635	0.0227666969998802	0.0245174857170019	0.0264383551975336	0.0286754454545931	0.0309885451846752	0.0330589057256617	0.0348123564142268	0.0366425364571247	0.03948221645584
-1.6	0.0123274413760867	0.0151261781091107	0.0158167337783674	0.0175909442464652	0.0192736637008067	0.0206719894320301	0.0222176205894541	0.0240626080105731	0.026003689538987	0.0277558362960711	0.0292450598153359	0.0308094885837776	0.0332625831746977
-1.5	0.0106705457483298	0.012937450346398	0.0133570026569586	0.0147922673437105	0.0161456933356478	0.0172253522036121	0.0184330758464442	0.0199274498045364	0.0215364651683399	0.0230019737191445	0.0242482951937059	0.0255655557713703	0.0276667714798721
-1.4	0.00927621811159484	0.0110707572055405	0.0112167205500348	0.0123373625086444	0.0133976734545023	0.0141947810217085	0.0151043774292718	0.0162921028894956	0.0176110508920861	0.01882256525689	0.0198472409498554	0.0209352273683603	0.0227194053624708
-1.3	0.00814299484132384	0.00953299225850364	0.00940971352488368	0.0102423381572928	0.0110489234780938	0.0116038021857955	0.0122594117356473	0.0131883459881428	0.0142620713688774	0.0152536727592147	0.0160780202537143	0.0169538236553285	0.0184555540862154
-1.2	0.0072578741777679	0.00832105049797105	0.00794752756006294	0.00852417075736406	0.00912157185480247	0.00948166647648128	0.00993478027616204	0.0106585360948747	0.0115354309564932	0.0123430138052293	0.0129890216062388	0.013669389015719	0.0149222733889807
-1.1	0.00659130796025683	0.00741281328803465	0.00683070654379891	0.00719326883693409	0.00763294512010503	0.00785577374378286	0.00816828921799883	0.00874735678517399	0.0094789442762095	0.0101403513075421	0.0106325075340427	0.0111361322685939	0.0121720363244687
-1	0.00609609805430411	0.00676009617318823	0.00603517381289107	0.00623812679397185	0.00657729188789408	0.00672918143559768	0.0069717365814238	0.00747008759724845	0.00810745404400246	0.00866169916470906	0.00903031369419002	0.00938325803341354	0.0102331823376942
-0.9	0.00571247971522423	0.00629025157839953	0.00550130128781704	0.00560695050087925	0.00590086143883204	0.00604551709633324	0.00628418615864409	0.00675741963963283	0.00734354123378629	0.00782777831064181	0.00811028866708138	0.00835094368844357	0.00904885897633397
-0.8	0.00537736840481148	0.00591809638098665	0.00513815197168957	0.00520350186401026	0.00549317753166623	0.00567385207106903	0.00595039802783295	0.00643152645725342	0.00699353754484573	0.00743720863443202	0.00767135878571047	0.0078448431774286	0.00842911503638485
-0.7	0.00503292749394719	0.00556116485627506	0.00484391723980165	0.0049082972939759	0.00521294951292317	0.00544381654144485	0.00576822777654603	0.00626423867254036	0.00681132979552128	0.00723090031380924	0.00744380007766982	0.00758719429551197	0.00809280686701259
-0.6	0.00463124328263761	0.00514995861458531	0.00452732923590773	0.00460906947309683	0.00492786816931018	0.00519964000762756	0.0055583488757189	0.00605726952219408	0.00658389715455308	0.00698223240567361	0.00718599706433266	0.00731985872649473	0.00776882643680761
-0.5	0.0041351757805057	0.00463098763682836	0.00411776739118927	0.00421815795903329	0.00453662111584745	0.00482663100953114	0.00519366862386615	0.0056727103170002	0.00616318656222449	0.00653252187823199	0.00672690741495084	0.00685684765537594	0.00725580257540344
-0.4	0.00351707428603166	0.00396522152923148	0.00356504853200986	0.00367404786230102	0.00396981155647227	0.00424922912195829	0.00459324239291557	0.00502394166544879	0.00545611787965074	0.0057815622613771	0.00595823202734679	0.00607981019116308	0.00642291913166771
-0.3	0.00275693832079952	0.00312510371916685	0.0028351026357964	0.00293586561267168	0.00318234829896913	0.00341987402719148	0.0037074035626264	0.00405829623928193	0.00440601208204054	0.00466819656980374	0.0048139688915475	0.00491672227811568	0.00518958072897901
-0.2	0.00184241089500849	0.00209372144202696	0.00190745690891732	0.00197945910322015	0.00214808808340609	0.00231171099674552	0.0025087058695446	0.00274691040711598	0.00298178275077154	0.00315880731101118	0.00325783568138428	0.00332797127351261	0.0035109576048786
-0.0999999999999999	0.000895089776810526	0.00101747141626928	0.000927567201024001	0.000962827011155547	0.00104464421930787	0.00112400418463185	0.00121970482838569	0.00133550826217644	0.00144962953457575	0.00153544362355476	0.00158308128372477	0.00161643565584181	0.00170464604845065
0	0	0	0	0	0	0	0	0	0	0	0	0	0
0.1	0.000845581733329801	0.000960936085965829	0.000876507659231379	0.000910352593479929	0.00098719241794958	0.00106133124920391	0.00115115594120574	0.00126034620346785	0.0013680093460109	0.00144857151812496	0.0014924189870433	0.00152216482934511	0.00160382914576215
0.2	0.00164470665456441	0.00186785173498699	0.00170337018101836	0.00176971926295679	0.00191844234082276	0.00206114449765381	0.00223460202286104	0.00244635211258647	0.00265541308252959	0.00281144841748173	0.00289531310620489	0.00295099391783055	0.00310780011095251
0.3	0.00240078416017023	0.00272356346879132	0.00248217251582131	0.00257976587660832	0.0027954411215657	0.00300073719155811	0.00325128233026464	0.00355894267456464	0.00386335306719974	0.00408995655381527	0.0042099652205734	0.00428754469228642	0.00451299910380925
0.4	0.00311761022401743	0.00353122053966786	0.00321469126589111	0.00334235717596537	0.00362008500115568	0.00388156897070652	0.0042022615134983	0.00459916145193051	0.00499311723432978	0.00528559197926029	0.00543782554357189	0.00553301620433802	0.00582066033169871
0.5	0.00379939194664442	0.00429433615893044	0.00390291776038962	0.00405958016943064	0.00439450022606506	0.00470528402364408	0.00508874279455295	0.00556818862116117	0.00604616141822371	0.00640004621554645	0.00658053715834964	0.00668877185259406	0.00703219027242637
0.6	0.00445076568011551	0.00501681747315498	0.00454908294754269	0.00473376922970281	0.00512107034365481	0.00547373635826377	0.00591208886742184	0.00646736197085762	0.00702413467363178	0.00743523547957489	0.0076399657159785	0.00775636618794307	0.00814919643635954
0.7	0.00507680570872399	0.00570299242457273	0.00515568377681617	0.00536753252216039	0.00580246540745633	0.00618901818441469	0.00667384612601537	0.00729820139253461	0.00792890861352832	0.00839333440464677	0.00861823394881069	0.00873757655661816	0.00917352148635546
0.8	0.00568302017497923	0.00635763110858019	0.00572551050678924	0.0059637791475924	0.00644167258808355	0.00685349151819249	0.00737577268825515	0.00806243741516953	0.00876261132143048	0.00927681481658125	0.00951776168224043	0.00963444045395038	0.0101072837311211
0.9	0.00627533095425937	0.00698595873709612	0.00626167406536984	0.00652574607030957	0.00704202737078118	0.00746982297219031	0.00801987070045011	0.00876204438389911	0.00952766640937386	0.0100884901028992	0.0103413120458083	0.0104492995807281	0.0109529251637813
1	0.00686003464599861	0.00759365692223804	0.00676763220503203	0.00705702352088672	0.0076072441195444	0.00804102147083126	0.00860842338971176	0.00939927891181706	0.010226837765527	0.0108315656315151	0.0110920445498011	0.011184851699876	0.0117132683673304
1.1	0.00744374288093623	0.00818684983447976	0.00724721274478802	0.00756157712256823	0.00814144430215518	0.00857047830038045	0.00914403726255801	0.00997672422310274	0.0108632804409375	0.0115096954995843	0.0117735755717823	0.0118442114595216	0.0123915837268961
1.2	0.00803330177805596	0.00877207200893648	0.00770463169880493	0.00804376452110697	0.0086491801192224	0.00906200844397749	0.00962968969484165	0.0104973409276102	0.0114405979258368	0.0121270455780884	0.0123900465398333	0.0124309813395542	0.0129916684317293
1.3	0.00863569252211439	0.00935621531303641	0.00814450361124394	0.0085083438543328	0.00913545070832022	0.00951989154218664	0.0100687818805797	0.0109645245807413	0.0119629057118979	0.0126883623053378	0.0129461996390918	0.0129493337298482	0.0135179386464299
1.4	0.00925791740880251	0.00994645393877487	0.00857184103303951	0.00896047106549158	0.00960570758160428	0.00994891005209745	0.0104651966519412	0.0113821700310976	0.012434900463333	0.0131990459036234	0.0134474601201633	0.0134041047652134	0.0139755358705105
1.5	0.00990687790911175	0.0105501482279917	0.00899203990797635	0.00940568295892099	0.010065845622269	0.0103543812740677	0.0108233599858267	0.0117547419671804	0.012861933250649	0.013665225574758	0.0139000231521195	0.0138008997901071	0.0143704477242312
1.6	0.0105892528633551	0.0111747305114145	0.00941084782625468	0.00984986315258457	0.0105221759687188	0.0107421789433162	0.0111483040067632	0.0120873501519164	0.0132500840579785	0.0140938327125263	0.0143109415383473	0.0141462090243542	0.0147096419685246
1.7	0.0113113854242882	0.0118275786051039	0.00983431279661266	0.0102991888269986	0.0109813776283671	0.0111187391809719	0.0114457279266815	0.0123858264817292	0.0136062330991293	0.0144926662387637	0.0146882084303128	0.0144475299285174	0.0150012101957915
1.8	0.0120791866323513	0.0125158846991005	0.0102687114810151	0.0107600574825512	0.0114504258330593	0.0114910449876916	0.0117220516187903	0.0126567991441237	0.0139381223682571	0.0148704419068896	0.0150408264498514	0.0147134896947838	0.0152545139918462
1.9	0.0128980616212902	0.0132465286104459	0.0107204577251717	0.0112389947744695	0.0119364970354505	0.0118665834461367	0.0119844544879488	0.0129077567574931	0.0142543984275499	0.0152368150693148	0.015378851557435	0.0149539570589059	0.0154803212036892
2	0.0137728617939382	0.0140259643997491	0.011195994545411	0.011742546728328	0.0124468529548078	0.0122532707222006	0.0122408902166318	0.0131470925835716	0.014564625015313	0.0156023644576187	0.0157133970600009	0.0151801273110598	0.0156909132474744
2.1	0.014707863414529	0.0148601280666253	0.0117016751636918	0.0122771619220865	0.0129887089133778	0.0126593421150463	0.012500066305663	0.0133841160770276	0.0148792522392565	0.0159785237373879	0.0160565811979988	0.0154045585224846	0.0159001367424895
2.2	0.0157067704745404	0.0157543716561423	0.0122436407463627	0.0128490711102659	0.0135690943689787	0.013093207906526	0.0127713768253227	0.0136290169005269	0.0152095288003587	0.0163774489524477	0.0164214020370666	0.0156411319220291	0.0161233657822019
2.3	0.0167727377971063	0.0167134260978688	0.012827703698146	0.0134641728066279	0.0141947154520447	0.0135632803540896	0.0130647783698602	0.0138927662030438	0.0155673459688272	0.0168118144349372	0.0168215273520119	0.0159049073711671	0.0163773378823585
2.4	0.0179084093227128	0.0177413920514504	0.0134592453159774	0.0141279332063834	0.0148718299253648	0.014077782160813	0.0133906037384131	0.0141869428085394	0.0159650078803147	0.017294537850168	0.0172709959388956	0.0162118491527043	0.0166798313920452
2.5	0.0191159663249344	0.0188417554831346	0.0141431352126044	0.0148453074431208	0.0156061440220994	0.0146445510514303	0.013759315719541	0.0145234791930941	0.0164149324424418	0.0178384462816734	0.0177838403056609	0.016578410862808	0.0170491692778034
2.6	0.0203971807514571	0.0200174229921059	0.0148836774062843	0.0156206867681529	0.0164027381803518	0.0152708574684343	0.0141812138643955	0.0149143340229111	0.0169292997478006	0.0184559077272176	0.0183736570358399	0.0170209921360372	0.0175035653931193
2.7	0.0217534697247028	0.0212707711479881	0.0156845848493682	0.0164578732872518	0.0172660252560392	0.0159632519639672	0.0146661182382083	0.0153711131136554	0.0175196777596894	0.0191584628418226	0.0190531662456633	0.0175553109909856	0.0180603702336539
2.8	0.0231859482329988	0.0226037041848541	0.0165489810668514	0.0173600809722502	0.018199741071893	0.0167274554018156	0.0152230626473757	0.0159046753668628	0.0181966643324498	0.0199564966047044	0.0198338102803764	0.0181957651143493	0.0187353115955092
2.9	0.0246954780181859	0.0240177150874547	0.0174794250590149	0.0183299592959358	0.0192069638742314	0.0175682992841528	0.015860032467337	0.0165247695735758	0.0189695866265816	0.0208589863161847	0.0207254399394263	0.0189548714794055	0.019541844790109
3	0.0262827115084061	0.0255139461297044	0.0184779540371534	0.0193696343344908	0.0202901569507277	0.0184897167510296	0.0165837771080081	0.0172397475825859	0.01984629187046	0.0218733509901743	0.021736123217974	0.0198428668090384	0.020490714449941
3.1	0.027948130306449	0.0270932460436942	0.0195461379872808	0.0204807616166049	0.0214512275338094	0.019494778633878	0.017399715130774	0.01805638783906	0.0208330485387094	0.0230054106977661	0.0228720902243973	0.0208675207513506	0.0215897859585077
3.2	0.0296920782196933	0.028756222037949	0.0206851403470408	0.0216645852416466	0.0226915950974672	0.0205857645990762	0.0183119344274935	0.0189798435763864	0.0219345585664301	0.0242594473896717	0.0241378050020723	0.0220341691706998	0.022844144765351
3.3	0.0315147891287592	0.0305032857492078	0.0218957799605218	0.0229219985915176	0.0240122629685297	0.021764257434353	0.0193232752085448	0.0200137080850633	0.0231540644886459	0.025638345616783	0.0255361369739881	0.0233459325844926	0.0242564088691477
3.4	0.0334164101714364	0.0323346928676807	0.0231785906432289	0.0242536030460453	0.0254138884586354	0.0230312487496502	0.0204354735571019	0.0211601719883983	0.0244935245031926	0.0271437849143498	0.0270685955466559	0.024804057947103	0.0258271705250617
3.5	0.0353970208008176	0.0342505766287947	0.0245338758926057	0.0256597622451373	0.0268968481511199	0.0243872461555827	0.0216493395843679	0.0224202383870282	0.0259538249294133	0.0287764554961804	0.028735591317427	0.0264083156015424	0.0275554815777481
3.6	0.0374566482926152	0.0362509756452914	0.0259617573487423	0.0271406504612944	0.0284612963076333	0.02583237456393	0.0229649460976048	0.0237939615214717	0.0275350023386132	0.0305362735549252	0.0305366938012603	0.0281573934804095	0.0294393150617886
3.7	0.0395952802510426	0.0383358567011004	0.0274622164597044	0.0286962944687525	0.0301072154559069	0.0273664669439323	0.0243818091108475	0.0252806808158727	0.0292364542641216	0.0324225794232755	0.0324708650819298	0.0300492493287836	0.031475961843131
3.8	0.0418128746137264	0.0405051331807764	0.0290351294165203	0.0303266088969533	0.0318344590343074	0.0289891422124253	0.0258990481792864	0.0268792313031884	0.0310571252031514	0.0344343089650501	0.0345366582569751	0.0320814010626275	0.033662345299592
3.9	0.0441093675966323	0.0427586797979867	0.030680295816061	0.0320314254525478	0.0336427865125046	0.0306998697219194	0.0275155206702044	0.0285881204853815	0.0329956616568005	0.0365701344813906	0.0367323771662452	0.0342511506473523	0.0359952544280154
4	0.0464846799582216	0.0450963442388613	0.0323974617277302	0.0338105166222389	0.0355318917249524	0.0324980210093231	0.0292299287737785	0.0304056688789361	0.0350505352443913	0.0388285756026841	0.0390561990510744	0.0365557465936384	0.0384715056105926
4.1	0.0489387219029963	0.0475179562692374	0.0341863379285661	0.0356636145708099	0.0375014253002197	0.0343829101582528	0.0310409010932863	0.0323301162668618	0.0372201362951593	0.0412080831406926	0.0415062646694571	0.038992494935826	0.0410880471499853
4.2	0.0514713968909149	0.050023334781277	0.0360466140733424	0.0375904259641233	0.0395510120974849	0.0363538244327723	0.0329470522549676	0.0343596982454496	0.0395028420520036	0.0437071000427114	0.0440807415442402	0.0415588298393115	0.0438420207736765
4.3	0.0540826045720272	0.0526122931823393	0.037977969515599	0.0395906434081769	0.0416802645158594	0.0384100468843958	0.0349470245322596	0.0364926985858224	0.0418970641792779	0.0463241038414631	0.0467778660549449	0.0442523542407207	0.0467307924760865
4.4	0.056772243025284	0.0552846434617596	0.039980081417343	0.0416639541268739	0.0438887924559667	0.0405508725214972	0.0370395153769545	0.03872748283186	0.0444012800968392	0.0490576347040906	0.0495959695053803	0.0470708592643358	0.0497519625705639
