# Supplementary material for: Maternal preconceptional and prenatal exposure to El Niño Southern Oscillation levels and child mortality: a multi-country study
Source: Nat Commun. 2024 Jul 17;15:6034. doi: 10.1038/s41467-024-50467-x (PMC11254917; doi:10.1038/s41467-024-50467-x)
Supplement: Supplementary file 4 — Source data [file 41467_2024_50467_MOESM4_ESM.zip › Source Data/Supplemental Figure S14-15/S14/MEI 0_11_cumest.csv]

	lag0	lag1	lag2	lag3	lag4	lag5	lag6	lag7	lag8	lag9	lag10	lag11	lag12
-2.4	-0.118781801809071	-0.188626927435862	-0.225963958002207	-0.247109143975304	-0.261364640341538	-0.273042041344706	-0.285500296692791	-0.30161850613549	-0.323795919464219	-0.353951936512111	-0.393526107154015	-0.443478131306496	-0.504287858927839
-2.3	-0.105987673166113	-0.168453712836987	-0.201785698700958	-0.220353534886179	-0.232498513229141	-0.24225925553485	-0.252816616423381	-0.266897042711944	-0.286772573414877	-0.314260839743653	-0.350725065106875	-0.397074065110281	-0.453762247556736
-2.2	-0.0938872086556508	-0.149368394356834	-0.178910717782941	-0.195050277215222	-0.20521835620705	-0.213188757548789	-0.221967501420325	-0.234131176547277	-0.251826940200991	-0.276772518198547	-0.310256204902754	-0.35313686322215	-0.405843924611004
-2.1	-0.0824804082776852	-0.131370971995401	-0.157339015248158	-0.171199370962434	-0.179524169275266	-0.185830547386524	-0.192952951683622	-0.203320907641489	-0.218959019822562	-0.241486971876795	-0.27211952654165	-0.311666525642104	-0.360532890090643
-2	-0.0717672720322157	-0.11446144575269	-0.137070591096607	-0.148800816127815	-0.155415952433788	-0.160184625048054	-0.165772967213271	-0.174466235994579	-0.18816881227959	-0.208404200778395	-0.236315030023564	-0.272663052370142	-0.317829143995653
-1.9	-0.0617477999192426	-0.0986398156286992	-0.118105445328289	-0.127854612711365	-0.132893705682617	-0.136250990533379	-0.140427548009274	-0.147567161606548	-0.159456317572073	-0.177524204903349	-0.202842715348497	-0.236126443406266	-0.277732686326033
-1.8	-0.0524219919387657	-0.0839060816234297	-0.100443577943204	-0.108360760713083	-0.111957429021751	-0.1140296438425	-0.116916694071629	-0.122623684477396	-0.132821535700014	-0.148846984251654	-0.171702582516446	-0.202056698750475	-0.240243517081784
-1.7	-0.0437898480907851	-0.0702602437368813	-0.0840849889413518	-0.0903192601329703	-0.0926071224511924	-0.0935205849754164	-0.0952404054003374	-0.0996358046071223	-0.10826446666341	-0.122372538823313	-0.142894631527414	-0.170453818402769	-0.205361636262905
-1.6	-0.0358513683753007	-0.0577023019690539	-0.0690296783227324	-0.0737301109710261	-0.0748427859709397	-0.0747238139321282	-0.0753986819953983	-0.0786035219957276	-0.0857851104622637	-0.0981008686183248	-0.1164188623814	-0.141317802363147	-0.173087043869397
-1.5	-0.0286065527923125	-0.0462322563199474	-0.0552776460873457	-0.0585933132272506	-0.0586644195809934	-0.0576393307126354	-0.0573915238568122	-0.0595268366432116	-0.0653834670965733	-0.0760319736366892	-0.092275275078403	-0.114648650631611	-0.14341973990126
-1.4	-0.0220554013418207	-0.035850106789562	-0.0428288922351919	-0.0449088669016438	-0.0440720232813534	-0.042267135316938	-0.041218930984579	-0.0424057485495744	-0.0470595365663396	-0.0561658538784065	-0.0704638696184244	-0.0904463632081591	-0.116359724358494
-1.3	-0.016197914023825	-0.0265558533778977	-0.031683416766271	-0.0326767719942058	-0.0310655970720197	-0.0286072277450361	-0.0268809033786985	-0.0272402577148159	-0.0308133188715622	-0.0385025093434765	-0.0509846460014634	-0.0687109400927923	-0.0919069972410982
-1.2	-0.0110340908383257	-0.0183494960849543	-0.0218412196805828	-0.0218970285049364	-0.0196451409529923	-0.0166596079969295	-0.014377441039171	-0.0140303641389361	-0.0166448140122413	-0.0230419400318994	-0.0338376042275203	-0.0494423812855105	-0.0700615585490731
-1.1	-0.00656393178532259	-0.011231034910732	-0.0133023009781276	-0.0125696364338359	-0.00981065492427128	-0.0064242760726185	-0.00370854396599633	-0.00277606782193514	-0.00455402198837689	-0.00978414594367517	-0.0190227442965951	-0.0326406867863136	-0.0508234082824189
-1	-0.00278743686481574	-0.00520046985523068	-0.00606666065890513	-0.00469459578090403	-0.00156213898585654	0.00209876802789714	0.00512578784082546	0.00652263123618715	0.005459057200031	0.00127087292119626	-0.00654006620868779	-0.0183058565952016	-0.0341925464411354
-0.9	0.000295393923194863	-0.000257800918450353	-0.000134298722915506	0.00172809345385913	0.00510040686225189	0.0089095243046174	0.0121255543812945	0.0138657330354307	0.0133944235529825	0.0101231165627149	0.00361043003620175	-0.00643789071217452	-0.0201689730252225
-0.8	0.00268456057870922	0.00359697189960898	0.00449478482984134	0.0066984312704536	0.010176982620054	0.0140079927575422	0.0172907556554106	0.0192532375757956	0.0192520770704776	0.0167725849808808	0.0114287444380734	0.00296321086276776	-0.00875268803468029
-0.7	0.00438006310172731	0.00636384859894729	0.00782058999936533	0.0102164176688794	0.0136675882875499	0.0173941733866716	0.0206213916631739	0.0226851448572817	0.0230320177525161	0.0212192781756938	0.0169148769969274	0.00989744812962514	5.63085304912743e-05
-0.6	0.00538190149224914	0.00804282917956454	0.00984311678565644	0.0122820526491363	0.0155722238647393	0.0190680661920055	0.0221174624045842	0.0241614548798891	0.0247342455990982	0.023463196147154	0.0200688277127634	0.0143648210883975	0.00625801667029203
-0.5	0.00569007575027472	0.00863391364146081	0.0105623651887148	0.0128953362112246	0.0158908893516225	0.0190296711735441	0.0217789678796417	0.0236821676436177	0.0243587606102238	0.0235043388952613	0.0208905965855815	0.016365329739085	0.00985243638472216
-0.4	0.00530458587580404	0.00813710198463608	0.00997833520854025	0.0120562683551441	0.0146235847481994	0.0172789883312872	0.0196059080883464	0.0212472831484676	0.0219055627858929	0.0213427064200158	0.0193801836153818	0.0158989740816876	0.0108395676737816
-0.3	0.0042254318688371	0.00655239420909031	0.00809102684513288	0.00976484908089495	0.0117703100544699	0.0138160176652348	0.0155982830306982	0.0168568013944388	0.0173746521261055	0.0169782987214175	0.0155375888021642	0.0129657541162052	0.00921941053747026
-0.2	0.00250661399673267	0.00396024771135189	0.00499215111670619	0.00612015526548049	0.00743833941947552	0.00875724236326124	0.0098825348046966	0.0106476487790893	0.0109137776491956	0.0105698761052208	0.00953266016481862	0.00774660717309161	0.00518395580259112
-0.0999999999999996	0.00100013626085557	0.00163010109116198	0.00212870371992973	0.00268539945910601	0.00332022009708525	0.00394050781048639	0.00445363822631431	0.00478021902485892	0.00485408993969515	0.00462232275768293	0.00404522131896722	0.00309632151697797	0.00176239129843018
0	0	0	0	0	0	0	0	0	0	0	0	0	0
0.100000000000001	-0.000493794785834061	-0.000930055562134071	-0.00139396004308302	-0.00193604311183758	-0.00252232087178028	-0.00306428106819797	-0.00347837987424638	-0.00369300829548755	-0.00364849216988987	-0.00329709216782803	-0.00260300379208307	-0.00154235737784233	-0.000103218092699495
0.200000000000001	-0.000481248096646635	-0.00116006559524028	-0.00205317640931938	-0.00312272987640678	-0.00424674251825563	-0.00525233539410756	-0.00598150139642486	-0.00629880586160377	-0.00609138656997452	-0.00526895374580124	-0.00376379005728209	-0.00153075061654914	0.00145273702033156
0.3	3.76400675623263e-05	-0.000690030099318538	-0.00197764909870897	-0.00356006029370747	-0.00517326493942593	-0.00656416297772865	-0.00750936456653531	-0.00781739269834853	-0.00732868320025377	-0.00591558473391947	-0.00348235879559688	3.48202838797618e-05	0.00466786533909339
0.4	0.00106286970679282	0.000480050925631133	-0.00116737811125183	-0.00324803436373972	-0.00530188813529125	-0.00699976381906131	-0.00806196938457782	-0.00824876880572189	-0.00736038206072776	-0.00523698513218276	-0.00175871000702749	0.00315435532344435	0.00954216686358594
0.5	0.00259444082104479	0.00235017747960868	0.000377636553051984	-0.00218665208650356	-0.00463261210585162	-0.00655913791810555	-0.0076393158505524	-0.0075929341837239	-0.00618648315139645	-0.00323315494059121	0.00140715630842596	0.00782785450214454	0.0160756415938091
0.600000000000001	0.00463235341031828	0.00492034956261413	0.00265739489420253	-0.000375913461998958	-0.00316543685110696	-0.00524228527486135	-0.00624140396445903	-0.00584988883235449	-0.00380698647225983	9.5905840855294e-05	0.00601524015076362	0.0140553178199803	0.024268289529763
0.700000000000001	0.00717660747461332	0.00819056717464756	0.00567189691219984	0.00218418150977414	-0.000900362371057289	-0.00304920588932865	-0.00386823372629764	-0.00301963275161366	-0.000221892023317862	0.00475019721215676	0.0120655415199855	0.0218367452769519	0.0341201106714477
0.800000000000001	0.0102272030139298	0.0121608303157088	0.0094211426070438	0.00549363282881564	0.00216261133429728	2.01002384923694e-05	-0.000519805136068371	0.000897834058498517	0.00456880019542933	0.0107297191733131	0.0195580604160914	0.031172136873059	0.0456311050188629
0.900000000000001	0.0137841400282679	0.0168311389857981	0.0139051319787345	0.0095524404951256	0.00602348426495696	0.00396563310860194	0.00380388180622892	0.00590251159798213	0.0105650901839819	0.0180344717243243	0.0284927968390816	0.0420614926083018	0.058801272572009
1	0.0178474185176274	0.0222014931849152	0.019123865027272	0.014360604508704	0.0106822564209216	0.00878739272099988	0.00910282710059414	0.0119943998668372	0.0177669779423398	0.0266644548651905	0.0388697507889559	0.0545048124826802	0.0736306133308856
1.1	0.0224170384820085	0.0282718929130602	0.0250773417526561	0.0199181248695508	0.0161389278021911	0.0144853790756863	0.0153770307470273	0.0191734988650635	0.0261744634705028	0.0366196685959115	0.0506889222657142	0.0685020964961942	0.0901191272954929
1.2	0.0274929999214111	0.0350423381702332	0.0317655621548869	0.026225001577666	0.0223934984087657	0.0210595921726611	0.0226264927455283	0.0274398085926612	0.0357875467684711	0.0479001129164873	0.0639503112693567	0.0840533446488437	0.108266814465831
1.3	0.0330753028358352	0.042512828956434	0.0391885262339645	0.0332812346330498	0.0294459682406452	0.0285100320119243	0.0308512130960974	0.0367933290496304	0.0466062278362448	0.0605057878269182	0.0786539177998834	0.101158556940629	0.128073674841899
1.4	0.0391639472252808	0.0506833652716628	0.0473462339898888	0.041086824035702	0.0372963372978299	0.0368366985934761	0.0400511917987344	0.047234060235971	0.058630506673824	0.0744366933272041	0.0947997418572944	0.11981773337155	0.149539708423699
1.5	0.045758933089748	0.0595539471159195	0.0562386854226598	0.0496417697856226	0.0459446055803194	0.0460395919173162	0.0502264288534395	0.058762002151683	0.0718603832812083	0.0896928294173447	0.112387783441589	0.140030873941607	0.172664915211229
1.6	0.0528602604292366	0.0691245744892041	0.0658658805322775	0.0589460718828117	0.0553907730881138	0.0561187119834448	0.0613769242602124	0.0713771547967663	0.0862958576583979	0.10627419609734	0.131418042552768	0.161797978650799	0.19744929520449
1.7	0.0604679292437467	0.0793952473915165	0.0762278193187418	0.068999730327269	0.0656348398212133	0.0670740587918617	0.0735026780190532	0.0850795181712209	0.101936929805393	0.124180793367191	0.151890519190832	0.185119047499127	0.223892848403481
1.8	0.0685819395332784	0.0903659658228569	0.087324501782053	0.079802745118995	0.0766768057796178	0.0789056323425672	0.086603690129962	0.0998690922750471	0.118783599722193	0.143412621226896	0.173805213355779	0.20999408048659	0.251995574808203
1.9	0.0772022912978315	0.102036729783225	0.0991559279222109	0.0913551162579894	0.0885166709633273	0.0916134326355611	0.100679960592939	0.115745877108245	0.136835867408798	0.163969679676457	0.197162125047611	0.236423077613189	0.281757474418656
2	0.0863289845374062	0.114407539272622	0.111722097739216	0.103656843744252	0.101154435372342	0.105197459670843	0.115731489407984	0.132709872670814	0.156093732865209	0.185851968715872	0.221961254266327	0.264406038878924	0.31317854723484
2.1	0.0959620192520024	0.127478394291046	0.125023011233067	0.116707927577783	0.114590099006661	0.119657713448414	0.131758276575096	0.150761078962754	0.176557196091425	0.209059488345142	0.248202601011927	0.293942964283794	0.346258793256754
2.2	0.10610139544162	0.141249294838498	0.139058668403765	0.130508367758583	0.128823661866286	0.134994193968273	0.148760322094277	0.169899495984066	0.198226257087447	0.233592238564267	0.275886165284411	0.325033853827801	0.380998212484399
2.3	0.116747113106259	0.155720240914978	0.15382906925131	0.145058164286651	0.143855123951215	0.151206901230421	0.166737625965526	0.190125123734749	0.221100915853273	0.259450219373247	0.305011947083779	0.357678707510942	0.417396804917774
2.4	0.12789917224592	0.170891232520485	0.169334213775701	0.160357317161988	0.159684485261449	0.168295835234857	0.185690188188842	0.211437962214803	0.245181172388905	0.286633430772082	0.335579946410031	0.39187752533322	0.45545457055688
2.5	0.139557572860602	0.186762269655021	0.185574101976939	0.176405826384593	0.176311745796989	0.186260995981582	0.205618008764227	0.233838011424229	0.270467026694343	0.315141872760772	0.367590163263168	0.427630307294633	0.495171509401718
