# Supplementary material for: Maternal preconceptional and prenatal exposure to El Niño Southern Oscillation levels and child mortality: a multi-country study
Source: Nat Commun. 2024 Jul 17;15:6034. doi: 10.1038/s41467-024-50467-x (PMC11254917; doi:10.1038/s41467-024-50467-x)
Supplement: Supplementary file 4 — Source data [file 41467_2024_50467_MOESM4_ESM.zip › Source Data/Supplemental Figure S14-15/S15/ONI 0_59_cumest.csv]

	lag0	lag1	lag2	lag3	lag4	lag5	lag6	lag7	lag8	lag9	lag10	lag11	lag12
-1.8	-0.073850942955916	-0.0811596697585009	-0.0550671878353528	-0.025702537617322	-0.00510759909563811	0.0070863086935971	0.0123593973072972	0.0119804195085309	0.00700666926652227	-0.00171601824334953	-0.0135532666395502	-0.02808215833439	-0.0450912345340243
-1.7	-0.0683936807388392	-0.0761057190678996	-0.0533183269999712	-0.0274683691879041	-0.00951712171851405	0.00087862090151508	0.005073693561766	0.00422938331045248	-0.000686570645580739	-0.00889997694085776	-0.0198301920512717	-0.0330901202940847	-0.0484862138279277
-1.6	-0.0630984888644991	-0.0711177596211521	-0.0514145738509877	-0.0288551218338673	-0.0133691914536116	-0.00463846526550411	-0.00142834523986366	-0.00268060449410627	-0.00751338729274531	-0.0152212090473915	-0.0252749563167528	-0.0373218868066346	-0.0511856293699397
-1.5	-0.0579653673328959	-0.0661957914182582	-0.0493559283884025	-0.0298627955552114	-0.0166638083009306	-0.00946494980746057	-0.00714671909759189	-0.00874954390514536	-0.0134737806749715	-0.0206797145629508	-0.0298875594359936	-0.0407774578720401	-0.0531894811600604
-1.4	-0.0529943161440296	-0.0613398144592179	-0.0471423906122154	-0.0304913903519364	-0.0194009722604713	-0.0136008327243542	-0.0120814280114187	-0.0139774349226648	-0.0185677507922593	-0.0252754934875356	-0.0336680014089939	-0.0434568334903008	-0.0544977691982897
-1.3	-0.0481853352979001	-0.0565498287440314	-0.0447739605224265	-0.0307409062240425	-0.0215806833322336	-0.0170461140161852	-0.016232471981344	-0.0183642775466646	-0.0227952976446087	-0.0290085458211461	-0.0366162822357539	-0.045360013661417	-0.0551104934846277
-1.2	-0.0435384247945074	-0.0518258342726985	-0.0422506381190358	-0.0306113431715296	-0.0232029415162174	-0.0198007936829533	-0.0195998510073679	-0.0219100717771447	-0.0261564212320197	-0.0318788715637821	-0.0387324019162735	-0.0464869983853885	-0.0550276540190743
-1.1	-0.0390535846338515	-0.0471678310452194	-0.0395724234020433	-0.0301027011943976	-0.0242677468124229	-0.0218648717246587	-0.0221835650894904	-0.0246148176141051	-0.0286511215544924	-0.0338864707154437	-0.0400163604505528	-0.0468377876622155	-0.0542492508016296
-1	-0.0347308148159325	-0.0425758190615939	-0.036739316371449	-0.0292149802926466	-0.0247750992208499	-0.0232383481413014	-0.0239836142277114	-0.0264785150575459	-0.0302793986120266	-0.0350313432761309	-0.0404681578385917	-0.0464123814918978	-0.0527752838322936
-0.9	-0.0305701153407504	-0.0380497983218221	-0.0337513170272529	-0.0279481804662766	-0.0247249987414985	-0.0239212229328812	-0.0249999984220309	-0.027501164107467	-0.0310412524046224	-0.0353134892458436	-0.0400877940803903	-0.0452107798744356	-0.0506057531110662
-0.8	-0.0265714862083051	-0.033589768825904	-0.0306084253694549	-0.0263023017152876	-0.0241174453743687	-0.0239134960993983	-0.0252327176724489	-0.0276827647638684	-0.0309366829322798	-0.0347329086245819	-0.0388752691759485	-0.0432329828098288	-0.0477406586379476
-0.7	-0.0227349274185966	-0.0291957305738396	-0.0273106413980552	-0.0242773440396796	-0.0229524391194605	-0.0232151676408527	-0.0246817719789656	-0.0270233170267502	-0.0299656901949989	-0.0332896014123458	-0.0368305831252662	-0.0404789902980773	-0.0441800004129375
-0.6	-0.0190604389716249	-0.0248676835656289	-0.0238579651130536	-0.0218733074394525	-0.0212299799767738	-0.0218262375572442	-0.0233471613415808	-0.0255228208961123	-0.0281282741927795	-0.0309835676091352	-0.0339537359283437	-0.0369488023391813	-0.0399237784360362
-0.5	-0.0155480208673901	-0.0206056278012718	-0.0202503965144503	-0.0190901919146064	-0.0189500679463088	-0.0197467058485731	-0.0212288857602945	-0.0231812763719547	-0.0254244349256218	-0.0278148072149502	-0.0302447275851808	-0.0326424189331406	-0.0349719927072435
-0.4	-0.0121976731058922	-0.0164095632807685	-0.0164879356022451	-0.0159279974651413	-0.0161127030280653	-0.0169765725148391	-0.0183269452351068	-0.0199986834542775	-0.0218541723935257	-0.0237833202297908	-0.0257035580957774	-0.0275598400799554	-0.0293246432265594
-0.3	-0.00900939568713105	-0.0122794900041188	-0.0125705823764381	-0.0123867240910572	-0.0127178852220435	-0.0135158375560424	-0.0146413397660176	-0.0159750421430806	-0.0174174865964912	-0.018889106653657	-0.0203302274601338	-0.0217010657796255	-0.0229817299939841
-0.2	-0.00598318861110676	-0.00821540797132282	-0.00849833683702933	-0.00846637179235405	-0.00876561452824316	-0.00936450097218295	-0.010172069353027	-0.0111103524383641	-0.0121143775345183	-0.0131321664865487	-0.0141247356782497	-0.015066096032151	-0.0159432530095174
-0.0999999999999996	-0.00304835191418537	-0.00416895848117877	-0.00428999043076717	-0.00425367728224949	-0.00439344455153167	-0.00469380455548481	-0.00510860060711705	-0.00559826983186393	-0.00612984316758842	-0.00667694536458089	-0.00721979498555912	-0.00774520440566829	-0.00824657981248099
0	0	0	0	0	0	0	0	0	0	0	0	0	0
0.100000000000001	0.00317485283684413	0.0043003496811257	0.0043681829656409	0.00427872882406756	0.00438945418282176	0.00468546012554592	0.00511893248447839	0.00564888768725204	0.00624117275689425	0.00686846531182695	0.00751027356586655	0.00815293632822402	0.00878962300350484
0.2	0.00647620659634699	0.00873209056219825	0.00881455846615547	0.00858250918995313	0.00877491799693353	0.00936257582115287	0.010248196846318	0.0113483932298921	0.0125936751030942	0.0139284505708998	0.0153110257120404	0.0167136045790036	0.0181222891980334
0.3	0.00990406127850859	0.0132952226432177	0.0133391265015437	0.0129113410976568	0.0131563914423354	0.0140313470868209	0.015387793085519	0.0170985166279202	0.0190575070386	0.0211799557772188	0.0234022564385217	0.025682004752339	0.0279979985835857
0.4	0.013458416883329	0.0179897459241841	0.0179418870718057	0.0172652245471784	0.0175338745190272	0.01869177392255	0.0205377212020813	0.0228992578813365	0.0256326685634116	0.0286229809307837	0.0317839657453103	0.03505813684823	0.0384167511601619
0.5	0.0171392734108081	0.0228156604050974	0.0226228401769414	0.0216441595385181	0.0219073672270092	0.0233438563283402	0.0256979811960049	0.0287506169901407	0.032319159677529	0.0362575260315946	0.0404561536324063	0.0448420008666766	0.0493785469277618
0.600000000000001	0.0209466308609459	0.0277729660859576	0.0273819858169508	0.0260481460716759	0.0262768695662811	0.0279875943041914	0.0308685730672898	0.0346525939543331	0.0391169803809521	0.0440835910796515	0.0494188200998097	0.055033596807679	0.0608833858863855
0.700000000000001	0.0248804892337426	0.0328616629667646	0.0322193239918339	0.0304771841466517	0.0306423815368431	0.0326229878501037	0.0360494968159359	0.0406051887739135	0.0460261306736811	0.0521011760749544	0.0586719651475205	0.065632924671237	0.0729312680360329
0.800000000000001	0.0289408485291979	0.0380817510475186	0.0371348547015907	0.0349312737634455	0.0350039031386952	0.0372500369660771	0.0412407524419434	0.046608401448882	0.0530466105557158	0.0603102810175034	0.0682155887755386	0.0766399844573507	0.0855221933767042
0.9	0.033127708747312	0.0434332303282194	0.0421285779462212	0.0394104149220574	0.0393614343718373	0.0418687416521115	0.0464423399453122	0.0526622319792385	0.0601784200270562	0.0687109059072983	0.0780496909838641	0.0880547761660199	0.0986561619083992
1	0.0374410698880849	0.0489161008088672	0.0472004937257254	0.0439146076224873	0.0437149752362695	0.046479101908207	0.0516542593260423	0.0587666803649831	0.0674215590877026	0.0773030507443392	0.088174271772497	0.099877299797245	0.112333173631118
1.1	0.0418809319515165	0.0545303624894619	0.0523506020401033	0.0484438518647353	0.0480645257319917	0.0510811177343635	0.0568765105841336	0.0649217466061157	0.0747760277376546	0.0860867155286262	0.0985893311414372	0.112107555351026	0.126553228544861
1.2	0.0464472949376068	0.0602760153700035	0.0575789028893549	0.0529981476488013	0.0524100858590039	0.0556747891305812	0.0621090937195863	0.0711274307026365	0.0822418259769124	0.0950619002601591	0.109294869090685	0.124745542827362	0.141316326649627
1.3	0.0511401588463559	0.0661530594504919	0.0628853962734802	0.0575774949746854	0.0567516556173062	0.0602601160968599	0.0673520087324003	0.0773837326545452	0.089818953805476	0.104228604938938	0.12029088562024	0.137791262226254	0.156622467945417
1.4	0.0559595236777638	0.0721614947309273	0.0682700821924792	0.0621818938423875	0.0610892350068986	0.0648370986331996	0.0726052556225756	0.0836906524618421	0.0975074112233455	0.113586829564963	0.131577380730102	0.151244713547702	0.172471652432231
1.5	0.0609053894318304	0.0783013212113096	0.0737329606463519	0.0668113442519076	0.065422824027781	0.0694057367396004	0.0778688343901122	0.090048190124527	0.105307198230521	0.123136574138234	0.143154354420272	0.165105896791705	0.188863880110069
1.6	0.0659777561085558	0.0845725388916388	0.0792740316350983	0.0714658462032458	0.0697524226799534	0.0739660304160624	0.0831427450350101	0.0964563456426	0.113218314827002	0.132877838658751	0.155021806690749	0.179374811958264	0.20579915097893
1.7	0.0711766237079398	0.0909751477719148	0.0848932951587184	0.076145399696402	0.0740780309634159	0.0785179796625853	0.0884269875572692	0.102915119016061	0.121240761012788	0.142810623126514	0.167179737541533	0.194051459047379	0.223277465038815
1.8	0.0765019922299827	0.0975091478521378	0.0905907512172122	0.0808500047313763	0.0783996488781684	0.0830615844791693	0.0937215619568898	0.10942451024491	0.129374536787881	0.152934927541523	0.179628146972625	0.209135838059049	0.241298822289724
1.9	0.0819538616746843	0.104174539132308	0.0963663998105797	0.0855796613081686	0.082717276424211	0.0875968448658144	0.0990264682338715	0.115984519329147	0.137619642152279	0.163250751903778	0.192367034984024	0.224627948993275	0.259863222731657
2	0.0875322320420446	0.110971321612424	0.102220240938821	0.0903343694267789	0.0870309136015436	0.0921237608225206	0.104341706388215	0.122595146268773	0.145976077105983	0.173758096213278	0.205396401575731	0.240527791850057	0.278970666364614
2.1	0.0932371033320637	0.117899495292488	0.108152274601936	0.0951141290872074	0.0913405604101662	0.0966423323492878	0.109667276419919	0.129256391063786	0.154443841648993	0.184456960470025	0.218716246747745	0.256835366629394	0.298621153188594
2.2	0.0990684755447416	0.124959060172499	0.114162500799924	0.0999189402894538	0.095646216850079	0.101152559446116	0.115003178328985	0.135968253714187	0.163022935781309	0.195347344674018	0.232326570500066	0.273550673331287	0.318814683203598
2.3	0.105026348680078	0.132150016252456	0.120250919532787	0.104748803033518	0.0999478829212816	0.105654442113005	0.120349412115412	0.142730734219977	0.17171335950293	0.206429248825257	0.246227372832695	0.290673711955736	0.339551256409626
2.4	0.111110722738074	0.13947236353236	0.126417530800523	0.109603717319401	0.104245558623775	0.110147980349956	0.1257059777792	0.149543832581154	0.180515112813858	0.217702672923742	0.260418653745631	0.30820448250274	0.360830872806678
2.5	0.117321597718728	0.146926102012212	0.132662334603132	0.114483683147101	0.108539243957557	0.114633174156967	0.13107287532035	0.15640754879772	0.189428195714091	0.229167616969473	0.274900413238875	0.3261429849723	0.382653532394753
2.6	0.12365897362204	0.15451123169201	0.138985330940616	0.11938870051662	0.11282893892263	0.11911002353404	0.136450104738861	0.163321882869674	0.19845260820363	0.24082408096245	0.289672651312426	0.344489219364417	0.405019235173853
