# Supplementary material for: Maternal preconceptional and prenatal exposure to El Niño Southern Oscillation levels and child mortality: a multi-country study
Source: Nat Commun. 2024 Jul 17;15:6034. doi: 10.1038/s41467-024-50467-x (PMC11254917; doi:10.1038/s41467-024-50467-x)
Supplement: Supplementary file 4 — Source data [file 41467_2024_50467_MOESM4_ESM.zip › Source Data/Supplemental Figure S14-15/S15/abNino34 0_11_cumest.csv]

	lag0	lag1	lag2	lag3	lag4	lag5	lag6	lag7	lag8	lag9	lag10	lag11	lag12
-2	-0.059941927560002	-0.0461904304462615	0.000930322177153914	0.0454266076195388	0.0742532284651522	0.0900254645145405	0.0965174186322528	0.0969640361307601	0.0940611047704548	0.0899652547596509	0.0862939587545837	0.0841255318594103	0.0839991316262092
-1.9	-0.0573198349376263	-0.045304112703419	-0.00210070279912284	0.0382938960567641	0.0636704214085167	0.0766808559615049	0.0810575700872913	0.0799997383900727	0.0761733397066797	0.0717111571065768	0.0682127778918623	0.0667445935972683	0.0678397999901612
-1.8	-0.0546585510489641	-0.0442675819369182	-0.00481572606384914	0.0316766792914949	0.0538167108444106	0.0642751795413039	0.0667270352367319	0.0643222349488861	0.0596857428595931	0.0549175303143142	0.0515925758221449	0.0507608650558162	0.052947390851693
-1.7	-0.0519580758940154	-0.043080838146759	-0.00721474761702499	0.0255749573237311	0.0446920967728338	0.0528084352539376	0.0535258140805744	0.0499315258072002	0.0445983142291951	0.0395843743828629	0.0364333525454318	0.0361743462350537	0.0393219042108046
-1.6	-0.0492184094727803	-0.0417438813329416	-0.00929776745865039	0.0199887301534727	0.0362965791937863	0.0422806230994059	0.041453906618819	0.0368276109650151	0.0309110538154855	0.0257116893122232	0.0227351080617228	0.022985037134981	0.026963340067496
-1.5	-0.0464395517852587	-0.0402567114954659	-0.0110647855887253	0.0149179977807197	0.0286301581072683	0.0326917430777088	0.0305113128514656	0.0250104904223307	0.0186239616184644	0.0132994751023949	0.0104978423710181	0.0111929377555982	0.0158716984217673
-1.4	-0.0436215028314507	-0.038619328634332	-0.0125158020072498	0.0103627602054721	0.0216928335132795	0.0240417951888463	0.0206980327785141	0.0144801641791471	0.00773703763813185	0.002347731753378	-0.000278444526682476	0.000798048096905178	0.00604697927361831
-1.3	-0.0407642626113562	-0.0368317327495397	-0.0136508167142239	0.00632301742772995	0.0154846054118201	0.0163307794328185	0.0120140663999648	0.00523663223546415	-0.00174971812551219	-0.00714354073482743	-0.00959375263137887	-0.00819963184109809	-0.0025108173769509
-1.2	-0.0378678311249753	-0.0348939238410892	-0.0144698297096474	0.00279876944749323	0.01000547380289	0.0095586958096253	0.00445941371581744	-0.00272010540871794	-0.00983630567246765	-0.0151743423622213	-0.017448081943071	-0.0158001020584115	-0.0098016915299402
-1.1	-0.0349322083723079	-0.0328059019089803	-0.0149728409935205	-0.000209983735238137	0.00525543868648927	0.00372554431926671	-0.00196592527392795	-0.00939004875339933	-0.0165227250027347	-0.0217446731288038	-0.023841432461759	-0.0220033625550352	-0.0158256431853498
-1	-0.0319573943533541	-0.0305676669532132	-0.0151598505658432	-0.00270324212046405	0.00123450006261789	-0.00116867503825722	-0.00726195056927124	-0.0147731977985799	-0.0218089761163132	-0.0268545330345748	-0.0287738041874428	-0.026809413330969	-0.0205826723431795
-0.9	-0.0289433890681138	-0.0281792189737878	-0.0150308584266154	-0.00468100570818455	-0.00205734206872411	-0.00512396226294654	-0.0114286621702125	-0.0188695525442598	-0.0256950590132031	-0.0305039220795344	-0.0322451971201224	-0.0302182543862131	-0.0240727790034294
-0.8	-0.0258901925165871	-0.0256405579707041	-0.0145858645758372	-0.00614327449839963	-0.0046200877075368	-0.00814031735480124	-0.0144660600767518	-0.0216791129904389	-0.0281809736934046	-0.0326928402636825	-0.0342556112597978	-0.0322298857207673	-0.0262959631660995
-0.7	-0.0227978046987739	-0.0229516839439621	-0.0138248690135085	-0.00709004849110932	-0.00645373685382014	-0.0102177403138213	-0.016374144288889	-0.0232018791371172	-0.0292667201569175	-0.0334212875870191	-0.034805046606469	-0.0328443073346318	-0.0272522248311899
-0.6	-0.0196662256146743	-0.0201125968935618	-0.0127478717396293	-0.00752132768631357	-0.00755828950757411	-0.0113562311400067	-0.0171529148066243	-0.0234378509842948	-0.0289522984037419	-0.0326892640495443	-0.033893503160136	-0.0320615192278065	-0.0269415639987003
-0.5	-0.0164954552642882	-0.0171232968195033	-0.0113548727541997	-0.00743711208401242	-0.00793374566879875	-0.0115557898333575	-0.0168023716299575	-0.0223870285319717	-0.0272377084338778	-0.030496769651258	-0.0315209809207988	-0.0298815214002913	-0.025363980668631
-0.4	-0.0132854936476156	-0.0139837837217864	-0.00964587205721964	-0.00683740168420586	-0.00758010533749405	-0.0108164163938737	-0.0153225147588886	-0.0200494117801478	-0.0241229502473252	-0.0268438043921603	-0.0276874798884575	-0.0263043138520864	-0.0225194748409819
-0.3	-0.0100363407646566	-0.0106940576004113	-0.00762086964868912	-0.00572219648689388	-0.00649736851365999	-0.00913811082155527	-0.0127133441934178	-0.0164250007288231	-0.0196080238440841	-0.0217303682722511	-0.0223930000631119	-0.0213298965831917	-0.018408046515753
-0.2	-0.00674799661541117	-0.00725411845537785	-0.00527986552860814	-0.00409149649207648	-0.00468553519729658	-0.00652087311640218	-0.00897485993354493	-0.0115137953779977	-0.0136929292241544	-0.0151564612915305	-0.0156375414447621	-0.0149582695936071	-0.0130296956929442
-0.1	-0.00340984697303502	-0.00367905743004483	-0.00269202471050544	-0.00208681043283836	-0.00236691077602235	-0.00326700428472346	-0.00448040516093254	-0.00574423986349885	-0.00683944710813013	-0.00759077786739256	-0.00786679537071079	-0.0075798751043679	-0.00668620481150545
0	0	0	0	0	0	0	0	0	0	0	0	0	0
0.1	0.00348220769227853	0.00378211063914001	0.00279188579342755	0.00216009051852827	0.00240130305646663	0.00326124594176634	0.00444302162126102	0.00569214647795092	0.00679655083100291	0.00758657893575051	0.00793498898369382	0.00775695310249962	0.00701005735600126
0.2	0.00703677610380057	0.00766727448737517	0.00568363266977718	0.0043934611227464	0.0048369983933775	0.0065167335405755	0.00884865970285046	0.0113321995703538	0.0135502053848785	0.0151689589398589	0.0159381715803706	0.0156909842031309	0.0143439672564982
0.3	0.0106637052345662	0.0116554915447055	0.00867524062904892	0.00670011181265441	0.00730708601073262	0.0097664627964275	0.0132169142447683	0.0169201592772088	0.0202609636616269	0.0227471400123251	0.0240095477900304	0.0238020933018938	0.022001729701491
0.4	0.0143629950845753	0.0157467618111311	0.0117667096712428	0.00908004258825231	0.00981156590853201	0.0130104337093223	0.0175477852470146	0.0224560255985158	0.026928825661248	0.0303211221531493	0.0321491176126731	0.0320902803987884	0.0299833446909795
0.5	0.0181346456538279	0.0199410852866518	0.0149580397963587	0.0115332534495401	0.0123504380867757	0.01624864627926	0.0218412727095894	0.0279397985342747	0.0335537913837419	0.0378909053623314	0.0403568810482989	0.0405555454938146	0.0382888122249638
0.6	0.0219786569423241	0.0242384619712677	0.0182492310043968	0.0140597443965178	0.0149237025454635	0.0194811005062406	0.0260973766324926	0.0333714780844858	0.0401358608291085	0.0454564896398714	0.0486328380969076	0.0491978885869725	0.0469181323034438
0.7	0.0258950289500637	0.0286388918649788	0.0216402832953569	0.0166595154291853	0.0175313592845957	0.0227077963902639	0.0303160970157242	0.0387510642491488	0.0466750339973478	0.0530178749857693	0.0569769887584994	0.0580173096782621	0.0558713049264196
0.8	0.0298837616770469	0.0331423749677851	0.0251311966692391	0.0193325665475427	0.0201734083041721	0.0259287339313301	0.0344974338592843	0.0440785570282639	0.0531713108884598	0.060575061400025	0.065389333033074	0.0670138087676834	0.0651483300938912
0.9	0.0339448551232736	0.0377489112796865	0.0287219711260435	0.02207889775159	0.0228498496041928	0.0291439131294392	0.0386413871631728	0.0493539564218309	0.0596246915024446	0.0681280488826387	0.0738698709206318	0.0761873858552363	0.0747492078058585
1	0.0380783092887439	0.0424585008006832	0.0324126066657699	0.0248985090413272	0.0255606831846576	0.032353333984591	0.0427479569273898	0.05457726242985	0.0660351758393021	0.0756768374336102	0.0824186024211724	0.0855380409409209	0.0846739380623216
1.1	0.0422841241734576	0.047271143530775	0.0362031032884185	0.0277914004167543	0.0283059090455668	0.0355569964967858	0.0468171431519352	0.0597484750523212	0.0724027638990325	0.0832214270529397	0.0910355275346961	0.0950657740247371	0.0949225208632804
1.2	0.0465622997774149	0.052186839469962	0.0400934609939891	0.0307575718778713	0.0310855271869202	0.0387549006660234	0.050848945836809	0.0648675942892444	0.0787274556816355	0.0907618177406271	0.0997206462612028	0.104770585106685	0.105494956208735
1.3	0.0509128361006157	0.0572055886182442	0.0440836797824819	0.0337970234246781	0.0338995376087179	0.0419470464923038	0.0548433649820113	0.0699346201406196	0.0850092511871112	0.0982980094966723	0.108473958600692	0.114652474186765	0.116391244098685
1.4	0.05533573314306	0.0623273909756215	0.0481737596538967	0.0369097550571748	0.0367479403109598	0.045133433975627	0.058800400587542	0.0749495526064468	0.0912481504154597	0.105830002321075	0.117295464553165	0.124711441264976	0.127611384533132
1.5	0.0598309909047479	0.067552246542094	0.0523637006082336	0.0400957667753614	0.039630735293646	0.0483140631159931	0.0627200526534011	0.079912391686726	0.0974441533666809	0.113357796213836	0.126185164118621	0.134947486341319	0.139155377512073
1.6	0.0643986093856792	0.0728801553176618	0.0566535026454927	0.0433550585792379	0.0425479225567764	0.051488933913402	0.0666023211795887	0.0848231373814572	0.103597260040775	0.120881391174955	0.135143057297059	0.145360609415793	0.151023223035511
1.7	0.0690385885858541	0.0783111173023246	0.0610431657656738	0.0466876304688043	0.0454995021003512	0.0546580463678538	0.0704472061661048	0.0896817896906406	0.109707470437742	0.128400787204432	0.144169144088481	0.1559508104884	0.163214921103444
1.8	0.0737509285052726	0.0838451324960827	0.0655326899687771	0.0500934824440605	0.0484854739243702	0.0578214004793484	0.0742547076129492	0.0944883486142759	0.115774784557581	0.135915984302267	0.153263424492886	0.166718089559137	0.175730471715874
1.9	0.0785356291439345	0.089482200898936	0.0701220752548024	0.0535726145050066	0.0515058380288333	0.0609789962478859	0.0780248255201221	0.0992428141523632	0.121799202400293	0.14342698246846	0.162425898510273	0.177662446628007	0.188569874872799
2	0.0833926905018399	0.0952223225108844	0.0748113216237498	0.0571250266516426	0.0545605944137407	0.0641308336734661	0.0817575598876234	0.103945186304902	0.127780723965878	0.15093378170301	0.171656566140644	0.188783881695008	0.201733130574219
2.1	0.0883221125789889	0.101065497331928	0.0796004290756194	0.0607507188839685	0.0576497430790925	0.0672769127560893	0.0854529107154533	0.108595465071894	0.133719349254336	0.158436382005919	0.180955427383997	0.200082394760141	0.215220238820136
2.2	0.0933238953753814	0.107011725362067	0.084489397610411	0.0644496912019843	0.0607732840248885	0.0704172334957553	0.0891108780036115	0.113193650453337	0.139615078265666	0.165934783377185	0.190322482240334	0.211557985823406	0.229031199610548
2.3	0.0983980388910175	0.113061006601301	0.0894782272281248	0.0682219436056899	0.0639312172511287	0.0735517958924642	0.0927314617520982	0.117739742449233	0.145467910999869	0.173428985816809	0.199757730709653	0.223210654884802	0.243166012945456
2.4	0.103544543125897	0.11921334104963	0.0945669179287606	0.0720674760950855	0.0671235427578133	0.0766805999462157	0.0963146619609133	0.12223374105958	0.151277847456945	0.180918989324791	0.209261172791956	0.23504040194433	0.25762467882486
2.5	0.10876340808002	0.125468728707054	0.0997554697123185	0.0759862886701708	0.0703502605449418	0.0798036456570101	0.0998604786300567	0.12667564628438	0.157044887636894	0.188404793901131	0.218832808487241	0.247047227001989	0.272407197248759
2.6	0.114054633753387	0.131827169573574	0.105043882578799	0.0799783813309462	0.0736113706125149	0.0829209330248475	0.103368911759529	0.131065458123631	0.162769031539715	0.195886399545829	0.22847263779551	0.259231130057781	0.287513568217154
2.7	0.119418220145997	0.138288663649188	0.110432156528201	0.0840437540774114	0.0769068729605323	0.0860324620497278	0.106839961349329	0.135403176577335	0.168450279165409	0.203363806258885	0.238180660716761	0.271592111111704	0.302943791730045
