# Supplementary material for: Maternal preconceptional and prenatal exposure to El Niño Southern Oscillation levels and child mortality: a multi-country study
Source: Nat Commun. 2024 Jul 17;15:6034. doi: 10.1038/s41467-024-50467-x (PMC11254917; doi:10.1038/s41467-024-50467-x)
Supplement: Supplementary file 4 — Source data [file 41467_2024_50467_MOESM4_ESM.zip › Source Data/Supplemental Figure S14-15/S15/ESPI 0_59_cumse.csv]

	lag0	lag1	lag2	lag3	lag4	lag5	lag6	lag7	lag8	lag9	lag10	lag11	lag12
-2	0.0232262736118627	0.0317594725506303	0.0380802983016962	0.0450620643833058	0.05068483011597	0.0554056816208468	0.0602119992834113	0.0653912469054906	0.0705984519395013	0.075359462350887	0.079564049424506	0.0838013835516535	0.0894772076373103
-1.9	0.0203927882515219	0.0277235174179359	0.0330981484899601	0.0391128597367657	0.0439369368720083	0.0479581192051358	0.0520594442322224	0.0565072959627682	0.0610012325485602	0.0651208228642512	0.0687666197696168	0.0724597236882735	0.0774446596739225
-1.8	0.017803263752604	0.0240124056308418	0.0284952982570418	0.0336090521958619	0.0376881436510004	0.0410541393137699	0.044496496300378	0.04826360391607	0.0520949590678404	0.055617458445597	0.0587402365685101	0.0619224888642976	0.066263774120122
-1.7	0.0154633511369063	0.0206334487110687	0.0242786889012014	0.0285579425109613	0.0319458253210068	0.0347006590057527	0.0375297013774638	0.0406668353881037	0.0438866914896637	0.0468566126023818	0.0494918571221555	0.0521961967487098	0.0559414844076102
-1.6	0.013379420030245	0.0175960621860699	0.0204579774285894	0.0239699070196164	0.0267206460171572	0.0289078715426268	0.0311688376512465	0.033727004839289	0.036387051735366	0.038849189539992	0.0410319694378607	0.0432906732978369	0.0464881736066638
-1.5	0.0115578909356303	0.0149120157436617	0.0170466722188475	0.0198599085002653	0.0220283607529756	0.0236912419816828	0.0254290260685391	0.0274597266687815	0.0296126312189237	0.031612240454927	0.0333770171693696	0.0352213400420444	0.0379199997639131
-1.4	0.0100036246542183	0.0125950139889135	0.0140634786338652	0.0162496171267132	0.0178926037339292	0.0190748824368666	0.0203345052118504	0.0218903306586571	0.0235904168837842	0.0251735585532509	0.0265539350010804	0.0280135323999305	0.0302632176694506
-1.3	0.00871682075638186	0.0106584891842804	0.0115331510306398	0.0131697775202404	0.0143487350544904	0.0150970289273025	0.0159253572647081	0.0170614626961107	0.0183660343387264	0.0195803224082234	0.0206088697794091	0.0217109613291534	0.0235624727571676
-1.2	0.00768823866197507	0.00910974771725946	0.00948443042107085	0.0106605889245679	0.011447105167997	0.0118173613176204	0.0122684126402899	0.0130462597620285	0.0140182629514774	0.0149146436937059	0.0156236045905971	0.0163923201427808	0.0178966267027582
-1.1	0.00689384912799066	0.00793899937117829	0.00793941809842299	0.00876285134810749	0.00924777416725318	0.00931928226809668	0.0094678578433297	0.00996408805891312	0.0106771667838741	0.0113143282524576	0.0117405599063162	0.012199622042102	0.0134047314131865
-1	0.00629186733164331	0.0071058964181529	0.00688804753561375	0.00748681091655833	0.00778644849571963	0.0076789905522613	0.00764245179309282	0.00796273299507563	0.00850727618881553	0.00896035185859989	0.0091627845821306	0.00935326244280658	0.0102984239471217
-0.9	0.00582531008298653	0.00653331179547166	0.00625621041665771	0.00676036021961913	0.00700050553380096	0.00686252668607745	0.00679548342105233	0.007068454058087	0.00754443366458117	0.00790747598112381	0.00798935150724471	0.00800750878206381	0.00873061517320358
-0.8	0.00542998122475065	0.00611769241753868	0.0059020270593481	0.0064083438439195	0.00668326053600591	0.00663044216993933	0.00665378556860505	0.0069759297046828	0.00745832131397961	0.00781396882279948	0.00788862188549253	0.00786756788685677	0.00843534094781671
-0.7	0.0050438363169596	0.00575115291563432	0.00565707870764315	0.00620833033881569	0.00655564359330534	0.00662910018323503	0.00677947968573664	0.00717832540141671	0.00769335531296142	0.0080786330332213	0.00820450486122446	0.00822682237416636	0.00871601718044904
-0.6	0.00461346093338813	0.00534019810451005	0.00537433872041334	0.00596646444705067	0.00637736655248132	0.0065615912828258	0.00681681996737061	0.00727280689972397	0.00780967058147244	0.00822172313847512	0.00840362796956423	0.00848716340338591	0.00894038962811041
-0.5	0.00409641656968748	0.0048130587326925	0.00494730001335463	0.00554693865616588	0.00598686035857111	0.00624066305978797	0.00655548952825696	0.00702928877329079	0.00755807733639635	0.00797299511354603	0.00819007334309866	0.00832000167132745	0.00874370499011787
-0.4	0.00346071245599708	0.00411843087795578	0.00430577136749723	0.00486389087513665	0.00528642538116602	0.00556010103925256	0.00588299253391302	0.00632818485183423	0.00680999075805168	0.00719421233867586	0.00741578301609249	0.00756477700139935	0.00794320649477606
-0.3	0.00268325480901306	0.00322126372930163	0.00340543005047494	0.0038650886788423	0.00421879073312039	0.00446067061954794	0.00473920449456874	0.00510682194912672	0.0054983691464498	0.0058138463221238	0.00600555249139429	0.00614166070596505	0.00644707251641269
-0.2	0.00176270745694939	0.00211856470413204	0.00224324956029389	0.00254818556822977	0.00278343004665085	0.00294537179727156	0.00313111054397841	0.00337487445302959	0.00363415776019995	0.00384369457751697	0.00397226852709432	0.00406409651860636	0.00426531505380912
-0.1	0.000853432071598525	0.00102399609948191	0.00108225586279486	0.00122876205843868	0.00134160967904612	0.00141868993880163	0.00150728640124073	0.00162428910980881	0.00174917024651413	0.001850168085546	0.0019119405336963	0.00195568159428017	0.00205204641825046
0	0	0	0	0	0	0	0	0	0	0	0	0	0
0.1	0.000799701213313231	0.000955509630196629	0.00100510466565831	0.00113965518567826	0.00124291372952766	0.0013120572898093	0.00139201017372102	0.00149931480492823	0.00161483171444318	0.00170841851447094	0.00176520443390898	0.00180463746535515	0.00189282380096061
0.2	0.00154807732905002	0.00184492859990535	0.00193489784762729	0.00219201087087026	0.00238889658413746	0.00251907136430089	0.00267022348608377	0.00287520707949522	0.00309706020985563	0.00327697467365045	0.00338561042710946	0.00346021496121356	0.00362877555366519
0.3	0.0022478662888319	0.00267101057777423	0.00279151828607161	0.00315917514178554	0.00344001296917357	0.00362290887087494	0.00383638317331901	0.00412950746695313	0.00444873183359149	0.00470789285500742	0.00486350255630981	0.00496907457147841	0.00521063150438972
0.4	0.00290217964670135	0.00343692110633356	0.00357745811179787	0.00404361433879843	0.00439868607254131	0.00462577155821471	0.00489255353972605	0.00526438657901631	0.00567227171531354	0.0060038076005422	0.00620158765752341	0.00633399471252902	0.0066416863145888
0.5	0.00351454534730769	0.00414629720479393	0.00429562674781073	0.00484822191208714	0.00526776990241753	0.00553026757065125	0.00584119124903448	0.00628243138831049	0.00677056828445597	0.00716785450423438	0.00740308870617378	0.00755828803326785	0.00792586835892205
0.6	0.00408894991969639	0.00480331153125341	0.00494942529651043	0.00557640033998453	0.00605063628453604	0.00633949922574989	0.00668523433912032	0.00718674095410909	0.00774707889269645	0.00820378351922051	0.00847186197025018	0.00864592385157351	0.00906788309327616
0.7	0.00462987725731087	0.00541273906113999	0.00554283191642074	0.00623215770463789	0.00675127930006912	0.00705717084457007	0.00742821340301051	0.00798104647926564	0.00860596184829938	0.00911610018573299	0.00941254319658285	0.00960168128893776	0.0100733909979287
0.8	0.00514234012465347	0.00598002284383847	0.00608049782577783	0.00682021999790357	0.0073744394575226	0.00768772056510289	0.00807439021529517	0.0086698617202109	0.00935224116378445	0.00991024122968678	0.0102307296107489	0.0104313403905343	0.0109492273996701
0.9	0.00563189948229097	0.00651133361345534	0.00656785207857387	0.00734615909430006	0.00792574915109237	0.00823648007146687	0.00862892976719933	0.00925867068859123	0.00999201111992208	0.0105927916635328	0.0109332052716558	0.0111419193810497	0.0117036716502455
1	0.00610466586013819	0.00701361594466773	0.00701121090839459	0.00781653423842808	0.00841189926741048	0.00870986541218476	0.00909811184353266	0.00975416001542817	0.0105326879113263	0.0111717504373813	0.0115282173092924	0.0117419662552023	0.0123467718953081
1.1	0.00656727664002088	0.00749461152522062	0.00741788402038271	0.00823904143619551	0.00884082360425687	0.00911559989645478	0.00948958724965057	0.0101645025619243	0.0109833143237421	0.0116568499286904	0.0120258088425496	0.0122419111073752	0.01289072765637
1.2	0.00702684360928895	0.00796284846734201	0.00779626567959634	0.008622659907226	0.00922189236772712	0.00946296544155889	0.00981268039621906	0.0104996955410687	0.0113549191502857	0.012059929587782	0.0124382093161727	0.0126544802033816	0.0133503235587051
1.3	0.0074908668780874	0.00842758516461229	0.00815589311693298	0.0089777775722112	0.00956609775859169	0.00976307034957243	0.0100787323107252	0.0107719484159786	0.011660923602476	0.0123953535309818	0.0127802721371384	0.0129951610508434	0.0137433908849728
1.4	0.00796711440589818	0.00889869894222637	0.00850744964840912	0.00931626887403457	0.0098862033365604	0.0100291078850711	0.0103014637018376	0.0109961000828329	0.0119175691981838	0.0126804427296127	0.0130699295561828	0.0132826859828888	0.0140912461441324
1.5	0.00846347079845193	0.00938651444583826	0.00886268691898792	0.00965148976200856	0.0101968155071244	0.0102765605123258	0.0104973137490517	0.0111900178236894	0.0121443123066617	0.0129358618063266	0.0133286025785359	0.0135394665012433	0.014419016235636
1.6	0.00898776407046539	0.00990157457066758	0.00923424267992619	0.00999814990724002	0.0105143235338597	0.0105232810164927	0.0106856758802121	0.0113748903720591	0.0123640888337148	0.0131858582845776	0.0135814590450744	0.0137918615616858	0.0147557128307668
1.7	0.00954758362724467	0.0104543668529875	0.0096353404814619	0.0103720264223006	0.0108566506499712	0.0107893608950683	0.0108889118478053	0.0115752788012365	0.0126033050408697	0.0134582064497112	0.0138573640903232	0.014070109453445	0.0151338814144468
1.8	0.0101501055214725	0.0110550284261733	0.0100793770355383	0.0107895019615924	0.0112427724366368	0.0110966925943296	0.0111319966055995	0.0118187504978789	0.0128913784444795	0.0137836814382977	0.0141883378017129	0.0144077220375971	0.0155886566923523
1.9	0.0108019410909219	0.0117130598047097	0.010579429394047	0.0112669450218757	0.0116919974632961	0.0114681648967322	0.0114416604862333	0.0121349312200316	0.0132596752194978	0.0141949206760245	0.0146083666304944	0.0148401787671076	0.0161561475609784
2	0.011509022108992	0.0124370790954483	0.0111477400972072	0.0118199954600138	0.0122230677719123	0.0119265137238893	0.0118449884885731	0.0125539150283721	0.0137398104113127	0.0147246582529589	0.0151515502622244	0.0154029124793317	0.0168712695280762
2.1	0.0122765302333086	0.0132346426009321	0.0117952534727665	0.0124628579767739	0.0128532052533077	0.0124929721486365	0.0123676174662369	0.0131041872393772	0.0143614994460285	0.0154035407538769	0.0158498027913111	0.0161288435461543	0.0177653888180204
2.2	0.0131088721767204	0.0141121464800381	0.0125312717547942	0.0132077207900256	0.013597272472574	0.0131859738478822	0.0130318798309289	0.0138104710436393	0.0151503929496273	0.0162579646015231	0.0167305749122302	0.0170459851310463	0.0188643092588837
2.3	0.0140096961967606	0.0150748104946812	0.0133632749260661	0.0140643941050028	0.0144672045278804	0.0140201944572869	0.0138553505797352	0.014692046499447	0.016126437120826	0.0173084662238475	0.0178151622008375	0.0181757299069291	0.0201870867839073
2.4	0.0149819413852316	0.0161267327786134	0.0142969119260224	0.0150402094159637	0.0154717993800953	0.0150061283835796	0.0148501592678634	0.0157619771063503	0.0173031646063331	0.018569047700313	0.0191180055543244	0.0195322292722271	0.0217458858425806
2.5	0.0160279093337778	0.0172709968257032	0.0153361367486009	0.0161401584122694	0.0166168576465894	0.0161502305359518	0.0160231587755706	0.0170273479753809	0.01868798835023	0.0200474932096333	0.0206470395244286	0.0211228823378992	0.0235467450307364
2.6	0.0171493478724558	0.0185098093871564	0.0164834419547339	0.0173672040676258	0.0179055826486517	0.0174554916544925	0.0173767569457784	0.0184902716786485	0.0202832409828986	0.0217464164413727	0.0224048085986249	0.0229495994097637	0.0255908859932312
2.7	0.0183475381170776	0.0198446498169945	0.0177401376518429	0.0187226793869041	0.0193391161763747	0.0189222359862002	0.0189100696612105	0.0201492462576846	0.022087549150489	0.0236646365521244	0.0243899223021863	0.0250103699893449	0.0278761640952075
2.8	0.0196233782915685	0.0212764158336906	0.0191066323601554	0.0202066985613823	0.0209170953904142	0.0205489429297068	0.0206200779141803	0.0220004901273861	0.0240971787290333	0.0257985273949336	0.0265984736352052	0.0273007461963239	0.0303983699724583
2.9	0.0209774601038925	0.0228055558775348	0.0205826865879958	0.0218185288729712	0.0226381522816041	0.0223329616645519	0.0225025928303336	0.0240390323459114	0.0263071368443574	0.0281431295391146	0.029025201355295	0.0298150291642772	0.0331522433755924
3	0.0224101354580339	0.0244321829629727	0.022167624376479	0.0235568971977654	0.0245003173622363	0.0242710625500171	0.024552959941164	0.0262594899995881	0.0287119640085509	0.0306929571568003	0.031664328033848	0.0325471051635836	0.0361321802957846
3.1	0.0239215728064767	0.026156168524491	0.0238604991836192	0.0254202248934171	0.0265013203499092	0.0263598234065982	0.0267665184390195	0.0286565611222432	0.0313062430043574	0.0334425232658123	0.0345101015364506	0.0354909726379793	0.0393326791449391
3.2	0.0255118034720239	0.0279772171167602	0.0256602173892403	0.0274067970360887	0.0286387988018952	0.0285958769973219	0.0291388681582376	0.0312253003697986	0.0340848894147252	0.036386645470453	0.0375571070554781	0.0386410362431673	0.0427485925197377
3.3	0.0271807588675607	0.029894924131848	0.0275656260334298	0.0295148775073835	0.0309104331195992	0.0309760544776839	0.0316660023641129	0.0339612470027693	0.0370432918601317	0.0395205987287671	0.040800420351007	0.0419922432083252	0.0463752471366604
3.4	0.0289282998231765	0.0319088192241525	0.0295755722861803	0.0317427825524936	0.0333140270368277	0.0334974571125795	0.0343443550147331	0.0368604613717483	0.0401773576572546	0.0428401704295191	0.0442356603367576	0.0455401219607044	0.0502084810976422
3.5	0.0307542392956563	0.0340183981665859	0.0316889416484092	0.0340889242029747	0.0358475501004231	0.036157481862436	0.037170797949763	0.0399195096785429	0.0434835038764722	0.0463416580020667	0.0478589829841497	0.0492807652573077	0.0542446332305541
3.6	0.0326583596710095	0.0362231456210644	0.0339046807764912	0.0365518328177321	0.0385091550093006	0.0389538192853095	0.0401426116016504	0.0431354227840429	0.0469586200927259	0.0500218358901848	0.0516670443460567	0.0532107852366726	0.0584805073229781
3.7	0.0346404257388519	0.038522550945783	0.0362218095731754	0.0391301657632917	0.0412971791814225	0.0418844361852187	0.0432574438852681	0.0465056446325381	0.0506000189895437	0.0538779086343517	0.0556569499262028	0.0573272570390937	0.0629133253723008
