# Supplementary material for: Maternal preconceptional and prenatal exposure to El Niño Southern Oscillation levels and child mortality: a multi-country study
Source: Nat Commun. 2024 Jul 17;15:6034. doi: 10.1038/s41467-024-50467-x (PMC11254917; doi:10.1038/s41467-024-50467-x)
Supplement: Supplementary file 4 — Source data [file 41467_2024_50467_MOESM4_ESM.zip › Source Data/Supplemental Figure S14-15/S15/abNino1_2 0_cumest.csv]

	lag0	lag1	lag2	lag3	lag4	lag5	lag6	lag7	lag8	lag9	lag10	lag11	lag12
-1.9	0.0490651055401803	0.0307858697701227	-0.0134860872400683	-0.0480216532639866	-0.0622956137823304	-0.0628363924226232	-0.0570170183610465	-0.0511572308914703	-0.0505234794254532	-0.0593289234922415	-0.0807334327387706	-0.116843586929663	-0.168712675947232
-1.8	0.0423587491741337	0.0263926739805932	-0.012000587054532	-0.0418178144109475	-0.0539545298561001	-0.0541219807724864	-0.0487607017059561	-0.0433911508386661	-0.0426137099890803	-0.0501086846119702	-0.068636303798414	-0.100036720275798	-0.145230010407813
-1.7	0.0361158092610166	0.0223103672398209	-0.0106038407424346	-0.0360293157981762	-0.0461848352764744	-0.0460178407354091	-0.0410977100155699	-0.0361981955517479	-0.0352974243729356	-0.041577898102327	-0.0574264929573177	-0.0844344597495046	-0.123397423884686
-1.6	0.030336285800829	0.018538949547806	-0.00929584830377606	-0.0306561574256727	-0.0389865300434534	-0.0385239723113914	-0.0340280432898881	-0.0295783650307161	-0.0285746225770191	-0.0337365639633121	-0.0471040002154815	-0.0700368053507848	-0.103214916377851
-1.5	0.025020178793571	0.0150784209045485	-0.00807660973855638	-0.0256983392934369	-0.032359614157037	-0.0316403755004332	-0.0275517015289106	-0.0235316592755705	-0.0224453046013307	-0.0265846821949254	-0.0376688255729054	-0.0568437570796377	-0.0846824878873059
-1.4	0.0201674882392426	0.0119287813100484	-0.00694612504677556	-0.021155861401469	-0.0263040876172252	-0.0253670503025346	-0.0216686847326374	-0.0180580782863112	-0.0169094704458705	-0.020122252797167	-0.0291209690295895	-0.0448553149360637	-0.0678001384130525
-1.3	0.0157782141378436	0.00909003076430557	-0.0059043942284336	-0.0170287237497689	-0.0208199504240182	-0.0197039967176955	-0.0163789929010685	-0.0131576220629381	-0.0119671201106385	-0.0143492757700368	-0.0214604305855336	-0.0340714789200626	-0.0525678679550904
-1.2	0.0118523564893743	0.00656216926732013	-0.0049514172835305	-0.0133169263383365	-0.0159072025774158	-0.0146512147459159	-0.0116826260342038	-0.00883029060545131	-0.00761825359563462	-0.00926575111353491	-0.014687210240738	-0.0244922490316344	-0.0389856765134194
-1.1	0.00838991529383446	0.00434519681909206	-0.00408719421206627	-0.010020469167172	-0.011565844077418	-0.0102087043871959	-0.00757958413204356	-0.00507608391385077	-0.00386287090085896	-0.00487167882766124	-0.00880130799520246	-0.0161176252707792	-0.0270535640880398
-1	0.00539089055122418	0.00243911341962134	-0.00331172501404089	-0.00713935223627521	-0.0077958749240249	-0.00637646564153537	-0.00406986719458754	-0.0018950019881365	-0.000700972026311448	-0.0011670589124158	-0.00380272384892707	-0.00894760763749697	-0.0167715306789513
-0.9	0.00285528226154344	0.000843919068907977	-0.00262500968945437	-0.00467357554564623	-0.00459729511723644	-0.00315449850893441	-0.00115347522183583	0.000712955171691533	0.00186744302800789	0.00184810863220139	0.000308542198088191	-0.00298219613178764	-0.00813957628615408
-0.8	0.000783090424792247	-0.000440386233048023	-0.00202704823830672	-0.00262313909528506	-0.00197010465705265	-0.000542802989392981	0.00116959178621159	0.0027477875656333	0.00384237426209906	0.00417382380619036	0.00353249014584333	0.00177860924634873	-0.00115770090964807
-0.7	-0.000825684959029395	-0.00141380248624666	-0.00151784066059792	-0.000988042885191678	8.56964565264896e-05	0.0014586209170889	0.00289933382955468	0.0042094951936888	0.00522382167596204	0.00581008660955105	0.00586911999433831	0.00533480849691214	0.00417409545056669
-0.6	-0.00197104388992148	-0.00207632969068794	-0.00109738695632799	0.00023171308463391	0.00157010822350096	0.00284977321051124	0.00403575090819349	0.00509807805585803	0.00601178526959685	0.00675689704228349	0.00731843174357315	0.00768640161990259	0.0078558127944902
-0.5	-0.00265298636788404	-0.00242796784637187	-0.000765687125496919	0.00103612881419171	0.00248313064387079	0.00363065389087406	0.00457884302212799	0.00541353615214101	0.00620626504300349	0.0070142551043877	0.00788042539354786	0.0088333886153201	0.0098874511221225
-0.4	-0.00287151239291706	-0.00246871695329843	-0.000522741168104705	0.00142520430348173	0.00282476371763598	0.00380126295817734	0.0045286101713582	0.00515586948253774	0.00580726099618196	0.00658216079586366	0.00755510094426245	0.00877576948316469	0.0102690104334636
-0.3	-0.00262662196502051	-0.00219857701146763	-0.000368549084151359	0.00139893955250393	0.00259500744479649	0.00336160041242107	0.00388505235588409	0.0043250780470482	0.00481477312913227	0.00546061411671139	0.00634245839571688	0.00751354422343631	0.00900049072851343
-0.2	-0.00192032992983293	-0.00161863005378343	-0.000302116552717809	0.00095999191880599	0.00179731442297558	0.00231533748916374	0.0026518103214509	0.00292480366619172	0.00323270981201509	0.00365424258982411	0.00424843737279612	0.00505465107638267	0.00609256215830954
-0.0999999999999999	-0.000990388363324544	-0.000856556118988015	-0.000206113561930966	0.000421929976314013	0.000839091669727658	0.00109568051385512	0.00125849259114547	0.00138478168655503	0.00152225928754743	0.00170909458409355	0.00197391446867157	0.00233580353626693	0.00280430408437235
0	0	0	0	0	0	0	0	0	0	0	0	0	0
0.1	0.00105083516014075	0.000951038303180641	0.000316224133075082	-0.000305798010136087	-0.000719960586207443	-0.000971704052401685	-0.00112366745198556	-0.00122954139347343	-0.00133406805062725	-0.00147304116245661	-0.00167330603321867	-0.00195275953241822	-0.00232035009480765
0.2	0.00216211711709771	0.00199655879055391	0.000742558837294278	-0.000495464054094252	-0.00132079008889468	-0.00181943164334994	-0.00211250976481122	-0.00230384249386526	-0.00247994486433434	-0.00271002890327628	-0.00304600363098444	-0.00352247506098774	-0.00415674620005062
0.3	0.00333384587087086	0.00313656146211979	0.00127900411265759	-0.000568998131874473	-0.00180248850806167	-0.00254318277284473	-0.00296652693847695	-0.00322290330117547	-0.00343763044112122	-0.00371096322245897	-0.00411809279329727	-0.0047091465857085	-0.00550918831572884
0.4	0.00456602142146017	0.00437104631787827	0.00192555995916503	-0.000526400243476733	-0.0021650558437084	-0.00314295744088602	-0.00368571897298272	-0.00398672381540403	-0.00420712478098789	-0.00447584412000467	-0.00488957352015713	-0.00551277410658045	-0.00637767644184221
0.5	0.00585864376886569	0.00570001335782938	0.00268222637681658	-0.000367670388901072	-0.00240849209583493	-0.00361875564747389	-0.00427008586832859	-0.00459530403655099	-0.00478842788393439	-0.00500467159591343	-0.00536044581156409	-0.0059333576236037	-0.00676221057839091
0.6	0.00721171291308741	0.00712346258197311	0.00354900336561225	-9.2808568147472e-05	-0.00253279726444121	-0.0039705773926083	-0.00471962762451454	-0.00504864396461633	-0.00518153974996069	-0.00529744565018522	-0.00553070966751812	-0.00597089713677821	-0.00666279072537487
0.7	0.00862522885412531	0.00864139399030944	0.00452589092555204	0.000298185218784069	-0.00253797134952727	-0.00419842267628925	-0.00503434424154055	-0.00534674359960005	-0.00538646037906679	-0.00535416628282003	-0.00540036508801922	-0.00562539264610395	-0.00607941688279406
0.8	0.0100991915919794	0.0102538075828384	0.00561288905663595	0.000805310971893548	-0.0024240143510931	-0.00430229149851675	-0.00521423571940665	-0.00548960294150215	-0.00540318977125271	-0.00517483349381791	-0.00496941207306741	-0.00489684415158099	-0.00501208905064855
0.9	0.0116336011266497	0.01196070335956	0.00680999775886396	0.00142856869118096	-0.0021909262691387	-0.0042821838592908	-0.00525930205811285	-0.00547722199032264	-0.00523172792651845	-0.00475944728317882	-0.00423785062266267	-0.00378525165320929	-0.00346080722893831
1	0.0132284574581362	0.0137620813204742	0.00811721703223611	0.00216795837664631	-0.00183870710366407	-0.00413809975861138	-0.00516954325765909	-0.00530960074606152	-0.00487207484486401	-0.00410800765090276	-0.00320568073680498	-0.0022906151509888	-0.00142557141766326
1.1	0.0148837605864389	0.015657941465581	0.00953454687675236	0.0030234800282896	-0.00136735685466921	-0.00387003919647853	-0.00494495931804544	-0.00498673920871879	-0.00432423052628936	-0.00322051459698973	-0.00187290241549441	-0.000412934644919618	0.00109361838317643
1.2	0.0165995105115577	0.0176482837948804	0.0110619872924127	0.00399513364611083	-0.000776875522154122	-0.00347800217289222	-0.00458555023927184	-0.00450863737829443	-0.00358819497079452	-0.00209696812143974	-0.00023951565873086	0.00184778986499835	0.00409676217358095
1.3	0.0183757072334928	0.0197331083083725	0.0126995382792172	0.00508291923010999	-6.72631061187871e-05	-0.00296198868785244	-0.00409131602133833	-0.00387529525478843	-0.00266396817837949	-0.000737368224252799	0.00169447953348558	0.00449155837876503	0.00758385995355018
1.4	0.020212350752244	0.0219124150060571	0.0144471998371658	0.00628683678028709	0.000761480393436768	-0.0023219987413592	-0.00346225666424489	-0.00308671283820085	-0.00155155014904429	0.000858285094571097	0.003929083161155	0.00751837089638046	0.0115549117230842
1.5	0.0221094410678115	0.0241862038879344	0.0163049719662586	0.00760688629664214	0.00170935497651255	-0.00155803233341252	-0.0026983721679915	-0.00214289012853162	-0.000250940882788857	0.00268999183503197	0.00646429522427726	0.0109282274178446	0.0160099174821829
1.6	0.0240669781801951	0.0265544749540043	0.0182728546664954	0.00904306777917511	0.00277636064310858	-0.000670089464012378	-0.00179966253257822	-0.00104382712578076	0.00123785962038678	0.00475775199712987	0.00930011572285258	0.0147211279431576	0.0209488772308464
1.7	0.026084962089395	0.0290172282042668	0.0203508479378764	0.010595381227886	0.00396249739322485	0.000341829866841243	-0.00076612775800498	0.000210476170051722	0.00291485136048259	0.00706156558086469	0.0124365446568808	0.0188970724723193	0.0263717909690746
1.8	0.028163392795411	0.0315744636387219	0.0225389517804015	0.0122638266427749	0.00526776522686132	0.00147772565914828	0.000402232155728134	0.00162001975896576	0.00478003433749856	0.00960143258623644	0.0158735820263618	0.0234560610053297	0.0322786586968675
1.9	0.0303022702982432	0.0342261812573696	0.0248371661940707	0.0140484040238417	0.00669216414401803	0.0027375979129088	0.0017054172086212	0.00318480364096145	0.00683340855143472	0.0123773530132451	0.0196112278312958	0.0283980935421888	0.0386694804142252
2	0.0325015945978916	0.03697238106021	0.027245491178884	0.0159491133710864	0.00823569414469498	0.00412144662812277	0.00314342740067415	0.00490482781603875	0.00907497400229107	0.0153893268618908	0.0236494820716828	0.0337231700828967	0.0455442561211476
2.1	0.0347613656943562	0.039813063047243	0.0297639267348414	0.0179659546845091	0.00989835522889215	0.00562927180479016	0.00471626273188706	0.00678009228419766	0.0115047306900676	0.0186373541321735	0.0279883447475227	0.0394312906274534	0.0529029858176348
2.2	0.037081583587637	0.0427482272184686	0.032392472861943	0.0200989279641097	0.0116801473966096	0.00726107344291103	0.0064239232022599	0.00881059704543825	0.0141226786147644	0.0221214348240931	0.0326278158588155	0.0455224551758587	0.0607456695036867
2.3	0.039462248277734	0.0457778735738868	0.0351311295601886	0.0223480332098882	0.0135810706478472	0.00901685154248533	0.00826640881179265	0.0109963420997603	0.0169288177763813	0.0258415689376497	0.0375678954055612	0.0519966637281128	0.0690723071793033
2.4	0.0419033597646472	0.0489020021134976	0.0379798968295784	0.0247132704218447	0.0156011249826051	0.0108966061035132	0.0102437195604854	0.0133373274471642	0.0199231481749185	0.0297977564728433	0.0428085833877599	0.0588539162842158	0.0778828988444847
2.5	0.0444049180483765	0.052120612837301	0.0409387746701123	0.0271946395999791	0.0177403104008832	0.0129003371259944	0.0123558554483379	0.0158335530876496	0.0231056698103757	0.0339899974296737	0.0483498798054114	0.0660942128441673	0.0871774444992308
2.6	0.0469669231289221	0.0554337057452971	0.0440077630817904	0.0297921407442915	0.0199986269026815	0.0150280446099291	0.0146028164753505	0.0184850190212166	0.0264763826827533	0.0384182918081413	0.054191784658516	0.0737175534079678	0.0969559441435418
2.7	0.0495893750062838	0.0588412808374858	0.0471868620646125	0.0325057738547818	0.022376074488	0.0172797285553172	0.0169846026415229	0.0212917252478652	0.030035286792051	0.0430826396082457	0.0603342979470734	0.0817239379756168	0.107218397777417
2.8	0.0522722736804618	0.0623433381138671	0.0504760716185788	0.0353355389314501	0.0248726531568388	0.0196553889621588	0.0195012139468552	0.0242536717675955	0.0337823821382689	0.0479830408299871	0.0667774196710837	0.0901133665471146	0.117964805400858
2.9	0.0550156191514559	0.065939877574441	0.0538753917436891	0.0382814359742962	0.0274883629091979	0.0221550258304539	0.0221526503913475	0.0273708585804073	0.0377176687214069	0.0531194954733655	0.073521149830547	0.0988858391224612	0.129195167013863
3	0.0578194114192662	0.0696308992192075	0.0573848224399436	0.0413434649833203	0.0302232037450771	0.0247786391602024	0.0249389119749998	0.0306432856863008	0.0418411465414653	0.0584920035383808	0.0805654884254632	0.108041355701657	0.140909482616433
3.1	0.0606836504838928	0.0734164030481666	0.0610043637073422	0.0445216259585224	0.0330771756644766	0.0275262289514044	0.0278599986978119	0.0340709530852759	0.0461528155984437	0.0641005650250331	0.0879104354558324	0.117579916284701	0.153107752208567
3.2	0.0636083363453355	0.0772963890613184	0.064734015545885	0.0478159188999024	0.0360502786673963	0.0303977952040598	0.030915910559784	0.0376538607773326	0.0506526758923423	0.0699451799333224	0.0955559909216545	0.127501520871593	0.165789975790266
3.3	0.0665934690035944	0.0812708572586628	0.0685737779555718	0.0512263438074603	0.0391425127538363	0.0333933379181686	0.0341066475609159	0.041392008762471	0.0553407274231612	0.0760258482632486	0.10350215482293	0.137806169462335	0.178956153361531
3.4	0.0696390484586695	0.0853398076401998	0.0725236509364028	0.0547529006811962	0.0423538779237964	0.036512857093731	0.0374322097012079	0.045285397040691	0.0602169701909003	0.0823425700148118	0.111748927159657	0.148493862056925	0.192606284922359
3.5	0.0727450747105608	0.0895032402059293	0.0765836344883779	0.05839558952111	0.0456843741772769	0.0397563527307468	0.0408925969806597	0.0493340256119925	0.0652814041955595	0.0888953451880119	0.120296307931838	0.159564598655364	0.206740370472753
3.6	0.0759115477592683	0.0937611549558516	0.0807537286114971	0.0621544103272017	0.0491340015142775	0.0431238248292161	0.0444878093992714	0.0535378944763757	0.0705340294371389	0.095684173782849	0.129144297139472	0.171018379257652	0.221358410012711
3.7	0.0791384676047919	0.0981135518899664	0.0850339333057604	0.0660293630994713	0.0527027599347983	0.0466152733891387	0.0482178469570431	0.0578970036338405	0.0759748459156384	0.102709055799323	0.138292894782559	0.182855203863789	0.236460403542234
3.8	0.0824258342471318	0.102560431008274	0.0894242485711679	0.070020447837919	0.0563906494388395	0.0502306984105149	0.0520827096539747	0.062411353084387	0.0816038536310583	0.109969991237434	0.147742100861098	0.195075072473774	0.252046351061322
3.9	0.0857736476862879	0.107101792310774	0.0939246744077194	0.0741276645425445	0.0601976700264008	0.0539700998933445	0.0560823974900663	0.067080942828015	0.0874210525833983	0.117466980097182	0.157491915375091	0.207677985087608	0.268116252569975
4	0.0891819079222601	0.111737635797467	0.098535210815415	0.078351013213348	0.0641238216974824	0.0578334778376276	0.0602169104653177	0.0719057728647247	0.0934264427726584	0.125200022378567	0.167542338324536	0.220663941705291	0.284670108068192
4.1	0.0926506149550486	0.116467961468352	0.103255857794255	0.0826904938503295	0.0681691044520842	0.0618208322433642	0.0644862485797291	0.076885843194516	0.0996200241988389	0.133169118081589	0.177893369709435	0.234032942326822	0.301707917555974
4.2	0.0961797687846532	0.12129276932343	0.108086615344239	0.0871461064534888	0.0723335182902062	0.0659321631105541	0.0688904118333004	0.0820211538173889	0.106001796861939	0.141374267206248	0.188545009529786	0.247784986952202	0.319229681033321
4.3	0.0997693694110741	0.1262120593627	0.113027483465367	0.0917178510228261	0.0766170632118484	0.0701674704391976	0.0734294002260316	0.0873117047333434	0.11257176076196	0.149815469752544	0.199497257785591	0.261920075581432	0.337235398500232
4.4	0.103419416834311	0.131225831586164	0.118078462157639	0.0964057275583414	0.0810197392170109	0.0745267542292944	0.0781032137579227	0.0927574959423795	0.119329915898901	0.158492725720477	0.210750114476848	0.276438208214509	0.355725069956708
