# Supplementary material for: Maternal preconceptional and prenatal exposure to El Niño Southern Oscillation levels and child mortality: a multi-country study
Source: Nat Commun. 2024 Jul 17;15:6034. doi: 10.1038/s41467-024-50467-x (PMC11254917; doi:10.1038/s41467-024-50467-x)
Supplement: Supplementary file 4 — Source data [file 41467_2024_50467_MOESM4_ESM.zip › Source Data/Supplemental Figure S14-15/S15/ESPI 0_cumest.csv]

	lag0	lag1	lag2	lag3	lag4	lag5	lag6	lag7	lag8	lag9	lag10	lag11	lag12
-2	0.0226854912624623	0.0145129459554264	-0.0130422701121232	-0.0488112578312985	-0.0868468027063169	-0.124879407817287	-0.161238675948679	-0.194492838058612	-0.223448753278849	-0.247151908914803	-0.264886420445533	-0.276175031523744	-0.28077911397579
-1.9	0.0178069965989567	0.0107312953051654	-0.012426548902019	-0.0429797861007977	-0.0760748371061783	-0.109576612164852	-0.141844739085467	-0.171473184561148	-0.197290254169501	-0.218358592372608	-0.233975182517034	-0.24367134683382	-0.247212746438487
-1.8	0.0133291749333307	0.00727645437382677	-0.0118073493468929	-0.0375116003105985	-0.0659911432312952	-0.0952431708383995	-0.1236631735654	-0.149875857498144	-0.172735144374837	-0.191324171586045	-0.20495529217469	-0.213170074836056	-0.215739303917784
-1.7	0.00925202626558428	0.00414842316141051	-0.0111846714467449	-0.032406700460701	-0.0565957210816677	-0.0818790838379281	-0.106693979388478	-0.129700856869599	-0.149783423894859	-0.166048646555113	-0.177826749418502	-0.184671215530453	-0.18635878641368
-1.6	0.00557555059571743	0.00134720166791663	-0.010558515201575	-0.027665086551105	-0.0478885706572957	-0.0694843511634381	-0.0909371565547003	-0.110948182675512	-0.128435092729565	-0.142532017279812	-0.152589554248469	-0.158174768917011	-0.159071193926177
-1.5	0.00229974792373016	-0.00112721010665489	-0.00992888061138309	-0.0232867585818106	-0.0398696919581793	-0.0580589728149296	-0.0763927050640677	-0.0936178349158846	-0.108690150878956	-0.120774283760143	-0.12924370666459	-0.133680734995729	-0.133876526455274
-1.4	-0.00057538175037752	-0.00327481216230403	-0.00929576767616929	-0.0192717165528177	-0.0325390849843184	-0.0476029487924026	-0.0630606249165801	-0.0777098135907161	-0.0905485983430321	-0.100775445996105	-0.107789206666867	-0.111189113766608	-0.110774784000971
-1.3	-0.00304983842660561	-0.0050956044990308	-0.00865917639593356	-0.0156199604641265	-0.0258967497357132	-0.0381162790958572	-0.0509409161122373	-0.0632241187000067	-0.0740104351217931	-0.0825355039876986	-0.0882260542552997	-0.0906999052296476	-0.0897659665632678
-1.2	-0.00512362210495412	-0.00658958711683521	-0.00801910677067589	-0.0123314903157369	-0.0199426862123634	-0.0295989637252932	-0.0400335786510394	-0.0501607502437562	-0.0590756612152389	-0.0660544577349235	-0.0705542494298871	-0.0722131093848479	-0.0708500741421647
-1.1	-0.00679673278542304	-0.00775676001571724	-0.00737555880039629	-0.00940630610764883	-0.0146768944142692	-0.0220510026807107	-0.0303386125329863	-0.0385197082219647	-0.0457442766233695	-0.0513323072377798	-0.0547737921906297	-0.0557287262322087	-0.0540271067376617
-1	-0.00806917046801239	-0.00859712319567691	-0.00672853248509477	-0.00684440783986236	-0.0100993743414306	-0.0154723959621096	-0.0218560177580782	-0.0283009926346322	-0.0340162813461851	-0.0383690524962675	-0.0408846825375275	-0.0412467557717303	-0.0392970643497587
-0.9	-0.00894093515272215	-0.00911067665671421	-0.00607802782477131	-0.00464579551237747	-0.0062101259938475	-0.00986314356949007	-0.0145857943263148	-0.0195046034817586	-0.0238916753836854	-0.0271646935103865	-0.0288869204705803	-0.0287671980034124	-0.0266599469784556
-0.8	-0.00941202683955232	-0.00929742039882913	-0.00542404481942593	-0.00281046912519419	-0.00300914937152002	-0.00522324550285207	-0.00852794223769644	-0.0121305407633441	-0.0153704587358707	-0.017719230280137	-0.0187805059897885	-0.0182900529272553	-0.0161157546237527
-0.7	-0.0094824455285029	-0.00915735442202168	-0.00476658346905861	-0.00133842867831249	-0.000496444474448059	-0.00155270176219553	-0.00368246149222291	-0.00617880447938851	-0.0084526314027409	-0.0100326628055189	-0.0105654390951518	-0.00981532054325882	-0.00766448728564983
-0.6	-0.0091521912195739	-0.00869047872629186	-0.00410564377366937	-0.000229674171732384	0.00132798869736834	0.00114848765247952	-4.93520898942682e-05	-0.00164939462989194	-0.00313819338429593	-0.00410499108653221	-0.00424171978667025	-0.00334300085142301	-0.00130614496414699
-0.5	-0.00842126391276532	-0.00789679331163967	-0.00344122573325819	0.000515794394546143	0.00246415014392918	0.00288032274117308	0.00237138596928953	0.00145768878514569	0.00057285531946419	6.37848768231427e-05	0.000190651935656123	0.0011269061482522	0.00295927234075588
-0.4	-0.00728966360807716	-0.00677629817806512	-0.00277332934782509	0.000897977020523078	0.00291203986523446	0.00364280350388515	0.00357975268532844	0.00314244576572431	0.00268051470853943	0.0024736650845471	0.0027316760718273	0.00359440045576672	0.00513176462905867
-0.3	-0.00575739030550941	-0.00532899332556819	-0.00210195461737006	0.000916873706198429	0.0026716578612842	0.00343592994061573	0.00357574805822247	0.00340487631184397	0.0031847847829298	0.00312464953663966	0.00338135262184332	0.00405948207112061	0.00521133190076145
-0.2	-0.00385189254460729	-0.00357637414863132	-0.00142562344629035	0.000599109277033828	0.00179110640742921	0.00232594264878352	0.00244127823406966	0.00234082193440727	0.00219433105906272	0.0021376114554491	0.00227251750912623	0.00266695214380066	0.00335486682132566
-0.1	-0.00190092712436463	-0.00177511228827432	-0.00072668622949262	0.000262604748560923	0.000844763887894344	0.0011038056116499	0.001154365967734	0.0010947044257807	0.00100670387715171	0.000955870634936426	0.000991334433951863	0.00114584843074271	0.00143578920358132
0	0	0	0	0	0	0	0	0	0	0	0	0	0
0.1	0.00185088882848659	0.00174896271619166	0.000754435242187511	-0.000188704968648947	-0.000743185256253829	-0.000985474186166198	-0.00102181966913235	-0.000943291342934843	-0.000825780572392448	-0.000730000449360208	-0.000701485792729387	-0.000770593148427502	-0.000952500789418311
0.2	0.00365173936109514	0.00347177586030064	0.00153661949706992	-0.000303510157385918	-0.00138479188086714	-0.00185261694684869	-0.00191109303966306	-0.00173516960302382	-0.00147063784002563	-0.00123413071314419	-0.00111312294423629	-0.00116593101453979	-0.00142171316467361
0.3	0.00540255159782567	0.00516843943232697	0.00234655276464721	-0.000344415566210916	-0.00192481987383995	-0.00260142828204748	-0.00266782011159213	-0.00237563478026697	-0.00193457180289957	-0.00151239079135197	-0.00123491145452073	-0.00118601359833689	-0.00140763712576593
0.4	0.00710332553867813	0.00683895343227061	0.00318423504491939	-0.000311421195123927	-0.00236326923517221	-0.00323190819176255	-0.00329200088491952	-0.00286468687466422	-0.00221758246101419	-0.0015647806839835	-0.00106685132358266	-0.000830840899818728	-0.000910272672695185
0.5	0.00875406118365258	0.00848331786013161	0.00404966633788647	-0.000204527044124979	-0.00270013996486399	-0.00374405667599394	-0.00378363535964532	-0.00320232588621566	-0.00231966981436962	-0.00139130039103885	-0.000608942551422166	-0.000100412918985413	7.03801945384761e-05
0.6	0.010354758532749	0.0101015327159099	0.00494284664354844	-2.37331132140416e-05	-0.00293543206291524	-0.00413787373474162	-0.00414272353576944	-0.00338855181492122	-0.00224083386296573	-0.000991949912517945	0.00013881486196085	0.00100527034416314	0.00153432147593521
0.7	0.0119054175859674	0.0116935979996056	0.0058637759619053	0.000230960597608866	-0.00306914552932597	-0.00441335936800559	-0.00436926541329192	-0.00342336466078094	-0.00198107460680259	-0.000366729248420845	0.0011764209165663	0.00248620888962691	0.00348155117149493
0.8	0.0134060383433077	0.0132595137112186	0.00681245429295705	0.000559554088343742	-0.00310128036409619	-0.00457051357578585	-0.00446326099221275	-0.00330676442379479	-0.00154039204588018	0.000484361601252473	0.00250387561239426	0.00434240271740587	0.00591206928121764
0.9	0.01485662080477	0.0147992798507489	0.0077888816367037	0.00096204735899061	-0.0030318365672259	-0.00460933635808242	-0.00442471027253195	-0.00303875110396279	-0.000918786180198485	0.00156132263650205	0.00412117894944472	0.00657385182750009	0.00882587580510341
1	0.0162571649703543	0.0163128964181965	0.00879305799314523	0.00143844040954945	-0.00286081413871507	-0.00452982771489527	-0.00425361325424947	-0.00261932470128491	-0.000116257009757556	0.00286415385732782	0.00602833092771762	0.00918055621990945	0.0122229707431521
1.1	0.0176076708400605	0.0178003634135615	0.00982498336228167	0.00198873324002026	-0.00258821307856375	-0.00433198764622439	-0.00394996993736537	-0.00204848521576119	0.000867195465442663	0.00439285526372982	0.00822533154721302	0.0121625158946341	0.0161033540953639
1.2	0.0189081384138887	0.0192616808368439	0.010884657744113	0.00261292585040305	-0.0022140333867719	-0.00401581615206987	-0.00351378032187966	-0.00132623264739164	0.00203157124540211	0.00614742685570801	0.0107121808079308	0.0155197308516738	0.0204670258617386
1.3	0.0201585676918388	0.0206968486880435	0.0119720811386392	0.00331101824069781	-0.00173827506333955	-0.00358131323243162	-0.00294504440779227	-0.00045256699617626	0.00337687033012081	0.00812786863326241	0.0134888787098712	0.0192522010910289	0.0253139860422763
1.4	0.0213589586739109	0.0221058669671605	0.0130872535458603	0.00408301041090455	-0.00116093810826668	-0.00302847888730966	-0.00224376219510322	0.000572511737885029	0.00490309271959884	0.0103341805963931	0.016555425253034	0.0233599266126991	0.0306442346369771
1.5	0.022509311360105	0.0234887356741948	0.0142301749657763	0.00492890236102327	-0.000482022521553292	-0.00235731311670398	-0.00140993368381252	0.00174900355479217	0.0066102384138361	0.0127663627450999	0.0199118204374193	0.0278429074166846	0.0364577716458409
1.6	0.0236096257504211	0.0248454548091465	0.0154008453983872	0.00584869409105396	0.00029847169680062	-0.00156781592061461	-0.000443558873920225	0.00307690845454514	0.0084983074128326	0.015424415079383	0.023558064263027	0.0327011435029852	0.0427545970688676
1.7	0.0246599018448591	0.0261760243720154	0.016599264843693	0.00684238560099664	0.00118054454679506	-0.000659987299041525	0.000655362234573799	0.00455622643714406	0.0105672997165885	0.0183083375992424	0.0274941567298574	0.0379346348716011	0.0495347109060574
1.8	0.025660139643419	0.0274804443628018	0.0178254333016936	0.00790997689085127	0.00216419602842999	0.000366172748015271	0.00188682964166936	0.0061869575025887	0.0128172153251035	0.0214181303046779	0.0317200978379101	0.0435433815225321	0.0567981131574102
1.9	0.026610339146101	0.0287587147815054	0.0190793507723892	0.00905146796061789	0.00324942614170546	0.00151066422055572	0.00325084334736664	0.00796910165087928	0.0152480542383778	0.0247537931956897	0.0362358875871853	0.0495273834557784	0.0645448038229259
2	0.0275105003529049	0.0300108356281264	0.0203610172557796	0.0102668588102965	0.00443623488662145	0.00277348711857993	0.00474740335166557	0.00990265888201567	0.0178598164564114	0.0283153262722776	0.041041525977683	0.0558866406713399	0.0727747829026047
2.1	0.0283606232638307	0.0312368069026647	0.021670432751865	0.0115561494398871	0.00572462226317793	0.00415464144208781	0.00637650965456614	0.011987629195998	0.0206525019792043	0.0321027295344418	0.0461370130094031	0.0626211531692167	0.0814880503964465
2.2	0.0291607078788786	0.0324366286051204	0.0230075972606452	0.0129193398493896	0.00711458827137491	0.00565412719107939	0.00813816225606829	0.014224012592826	0.0236261108067563	0.0361160029821822	0.0515223486823457	0.0697309209494085	0.0906846063044513
2.3	0.0299107541980484	0.0336103007354933	0.0243725107821203	0.0143564300388041	0.00860613291121243	0.00727194436555472	0.0100323611561722	0.0166118090725	0.0267806429390677	0.0403551466154989	0.0571975329965109	0.0772159440119157	0.100364450626619
2.4	0.0306107622213401	0.0347578232937837	0.0257651733162904	0.0158674200081306	0.0101992561826905	0.00900809296551373	0.0120591063548776	0.0191510186350199	0.0301160983761384	0.0448201604343917	0.0631625659518985	0.085076222356738	0.11052758336295
2.5	0.0312607319487538	0.0358791962799913	0.0271855848631553	0.0174523097573691	0.011893958085809	0.0108625729909564	0.0142183978521848	0.0218416412803856	0.0336324771179683	0.0495110444388607	0.0694174475485085	0.0933117559838756	0.121174004513444
2.6	0.0318606633802895	0.0369744196941163	0.0286337454227151	0.0191110992865196	0.0136902386205681	0.0128353844418829	0.0165102356480936	0.0246836770085971	0.0373297791645575	0.054427798628906	0.075962177786341	0.101922544893328	0.132303714078101
2.7	0.0324105565159471	0.0380434935361586	0.0301096549949698	0.020843788595582	0.0155880977869677	0.014926527318293	0.0189346197426041	0.0276771258196546	0.041208004515906	0.0595704230045276	0.0827967566653963	0.110908589085096	0.143916712056921
2.8	0.0329104113557268	0.0390864178061183	0.0316133135799194	0.0226503776845564	0.0175875355850078	0.0171360016201868	0.0214915501357161	0.0308219877135578	0.0452671531720137	0.0649389175657253	0.0899211841856737	0.12026988855918	0.156012998449903
2.9	0.0333602278996283	0.0401031925039952	0.0331447211775638	0.0245308665534428	0.0196885520146884	0.0194638073475644	0.0241810268274298	0.0341182626903069	0.0495072251328806	0.0705332823124993	0.0973354603471736	0.130006443315578	0.168592573257049
3	0.0337600061476519	0.0410938176297896	0.0347038777879032	0.0264852552022412	0.0218911470760095	0.0219099445004256	0.0270030498177451	0.0375659507499018	0.0539282203985069	0.0763535172448495	0.105039585149896	0.140118253354292	0.181655436478358
3.1	0.0341097460997974	0.0420582931835012	0.0362907834109375	0.0285135436309515	0.0241953207689711	0.0244744130787705	0.0299576191066622	0.0411650518923426	0.0585301389688924	0.0823996223627757	0.113033558593841	0.15060531867532	0.19520158811383
3.2	0.0344094477560648	0.0429966191651302	0.0379054380466666	0.0306157318395738	0.0266010730935733	0.0271572130825992	0.0330447346941809	0.0449155661176293	0.0633129808440372	0.0886715976662784	0.121317380679008	0.161467639278664	0.209231028163465
3.3	0.0346591111164543	0.0439087955746765	0.0395478416950907	0.0327918198281081	0.029108404049816	0.0299583445119115	0.0362643965803011	0.0488174934257618	0.0682767460239412	0.0951694431553571	0.129891051405398	0.172705215164323	0.223743756627262
3.4	0.0348587361809656	0.0447948224121402	0.0412179943562096	0.0350418075965543	0.0317173136376992	0.0328778073667075	0.0396166047650231	0.0528708338167402	0.0734214345086045	0.101893158830012	0.138754570773011	0.184318046332298	0.238739773505223
3.5	0.035008322949599	0.0456546996775211	0.0429158960300234	0.0373656951449125	0.0344278018572229	0.0359156016469873	0.0431013592483467	0.0570755872905645	0.0787470462980271	0.108842744690243	0.147907938781846	0.196306132782588	0.254219078797347
3.6	0.0351078714223543	0.0464884273708195	0.0446415467165322	0.0397634824731828	0.0372398687083871	0.0390717273527508	0.0467186600302719	0.0614317538472345	0.0842535813922089	0.116018200736051	0.157351155431903	0.208669474515192	0.270181672503634
3.7	0.0351573815992316	0.0472960054920351	0.0463949464157358	0.042235169581365	0.0401535141911919	0.042346184483998	0.0504685071107988	0.0659393334867506	0.08994103979115	0.123419526967435	0.167084220723183	0.221408071530113	0.286627554624084
