# Supplementary material for: Maternal preconceptional and prenatal exposure to El Niño Southern Oscillation levels and child mortality: a multi-country study
Source: Nat Commun. 2024 Jul 17;15:6034. doi: 10.1038/s41467-024-50467-x (PMC11254917; doi:10.1038/s41467-024-50467-x)
Supplement: Supplementary file 4 — Source data [file 41467_2024_50467_MOESM4_ESM.zip › Source Data/Supplemental Figure S14-15/S15/MEI 0_cumest.csv]

	lag0	lag1	lag2	lag3	lag4	lag5	lag6	lag7	lag8	lag9	lag10	lag11	lag12
-2.4	-0.0231600293954179	-0.0559908127145842	-0.0845287332033943	-0.0982733333300829	-0.097446877310673	-0.0893464957453945	-0.0810994230990411	-0.0788147174842927	-0.0875832606617162	-0.111477758039765	-0.153552738674779	-0.215844555270985	-0.299371384180497
-2.3	-0.0207385573043003	-0.0495368189659896	-0.0742715108445436	-0.0858741475001784	-0.0846537003875376	-0.0771020010548857	-0.0695493970354305	-0.0674219005004931	-0.0752411882595075	-0.0966246017600211	-0.134285147087694	-0.190031494966301	-0.264767980757728
-2.2	-0.01844561705816	-0.0434461768659472	-0.0646080717078127	-0.0742073318427287	-0.0726311890998626	-0.0656102468109631	-0.0587219200576051	-0.056746850338281	-0.0636689055684015	-0.0826751800802948	-0.116155994623207	-0.165704896363303	-0.232118658883665
-2.1	-0.0162812086569968	-0.0377188864144571	-0.0555384157932016	-0.0632728863577337	-0.0613793434476479	-0.0548712330136269	-0.0486169921655647	-0.0467895669976566	-0.0528664125883982	-0.0696294930005863	-0.0991652812813183	-0.142864759461993	-0.201423418558308
-2	-0.0142453321008108	-0.0323549476115191	-0.0470625431007101	-0.0530708110451934	-0.0508981634308934	-0.0448849596628767	-0.0392346133593093	-0.0375500504786195	-0.0428337093194974	-0.0574875405208951	-0.0833130070620268	-0.121511084262368	-0.172682259781658
-1.9	-0.012337987389602	-0.0273543604571334	-0.0391804536303385	-0.0436011059051078	-0.0411876490495994	-0.0356514267587129	-0.030574783638839	-0.0290283007811701	-0.0335707957616994	-0.0462493226412217	-0.0685991719653331	-0.101643870764431	-0.145895182553714
-1.8	-0.0105591745233704	-0.0227171249512998	-0.0318921473820865	-0.0348637709374769	-0.0322478003037656	-0.0271706343011352	-0.0226375030041538	-0.0212243179053081	-0.0250776719150039	-0.0359148393615658	-0.0550237759912372	-0.0832631189681803	-0.121062186874476
-1.7	-0.00890889350211591	-0.0184432410940185	-0.0251976243559543	-0.0268588061423007	-0.0240786171933921	-0.0194425822901438	-0.0154227714552536	-0.0141381018510337	-0.0173543377794112	-0.0264840906819276	-0.042586819139739	-0.0663688288736163	-0.0981832727439448
-1.6	-0.00738714432583865	-0.0145327088852895	-0.0190968845519419	-0.0195862115195793	-0.0166800997184789	-0.0124672707257386	-0.00893058899213839	-0.00776965261834681	-0.0104007933549211	-0.0179570766023069	-0.0312883014108386	-0.050961000480739	-0.0772584401621197
-1.5	-0.00599392699453857	-0.0109855283251126	-0.0135899279700491	-0.0130459870693125	-0.0100522478790261	-0.0062446996079197	-0.00316095561480828	-0.00211897020724746	-0.00421703864153361	-0.0103337971227038	-0.021128222804536	-0.0370396337895485	-0.0582876891290008
-1.4	-0.00472924150821567	-0.00780169941348795	-0.00867675461027613	-0.00723813279150047	-0.00419506167503353	-0.000774868936686998	0.00188612867673679	0.00281394538226435	0.00119692636075115	-0.00361425224311842	-0.0121065833208311	-0.0246047288000448	-0.0412710196445882
-1.3	-0.00359308786686996	-0.00498122215041554	-0.00435736447262289	-0.00216264868614314	0.000891458893498702	0.00394222128795947	0.00621066388249681	0.00702909415018866	0.00584110165193333	0.00220155803644946	-0.00422338295972398	-0.0136562855122276	-0.0262084317088819
-1.2	-0.00258546607050143	-0.00252409653589534	-0.00063175755708939	0.00218046524675948	0.00520731382657063	0.00790657106601971	0.00981265000247178	0.0105264760965254	0.00971548723201281	0.00711363371599969	0.00252137827878537	-0.00419430392609729	-0.0130999253218819
-1.1	-0.00170637611911008	-0.000430322569927363	0.00250006613632436	0.00579120900720737	0.00875250312418222	0.0111181803974937	0.0126920870366617	0.0133060912212746	0.0128200831009896	0.0111219747955323	0.00812770039469693	0.0037812159583463	-0.00194550048358818
-1	-0.000955818012695927	0.00130009974748839	0.00503810660761836	0.00866958259520055	0.0115270267863335	0.0135770492823815	0.0148489749850665	0.0153679395244363	0.0151548892588638	0.0142265812750473	0.0125955833880107	0.0102702741411032	0.00725484280599922
-0.9	-0.000333791751258949	0.00266717041635192	0.00698236385679264	0.010815586010739	0.0135308848130245	0.015283177720683	0.0162833138476863	0.0167120210060105	0.0167199057056353	0.0164274531545448	0.0159250272587268	0.0152728706221734	0.0145011045468804
-0.8	0.000159702665200848	0.00367088943666325	0.00833283788384719	0.0122292192538228	0.0147640772042552	0.0162365657123983	0.0169951036245211	0.0173383356659971	0.0175151324413042	0.0177245904340246	0.0181160320068451	0.0187890054015568	0.0197932847390553
-0.7	0.00052466523668346	0.00431125680842235	0.00908952868878198	0.0129104823244519	0.0152266039600256	0.0164372132575274	0.0169843443155709	0.0172468835043963	0.0175405694658704	0.0181179931134869	0.0191685976323657	0.0208186784792536	0.023131383382524
-0.6	0.000761095963188888	0.00458827253162922	0.00925243627159703	0.0128593752226262	0.0149184650803356	0.0158851203560702	0.0162510359208355	0.0164376645212078	0.016796216779334	0.0176076611929315	0.0190827241352884	0.0213618898552635	0.0245154004772862
-0.5	0.00086899484471713	0.00450193660628388	0.00882156063229234	0.0120758979483458	0.0138396605651854	0.0145802870080268	0.0147951784403151	0.0149106787164319	0.0152820743816949	0.0161935946723585	0.0178584115156135	0.0204186395295868	0.0239453360233422
-0.4	0.00084836188126819	0.00405224903238631	0.00779690177086792	0.0105600505016108	0.0119901904145748	0.0125227132133971	0.0126167718740097	0.0126659260900684	0.0129981422729532	0.013875793551768	0.0154956597733407	0.0179889275022234	0.021421190020692
-0.3	0.000699197072842065	0.00323920980993652	0.00617845968732374	0.00831183288242097	0.00937005462850392	0.00971239897218127	0.00971581622191923	0.00970340664211741	0.00994442045310879	0.0106542578311598	0.0119944689084702	0.0140727537731732	0.0169429624693354
-0.2	0.000430338598893489	0.00208629750744615	0.00400433664619571	0.00537934220843807	0.00603223832164523	0.00620438187402187	0.00614883532993003	0.00608250937310865	0.00618616290667346	0.0066044030531171	0.007445685154309	0.00878231277149548	0.0106504376852997
-0.0999999999999996	0.000181233255309287	0.000963951667099824	0.00187570155707392	0.0025214439206338	0.0028127286459481	0.00286703255659613	0.00280764965048057	0.00274026049723231	0.0027529322382104	0.00291611858650211	0.00328265982692287	0.00388778281601631	0.00474910098205424
0	0	0	0	0	0	0	0	0	0	0	0	0	0
0.100000000000001	-0.000113361167034373	-0.000805557493853338	-0.00162276802502607	-0.00218498955346338	-0.00240594761619911	-0.00239671579576654	-0.0022741136215117	-0.0021382721185883	-0.00207263380795777	-0.00214395270638927	-0.00240229432645965	-0.00288103567655348	-0.00359686526086306
0.200000000000001	-0.000158850245793839	-0.00145272081446019	-0.00299260251800429	-0.00403352473975634	-0.00440511420264921	-0.00432311483070349	-0.00401469121405452	-0.00367455585853257	-0.0034649691856629	-0.00351573953266568	-0.00392422315245607	-0.00475532421364415	-0.00604149480053498
0.3	-0.000136467236278386	-0.00194148996182054	-0.00410950347893463	-0.00554560555887884	-0.00599749975935027	-0.00577919710481081	-0.00522173277762842	-0.0046088512198328	-0.00417700613311536	-0.00411536047882922	-0.00456578647798922	-0.00562286561127193	-0.00733388861901563
0.4	-4.62121384880178e-05	-0.0022718649359344	-0.00497347090781711	-0.00672123201083089	-0.00718310428630232	-0.00676496261808853	-0.00589523831223345	-0.00494115820248902	-0.00420874465031518	-0.00394281554487988	-0.00432698430305912	-0.00548365986943686	-0.00747404671630508
0.5	0.00011191504757726	-0.00244384573680177	-0.00558450480465173	-0.00756040409561253	-0.00796192778350536	-0.00728041137053666	-0.0060352078178696	-0.00467147680650121	-0.00356018473726236	-0.00299810473081772	-0.0032078166276658	-0.00433770698813895	-0.00646196909240337
0.600000000000001	0.000337914321917451	-0.00245743236442266	-0.0059426051694385	-0.00806312181322372	-0.0083339702509594	-0.00732554336215519	-0.00564164129453685	-0.00379980703186938	-0.00223132639395687	-0.00128122803664266	-0.00120828345180922	-0.00218500696737822	-0.00429765574731043
0.700000000000001	0.000631785684532561	-0.00231262481879703	-0.00604777200217738	-0.00822938516366444	-0.00829923168866439	-0.00690035859294408	-0.0047145387422352	-0.0023261488785935	-0.000222169620398727	0.00120781453764527	0.00167161522451065	0.00097444019284545	-0.000981106681026241
0.800000000000001	0.000993529135422583	-0.00200942309992493	-0.00590000530286842	-0.00805919414693478	-0.00785771209662041	-0.00600485706290341	-0.00325390016096469	-0.000250502346673607	0.00246728558341204	0.00446902299204602	0.00543187940129368	0.00514063449253189	0.0034876781064491
0.900000000000001	0.00142314467458752	-0.00154782720780632	-0.00549930507151159	-0.00755254876303463	-0.00700941147482737	-0.0046390387720331	-0.00125972555072526	0.00242713256389032	0.00583703921747548	0.00850239732655969	0.01007250907854	0.0103135759316812	0.00910869861511564
1	0.00192063230202737	-0.000927837142441226	-0.00484567130810689	-0.00670944901196406	-0.00575432982328532	-0.0028029037203332	0.00126798508848306	0.00570675585309828	0.00988709128179157	0.0133079375411862	0.0155935042562496	0.0164932645102933	0.0158819548449734
1.1	0.00248599201774213	-0.000149452903829634	-0.00393910401265433	-0.00552989489372305	-0.00409246714199428	-0.0004964519078037	0.00432923175666022	0.00958836752095022	0.0146174417763603	0.0188856436359255	0.0219948649344224	0.0236797002283683	0.0238074467960223
1.2	0.0031192238217318	0.000787325508028434	-0.00277960318515393	-0.00401388640831161	-0.00202382343095422	0.0022803166655554	0.00792401445380628	0.0140719675674462	0.0200280907011816	0.0252355156107777	0.0292765911130584	0.0318728830859062	0.0328851744682624
1.3	0.00382032771399639	0.001882498093133	-0.00136716882560566	-0.00216142355572972	0.000451601309834848	0.0055274019997441	0.0120523331799212	0.0191575559925862	0.0261190380562556	0.0323575534657428	0.0374386827921577	0.0410728130829069	0.0431151378616937
1.4	0.0045893036945359	0.00313606485148409	0.0002981990659905	2.7493664022632e-05	0.00333380708037299	0.00924480409476245	0.0167141879350051	0.0248451327963703	0.0328902838415823	0.0402517572008208	0.0464811399717203	0.0512794902193705	0.0544973369763164
1.5	0.00542615176335032	0.00454802578308163	0.0022165004896345	0.00255286525094539	0.00662279388066009	0.0134325229506104	0.0219095787190579	0.0311346979787984	0.0403418280571617	0.0489181268160116	0.056403962651746	0.0624929144952969	0.0670317718121301
1.6	0.00633087192043965	0.00611838088792567	0.00438773544532636	0.00541469120503861	0.0103185617106962	0.0180905585672879	0.0276385055320795	0.0380262515398705	0.0484736707029936	0.0583566623113153	0.0672071508322351	0.0747130859106862	0.0807184423691351
1.7	0.00730346416580388	0.0078471301660162	0.00681190393306604	0.0086129715263022	0.0144211105704813	0.023218910944795	0.03390096837407	0.0455197934795866	0.0572858117790782	0.0685673636867317	0.0788907045131873	0.0879400044655382	0.0955573486473312
1.8	0.00834392849944305	0.00973427361735324	0.00948900595285368	0.0121477062147363	0.0189304404600155	0.0288175800831317	0.0406969672450294	0.0536153237979467	0.0667782512854155	0.0795502309422612	0.0914546236946029	0.102173670159853	0.111548490646719
1.9	0.00945226492135711	0.0117798112419368	0.0124190415046891	0.0160188952703408	0.0238465513792987	0.034886565982298	0.0480265021449577	0.0623128424949509	0.0769509892220054	0.0913052640779034	0.104898908376482	0.117414082993631	0.128691868367297
2	0.0106284734315461	0.0139837430397668	0.0156020105885724	0.0202265386931158	0.0291694433283309	0.041425868642294	0.0558895730738549	0.0716123495705991	0.0878040255888481	0.103832463093659	0.119223558558824	0.133661242966872	0.146987481809067
2.1	0.01187255403001	0.0163460690108433	0.0190379132045036	0.0247706364830612	0.0348991163071121	0.0484354880631195	0.0642861800317209	0.0815138450248913	0.0993373603859432	0.117131827989527	0.134428574241629	0.150915150079575	0.166435330972028
2.2	0.0131845067167488	0.0188667891551663	0.0227267493524827	0.029651188640177	0.0410355703156423	0.0559154242447746	0.0732163230185559	0.0920173288578276	0.111550993613291	0.131203358765507	0.150513955424897	0.169175804331742	0.18703541585618
2.3	0.0145643314917626	0.0215459034727358	0.0266685190325095	0.0348681951644633	0.0475788053539215	0.0638656771872594	0.0826800020343597	0.103122801069408	0.124444925270892	0.146047055421601	0.167479702108629	0.188443205723371	0.208787736461523
2.4	0.0160120283550512	0.0243834119635517	0.0308632222445843	0.04042165605592	0.0545288214219498	0.0722862468905737	0.0926772170791324	0.114830261659632	0.138019155358745	0.161662917957808	0.185325814292824	0.208717354254463	0.231692292788058
2.5	0.0175275973066147	0.0273793146276143	0.0353108589887069	0.0463115713145472	0.061885618519727	0.0811771333547177	0.103207968152874	0.127139710628501	0.152273683876851	0.178050946374127	0.204052291977482	0.229998249925018	0.255749084835784
