# Supplementary material for: Maternal preconceptional and prenatal exposure to El Niño Southern Oscillation levels and child mortality: a multi-country study
Source: Nat Commun. 2024 Jul 17;15:6034. doi: 10.1038/s41467-024-50467-x (PMC11254917; doi:10.1038/s41467-024-50467-x)
Supplement: Supplementary file 4 — Source data [file 41467_2024_50467_MOESM4_ESM.zip › Source Data/Supplemental Figure S14-15/S15/abNino1_2 0_59_cumest.csv]

	lag0	lag1	lag2	lag3	lag4	lag5	lag6	lag7	lag8	lag9	lag10	lag11	lag12
-1.9	0.0102736471275038	0.00232245630375459	-0.0107271427914977	-0.0179442922468341	-0.0169794761872445	-0.0112421757179319	-0.00429048550919769	0.000825799007271009	0.00156518163840175	-0.00410553457026345	-0.0177112473345681	-0.0402685551317413	-0.0722857572003973
-1.8	0.0084014237826397	0.00199481316650956	-0.00843054263118891	-0.0139205618684245	-0.0126178054159489	-0.00742415436307903	-0.00135475532382499	0.00300598031837609	0.00350437641065985	-0.00158250796926517	-0.0135468785131176	-0.0332502056820431	-0.0611232247066146
-1.7	0.00667615716648833	0.00168605509038931	-0.00633347985790482	-0.0102479972553533	-0.00865097600146712	-0.00397373845587103	0.00127140816087061	0.00493105765970266	0.00521070488307919	0.000674745704963442	-0.00975352296917215	-0.026791903202346	-0.0507992960260672
-1.6	0.00509784727904965	0.00139618207539382	-0.00443595447164538	-0.0069265984076208	-0.00507898794379922	-0.000890927996307857	0.00358800494488903	0.00660103103125067	0.00668416705565972	0.00266622645242232	-0.00633118070273192	-0.0208936476926499	-0.0413139711587552
-1.5	0.00366649412032366	0.00112519412152312	-0.0027379664724106	-0.00395636532522682	-0.00190184124294518	0.00182427701561049	0.00559503502823033	0.00801590043302014	0.00792476292840146	0.0043919342731115	-0.00327985171379683	-0.0155554391529549	-0.0326672501046785
-1.4	0.00238209769031035	0.000873091228777179	-0.00123951586020049	-0.00133729800817142	0.000880464101094987	0.00417187657988401	0.00729249841089447	0.00917566586501107	0.00893249250130442	0.00585186916703097	-0.000599536002366906	-0.010777277583261	-0.0248591328638372
-1.3	0.00124465798900974	0.000639873397156015	5.93973649849644e-05	0.000930603543545419	0.00326792808832129	0.00615187069651269	0.00868039509288146	0.0100803273272235	0.00970735577436858	0.00704603113418073	0.00170976643155785	-0.00655916298356812	-0.0178896194362312
-1.2	0.000254175016421811	0.000425540626659625	0.00115877320314575	0.00284733932992368	0.00526055071873372	0.00776425936549653	0.0097587250741913	0.0107298848196573	0.010249352747594	0.00797442017456079	0.00364805558797744	-0.00290109535387631	-0.0117587098218606
-1.1	-0.000589351227453427	0.000230092917288008	0.00205861165428188	0.00441290935096337	0.00685833199233228	0.00900904258683555	0.010527488354824	0.0111243383423126	0.0105584834209805	0.00863703628817113	0.00521533146689188	0.000196925305814444	-0.00646640402072535
-1	-0.00128592074261598	5.3530269041162e-05	0.00275891271839335	0.00562731360666449	0.00806127190911698	0.00988622036052973	0.0109866849347795	0.0112636878951894	0.0106347477945283	0.00903387947501177	0.00641159406830115	0.00273489899550413	-0.00201270203282547
-0.9	-0.00183553352906584	-0.00010414731808091	0.00325967639548016	0.00649055209702704	0.00886937046908781	0.0103957926865791	0.0111363148140579	0.0111479334782876	0.0104781458682373	0.0091649497350827	0.00723684339220526	0.00471282571519277	0.00160239614183908
-0.8	-0.00223818958680301	-0.000242939844078211	0.00356090268554231	0.00700262482205102	0.00928262767224477	0.0105377595649836	0.0109763779926592	0.0107770750916072	0.0100886776421076	0.00903024706838392	0.00769107943860421	0.00613070546488034	0.00437889050326825
-0.7	-0.00249388891582749	-0.000362847308950738	0.00366259158857979	0.00716353178173642	0.00930104351858786	0.0103121209957433	0.0105068744705833	0.0101511127351484	0.00946634311613897	0.00862977147491543	0.00777430220749799	0.00698853824456684	0.00631678105146206
-0.6	-0.00260263151613929	-0.000463869712698491	0.00356474310459261	0.00697327297608325	0.00892461800811708	0.00971887697885813	0.00972780424783023	0.00927004640891095	0.0086111422903316	0.00796352295467723	0.00748651169888662	0.00728632405425229	0.00741606778642051
-0.5	-0.00256441738773839	-0.000546007055321474	0.00326735723358078	0.00643184840509152	0.00815335114083244	0.00875802751432815	0.00863916732440004	0.00813387611289499	0.00752307516468544	0.00703150150766932	0.00682770791277008	0.00702406289393668	0.00767675070814361
-0.4	-0.00237924653062481	-0.000609259336819683	0.00277043397554428	0.00553925806876122	0.00698724291673394	0.00742957260215335	0.0072409637002927	0.00674260184710049	0.0062021417392005	0.00583370713389171	0.00579789084914838	0.00620175476362001	0.00709882981663136
-0.3	-0.00204711894479854	-0.000653626557193118	0.00207397333048312	0.00429550196709234	0.00542629333582156	0.0057335122423337	0.0055331933755082	0.00509622361152745	0.00464834201387676	0.00437013983334438	0.00439706050802151	0.00481939966330227	0.00568230511188373
-0.2	-0.00156765142027321	-0.000677581693742097	0.00118072502949127	0.00270407841982017	0.00347418856933716	0.00367338452914224	0.00351913869924195	0.0031978559939276	0.00286487384177527	0.00264446218564586	0.00262982348268501	0.00288309270432315	0.00343533733627551
-0.0999999999999999	-0.000895625123380968	-0.000500935847640916	0.000415157738287732	0.00117778966031626	0.00156589735552306	0.0016666850971409	0.00158611735000592	0.00141502079826338	0.00122908434536764	0.00108885911408223	0.00103975844647976	0.00111205790394198	0.00132089526715978
0	0	0	0	0	0	0	0	0	0	0	0	0	0
0.1	0.00111922394986971	0.000825225849180655	-6.47481853719372e-05	-0.000829290561128644	-0.00122350349723205	-0.00132667076228049	-0.00123921335077584	-0.00104720640086255	-0.000822379194327667	-0.000622115156600837	-0.000489451856754287	-0.000453081007502838	-0.000527348465203898
0.2	0.00246204672622817	0.00197474169990105	0.000220913182171921	-0.00131008202306967	-0.00210461313617309	-0.00231332718970058	-0.0021315227023216	-0.00172659840432426	-0.00123805323761535	-0.000777486355720283	-0.000428597123783109	-0.000247185118566537	-0.000261150128451924
0.3	0.00402846832907537	0.00344854755216118	0.000856984102631581	-0.00144237438582306	-0.00264332891682311	-0.00295996928226024	-0.00267692805463725	-0.00203817601038514	-0.00124702212986306	-0.000466113597358326	0.000182564198913555	0.000617687666808935	0.000798595010255973
0.4	0.00581848875841131	0.00524664340596105	0.00184346457600705	-0.00122616764938881	-0.00283965083918211	-0.00326659703995948	-0.00287542940772282	-0.00198193921904519	-0.000849285871070783	0.000312003118485026	0.00134403211133571	0.00214153734862358	0.00265188695091981
0.5	0.00783210801423598	0.00736902926130065	0.0031803546022983	-0.000661461813766941	-0.00269357890325009	-0.0032332104627983	-0.0027270267615783	-0.00155788803030439	-4.48444612385214e-05	0.00155686379180977	0.00305580661348332	0.00432436392687737	0.00529872569353952
0.6	0.0100693260965494	0.00981570511817999	0.00486765418150536	0.000251743121042556	-0.00220511310902705	-0.00285980955077671	-0.00223172011620369	-0.00076602244416277	0.00116630209963371	0.00326846842261591	0.00531788770535642	0.00716616740157032	0.00873911123811513
0.7	0.0125301430053516	0.0125866709765991	0.00690536331362822	0.00151344715503968	-0.00137425345651299	-0.0021463943038947	-0.00138950947159899	0.000393657539379686	0.00278415381154594	0.00544681701090345	0.008130275386955	0.0106669477727024	0.0129730435846467
0.8	0.0152145587406425	0.0156819268365579	0.00929348199866688	0.00312365028822445	-0.000200999945707916	-0.00109296472215227	-0.000200394827764195	0.00192115192032299	0.00480871067449814	0.00809190955667238	0.0114929696582791	0.0148267050402737	0.0180005227331341
0.9	0.0181225733024221	0.0191014726980565	0.0120320102366213	0.00508235252059684	0.00131464742338818	0.000300479194450576	0.00133562381530069	0.0038164606986671	0.00723997268849032	0.0112037460599227	0.0154059705193286	0.0196454392042841	0.0238215486835774
1	0.0212541866906905	0.0228453085610947	0.0151209480274916	0.00738955385215684	0.00317268865077529	0.00203393744591383	0.00321854645759565	0.00607958387441204	0.0100779398535225	0.0147823265206544	0.0198692779701036	0.0251231502647337	0.0304361214359767
1.1	0.0246093989054476	0.0269134344256728	0.0185602953712776	0.0100452542829045	0.00537312373645341	0.0041074100322375	0.0054483730991207	0.00871052144755784	0.0133226121695946	0.0188276509388675	0.024882892010604	0.0312598382216224	0.0378442409903317
1.2	0.0281882099466935	0.0313058502917905	0.0223500522679795	0.0130494538128398	0.00791595268042257	0.0065208969534216	0.00802510373987586	0.0117092734181045	0.0169739896367067	0.0233397193145621	0.03044681264083	0.0380555030749503	0.0460459073466428
1.3	0.0319906198144281	0.036022556159448	0.0264902187175972	0.0164021524419627	0.0108011754826827	0.00927439820946611	0.0109487383798611	0.0150758397860519	0.0210320722548588	0.028318531647738	0.0365610398607814	0.0455101448247173	0.0550411205049098
1.4	0.0360166285086514	0.0410635520286453	0.0309807947201306	0.0201033501702732	0.0140287921432339	0.012367913800371	0.0142192770190764	0.0188102205514002	0.0254968600240509	0.0337640879383953	0.0432255736704584	0.0536237634709236	0.0648298804651326
1.5	0.0402662360293635	0.0464288378993823	0.0358217802755799	0.0241530469977713	0.0175988026620761	0.0158014437261364	0.0178367196575218	0.0229124157141494	0.030368352944283	0.039676388186534	0.0504404140698607	0.0623963590135689	0.0754121872273114
1.6	0.0447394423765643	0.052118413771659	0.0410131753839449	0.0285512429244571	0.0215112070392093	0.0195749879867621	0.0218010662951974	0.0273824252742993	0.035646551015555	0.0460554323921541	0.0582055610589886	0.0718279314526535	0.086788040791446
1.7	0.0494362475502539	0.0581322796454754	0.0465549800452258	0.0332979379503305	0.0257660052746336	0.0236885465822483	0.026112316932103	0.0322202492318501	0.0413314542378671	0.0529012205552556	0.066521014637842	0.0819184807881772	0.0989574411575367
1.8	0.0543566515504322	0.0644704355208316	0.0524471942594224	0.0383931320753916	0.0303631973683488	0.0281421195125949	0.0307704715682386	0.0374258875868018	0.0474230626112191	0.0602137526758385	0.0753867748064208	0.09266800702014	0.111920388325583
1.9	0.0595006543770992	0.0711328813977276	0.0586898180265349	0.0438368252996403	0.0353027833203551	0.032935706777802	0.0357755302036044	0.0429993403391542	0.0539213761356111	0.0679930287539027	0.0848028415647251	0.104076510148542	0.125676882295585
2	0.064868256030255	0.0781196172761632	0.0652828513465631	0.0496290176230766	0.0405847631306524	0.0380693083778694	0.0411274928382003	0.0489406074889075	0.060826394811043	0.0762390487894484	0.0947692149127548	0.116143990173383	0.140226923067544
2.1	0.0704594565098995	0.0854306431561387	0.0722262942195072	0.0557697090457005	0.0462091367992407	0.0435429243127972	0.0468263594720263	0.0552496890360617	0.068138118637515	0.0849518127824755	0.10528589485051	0.128870447094663	0.155570510641458
2.2	0.0762742558160328	0.0930659590376538	0.079520146645367	0.0622588995675121	0.05217590432612	0.0493565545825855	0.0528721301050823	0.0619265849806167	0.0758565476150269	0.094131320732984	0.116352881377991	0.142255880912383	0.171707645017328
2.3	0.0823126539486548	0.101025564920709	0.0871644086241426	0.0690965891885112	0.0584850657112903	0.0555101991872341	0.0592648047373684	0.0689712953225724	0.0839816817435788	0.103777572640974	0.127970174495197	0.156300291626541	0.188638326195154
2.4	0.0885746509077655	0.109309460805303	0.0951590801558342	0.0762827779086981	0.0651366209547517	0.0620038581267433	0.0660043833688847	0.0763838200619291	0.0925135210231708	0.113890568506445	0.140137774202129	0.171003679237139	0.206362554174936
2.5	0.095060246693365	0.117917646691438	0.103504161240441	0.0838174657280725	0.0721305700565041	0.0688375314011128	0.073090865999631	0.0841641591986865	0.101452065453803	0.124470308329398	0.152855680498786	0.186366043744176	0.224880328956674
2.6	0.101769441305453	0.126850122579112	0.112199651877964	0.0917006526466346	0.0794669130165475	0.0760112190103428	0.0805242526296074	0.0923123127328449	0.110797315035474	0.135516792109832	0.166123893385169	0.202387385147653	0.244191650540367
2.7	0.10870223474403	0.136106888468326	0.121245552068403	0.0999323386643843	0.0871456498348819	0.0835249209544331	0.0883045432588139	0.100828280664404	0.120549269768186	0.147030019847747	0.179942412861277	0.219067703447568	0.264296518926017
2.8	0.115858627009096	0.145687944359079	0.130641861811758	0.108512523781322	0.0951667805115074	0.0913786372333838	0.0964317378872505	0.109712062993364	0.130707929651938	0.159009991543144	0.19431123892711	0.236406998643922	0.285194934113623
2.9	0.12323861810065	0.155593290251372	0.140388581108028	0.117441207997447	0.103530305046424	0.099572367847195	0.104905836514917	0.118963659719725	0.14127329468673	0.171456707196022	0.209230371582669	0.254405270736716	0.306886896103184
3	0.130842208018694	0.165822926145205	0.150485709957215	0.126718391312759	0.112236223439631	0.108106112795867	0.113726839141814	0.128583070843486	0.152245364872562	0.184370166806382	0.224699810827954	0.273062519725948	0.329372404894701
3.1	0.138669396763226	0.176376852040578	0.160933248359317	0.136344073727259	0.12128453569113	0.116979872079399	0.122894745767941	0.138570296364649	0.163624140209433	0.197750370374223	0.240719556662964	0.29237874561162	0.352651460488175
3.2	0.146720184334246	0.187255067937491	0.171731196314334	0.146318255240947	0.130675241800919	0.126193645697791	0.132409556393298	0.148925336283212	0.175409620697345	0.211597317899545	0.257289609087699	0.312353948393731	0.376724062883603
3.3	0.154994570731756	0.198457573835943	0.182879553822268	0.156640935853823	0.140408341769	0.135747433651044	0.142271271017885	0.159648190599176	0.187601806336297	0.225911009382349	0.27440996810216	0.332988128072282	0.401590212080989
3.4	0.163492555955754	0.209984369735935	0.194378320883118	0.167312115565886	0.150483835595371	0.145641235939157	0.152479889641702	0.170738859312541	0.200200697126289	0.240691444822634	0.292080633706347	0.354281284647271	0.427249908080329
3.5	0.172214140006241	0.221835455637467	0.206227497496883	0.178331794377136	0.160901723280034	0.155875052562131	0.163035412264749	0.182197342423307	0.21320629306732	0.255938624220401	0.310301605900259	0.376233418118699	0.453703150881626
3.6	0.181159322883216	0.234010831540538	0.218427083663564	0.189699972287575	0.171662004822988	0.166448883519965	0.173937838887026	0.194023639931474	0.226618594159392	0.271652547575649	0.329072884683896	0.398844528486567	0.480949940484879
3.7	0.190328104586681	0.246510497445149	0.230977079383161	0.201416649297201	0.182764680224232	0.177362728812659	0.185187169508534	0.206217751837041	0.240437600402503	0.287833214888378	0.348394470057259	0.422114615750874	0.508990276890087
3.8	0.199720485116634	0.2593344533513	0.243877484655673	0.213481825406015	0.194209749483768	0.188616588440215	0.196783404129271	0.21877967814001	0.254663311796655	0.304480626158589	0.368266362020348	0.44604367991162	0.537824160097252
3.9	0.209336464473076	0.272482699258991	0.257128299481102	0.225895500614016	0.205997212601594	0.20021046240263	0.208726542749239	0.231709418840379	0.269295728341847	0.321594781386281	0.388688560573161	0.470631720968805	0.567451590106373
4	0.219176042656006	0.285955235168221	0.270729523859446	0.238657674921205	0.218127069577712	0.212144350699906	0.221016585368436	0.245006973938149	0.284334850038078	0.339175680571455	0.4096610657157	0.495878738922429	0.597872566917449
4.1	0.229239219665426	0.299752061078992	0.284681157790706	0.251768348327581	0.230599320412121	0.224418253332042	0.233653531986864	0.25867234343332	0.29978067688535	0.35722332371411	0.431183877447965	0.521784733772493	0.629087090530481
4.2	0.239525995501334	0.313873176991301	0.298983201274882	0.265227520833145	0.24341396510482	0.237032170299038	0.246637382604522	0.272705527325891	0.315633208883662	0.375737710814246	0.453256995769956	0.548349705518996	0.661095160945469
4.3	0.25003637016373	0.328318582905151	0.313635654311974	0.279035192437897	0.256571003655811	0.249986101600896	0.25996813722141	0.287106525615864	0.331892446033013	0.394718841871864	0.475880420681671	0.575573654161938	0.693896778162414
4.4	0.260770343652616	0.34308827882054	0.328638516901981	0.293191363141836	0.270070436065093	0.263280047237613	0.273645795837528	0.301875338303237	0.348558388333405	0.414166716886963	0.499054152183113	0.603456579701318	0.727491942181314
