# Supplementary material for: Maternal preconceptional and prenatal exposure to El Niño Southern Oscillation levels and child mortality: a multi-country study
Source: Nat Commun. 2024 Jul 17;15:6034. doi: 10.1038/s41467-024-50467-x (PMC11254917; doi:10.1038/s41467-024-50467-x)
Supplement: Supplementary file 4 — Source data [file 41467_2024_50467_MOESM4_ESM.zip › Source Data/Supplemental Figure S14-15/S15/MEI 0_59_cumest.csv]

	lag0	lag1	lag2	lag3	lag4	lag5	lag6	lag7	lag8	lag9	lag10	lag11	lag12
-2.4	-0.0958016160420022	-0.173389461636319	-0.229909666604658	-0.265335509261174	-0.284827980240671	-0.296776949103478	-0.308921076984184	-0.327893501998156	-0.359221839241528	-0.407328180791212	-0.475529095704888	-0.566035630021011	-0.67995330675881
-2.3	-0.0843898192928984	-0.152818272032178	-0.202463023130364	-0.233104828051659	-0.249382235878803	-0.25896478560936	-0.268934091316943	-0.285360107921787	-0.313301131190758	-0.356803797737349	-0.418903085021677	-0.501622311350488	-0.605973135877156
-2.2	-0.0736353872362473	-0.133427791564806	-0.176595345182216	-0.202744448814159	-0.216018708085155	-0.223399937347908	-0.231342087236241	-0.245377115436289	-0.270114986686495	-0.309243672777616	-0.365529152552718	-0.440815411907179	-0.536024443788688
-2.1	-0.0635383198720489	-0.115218020234203	-0.152306632760214	-0.174254371548675	-0.184737396859728	-0.190082404319121	-0.196145064742082	-0.207944524541662	-0.229663405728739	-0.264647805912013	-0.315407298298011	-0.383614931691084	-0.470107230493407
-2	-0.054098617200303	-0.098188958040369	-0.129596885864359	-0.147634596255206	-0.155538302202522	-0.159012186522999	-0.163343023834463	-0.173062335237905	-0.191946388317488	-0.22301619714054	-0.268537522257557	-0.330020870702204	-0.408221495991313
-1.9	-0.0453162792210098	-0.0823406049833039	-0.10846610449465	-0.122885122933752	-0.128421424113537	-0.130189283959543	-0.132935964513385	-0.14073054752502	-0.156963934452744	-0.184348846463196	-0.224919824431355	-0.280033228940538	-0.350367240282406
-1.8	-0.0371913059341693	-0.0676729610630076	-0.0889142886510869	-0.100005951584313	-0.103386762592773	-0.103613696628752	-0.104923886778848	-0.110949161403004	-0.124716044134507	-0.148645753879983	-0.184554204819405	-0.233652006406086	-0.296544463366685
-1.7	-0.0297236973397814	-0.0541860262794802	-0.0709414383336702	-0.0789970822068896	-0.0804343176402304	-0.0792854245306257	-0.0793067906308519	-0.0837181768718599	-0.0952027173627755	-0.115906919390899	-0.147440663421707	-0.190877203098849	-0.246753165244151
-1.6	-0.0229134534378461	-0.0418798006327218	-0.0545475535423997	-0.0598585148014815	-0.0595640892559084	-0.057204467665165	-0.0560846760693969	-0.0590375939315862	-0.0684239541375509	-0.0861323429959458	-0.113579200238262	-0.151708819018826	-0.200993345914803
-1.5	-0.0167605742283635	-0.0307542841227323	-0.0397326342772755	-0.0425902493680886	-0.0407760774398074	-0.0373708260323696	-0.035257543094483	-0.0369074125821832	-0.0443797544588327	-0.059322024695122	-0.0829698152690687	-0.116146854166018	-0.159265005378642
-1.4	-0.0112650597113335	-0.0208094767495117	-0.0264966805382974	-0.0271922859067109	-0.0240702821919273	-0.0197844996322393	-0.0168253917061101	-0.0173276328236509	-0.0230701183266211	-0.0354759644884282	-0.0556125085141279	-0.0841913085404239	-0.121568143635668
-1.3	-0.00642690988675614	-0.0120453785130601	-0.0148396923254656	-0.0136646244173486	-0.00944670351226829	-0.00444548846477438	-0.00078822190427814	-0.000298254655989234	-0.00449504574091577	-0.0145941623758641	-0.0315072799734392	-0.0558421821420441	-0.0879027606858805
-1.2	-0.00224612475463142	-0.00446198941337736	-0.00476166963878002	-0.00200726490000149	0.00309465859916981	0.00864620747002538	0.0128539663110128	0.0141807219208016	0.0113454632982831	0.00332338164257007	-0.0106541296470027	-0.0310994749708786	-0.0582688565292796
-1.1	0.00127729568504061	0.00194069054953636	0.00373738752175931	0.00777979264533029	0.0135538041423869	0.0194905881721597	0.0241011729397627	0.0261092969067218	0.0244514087909754	0.0182766675668742	0.00694694246518143	-0.00996318702692779	-0.0326664311658656
-1	0.00414335143226002	0.00716266137568115	0.0106574791561524	0.0156965482186468	0.0219307331173829	0.0280876536416289	0.0329533979819716	0.0354874703017712	0.0348227907371612	0.0302656953970486	0.0212959363631133	0.00756668168980875	-0.0110954845956382
-0.9	0.00635204248702679	0.011203923065057	0.0159986052643993	0.0217430018199481	0.0282254455241581	0.0344374038784329	0.0394106414376395	0.04231524210595	0.0424596091368408	0.0392904651330931	0.0323928520467931	0.0214901311793311	0.00644398318140257
-0.8	0.00790336884934094	0.014064475617664	0.0197607658465	0.0259191534492342	0.0324379413627123	0.0385398388825716	0.0434729033067665	0.046592612319258	0.0473618639900138	0.0453509767750078	0.0402376895162205	0.0318071614416391	0.0199519721652568
-0.7	0.00879733051920244	0.015744319033502	0.0219439609024545	0.028225003106505	0.0345682206330456	0.0403949586540451	0.0451401835893525	0.0483195809416954	0.0495295552966804	0.0484472303227926	0.0448304487713958	0.0385177724767327	0.0294284823559244
-0.6	0.00903392749661128	0.0162434533125711	0.0225481904322627	0.0286605507917604	0.0346162833351578	0.0400027631928532	0.0444124822853974	0.047496147973262	0.0489626830568406	0.0485792257764475	0.0461711298123188	0.0416219642846118	0.0348735137534051
-0.5	0.00861315978156749	0.0155618784548712	0.0215734544359247	0.0272257965050006	0.032582129469049	0.0373632524989962	0.0412897993949013	0.044122313413958	0.0456612472704942	0.0457469631359725	0.0442597326389895	0.0411197368652766	0.0362870663576993
-0.4	0.00753502737407106	0.0136995944604024	0.0190197529134405	0.0239207402462256	0.0284657590347194	0.0324764265724739	0.0357721349178642	0.0381980772637832	0.0396252479376415	0.0399504424013676	0.039096257251408	0.037011090218727	0.0336691401688067
-0.3	0.00579953027412198	0.0106566013291647	0.01488708586481	0.0187453820154353	0.0222671720321686	0.0253422854132863	0.0278594888542861	0.0297234395227377	0.0308546850582822	0.0311896635726329	0.0306807036495743	0.029296024344963	0.0270197351867274
-0.2	0.00346368237570699	0.00652743537129508	0.00929428578747455	0.0118358703154684	0.0141364573360045	0.0161232038530375	0.0177262186181756	0.0188855948470832	0.0195514102194803	0.0196837268791432	0.0192525914339039	0.0182380349556505	0.0166300729803271
-0.0999999999999996	0.00142703599932409	0.00280366910023967	0.00411626494139528	0.00534032542187272	0.00644168325367387	0.00738109524908953	0.00812329604113465	0.0086380581723935	0.0089001920950196	0.00888954617073582	0.00859100667083425	0.00799449777617635	0.00709498157719278
0	0	0	0	0	0	0	0	0	0	0	0	0	0
0.100000000000001	-0.000817425622265308	-0.00188357192942396	-0.00305450903671134	-0.00418510595014982	-0.0051885924250172	-0.00602008189423119	-0.00664366950522841	-0.00702857967009739	-0.00714916606557859	-0.00698491163306437	-0.00652042857859897	-0.0057454583728786	-0.00465487175125134
0.200000000000001	-0.00102524086747184	-0.00284704668803223	-0.00504726216873878	-0.00721499242857677	-0.00912409402137774	-0.010679150433604	-0.0118077124745506	-0.0124476808378987	-0.0125473061017162	-0.0120651887284573	-0.0109702790649627	-0.00924187734245956	-0.00686963367656137
0.3	-0.000623445735619575	-0.00289042427582475	-0.00597825939608221	-0.00908965943528072	-0.0118065047890815	-0.0139772056181184	-0.0154921289079664	-0.0162573035034038	-0.0161944201084126	-0.0152408312861787	-0.013349551459091	-0.0104892569087426	-0.0066442857759298
0.4	0.000387959773291498	-0.00201370469280153	-0.00584750071874166	-0.00980910697026173	-0.0132358247281286	-0.0159142474477745	-0.0176969188054759	-0.0184574476666127	-0.018090508085668	-0.0165118393062285	-0.013658245760984	-0.00948759707172788	-0.00397882804935671
0.5	0.00200897565926134	-0.000216887938962613	-0.00465498613671719	-0.00937333503351987	-0.013412053838519	-0.0164902759225721	-0.0184220821670791	-0.0190481133275255	-0.0182355700334824	-0.0158782127886069	-0.0118963619706418	-0.00623689783141546	0.00112673950315778
0.600000000000001	0.00423960192228998	0.00250002598569202	-0.00240071565000875	-0.00778234362505506	-0.0123351921202526	-0.0157052910425114	-0.0176676189927761	-0.0180293004861421	-0.0166296059518557	-0.0133399517333138	-0.00806390008806418	-0.00073715918780525	0.00867241688161369
0.700000000000001	0.00707983856237743	0.00613703708116243	0.000915310741383677	-0.00503613274486728	-0.0100052395733295	-0.0135592928075923	-0.0154335292825667	-0.0154010091424626	-0.0132726158407879	-0.00889705614034913	-0.00216086011325114	0.00701161885910288	0.0186582040860113
0.800000000000001	0.0105296855795236	0.0106941453474485	0.00529309303746004	-0.00113470239295663	-0.00642219619774981	-0.0100522812178148	-0.0117198130364511	-0.011163239296487	-0.00816459970027915	-0.00254952600971312	0.00581275795379706	0.0170094363093086	0.0310841011163502
0.900000000000001	0.0145891429737287	0.0161713507845503	0.0107326312382204	0.00392194743067701	-0.00158606199351329	-0.00518425627317889	-0.00652647025442914	-0.00531599094821506	-0.00130555753032921	0.00570263865859455	0.0158569541130807	0.0292562931628122	0.0459501079726307
1	0.0192582107449925	0.0225686533924679	0.0172339253436647	0.0101338167260336	0.00450316303937989	0.00104478202631538	0.000146499063499106	0.00214073590235295	0.00730451066906175	0.0158594378645737	0.0279717283645997	0.0437521894196136	0.0632562246548526
1.1	0.0245368888933151	0.0298860531712012	0.0247969753537929	0.017500905493113	0.0118454789009298	0.00863483368066803	0.00829909491733357	0.0112069412552169	0.0176656048978936	0.0279208716082242	0.0421570807083538	0.0604971250797126	0.0830024511630159
1.2	0.0304251774186964	0.0381235501207501	0.0334217812686051	0.0260232137319153	0.0204408855911363	0.017585898689879	0.0179313173070743	0.0218826251103771	0.0297777251561667	0.0418869398895462	0.0584130111443433	0.0794911001431095	0.10518878749712
1.3	0.0369230763211366	0.0472811442411148	0.0431083430881012	0.0357007414424407	0.0302893831099996	0.0278979770539484	0.0290431662327213	0.0341677874678335	0.0436408714438807	0.0577576427085398	0.0767395196725681	0.100734114609804	0.129815233657167
1.4	0.0440305856006356	0.0573588355322953	0.0538566608122814	0.046533488624689	0.0413909714575197	0.0395710687728763	0.0416346416942749	0.0480624283275862	0.059255043761036	0.0755329800652049	0.0971366062930285	0.124226168479797	0.156881789643155
1.5	0.0517477052571934	0.0683566239942915	0.0656667344411456	0.0585214552786602	0.0537456506336964	0.0526051738466624	0.0557057436917346	0.0635665476896349	0.0766202421076323	0.0952129519595415	0.119604271005724	0.149967261753087	0.186388455455084
1.6	0.0600744352908099	0.0802745096271033	0.0785385639746935	0.0716646414043543	0.0673534206385298	0.067000292275307	0.0712564722251005	0.0806801455539798	0.0957364664836695	0.11679755839155	0.144142513810655	0.177957394429675	0.218335231092955
1.7	0.0690107757014852	0.0931124924307308	0.0924721494129255	0.0859630470017712	0.0822142814720198	0.0827564240588098	0.0882868272943726	0.0994032219206206	0.116603716889148	0.140286799361229	0.170751334707821	0.20819656650956	0.252722116556767
1.8	0.0785567264892194	0.106870572405174	0.107467490755841	0.101416672070911	0.0983282331341667	0.0998735691971712	0.106796808899551	0.119735776789558	0.139221993324067	0.16568067486858	0.199430733697222	0.240684777992744	0.289549111846521
1.9	0.0887122876540123	0.121548749550433	0.123524588003441	0.118025516611774	0.11569527562497	0.118351727690391	0.126786417040636	0.141677810160791	0.163591295788428	0.192979184913603	0.230180710778859	0.275422028879225	0.328816216962216
2	0.099477459195864	0.137147023866508	0.140643441155725	0.13578958062436	0.134315408944431	0.138190899538469	0.148255651717627	0.165229322034321	0.189711624282229	0.222182329496297	0.263001265952731	0.312408319169004	0.370523431903852
2.1	0.110852241114775	0.153665395353398	0.158824050212693	0.154708864108669	0.154188633092547	0.159391084741405	0.171204512930525	0.190390312410146	0.217582978805472	0.253290108616663	0.297892399218839	0.351643648862081	0.41467075667143
2.2	0.122836633410744	0.171103864011105	0.178066415174345	0.1747833670647	0.175314948069321	0.1819522832992	0.195633000679328	0.217160781288268	0.247205359358156	0.2863025222747	0.334854110577181	0.393128017958456	0.46125819126495
2.3	0.135430636083772	0.189462429839627	0.198370536040681	0.196013089492455	0.197694353874751	0.205874495211854	0.221541114964038	0.245540728668686	0.27857876594028	0.321219570470408	0.373886400027759	0.436861426458128	0.510285735684411
2.4	0.148634249133859	0.208741092838964	0.2197364128117	0.218398031391932	0.221326850508838	0.231157720479365	0.248928855784654	0.2755301545514	0.311703198551846	0.358041253203788	0.414989267570572	0.482843874361098	0.561753389929813
2.5	0.162447472561004	0.228939853009118	0.242164045487404	0.241938192763133	0.246212437971582	0.257801959101735	0.277796223141177	0.30712905893641	0.346578657192853	0.39676757047484	0.458162713205622	0.531075361667366	0.615661154001157
