# Supplementary material for: Maternal preconceptional and prenatal exposure to El Niño Southern Oscillation levels and child mortality: a multi-country study
Source: Nat Commun. 2024 Jul 17;15:6034. doi: 10.1038/s41467-024-50467-x (PMC11254917; doi:10.1038/s41467-024-50467-x)
Supplement: Supplementary file 4 — Source data [file 41467_2024_50467_MOESM4_ESM.zip › Source Data/Supplemental Figure S14-15/S15/MEI 0_cumse.csv]

	lag0	lag1	lag2	lag3	lag4	lag5	lag6	lag7	lag8	lag9	lag10	lag11	lag12
-2.4	0.0394073453948453	0.043590457945409	0.0389814734525188	0.040078690738654	0.0411697359609891	0.040288549818435	0.0396312918353574	0.0408169799114203	0.0432339889910391	0.0450917312929346	0.0453069008707547	0.0449631766036522	0.0484415323081316
-2.3	0.0357714787581869	0.0394212511962391	0.0350363281068241	0.0359544626734615	0.0369086388921191	0.0360422234671335	0.0353637906184227	0.0363828862079294	0.0385528635465515	0.0402231272007186	0.0403838793507765	0.0400104413649421	0.0431197829774395
-2.2	0.0324468655765781	0.0356051508747476	0.0314270031962231	0.0321879625270179	0.0330167337197657	0.0321583793488338	0.0314559865330756	0.032323551020728	0.0342718638724851	0.0357725010046503	0.0358786454494655	0.0354662447516474	0.0382295261327672
-2.1	0.0294365565997798	0.0321475351147658	0.028161450849582	0.0287887090921523	0.0295041571950899	0.0286477859096442	0.027919495971539	0.0286515850759891	0.0304044583312536	0.0317538258152675	0.0318053461247837	0.0313446223876713	0.0337850380428351
-2	0.0267416481665136	0.0290522269653357	0.0252470730793089	0.0257657886135495	0.026380744083778	0.0255214947238978	0.0247668640827705	0.0253807781220329	0.026965160758651	0.0281820321791609	0.0281794065900144	0.0276615384753753	0.0298026897948537
-1.9	0.0243599333858798	0.0263199506328718	0.0226891932704555	0.0231260770454039	0.0236542060554914	0.0227892210725863	0.0220101561815385	0.0225246426746925	0.0239678223531833	0.0250711557954197	0.025015856170844	0.0244336930263871	0.0262998850775994
-1.8	0.0222842144701498	0.0239462195657389	0.0204886613244232	0.0208713921104485	0.0213271599521685	0.0204564779970068	0.0196581816768648	0.0200934463657127	0.0214222893199465	0.0224307879341886	0.0223259463023864	0.0216757013000185	0.0232924211556436
-1.7	0.0205004818775925	0.0219188220435453	0.0186386226031244	0.0189946137760145	0.0193930128568865	0.0185203021950742	0.0177119778690949	0.0180892772820833	0.0193290321436	0.0202604699755263	0.0201115722467715	0.0193948819811535	0.0207894383317495
-1.6	0.0189863718845969	0.0202153914845488	0.0171209685845684	0.0174754550189798	0.0178314010375828	0.0169641147818365	0.0161588971145975	0.0164994850712345	0.0176722753832576	0.0185426545837629	0.0183579348269148	0.017583580818982	0.0187856767057553
-1.5	0.0177104526740993	0.0188018580616081	0.015903615072448	0.0162773728596361	0.0166047791985098	0.015753369340368	0.0149670280506764	0.0152904427889829	0.0164138325832596	0.0172365572378392	0.0170266823576744	0.0162108391584743	0.017252540723672
-1.4	0.0166328094483986	0.0176326131284793	0.014940047237934	0.0153474094303667	0.0156581293323185	0.0148343653524777	0.0140829018683246	0.0144050076883561	0.0154911353373143	0.0162764304872606	0.0160533143088721	0.0152175253648963	0.0161319966002333
-1.3	0.0157070370663869	0.0166527692696363	0.0141719782150816	0.0146198405029782	0.0149227943611472	0.0141377844687345	0.0134348131632908	0.013766325789642	0.0148218623446915	0.0155765629145213	0.0153516865070188	0.0145190999943871	0.0153380116966138
-1.2	0.0148832481429431	0.0158020987672476	0.0135345804451223	0.0140226710523968	0.0143234203671381	0.0135861286536957	0.0129411529728212	0.0132871925197576	0.0143139503508868	0.0150416146002509	0.0148245739850023	0.0140161862900087	0.014766651104139
-1.1	0.0141113568296471	0.0150195726033498	0.0129625418791139	0.0134846619604946	0.0137854808875424	0.0131021707628521	0.0125202522716023	0.0128808942638284	0.0138766853694824	0.0145778987726103	0.0143756876929111	0.0136081339547958	0.01431041164275
-1	0.0133439020627504	0.0142473307251286	0.0123950942669101	0.0129407440252507	0.0132410438829641	0.0126155317331845	0.0120980383903331	0.0124694025618485	0.0134288421417377	0.0141015972846392	0.0139186292989758	0.0132037997952028	0.0138704425501845
-0.9	0.012537971587612	0.0134333625939816	0.0117790384511205	0.0123349311609422	0.0126318307914798	0.0120661502767909	0.0116119334761282	0.0119873307799399	0.0129024819935178	0.0135425710161405	0.0133811317529184	0.0127269432308315	0.0133632038612239
-0.8	0.0116561566468166	0.0125327783817655	0.0110698085976275	0.011621031600391	0.0119099153691959	0.0114050331477181	0.0110115320995205	0.011382405917224	0.0122432795382185	0.0128446673143756	0.012705482879003	0.0121170170037261	0.0127219422377879
-0.7	0.0106667222508601	0.011507962958044	0.0102311715093265	0.0107619669022392	0.0110369522367739	0.010593346397229	0.0102574065843398	0.0106140064262813	0.0114089550981235	0.0119641155650719	0.0118468574859701	0.0113273953365612	0.0118950931239756
-0.6	0.0095432717515334	0.0103280405014329	0.00923422326212623	0.00972846336565715	0.00998275971681852	0.00960081390393296	0.00931920599673349	0.00965103339061949	0.0103670704676375	0.010867277584931	0.0107709455620311	0.0103227379821735	0.0108435341187981
-0.5	0.00826416875437901	0.00896803256616684	0.00805617423739068	0.00849762661039824	0.00872379788006138	0.00840403466073755	0.00817374045922237	0.00846983188253259	0.00909289381368131	0.00952846679732537	0.00945165472688293	0.00907643464413186	0.00953781888159595
-0.4	0.00681193784426911	0.0074080030867319	0.00667922627203538	0.00705168497503175	0.00724183726890408	0.00698503204223701	0.00680337143649119	0.00705247521088417	0.00756764331698021	0.00792815405031138	0.00786922717636854	0.00756852459368782	0.00795588923027068
-0.3	0.00517292577645361	0.0056325083512696	0.00508979245186154	0.00537712161291832	0.00552303965035746	0.00533024344549591	0.00519488957140071	0.0053855797519202	0.00577728831736121	0.0060517544046707	0.00600897060493621	0.00578429201676783	0.00608152210035751
-0.2	0.00335418004599845	0.00364958942603811	0.00329629205289519	0.00348347685651647	0.00357737879031727	0.00344969458105278	0.00335869223190768	0.00348038014047793	0.00373399194331839	0.00391203532609728	0.00388374166544685	0.00373643648119892	0.00392784028224034
-0.0999999999999996	0.00160303322689081	0.0017412661834189	0.00156974108092204	0.00165912701590425	0.00170322445964455	0.00163988922626448	0.00159363269972823	0.00165015857512093	0.00177107211374027	0.0018561781483677	0.00184203383497818	0.00177001502891057	0.00186025156995414
0	0	0	0	0	0	0	0	0	0	0	0	0	0
0.100000000000001	0.001462830744049	0.001582420402645	0.00141944735790934	0.00150032998000415	0.00153868999264608	0.00147583094397201	0.00142764984845722	0.00147582559907098	0.00158572718288671	0.00166362960962963	0.00164964255509317	0.0015808935299808	0.00166139995215052
0.200000000000001	0.00279495793433924	0.0030159367122273	0.00269657027053101	0.00284972134810631	0.00292068239932267	0.00279483722400438	0.00269610177365977	0.00278448360182955	0.00299422276468963	0.00314358866092597	0.00311597570704373	0.00298179925255892	0.00313458776599104
0.3	0.00400776216418517	0.00431257363123092	0.00384112666975575	0.00405780199808232	0.00415560232260364	0.0039659822392445	0.00381385245809523	0.00393497928362574	0.00423565302047916	0.00445097150804087	0.00441036546292889	0.00421421190101318	0.00443293966444971
0.4	0.00511481599473312	0.00548682652641099	0.00486505429633831	0.00513636745215643	0.00525527725582913	0.00500039307949688	0.00479157710998417	0.00493866943984099	0.00532278933653603	0.00559966715392772	0.00554705919916678	0.00529262115038632	0.00557327548483165
0.5	0.00613218291244895	0.00655605706769107	0.00578290444588603	0.00609983195141334	0.00623421292960654	0.00591187531484318	0.00564270126568333	0.00580989181041007	0.00627167542686113	0.00660704675485275	0.00654389309970291	0.0062352642126141	0.00657667188512467
0.600000000000001	0.00707865876545295	0.00754084639696532	0.00661228415159614	0.00696570491319718	0.00711010612039004	0.00671749148479314	0.00638406937625311	0.00656670328729556	0.00710239016547321	0.00749473151905533	0.00742307615495012	0.00706495735989296	0.00746931437942674
0.700000000000001	0.00797588901016332	0.00846522593333435	0.00737424057285421	0.00775503441986137	0.0079043380124603	0.00743815238162609	0.00703666520371686	0.00723167541489692	0.007839837647595	0.0082893588229379	0.00821195918292751	0.00780989871502754	0.00828323741452324
0.800000000000001	0.0088482792291538	0.00935667751416627	0.00809348064686295	0.00849271730845852	0.00864234636231581	0.00809911683678464	0.00762627420453863	0.0078326200704175	0.00851441498755242	0.00902318111585321	0.00894360865719937	0.00850423138643384	0.00905668946718932
0.900000000000001	0.00972261677942184	0.0102457824142242	0.00879828141241265	0.00920753054179884	0.00935372301750829	0.00873022679530417	0.00818388420387231	0.00840300868735365	0.0091623006468127	0.00973423000813122	0.00965690013017831	0.00918803801620274	0.00983375854218003
1	0.0106273517272311	0.0111654247005094	0.0095199372285153	0.00993171356091266	0.0100718481306497	0.00936564376581551	0.00874552235978593	0.00898173585225364	0.00982501224750742	0.0104657037901184	0.0103957788356593	0.0099063759721371	0.0106628955506058
1.1	0.011591552478107	0.0121495360334934	0.0102916440589224	0.0106999629898412	0.0108328943215159	0.0100428526680435	0.00935119448982867	0.00961185007203146	0.0105478953850734	0.0112642828072189	0.0112074054259003	0.0107070792551954	0.0115941979015176
1.2	0.0126436444996188	0.0132315000697749	0.0111468594711566	0.0115478225907554	0.0116741551430347	0.0108008267843658	0.0100427362345579	0.010338061390114	0.0113774382661812	0.0121773395509867	0.0121392051511566	0.0116374425159761	0.0126757911731517
1.3	0.013810124912507	0.0144424695715154	0.0121173720031559	0.0125096542537692	0.012631873359899	0.0116775264735011	0.0108607660827633	0.0112032986134489	0.0123577785407949	0.0132494719709329	0.0132353260592892	0.0127404657428335	0.013950167150901
1.4	0.0151144774988416	0.0158099167459433	0.0132314725790584	0.0136165784654744	0.01373898264543	0.012707236981925	0.0118414199551543	0.0122451477952061	0.0135272625714803	0.0145192175578162	0.014533418675224	0.0140517163878987	0.0154515160512718
1.5	0.0165764674198884	0.0173566870366527	0.0145126347979083	0.014894848446876	0.0150232847856088	0.0139184244807942	0.0130138085858113	0.0134932437668777	0.0149160535717263	0.0160168637001241	0.0160626363248961	0.0155976995396511	0.0172047127645775
1.6	0.0182118894863411	0.0191006748020411	0.0159789479471954	0.0163649971203007	0.0165064636158524	0.0153326391063536	0.0143988987788834	0.0149683260586137	0.0165453751296021	0.0177638390720029	0.017843257310929	0.0173959678731495	0.0192259167470517
1.7	0.0200327274342432	0.0210550628874828	0.0176432939266018	0.0180418292057854	0.0182040397914169	0.0169645855602197	0.0160099003194565	0.016682928727315	0.0184282832980182	0.019773530562494	0.0198876822776876	0.0194565219907476	0.0215242028356157
1.8	0.0220476025149381	0.0232289480107245	0.0195140561364386	0.0199350747314866	0.0201260719973206	0.0188230779293463	0.0178536810479975	0.0186430859931327	0.0205713590554465	0.0220529388450911	0.0222021764306725	0.021783763835771	0.0241035189575852
1.9	0.0242623670488601	0.0256281430944877	0.0215960766434702	0.0220503963036122	0.0222782595669017	0.0209124143179323	0.0199325505113547	0.0208503123541179	0.0229766350346955	0.02460453819476	0.0247887327633193	0.0243783903433974	0.0269644663024573
2	0.0266807209583428	0.0282559863195132	0.023891623010558	0.0243904634572141	0.0246631209248751	0.0232337641845046	0.0222459085199305	0.0233033449191783	0.0256432909371146	0.0274279149918628	0.0276466665194458	0.0272389083779846	0.0301056771734366
2.1	0.029304771780462	0.0311140530707692	0.026401222131643	0.0269559072861268	0.0272810361487595	0.0257863316122182	0.024791521635322	0.0259994414042919	0.0285689292895572	0.0305210115712122	0.0307738007115552	0.0303627010929294	0.0335247693235895
2.2	0.0321355001557866	0.0342027278598447	0.0291243077075148	0.0297460747211945	0.0301310639875662	0.0285682180730988	0.0275663969081902	0.0289352381929173	0.0317504336419364	0.0338809751747961	0.0341672619622268	0.0337467089227111	0.0372189523907735
2.3	0.035173122855689	0.0375216343271314	0.0320596857828583	0.0327595760932114	0.033211528368249	0.0315770062027647	0.0305673237109384	0.0321072637622722	0.0351844951845705	0.0375046895934609	0.0378239715287651	0.0373878285462661	0.041185384486527
2.4	0.0384173625599126	0.0410699424309829	0.0352058495778618	0.0359946569769209	0.0365204110957336	0.0348101253484926	0.0337911793179252	0.0355122158587345	0.0388679078040285	0.0413890817563238	0.0417409240106046	0.0412831252460697	0.0454213643615873
2.5	0.0418676407747407	0.0448465788172615	0.0385611811517232	0.0394494363599427	0.0400555989181331	0.0382650633531485	0.0372350817897671	0.0391470908694423	0.04279771491819	0.045531281557207	0.0459153294949107	0.0454299305396422	0.049924422150367
