# Supplementary material for: Maternal preconceptional and prenatal exposure to El Niño Southern Oscillation levels and child mortality: a multi-country study
Source: Nat Commun. 2024 Jul 17;15:6034. doi: 10.1038/s41467-024-50467-x (PMC11254917; doi:10.1038/s41467-024-50467-x)
Supplement: Supplementary file 4 — Source data [file 41467_2024_50467_MOESM4_ESM.zip › Source Data/Supplemental Figure S14-15/S15/ESPI 0_11_cumest.csv]

	lag0	lag1	lag2	lag3	lag4	lag5	lag6	lag7	lag8	lag9	lag10	lag11	lag12
-2	-0.00148703040846049	-0.0391012683164228	-0.0985672732397863	-0.165912097085432	-0.233547267906363	-0.298393168845836	-0.358138375945121	-0.410801668668165	-0.454732029901591	-0.488608645954696	-0.511440906559454	-0.522568404870513	-0.521660937465198
-1.9	-0.00312625040811154	-0.0358860415878565	-0.0868249194798131	-0.144655451738032	-0.203106025580493	-0.259459204228319	-0.311635958707233	-0.357854264182136	-0.396629099957116	-0.426772449475441	-0.447393300319563	-0.457897644211116	-0.457988477010918
-1.8	-0.0045824751472083	-0.032806871223096	-0.0758138266498309	-0.124788483834862	-0.174675720899385	-0.223098130803105	-0.268196709615645	-0.308378025396683	-0.34231421819595	-0.368943000053233	-0.387467654998369	-0.397357039051251	-0.398345580221825
-1.7	-0.00585570462575074	-0.0298637572221413	-0.0655339947498397	-0.106311193375921	-0.148256353863041	-0.189309948570192	-0.227820628670357	-0.262372952311804	-0.291787384618093	-0.31512029768807	-0.33166397059587	-0.340946589390916	-0.34273224709792
-1.6	-0.00694593884373887	-0.0270566995849924	-0.0559854237798394	-0.0892235803612089	-0.12384792447146	-0.158094657529582	-0.190507715871369	-0.2198390449275	-0.245048599223544	-0.265304342379953	-0.279982247112066	-0.288666295230112	-0.291148477639203
-1.5	-0.00785317780117269	-0.0243856983116492	-0.0471681137398301	-0.0735256447907259	-0.101450432724641	-0.129452257681273	-0.15625797121868	-0.180776303243772	-0.202097862012303	-0.219495134128881	-0.232422484546958	-0.240516156568839	-0.243594271845673
-1.4	-0.00857742149805219	-0.0218507534021119	-0.0390820646298118	-0.059217386664472	-0.0810638786225862	-0.103382749025266	-0.125071394712292	-0.145184727260618	-0.162935172984371	-0.177692672934855	-0.188984682900546	-0.196496173407096	-0.200069629717331
-1.3	-0.00911866993437739	-0.0194518648563803	-0.0317272764497845	-0.0462988059824471	-0.0626882621652941	-0.0798861315615619	-0.0969479863522043	-0.113064316978039	-0.127560532139747	-0.139896958797875	-0.14966884217283	-0.156606345744885	-0.160574551254177
-1.2	-0.00947692311014827	-0.0171890326744545	-0.0251037491997482	-0.0347699027446513	-0.0463235833527651	-0.0589624052901593	-0.0718877461384162	-0.0844150723960352	-0.0959739394784322	-0.10610799171794	-0.114474962363809	-0.120846673582204	-0.12510903645621
-1.1	-0.00965218102536484	-0.0150622568563344	-0.0192114828797028	-0.0246306769510846	-0.0319698421849992	-0.0406115702110586	-0.049890674070928	-0.0592369935146062	-0.0681753950004254	-0.0763257716950513	-0.0834030434734834	-0.0892171569190544	-0.093673085323431
-1	-0.0096444436800271	-0.0130715374020202	-0.0140504774896484	-0.0158811286017469	-0.0196270386619963	-0.0248336263242599	-0.0309567701497399	-0.0375300803337523	-0.044164898705727	-0.0505502987292081	-0.0564530855018536	-0.0617177957554355	-0.0662666978558397
-0.9	-0.00945371107413505	-0.0112168743115117	-0.00962073302958496	-0.00852125769663831	-0.00929517278375636	-0.0116285736297631	-0.0150860343748517	-0.0192943328534732	-0.0239424505943369	-0.0287815728204105	-0.0336250884489193	-0.0383485900913472	-0.0428898740534359
-0.8	-0.00907998320768869	-0.00949826758480906	-0.00592224949951256	-0.00255106423575887	-0.0009742445502797	-0.000996412127568542	-0.00227846674626366	-0.00452975107376932	-0.00750805066625565	-0.0110195939686588	-0.0149190523146809	-0.01910953992679	-0.0235426139162202
-0.7	-0.00852326008068801	-0.00791571722191216	-0.00295502689943112	0.00202945178089154	0.00533574603843398	0.00706285818232417	0.00746593273602445	0.0067636650053597	0.00513830107851736	0.00273563782604734	-0.000334977099137977	-0.00400064526176354	-0.0082249174441919
-0.6	-0.00778354169313302	-0.00646922322282105	-0.000719065229340671	0.00522029035331287	0.00963479898238458	0.0125492372999149	0.0141471640720125	0.0145859153839137	0.0139966046399819	0.0124841225637077	0.0101271371977093	0.00697809390373203	0.0030632153626486
-0.5	-0.00686082804502373	-0.00515878558753571	0.000785635510758825	0.00702145148150515	0.0119229142815721	0.0154627252252036	0.0177652272617007	0.0189370000618928	0.019066860018138	0.0182258602443224	0.016467290575861	0.0138266775696969	0.0103217845043015
-0.4	-0.00575511913636012	-0.00398440431605616	0.00155907532086733	0.00743293516546833	0.0122000919359966	0.0158033219581904	0.0183201223050888	0.0198169190392969	0.0203490672129856	0.0199608508678915	0.0186854830353171	0.0165451057361308	0.0135507899807667
-0.3	-0.0044664149671422	-0.00294607940838238	0.00160125420098486	0.00645474140520245	0.010466331945658	0.0135710274988751	0.0158118492021769	0.0172256723161261	0.0178432262245248	0.0176890944344149	0.0167817145760776	0.015133378403034	0.0127502317920443
-0.2	-0.00300570117961169	-0.00202951908777536	0.000970884523441993	0.00419322153984783	0.00687175146924904	0.00895486761606122	0.01046318021224	0.0114143551708902	0.0118231140862658	0.0117012342337701	0.0110575485699554	0.00989794573252339	0.00822537004032484
-0.1	-0.00150415484168175	-0.00106406848248132	0.000369037439390777	0.00191829284234066	0.00320886552659827	0.00421195623773199	0.00493418846901564	0.00538123950039818	0.00555784039850376	0.00546777601663169	0.00511388499475647	0.00449805975952774	0.00362124652427034
0	0	0	0	0	0	0	0	0	0	0	0	0	0
0.1	0.00150676334543356	0.00116268635966859	-0.000136227794730345	-0.00156165698717417	-0.00275484511054578	-0.00368100109713478	-0.00433938519480695	-0.00472936333030439	-0.00485040710924552	-0.00470209381612505	-0.00428410641431406	-0.00359623354605989	-0.00263836953248624
0.2	0.00301613519461892	0.00242399059652446	-3.9645944800252e-05	-0.00276667811918186	-0.00505566980503907	-0.00683104705367235	-0.00808396711540521	-0.00880685049051499	-0.00899338092923277	-0.00863850543174345	-0.00773843424818569	-0.00629064087865191	-0.00429386207318837
0.3	0.00452811554755609	0.0037839127105676	0.000289745549790261	-0.00361506339602306	-0.00690247408347992	-0.00945013786961273	-0.0112337457617948	-0.0122324614806318	-0.0124289214599618	-0.0118092348468553	-0.010362983501615	-0.00808322199777615	-0.00496647762210643
0.4	0.00604270440424506	0.00524245270179802	0.000851946689041222	-0.00410681281769775	-0.00829525794586822	-0.0115382735449558	-0.0137887211339757	-0.0150061963006548	-0.0151570287014325	-0.0142142820614603	-0.0121577541746017	-0.00897397690343239	-0.00465621617924029
0.5	0.00755990176468584	0.00679961057021571	0.0016469574729526	-0.00424192638420601	-0.0092340213922041	-0.0130954540797018	-0.0157488932319479	-0.0171280549505841	-0.0171777026536451	-0.0158536470755589	-0.0131227462671462	-0.00896290559562096	-0.0033630777445902
0.6	0.00907970762887843	0.00845538631582067	0.00267477790152441	-0.00402040409554774	-0.00971876442248748	-0.0141216794738506	-0.0171142620557115	-0.0185980374304195	-0.0184909433165994	-0.0167273298891507	-0.0132579597792481	-0.00805000807434156	-0.0010870623181559
0.7	0.0106021219968228	0.0102097799386129	0.00393540797475666	-0.003442245951723	-0.00974948703671838	-0.0146169497274021	-0.0178848276052663	-0.0194161437401612	-0.0190967506902955	-0.0168353305022359	-0.0125633947109077	-0.00623528433959439	0.00217183010006244
0.8	0.012127144868519	0.0120627914385924	0.00542884769264935	-0.00250745195273176	-0.00932618923489677	-0.0145812648403565	-0.0180605898806125	-0.0195823738798091	-0.0189951247747333	-0.0161776489148145	-0.0110390510621249	-0.00351873439137931	0.00641359951006495
0.9	0.013654776243967	0.0140144208157592	0.00715509705520247	-0.00121602209857402	-0.00844887101702269	-0.0140146248127136	-0.0176415488817499	-0.0190967278493632	-0.0181860655699128	-0.0147542851268864	-0.00868492883289959	9.96417703036444e-05	0.0116382459118515
1	0.0151850161231668	0.0160646680701133	0.00911415606241601	0.000432043610750185	-0.00711753238309614	-0.0129170296444735	-0.0166277046086787	-0.0179592056488235	-0.0166695730758341	-0.0125652391384517	-0.00550102802323197	0.0046198441454544	0.0178457693054222
1.1	0.0167178645061185	0.0182135332016546	0.01130602471429	0.00243674517524089	-0.00533217333311711	-0.0112884793356362	-0.0150190570613988	-0.01616980727819	-0.0144456472924972	-0.0096105109495103	-0.00148734863312195	0.010041872734073	0.025036169690777
1.2	0.0182533213928219	0.0204610162103832	0.0137307030108244	0.00479808259489806	-0.00309279386708559	-0.00912897388620172	-0.0128156062399103	-0.0137285327374627	-0.011514288219902	-0.0058901005600623	0.00335610933743052	0.0163657275361594	0.0332094470679159
1.3	0.0197913867832771	0.0228071170962991	0.0163881909520192	0.00751605586972172	-0.000399393985001643	-0.00643851329617007	-0.0100173521442131	-0.0106353820266418	-0.00787549585804866	-0.00140400797010776	0.00902934588842537	0.0235914085517137	0.0423656014368388
1.4	0.0213320606774842	0.0252518358594022	0.0192784885378745	0.0105906649997119	0.00274802631313486	-0.00321709756554111	-0.00662429477430712	-0.00689035514572687	-0.00352927020693689	0.00384776682035352	0.0155323610198627	0.0317189157807359	0.0525046327975458
1.5	0.022875343075443	0.0277951724996926	0.0224015957683902	0.0140219099848685	0.00634946702732381	0.000535273305685003	-0.00263643413019244	-0.00249345209471824	0.00152438873343297	0.00986522381132147	0.0228651547317424	0.040748249223226	0.0636265411500372
1.6	0.0244212339771537	0.0304371270171703	0.0257575126435663	0.0178097908251917	0.0104049281575653	0.00481859931750832	0.00194622978813081	0.00255532712638416	0.00728548096306104	0.0166483630027959	0.0310277270240645	0.0506794088791838	0.0757313264943124
1.7	0.0259697333826161	0.0331776994118353	0.0293462391634029	0.0219543075206813	0.0149144097038592	0.00963288046992892	0.0071236969806629	0.00825598251758046	0.0137540064819476	0.0241971843947773	0.0400200778968292	0.0615123947486097	0.0888189888303719
1.8	0.0275208412918304	0.0360168896836876	0.0331677753278999	0.0264554600713374	0.0198779116662056	0.0149781167629466	0.0128959674474035	0.0146085140788703	0.0209299652900922	0.032511687987265	0.0498422073500361	0.0732472068315031	0.102889528158215
1.9	0.0290745577047965	0.0389546978327271	0.0372221211370574	0.03131324847716	0.0252954340446045	0.0208543081965615	0.0192630411883528	0.0216129218102541	0.028813357387495	0.0415918737802596	0.0604941153836855	0.0858838451278645	0.117942944477843
2	0.0306308826215143	0.0419911238589539	0.0415092765908753	0.0365276727381491	0.0311669768390559	0.0272614547707738	0.0262249182035109	0.0292692057117317	0.0374041827741562	0.0514377417737607	0.0719758019977772	0.0994223096376939	0.133979237789255
2.1	0.032189816041984	0.045126167762368	0.0460292416893535	0.0420987328543046	0.0374925400495597	0.0341995564855831	0.0337815984928777	0.0375773657833031	0.0467024414500756	0.0620492919677684	0.0842872671923114	0.113862600360991	0.15099840809245
2.2	0.0337513579662055	0.0483598295429693	0.0507820164324922	0.0480264288256266	0.044272123676116	0.0416686133409896	0.041933082056453	0.0465374020249681	0.0567081334152532	0.0734265243622827	0.0974285109672879	0.129204717297756	0.16900045538743
2.3	0.0353155083941788	0.0516921092007579	0.0557676008202914	0.0543107606521152	0.0515057277187248	0.0496686253369934	0.0506793688942372	0.0561493144367271	0.0674212586696891	0.0855694389573038	0.111399533322707	0.145448660447989	0.187985379674194
2.4	0.0368822673259039	0.0551230067357338	0.060985994852751	0.0609517283337702	0.0591933521773862	0.0581995924735944	0.0600204590062299	0.0664131030185798	0.0788418172133832	0.0984780357528316	0.126200334258568	0.162594429811689	0.207953180952743
2.5	0.0384516347613808	0.058652522147897	0.0664371985298711	0.0679493318705918	0.0673349970520999	0.0672615147507926	0.0699563523924314	0.0773287677705263	0.0909698090463356	0.112152314748866	0.141830913774872	0.180642025388858	0.228903859223075
2.6	0.0400236107006096	0.0622806554372474	0.0721212118516515	0.0753035712625797	0.0759306623428661	0.076854392168588	0.0804870490528415	0.0888963086925665	0.103805234168546	0.126592275945407	0.158291271871619	0.199591447179494	0.250837414485191
2.7	0.0415981951435901	0.0660074066037852	0.0780380348180924	0.0830144465097343	0.084980348049685	0.0869782247269807	0.0916125489874604	0.101115725784701	0.117348092580015	0.141797919342455	0.175581408548807	0.219442695183599	0.273753846739092
2.8	0.0431753880903224	0.0698327756475101	0.0841876674291938	0.0910819576120552	0.0944840541725561	0.0976330124259704	0.103332852196288	0.113987019046928	0.131598384280742	0.157769244940009	0.193701323806438	0.240195769401171	0.297653155984776
2.9	0.0447551895408066	0.0737567625684224	0.0905701096849555	0.0995061045695427	0.10444178071148	0.108818755265557	0.115647958679324	0.12751018847925	0.146556109270727	0.17450625273807	0.212651017644512	0.261850669832211	0.322535342222245
3	0.0463375994950425	0.0777793673665219	0.0971853615853777	0.108286887382197	0.114853527666456	0.120535453245742	0.128557868436569	0.141685234081666	0.162221267549971	0.192008942736637	0.232430490063028	0.284407396476719	0.348400405451498
3.1	0.0479226179530303	0.0819005900418087	0.10403342313046	0.117424306050017	0.125719295037485	0.132783106366523	0.142062581468023	0.156512155854175	0.178593859118473	0.210277314935711	0.253039741061986	0.307865949334694	0.375248345672534
3.2	0.0495102449147698	0.0861204305942828	0.111114294320203	0.126918360573004	0.137039082824566	0.145561714627902	0.156162097773685	0.171990953796778	0.195673883976233	0.229311369335292	0.274478770641387	0.332226328406137	0.403079162885355
3.3	0.0511004803802612	0.0904388890239441	0.118427975154607	0.136769050951157	0.148812891027699	0.158871278029877	0.170856417353556	0.188121627909474	0.213461342123251	0.249111105935379	0.29674757880123	0.357488533691049	0.43189285708996
3.4	0.0526933243495043	0.0948559653307928	0.125974465633671	0.146976377184477	0.161040719646886	0.172711796572451	0.186145540207635	0.204904178192265	0.231956233559528	0.269676524735974	0.319846165541515	0.383652565189428	0.461689428286349
3.5	0.0542887768224993	0.0993716595148287	0.133753765757395	0.157540339272964	0.173722568682124	0.187083270255621	0.202029466335924	0.222338604645149	0.251158558285063	0.291007625737074	0.343774530862243	0.410718422901275	0.492468876474523
3.6	0.0558868377992461	0.103985971576052	0.14176587552578	0.168460937216617	0.186858438133415	0.201985699079388	0.218508195738421	0.240424907268127	0.271068316299856	0.313104408938682	0.368532674763414	0.43868610682659	0.52423120165448
3.7	0.0574875072797447	0.108698901514462	0.150010794938825	0.179738171015436	0.200448328000759	0.217419083043753	0.235581728415126	0.2591630860612	0.291685507603907	0.335966874340796	0.394120597245026	0.467555616965373	0.556976403826222
