# Supplementary material for: Maternal preconceptional and prenatal exposure to El Niño Southern Oscillation levels and child mortality: a multi-country study
Source: Nat Commun. 2024 Jul 17;15:6034. doi: 10.1038/s41467-024-50467-x (PMC11254917; doi:10.1038/s41467-024-50467-x)
Supplement: Supplementary file 4 — Source data [file 41467_2024_50467_MOESM4_ESM.zip › Source Data/Supplemental Figure S14-15/S15/ESPI 0_11_cumse.csv]

	lag0	lag1	lag2	lag3	lag4	lag5	lag6	lag7	lag8	lag9	lag10	lag11	lag12
-2	0.0261432982647993	0.0357555798833684	0.0429263541751183	0.0508685707962251	0.0572837841298466	0.0626797891616668	0.0681620968062762	0.0740496769006604	0.0799517759981957	0.0853313959596587	0.0900569683917608	0.0947791232028611	0.101067076101827
-1.9	0.022957077379374	0.0312092529583708	0.0373043378826846	0.0441473196574388	0.0496517901364237	0.0542486402087738	0.0589277022518059	0.063984880560543	0.0690792342114692	0.0737340321036341	0.0778307287369189	0.0819458006069898	0.0874706728302872
-1.8	0.0200460771897642	0.0270297138094109	0.0321107796146284	0.0379294826433941	0.0425843455630557	0.0464327877221616	0.0503609864760389	0.0546452221893331	0.0589891999196508	0.0629692454930641	0.0664772817890352	0.0700224066511447	0.0748363363231007
-1.7	0.0174166861151926	0.0232253052088511	0.0273535800066369	0.0322233400943983	0.0360897963161683	0.0392400395939945	0.0424693218987518	0.0460382016875742	0.0496896174753398	0.053045183268351	0.0560044409459638	0.0590162442874207	0.0631718353416651
-1.6	0.0150760645831895	0.0198067616488917	0.0230437390144498	0.0270406699872593	0.0301802210311186	0.0326819124121296	0.0352637307233352	0.0381750965941245	0.0411924464518425	0.04397411700443	0.0464239923613145	0.0489383312769921	0.0524888110658408
-1.5	0.0130313547400244	0.0167874787422597	0.0191966554396353	0.0223984723705043	0.024873483910094	0.0267759000697884	0.0287612771496664	0.0310735077223245	0.0335163830930417	0.0357752514547434	0.0377544314620249	0.0398059767452224	0.0428053947380752
-1.4	0.0112878119802223	0.0141830000358942	0.0158336667276974	0.0183213952092506	0.0201964205805059	0.0215493223378898	0.022989358298945	0.024762026515131	0.0266918741045815	0.0284799262677759	0.0300260924796289	0.0316476572654915	0.0341510828636996
-1.3	0.00984525777153398	0.0120084350949642	0.0129830180913667	0.0148444508063864	0.0161892530482191	0.0170455991018099	0.0179933830506343	0.0192888879587922	0.0207704860196022	0.022141432561661	0.0232910461575182	0.0245126063808019	0.02657612312094
-1.2	0.00869269303423688	0.0102717018624248	0.0106774704118418	0.0120134716024546	0.0129093856404251	0.013332714266644	0.0138493187832876	0.0147370708941536	0.0158415034988962	0.0168527736622505	0.0176418502903278	0.0184897498436772	0.0201695196966906
-1.1	0.00780238678745537	0.00896100753496466	0.00894205302124816	0.00987499555021748	0.0104254889803234	0.0105060967815857	0.0106761957568253	0.0112426627767919	0.0120529942031568	0.0127707253896413	0.0132404676966965	0.0137404140955927	0.0150889106269618
-1	0.00712676587002825	0.00802974566432008	0.00776479070375936	0.00844060637934207	0.00877861317960239	0.00865358287604813	0.00861080112075304	0.00897551277240842	0.0095937026075203	0.0101027376568865	0.0103196591820619	0.0105171219088967	0.0115759918732684
-0.9	0.00660150598395682	0.00738992768064449	0.00706057385878652	0.00762782617880423	0.00789748384597613	0.00773728206844081	0.00765869805511886	0.00796800060282896	0.00850717243343354	0.00891420736569229	0.00899599191848113	0.00900015646310344	0.00980845595309729
-0.8	0.00615454499376466	0.00692436129786002	0.0066677416323016	0.00723711902325912	0.0075465020306124	0.00748394943241505	0.00750829929262179	0.00787251178936284	0.00841797086129149	0.00881701697048001	0.00889291671502147	0.0088554485877736	0.00948620565174998
-0.7	0.00571646217370197	0.0065116295152363	0.00639557817366122	0.00701614648595581	0.00740841294107735	0.00749053036778149	0.00765983311342832	0.00811073951955804	0.00869267064833021	0.00912578427121024	0.00926173560392076	0.00927583791395594	0.00981588968207811
-0.6	0.00522757605648439	0.00604687448277049	0.00607838688703249	0.00674583716051146	0.00721103787364769	0.00741998379855786	0.0077089473392336	0.00822464064717675	0.00883114542749255	0.00929503232860994	0.00949583685691025	0.00958091984162854	0.0100793274119733
-0.5	0.00464047256061676	0.00544974487988607	0.00559651474899295	0.0062731628709695	0.00677194476283385	0.00706060653037332	0.00741768907809288	0.00795372199448632	0.00855113838505767	0.00901867341970114	0.00926028151548581	0.00939914375624882	0.00986421950714653
-0.4	0.00391938418050597	0.00466283281075208	0.0048712449936181	0.00550155074692899	0.0059810631885178	0.0062926717182445	0.00665921641958044	0.00716303775332511	0.00770743721963608	0.00814061598858839	0.00838810995784274	0.00854979090988184	0.00896481700889331
-0.3	0.00303846101511394	0.00364690983098211	0.00385290989576006	0.00437231096839111	0.00477395843495991	0.00504953560862203	0.00536588636219157	0.00578201655800331	0.00622448228402665	0.00658025806405023	0.00679471984043592	0.00694326755102269	0.00727801568796293
-0.2	0.00199627528036214	0.00239878390171841	0.00253833329744036	0.00288300259142002	0.00315025197900774	0.00333485291298015	0.00354588872143001	0.00382187297483051	0.00411490061608469	0.00435120887276911	0.00449503535707524	0.00459523302374157	0.00481554964299187
-0.1	0.000966708297605362	0.00115964556780148	0.00122480998895505	0.00139044147816547	0.00151869585510166	0.00160661472192877	0.00170731796861655	0.00183981088757045	0.00198095570429167	0.00209485012926228	0.00216391265555345	0.00221154490617176	0.00231691647374437
0	0	0	0	0	0	0	0	0	0	0	0	0	0
0.1	0.000906179664867595	0.00108246407457992	0.00113785667402458	0.00129003627633482	0.0014074995990852	0.00148648200997674	0.00157744859733907	0.00169901005762521	0.00182958944179224	0.00193510802190382	0.00199851858604641	0.0020412671361854	0.00213742358320526
0.2	0.0017544823207627	0.00209039930296098	0.00219079947542446	0.00248165925593928	0.00270574050866271	0.00285457302610074	0.00302664868708825	0.00325892031612473	0.00350971555335609	0.00371254449042637	0.00383377246646497	0.00391444654281232	0.00409796771412254
0.3	0.0025479237725722	0.00302685257223943	0.00316119787185994	0.00357719076811221	0.00389698721021368	0.00410631681370126	0.00434950850071073	0.00468173567181687	0.00504262041409002	0.00533474795437656	0.0055082705264384	0.00562212198839417	0.0058847183298874
0.4	0.00328992954306906	0.00389532445152493	0.00405181121541031	0.00457934556222237	0.00498389585517339	0.0052441220221856	0.00554828565024143	0.00596983116146898	0.00643095881699084	0.00680460435132763	0.00702498335118981	0.00716735704296162	0.00750133674336672
0.5	0.00398438209726406	0.00469983489783762	0.00486585913669888	0.00549130673256825	0.00596959275876012	0.00627083957349417	0.006625664394619	0.0071260347924742	0.00767789001941918	0.00812554583859184	0.00838744562131738	0.00855380255451389	0.00895218757932888
0.6	0.00463566775399906	0.00544499418664181	0.00560710356523498	0.00631681554022868	0.00685776927003845	0.00718985797153975	0.00758485210557131	0.00815373131778248	0.00878719240129079	0.00930167401874108	0.00959988391845373	0.00978583109692627	0.01024249792623
0.7	0.00524872032981485	0.00613607695481652	0.00627994301279115	0.00706027747490075	0.00765279581725041	0.00800522047255397	0.00842969978520931	0.00905699240724562	0.00976340683902668	0.0103379136045377	0.0106673762913281	0.0108687052200016	0.011378555002218
0.8	0.00582905745188886	0.00677909575840879	0.00688951885455006	0.00772688589484406	0.00835985779703807	0.00872176851237635	0.00916485244428365	0.00984073982750876	0.0106120157445765	0.0112402036708398	0.0115960511167206	0.0118087876339092	0.0123679505858619
0.9	0.00638280432482633	0.00738086862961901	0.00744183177342871	0.00832276343824794	0.00898511528624329	0.00934531590079397	0.00979593598794131	0.0105109493348168	0.0113396657049292	0.0120157345124213	0.0123933337488215	0.0126138025261964	0.0132198807647732
1	0.00691669874627197	0.00794907285034742	0.00794386403892614	0.00885511925026805	0.00953588688972915	0.00988285765541888	0.0103297876156797	0.011074903636959	0.0119544420435941	0.0126732382647319	0.0130682496629018	0.0132931574679751	0.0139455083531303
1.1	0.00743807065305259	0.00849227480454345	0.00840369963458622	0.00933241645918637	0.0100208548000234	0.0103428152717118	0.0107747359365013	0.0115415022529135	0.0124662025605118	0.0132233399162047	0.0136317912881137	0.0138583337357679	0.0145583911476332
1.2	0.00795478984234864	0.00901992384347579	0.00883062933772649	0.00976453879233643	0.0104502825720907	0.0107353156499556	0.0111409338161531	0.0119216330459778	0.0128869736923059	0.0136789705448114	0.0140973508016124	0.0143233474760622	0.0150749697041238
1.3	0.0084751771533554	0.00954229739717808	0.00923522198080303	0.0101629374793769	0.0108362284278042	0.0110724923572517	0.0114407394535036	0.0122286023858505	0.0132314029617314	0.0140558340477478	0.014481210165736	0.0147052719967387	0.0155150902871651
1.4	0.00900787756678003	0.0100703860921915	0.00962933728005818	0.0105407300042175	0.0111927247085955	0.0113687837305487	0.0116891265380978	0.0124786049839783	0.0135172434484675	0.0143728989047278	0.0148030589899792	0.0150247884989228	0.0159025085022918
1.5	0.00956169829004877	0.0106157123118915	0.0100260518175849	0.0109127124666719	0.0115358792096603	0.0116411814392392	0.0119040793985171	0.0126911864199511	0.0137658153229469	0.0146528541221418	0.015086476577967	0.0153066945228245	0.0162652750401204
1.6	0.0101454203479367	0.0111900838153015	0.0104394710645291	0.0112952408833491	0.011883839817638	0.0119093567678681	0.0121068920390707	0.0128896084199484	0.014002344374495	0.0149224224192062	0.0153592655203931	0.0155802450562955	0.0166358514989249
1.7	0.0107675973826829	0.0118052949390559	0.0108844101312241	0.0117059393582223	0.0122565570133088	0.0121955665028747	0.0123222446528359	0.0131009722931933	0.0142560232384058	0.0152123708070248	0.015653467544442	0.0158791392311976	0.0170507594934718
1.8	0.0114363589050012	0.0124727993382154	0.011375946189665	0.012163211009693	0.0126752896186211	0.012524230429087	0.0125778934782899	0.0133559071192836	0.0145595982161292	0.0155570213947815	0.0160048518737535	0.0162409237095211	0.0175495672361881
1.9	0.0121592359437659	0.0132033868841388	0.0119288742882078	0.0126855640787919	0.0131618374549509	0.0129210997671698	0.0129038128071676	0.0136876256318227	0.014948294487104	0.0159930853670646	0.0164516870529256	0.0167056137558335	0.0181731126887968
2	0.0129430244380796	0.0140069000014227	0.0125571280704595	0.0132908157094344	0.0137375514587527	0.0134120189754171	0.0133307143935004	0.0141302464349869	0.0154580061958247	0.0165577681574846	0.0170327405306942	0.0173134909764655	0.0189610762333051
2.1	0.013793696305214	0.0148920197503098	0.0132732461265573	0.0139952833884683	0.0144222507734396	0.0140214164211763	0.0138880593862949	0.0147165059396521	0.0161229139513362	0.0172863340817225	0.0177847075479216	0.0181023283350544	0.0199492975309165
2.2	0.0147163612517615	0.0158661403240742	0.0140879630569573	0.014813096546447	0.0152332331823372	0.0147707940668043	0.0146019192686448	0.0154752785669968	0.0169729783520646	0.0182095940130093	0.0187395653765217	0.0191046097958402	0.0211674357692879
2.3	0.0157152757604641	0.016935335699317	0.015009979502962	0.0157557424305727	0.0161845646836572	0.0156775439436141	0.0154931997475481	0.0164295217167592	0.0180319256660814	0.0193519247414987	0.0199225017449355	0.0203454494130743	0.0226375411848407
2.4	0.0167938906906928	0.0181044082424651	0.0160459257978683	0.0168319042556361	0.0172867659388262	0.0167543452766462	0.0165766799370835	0.0175951895850431	0.0193162379329731	0.0207303068583001	0.0213509310449015	0.0218417260784528	0.0243738111289862
2.5	0.0179549262907489	0.0193769995310799	0.0172004944521693	0.0180475787438952	0.0185469056238648	0.018009214906877	0.017861037104359	0.018981312927964	0.0208353049577156	0.0223545140365155	0.0230347295799376	0.0236025113237107	0.026383404979517
2.6	0.0192004630880298	0.020755739853162	0.0184766905572171	0.0194064033224522	0.0199690126519728	0.0194460901981727	0.0193496873593033	0.0205910269016891	0.0225924987645801	0.0242282057125385	0.024977415740883	0.0256304419618742	0.0286679105926311
2.7	0.0205320385148743	0.0222424141366168	0.0198761415407816	0.0209100981515649	0.0215546686055579	0.0210657114214423	0.0210420667161517	0.0224230870419839	0.024586712512334	0.0263504718110717	0.0271777908173856	0.0279235009473961	0.031224999242409
2.8	0.0219507414582846	0.0238381265848755	0.0213994153749881	0.0225589344774652	0.0233036448569055	0.0228665677350608	0.0229349724999805	0.0244734219035154	0.0268139252472728	0.0287174016918565	0.0296315888740968	0.0304767403676019	0.0340499254072792
2.9	0.0234572994828313	0.0255434520245191	0.0230463119316577	0.0243521659023244	0.0252144865027459	0.0248457408983736	0.0250237126652381	0.0267364349953664	0.0292685155575709	0.0313234066934404	0.032332855614542	0.0332836793540834	0.0371367025889255
3	0.0250521557824208	0.0273585673728275	0.0248161086695467	0.0262883884845647	0.0272849917632307	0.0269995681932867	0.0273029613927232	0.0292059515457947	0.0319442231904353	0.0341621957626132	0.035274956944142	0.0363372995551168	0.0404789271095586
3.1	0.0267355347255105	0.0292833608841673	0.0267077549804369	0.0283658195402966	0.0295125734325483	0.0293241136368656	0.0297673264966005	0.0318758292275017	0.0348347765607032	0.0372274194085748	0.038451238415781	0.0396306780795388	0.0440702997452861
3.2	0.0285074961165386	0.0313175197127362	0.0287200179768965	0.030582500258611	0.0318945122935784	0.0318154739454199	0.0324116851611785	0.0347403063389023	0.0379342571238368	0.0405130499927389	0.0418554099732604	0.0431573439530265	0.047904921115188
3.3	0.0303679790648244	0.0334605979837734	0.0308515867847701	0.0329364345923154	0.0344281227623177	0.0344699586343863	0.0352313553716413	0.0377941687103792	0.0412372800048274	0.0440135758499651	0.0454817384830037	0.0469114460579578	0.0519774332054553
3.4	0.03231683674104	0.0357120682986483	0.0331011437395516	0.035425678794823	0.0371108528377984	0.0372841823178687	0.0382221613175218	0.0410328029085111	0.0447390576866821	0.0477240753378	0.0493251174260376	0.0508878035725606	0.05628306422434
3.5	0.0343538634263379	0.0380713597265376	0.0354674105046643	0.0380483948762974	0.0399403378714491	0.0402551000048342	0.0413804359884547	0.0444521843530366	0.048435395445267	0.0516402196024458	0.0533810644355336	0.055081889348924	0.060817617335754
3.6	0.0364788152193823	0.0405378851158422	0.0379491759512379	0.0408028789053564	0.0429144235741067	0.0433800078626966	0.0447029900587596	0.0480488321909866	0.052322650879776	0.0557582369047068	0.0576456805003728	0.0594897791134926	0.0655774299422622
3.7	0.0386914256365819	0.0431110601762953	0.0405453112380854	0.0436875725205431	0.0460311695906217	0.0466565247211686	0.048187065289571	0.0518197503302495	0.0563976775720251	0.060074859137662	0.0621155918978591	0.0641080865228495	0.0705593200357395
