# Supplementary material for: Maternal preconceptional and prenatal exposure to El Niño Southern Oscillation levels and child mortality: a multi-country study
Source: Nat Commun. 2024 Jul 17;15:6034. doi: 10.1038/s41467-024-50467-x (PMC11254917; doi:10.1038/s41467-024-50467-x)
Supplement: Supplementary file 4 — Source data [file 41467_2024_50467_MOESM4_ESM.zip › Source Data/Supplemental Figure S14-15/S15/ONI 0_59_cumse.csv]

	lag0	lag1	lag2	lag3	lag4	lag5	lag6	lag7	lag8	lag9	lag10	lag11	lag12
-1.8	0.0283797691133266	0.0299730528855365	0.0233908103682079	0.0222681581801429	0.023412133271839	0.0237688040863123	0.0241962476462961	0.0255875095479707	0.0275988317556941	0.0292491526674194	0.0300014669021248	0.0305765470506024	0.0334371397561406
-1.7	0.0254810654140573	0.0266990367736567	0.0204863575657482	0.019361274604028	0.0203209588396644	0.0204841544174679	0.0206827051891129	0.0218115475056759	0.0235696576592286	0.0250112274686018	0.0255902223407579	0.0259322821555083	0.0283303912898685
-1.6	0.0228421560391571	0.0237365561348378	0.0178816772089992	0.0167625008088135	0.0175579672798843	0.0175496118226267	0.0175465380961082	0.0184484748162247	0.0199907622620658	0.0212525444749783	0.0216746098371197	0.0217916435335999	0.023749334251325
-1.5	0.0204582393454121	0.0210832241874612	0.0155813917804512	0.0144796422163981	0.0151322124395322	0.0149779532567073	0.0148052663176157	0.0155193250123645	0.0168847730434628	0.0179967495379093	0.0182804841000796	0.0181828362882684	0.019720991918617
-1.4	0.0183214472989201	0.0187331274047532	0.0135879674355739	0.0125192064564233	0.0130517128358542	0.0127825866660445	0.012479527294269	0.0130492142407844	0.0142773831504024	0.0152697973307155	0.0154374855341143	0.0151418478777325	0.0162820063470314
-1.3	0.0164198152064586	0.0166750993377241	0.0118989988311374	0.010883138116898	0.0113199293342866	0.0109737714447923	0.0105891842051529	0.0110625641453472	0.0121909885744253	0.0130925747751873	0.0131718086720529	0.0127078184764501	0.0134773575518453
-1.2	0.0147362528816299	0.0148907879678913	0.0105032814420764	0.0095634903662869	0.00992979090804095	0.00955092267996482	0.009143112231257	0.00957019759945881	0.010629948553424	0.0114651066934402	0.0114891267349245	0.0109063125667307	0.0113485872392346
-1.1	0.013247756377275	0.0133529570646181	0.00937640626533949	0.00853588483943189	0.00885611449657732	0.00849133075799478	0.0081216836570272	0.00854745913304012	0.00955858124570071	0.010344611990893	0.0103490357912732	0.00971624344598612	0.00990156900636804
-1	0.0119251612511466	0.0120246853744933	0.00847779265184877	0.00775483784720879	0.00804997888244744	0.0077404987844765	0.00746021708736325	0.00791525168628607	0.00888558110079802	0.00963186664433632	0.00964749270633015	0.00903740280745032	0.00906043902398044
-0.9	0.010733691256145	0.0108600968631619	0.00775152245301298	0.00715505304409877	0.00744001628572813	0.00721298068724956	0.00705026554630625	0.00754537314223173	0.00847370775910026	0.00918314527117826	0.0092292324688813	0.0086964489038069	0.00865212746705746
-0.8	0.00963436598985946	0.00980681731886542	0.00713178320432306	0.00665981044894778	0.00694206843037779	0.00680678026634061	0.00676377124638136	0.00729237122076296	0.00817245534896187	0.00884332313219077	0.00892604619998391	0.00849699188374671	0.00845450698058393
-0.7	0.00858605688322907	0.00880966110971118	0.0065508996509692	0.00619244166962956	0.00647237783312428	0.00642263436449679	0.00648203121619006	0.00702654382055771	0.00784900276285059	0.00847599464429881	0.00859142965096786	0.00826917984645645	0.00826444104712863
-0.6	0.00754776511753279	0.00781455017567604	0.00594653437393008	0.00568529132480357	0.00595765225649739	0.0059770879015825	0.00611127007346078	0.00664863745415603	0.00740134496906842	0.00797603150281381	0.00811416005864393	0.00788811387386035	0.00793060121135405
-0.5	0.00648066158250893	0.00677169711272307	0.00526585949447393	0.0050836690291654	0.00533923619709675	0.00540629471244553	0.00558394618835444	0.00608879541088961	0.00675694405162899	0.0072681669262225	0.00741584763523824	0.00726915343424463	0.007351476673203
-0.4	0.00534958932166587	0.00563756395791368	0.00446665140987197	0.00434578253178323	0.00457274881961609	0.0046639510053396	0.0048535121147059	0.00529960320976162	0.00586595480870737	0.00630029015760955	0.00644297359851244	0.00635663235429925	0.00646161103325465
-0.3	0.00412401634248924	0.00437570395486394	0.00351649300050303	0.00344078503001346	0.00362572355048768	0.00371737329972176	0.00388838347342972	0.00424918380706968	0.00469447313408877	0.00503671509857625	0.00515931202433833	0.00511405486965523	0.00521901407084106
-0.2	0.00277899654293941	0.00295730049186263	0.00239156016663643	0.00234676469881141	0.00247528646860498	0.00254410885916839	0.00266739595568275	0.00291626249796682	0.00321968455587543	0.00345333627605966	0.00354063166156532	0.00351761091878984	0.00359684147936671
-0.0999999999999996	0.00135362965675005	0.00143397299978838	0.00115060569760844	0.00112757020241431	0.00118978659197376	0.00122046701444951	0.0012772066061249	0.00139677723052904	0.00154447433243993	0.00165841628413172	0.00170014952835293	0.00168663036412407	0.0017221744099217
0	0	0	0	0	0	0	0	0	0	0	0	0	0
0.100000000000001	0.00127738504302173	0.00133727524169953	0.00105042232984383	0.0010256386739526	0.00108318387995212	0.00110452585642152	0.00114927673977637	0.00125781076680528	0.0013969697740992	0.00150474733649778	0.00154189662619674	0.0015230789421413	0.00154929951082834
0.2	0.00248470697100827	0.00258401791183833	0.00200489874168143	0.00195381575075994	0.00206460824917487	0.00209747305507081	0.00217457825704465	0.00238113236941907	0.00265199207373987	0.00286219870838458	0.00293208807490712	0.00288892619349973	0.00293271487195984
0.3	0.0036288739668279	0.00374729713359494	0.00286852347416927	0.00278994537589782	0.00295012678007253	0.0029841893179723	0.00308081925429222	0.00337551853908433	0.00377188716033903	0.00408011771295163	0.00417855889327505	0.00410532372811123	0.00415892193714932
0.4	0.00471756110154653	0.00483518589456273	0.00364742500225257	0.00354059000446773	0.00374681640585954	0.00377124789272935	0.0038741395675187	0.00424789116082254	0.00476504885818542	0.00516797623188893	0.00529106112327589	0.00518188051514159	0.00523871812899709
0.5	0.00575923394558725	0.00585685200659057	0.00434896893590535	0.00421369461700629	0.00446321872058139	0.00446673704364157	0.00456224013002949	0.00500690687704971	0.00564181907226956	0.00613732660697852	0.00628150249273766	0.00613047285574349	0.00618555104362381
0.600000000000001	0.00676314884445378	0.00682262933836952	0.00498197993015165	0.00481884245275009	0.00510959943014653	0.00508059667163291	0.00515479950675376	0.00566340661033011	0.00641492387089164	0.00700221885552465	0.00716438251250064	0.00696575597300666	0.00701613108356377
0.700000000000001	0.00773932296299601	0.00774405559471931	0.00555696750873521	0.00536751203548458	0.00569820297352811	0.00562498755572327	0.00566397102991283	0.00623094414028124	0.00709995220553645	0.00777963544893456	0.00795724793650541	0.00770572149431036	0.00775108987501272
0.800000000000001	0.00869846800525604	0.00863386074049782	0.00608632799499231	0.00587329821878492	0.00624346201013322	0.00611465700803859	0.00610493816227763	0.00672636407343707	0.00771582970258276	0.00848988794254129	0.0086811091916242	0.00837223894076458	0.00841559433859372
0.9	0.00965188356777627	0.00950588987300904	0.00658447862368725	0.00635203881602232	0.00676210084889697	0.00656723218644282	0.006496463150507	0.00717035290103193	0.00828519691259057	0.00915688195499613	0.00936071923451712	0.00899146529662714	0.00903975169680054
1	0.0106113094893756	0.0103749471829991	0.00706786380155911	0.00682176882101886	0.00727305449407079	0.00700333255187257	0.00686129661098867	0.00758781656613299	0.00883454886884345	0.00980811773380526	0.0100245743968317	0.00959394317400779	0.00965855994913891
1.1	0.0115887411044751	0.0112565545862712	0.0075547650733835	0.0073024183002256	0.00779712311566156	0.00744636079190624	0.00722623274809054	0.00800785742097676	0.00939395078938158	0.0104742732015989	0.010704474973245	0.0102141633369842	0.0103111201575919
1.2	0.0125962163736558	0.0121666297169192	0.00806485724821748	0.00781519439955291	0.00835631104859417	0.00792183666669423	0.00762153786769528	0.00846307886358116	0.00999615326690195	0.0111882471110507	0.0114345161900757	0.0108893943017119	0.0110389108566083
1.3	0.0136455884884575	0.0131211017907688	0.00861849412241089	0.00838165449294345	0.00897286899783967	0.00845621641932161	0.00807953058804814	0.0089880190778394	0.0106750368664861	0.0119836502144558	0.0122494983657688	0.011657736263305	0.011883192026622
1.4	0.0147483006321716	0.0141354972638769	0.00923577818312524	0.00902257742361852	0.00966815572812453	0.00907530240689845	0.00863233182695904	0.00961677495171527	0.0114635331719301	0.0128929142899089	0.0131829395804393	0.0125556377033678	0.0128820003506311
1.5	0.0159151802436364	0.0152245361970704	0.00993554881965382	0.00975683330560024	0.0104615207341373	0.00980254002455355	0.00930920006471081	0.0103802711575082	0.0123914220658758	0.013945371345406	0.0142650675554775	0.0136154033241065	0.0140674963132615
1.6	0.017156268045763	0.0164017813958297	0.0107344742667443	0.0106004840937897	0.0113694312180369	0.0106576069723312	0.0101341940545276	0.0113039228789114	0.0134835384079493	0.0151657270703822	0.0155212398368684	0.0148633238624377	0.015464374998714
1.7	0.0184806926476105	0.0176793746282105	0.0116464196070135	0.0115662868086545	0.0124050016651385	0.011655628504804	0.0111248677199318	0.0124063670379555	0.0147588136148246	0.0165732455550827	0.0169711218249108	0.0163188578072803	0.0170896332551888
1.8	0.0198965957008394	0.0190678794975904	0.0126821852081964	0.0126636447841536	0.0135779612677167	0.0128071250489728	0.0122922588119252	0.0136994878917593	0.016230270266606	0.0181817233246074	0.0186286948864562	0.0179948975864993	0.0189534692282263
1.9	0.021411106656109	0.0205762331492046	0.0138496041962189	0.013898925984452	0.0148949761618897	0.0141185524951661	0.0136418961486977	0.0151894486455671	0.0179057683488052	0.0200000934444311	0.0205029168853971	0.0198988054049865	0.0210607915896358
2	0.023030361256856	0.0222117936642884	0.0151539039018565	0.0152759979004497	0.0163601803328529	0.01559316260619	0.0151752747486247	0.016878186029998	0.0197891400906503	0.0220333777435397	0.0225987334661642	0.02203377677711	0.0234128252042569
2.1	0.0247595547238071	0.0239804600643981	0.0165982035002122	0.016796827872387	0.0179757700953838	0.0172319204412846	0.0168913072425178	0.0187648863243964	0.0218813748816185	0.0242837160056176	0.024918156053352	0.0244001683788631	0.0260084894673739
2.2	0.0266030192855609	0.0258868383030342	0.0181840344206718	0.0184620406235128	0.0197425581266063	0.019034307740826	0.0187874830259665	0.020847176292409	0.0241816416847219	0.0267512896537402	0.0274612195828279	0.0269965902253541	0.028845429293262
2.3	0.0285643160223881	0.027934428416687	0.0199118085335989	0.0202713777117765	0.0216604331627323	0.0209989419917228	0.0208606711216605	0.0231219606328214	0.0266880672424527	0.0294350570288976	0.0302267382587324	0.0298207058411739	0.0319207117111095
2.4	0.0306463323972031	0.0301258130553915	0.0217811990182986	0.0222240451272873	0.0237287110401835	0.0231240104074752	0.0231076162635307	0.0255859501167408	0.0293982754533159	0.0323332897234798	0.0332128523236792	0.0328697684319339	0.0352312579323337
2.5	0.0328513787964104	0.0324628337969782	0.0237914280152077	0.0243189593648111	0.0259463861049665	0.0254075512441016	0.025525212963901	0.0282359619159278	0.0323097329674651	0.0354439374185919	0.0364173969181639	0.0361409530536001	0.0387740891489912
2.6	0.0351812794391815	0.0349467474323474	0.0259414714198586	0.0265549120640264	0.0283123018286506	0.0278476229112618	0.0281106359765066	0.0310690696644784	0.0354199541374561	0.0387648610281905	0.0398381356311658	0.0396315459832162	0.0425464513440604
