# Supplementary material for: Maternal preconceptional and prenatal exposure to El Niño Southern Oscillation levels and child mortality: a multi-country study
Source: Nat Commun. 2024 Jul 17;15:6034. doi: 10.1038/s41467-024-50467-x (PMC11254917; doi:10.1038/s41467-024-50467-x)
Supplement: Supplementary file 4 — Source data [file 41467_2024_50467_MOESM4_ESM.zip › Source Data/Supplemental Figure S14-15/S15/abNino34 0_59_cumse.csv]

	lag0	lag1	lag2	lag3	lag4	lag5	lag6	lag7	lag8	lag9	lag10	lag11	lag12
-2	0.0287409502443836	0.0310424888678265	0.0257686047146397	0.0254978716135388	0.0268092652420003	0.0272609048377554	0.027829950907454	0.0293563746310702	0.0314738405052081	0.0332348195914612	0.0341581268368716	0.0350283921442122	0.0383206198026497
-1.9	0.0258937601658029	0.0277822909774032	0.0227675434908306	0.0224066559225329	0.0235133836607658	0.023788069460213	0.024151623359305	0.0254229433280046	0.027276208596791	0.0288129803361904	0.0295550329826853	0.0301971236178733	0.0330301583692396
-1.8	0.0232769029128184	0.024798213867705	0.0200345268561561	0.0195946515176235	0.0205154005019717	0.0206306572411378	0.0208101912582152	0.0218546732950626	0.0234736375551247	0.0248096351719792	0.0253839858580512	0.0258067986647137	0.0282054365675994
-1.7	0.0208894784466582	0.0220914231420161	0.0175748213711887	0.0170690364246758	0.0178235648274588	0.0177990206167411	0.0178185790907031	0.0186666679426417	0.0200826572340361	0.0212423314374634	0.0216636227183581	0.0218766256286859	0.0238649032124524
-1.6	0.0187290753250749	0.0196615961053888	0.0153934123026261	0.0148374430487348	0.0154469496222818	0.0153053559253056	0.0151928925152437	0.0158779524631459	0.0171237045674484	0.0181325765375646	0.0184174245152471	0.0184322060220493	0.0200338106111049
-1.5	0.0167910229106197	0.0175058221254851	0.0134937288659113	0.0129066853254748	0.0133941724666892	0.0131626031702076	0.0129516223647841	0.0135105845108731	0.0146197310006397	0.0155041684116989	0.0156725005159891	0.0155057750748997	0.0167454888514372
-1.4	0.0150674647434701	0.0156171005163641	0.0118754089401506	0.0112801552304919	0.0116705744497458	0.0113813407763771	0.0111122003937581	0.011585463694034	0.0125910508850319	0.0133774874246188	0.0134541027795483	0.0131325013664101	0.0140397814727197
-1.3	0.0135463371727594	0.0139825320577015	0.0105309761561909	0.00995347965380645	0.0102732588577067	0.00996347885052472	0.00968270907846609	0.010112068800368	0.0110438263269414	0.0117571918149627	0.0117724650413438	0.0113376212313418	0.0119531440031073
-1.2	0.0122104388534808	0.012581533317315	0.00944191404093865	0.00890889724414315	0.00918438449668049	0.00889281352673854	0.00864820006089865	0.00907174433528376	0.00995274093542898	0.0106143047695008	0.0106020514226171	0.010110816780774	0.0104934911180954
-1.1	0.0110368711851146	0.0113846598972059	0.00857560723814077	0.0081105353927075	0.00836529554209891	0.00812613325370222	0.00795736262682489	0.00840255720257292	0.00924707903042541	0.0098725667441834	0.0098641836978748	0.00937834552989859	0.00960424306691409
-1	0.00999714695427478	0.0103537090828694	0.00788520191243186	0.0075039995251228	0.0077558012746116	0.00759193815806979	0.00752147205323233	0.00800061172006996	0.00881456486034429	0.00941340512730197	0.00943121690748053	0.00900073977405903	0.00914792104478096
-0.9	0.00905813945078774	0.00944347764729871	0.00731348767824309	0.00702209497222289	0.0072809908678829	0.00720061778375492	0.00723096636163827	0.00774196414277001	0.00852482530059305	0.00910050930416489	0.00915484686153039	0.00880757682769003	0.00893690174423765
-0.8	0.00818378889568765	0.00860491383279443	0.0067996005874824	0.00659441813301209	0.00686269303466397	0.0068607505162671	0.00697876690538077	0.00750953057195883	0.0082561032276827	0.00880706301368169	0.00889787858400308	0.00864095522324846	0.00878761575913976
-0.7	0.00733721757963569	0.00778880626702016	0.00628573430783733	0.00615615071543444	0.00642970476930481	0.00649212581912141	0.00667576776570895	0.0072086576907194	0.0079101184820272	0.00843069716797475	0.00855104810521829	0.00837803058487619	0.00855449306557684
-0.6	0.00648278448600033	0.00694901557701405	0.00572159166251824	0.00565299663948743	0.00592318688326796	0.00603116018244742	0.00625485068410668	0.00676959011634141	0.00741415087533171	0.00789550340621719	0.008034597336432	0.00793201039692371	0.00813487346456064
-0.5	0.00558769701380338	0.00604461900303931	0.00506607130520489	0.00504225780055744	0.00529750415449843	0.00543042432417398	0.00566807526535911	0.00614325099309306	0.00671670668738866	0.00714757022989763	0.00729271656089932	0.00724412314757188	0.00746006824001035
-0.4	0.00462302364738013	0.00504088384525487	0.00428696862383086	0.0042916302405046	0.00451856244570564	0.00465564120051887	0.00488195706719369	0.00529569439636722	0.00578192005065708	0.00614923433624752	0.00628691276855466	0.0062749940281104	0.00648476700496648
-0.3	0.00356422468348695	0.00390941970470194	0.00335977915137363	0.00337726453673462	0.00356146000069108	0.00368242208164373	0.00387325882272229	0.00420349763782561	0.0045848893821188	0.00487428336369431	0.00499067939401075	0.0049981559225256	0.00517898924663839
-0.2	0.00239183591859558	0.00262836779396182	0.00226666376705009	0.00228224701050902	0.00240869523690999	0.00249389802971358	0.00262611566326482	0.00285070029745238	0.00310859359555738	0.00330480692180765	0.00338607187693479	0.00339602210970955	0.00352311206747825
-0.1	0.0011602828666439	0.00126919388332992	0.00108671131728927	0.00109235770584279	0.00115271158961924	0.00119150236909798	0.00125283206207536	0.00136011284275913	0.0014846421150995	0.0015794375333961	0.0016178047384844	0.00162048604594463	0.00167957311738271
0	0	0	0	0	0	0	0	0	0	0	0	0	0
0.1	0.0010899103140928	0.00117884463837608	0.000991204583130327	0.000992219238304857	0.00104661112540056	0.00107694614195737	0.00112789606085076	0.00122491314872589	0.00134078887557507	0.0014290927266743	0.00146271350400783	0.00146028811676712	0.00151033002621655
0.2	0.0021151021465765	0.00227298200985749	0.00189086350943145	0.00188832631167751	0.00199140568148193	0.00204331246596525	0.00213466714175622	0.00231896054028143	0.0025429697647338	0.00271378888928905	0.00277648635770009	0.00276646174745195	0.0028582509329865
0.3	0.00308195241118549	0.00328893575150938	0.00270374848461097	0.00269321579626721	0.0028395957978802	0.0029039894662221	0.00302504478154722	0.00328751711247577	0.00361300310217104	0.00386138073668897	0.00394887087355775	0.00392604683676983	0.0040522519368581
0.4	0.00399760974556305	0.00423422007507723	0.00343561318697213	0.00341284771982533	0.00359753361086091	0.00366501344967375	0.00380493429739392	0.00413728088417207	0.00455887213426422	0.0048808285923919	0.00498916236007088	0.00494838374484207	0.00510290883489182
0.5	0.0048700267126248	0.00511744205727701	0.00409339060645621	0.00405447925760844	0.00427296022638929	0.00433385084012632	0.00448173584387624	0.00487662759380737	0.0053904582104912	0.00578314776345418	0.00590880736581628	0.00584508082641076	0.00602340728384757
0.6	0.00570796722299739	0.0059483856614532	0.00468541083893767	0.0046269261542997	0.00487528660991263	0.00491973695267793	0.00506474289513843	0.00551604588734369	0.0061199836666156	0.00658185232792709	0.00672187265297444	0.00663054737579799	0.00683015030358576
0.7	0.00652098058744772	0.00673806200344416	0.00522162544175855	0.00514083873537859	0.00541588982579979	0.00543406063362437	0.00556561905411552	0.00606864973270044	0.00676250639306606	0.00729343139023826	0.00744554874516244	0.00732258168138102	0.00754341223492527
0.8	0.00731933432859339	0.0074987072412494	0.00571381191146039	0.00560896088218381	0.00590839001675526	0.00589076615960959	0.00599893356980317	0.00655074008469199	0.00733642117853408	0.00793780256404411	0.00810062847675634	0.00794295042044447	0.00818794937570698
0.9	0.00811390028330873	0.00824370846144631	0.00617571552447603	0.00604631768417017	0.00636884878028449	0.00630671110297315	0.00638269656131558	0.00698234305142852	0.00786387746085545	0.00853864341875061	0.00871185317127519	0.00851783537526327	0.00879340247986535
1	0.00891599283346773	0.00898744079436422	0.00662306886192935	0.00647025260760477	0.00681580263315187	0.00670187433451347	0.00673877177090768	0.00738758398812384	0.00837096487818199	0.00912345186140051	0.00930796524720248	0.00907795052546429	0.00939424488676735
1.1	0.00973716405346977	0.00974500719617741	0.0070734194285188	0.00690021894958213	0.00727002835020637	0.00709926368861114	0.00709296510839534	0.00779467843735452	0.00888746709428824	0.00972315397976695	0.00992127194472968	0.00965807919980109	0.0100289917471612
1.2	0.010588967267135	0.0105318861573495	0.00754570489808512	0.00735724181277297	0.0077539508148601	0.00752435799544426	0.00747452806938474	0.0082352755912314	0.00944598476646364	0.010371103409931	0.0105865555719554	0.0102958099289731	0.0107384716033953
1.3	0.0114827065155068	0.0113635101199731	0.00805955549576475	0.00786302502137944	0.00829066933778823	0.0080039780256561	0.00791485222986193	0.00874295693309379	0.0100803367776284	0.011101440789854	0.0113393054521929	0.0110294285246512	0.0115632329509764
1.4	0.0124291931185745	0.0122548142577423	0.0086343749318719	0.00843878371251427	0.00890269550157636	0.00856464505408756	0.00844534553962136	0.00935094043569171	0.0108233859281901	0.0119470027160391	0.0122134893615495	0.0118952501457108	0.0125405563863752
1.5	0.0134385306381156	0.0132198058257172	0.00928833449056134	0.00910400240696882	0.00961062392075948	0.00923071555136351	0.00909485687894682	0.0100894228738836	0.0117047211655271	0.0129371986948375	0.0132393259405383	0.0129250022000504	0.0137018390390669
1.6	0.0145199458285557	0.0142712039784561	0.0100374688871903	0.00987538377112496	0.0104320235570751	0.0100227476262806	0.00988734839787323	0.0109832850406934	0.0127487836330798	0.014096364109275	0.0144416016059278	0.0141439587185494	0.0150710582518085
1.7	0.0156816764464635	0.0154201878714945	0.0108950504966641	0.010766212193591	0.0113807860382551	0.0109565206654061	0.0108405179217902	0.0120508243227401	0.0139739026384786	0.0154429560533599	0.0158389050492083	0.0155702606570667	0.016664590886211
1.8	0.016930918768892	0.0166762705812333	0.0118713381118265	0.0117862202054757	0.0124670157957452	0.0120428842592094	0.0119656740947518	0.013303748775877	0.0153923579721452	0.0169896546798314	0.017443816846053	0.0172153894662011	0.018492146796252
1.9	0.0182738302427622	0.018047294386171	0.0129736867779529	0.0129418894050149	0.0136973788436874	0.0132883088555909	0.0132686408886806	0.0147481629068037	0.0170112288381576	0.0187441470491621	0.0192637933503204	0.0190853936838556	0.0205582861429208
2	0.0197155772987895	0.0195395255658508	0.0142069194394736	0.0142370195688543	0.0150757265356836	0.0146958279455455	0.0147511697100981	0.0163860184849617	0.0188336220610472	0.0207102439103785	0.0213023662500039	0.0211823729928929	0.0228640113996443
2.1	0.0212604156427943	0.0211578176592089	0.0155738291490639	0.0156733871343376	0.0166038029012902	0.0162660576028585	0.0164123675455043	0.0182165569909689	0.0208599156913788	0.0228890194700675	0.0235603363632529	0.023505848967641	0.0254081202811234
2.2	0.0229117901104821	0.0229058111671939	0.0170756973751251	0.0172513612311806	0.0182818980580244	0.0179980865858138	0.018249858095714	0.0202374782467213	0.0230888028046404	0.025279785999974	0.0260367757999748	0.0260538440079193	0.0281882089417848
2.3	0.0246724427487031	0.0247861426145879	0.0187127546259775	0.0189704090870066	0.0201093791021031	0.0198901532040546	0.0202605971684056	0.0224457645590216	0.0255180641634315	0.0278808344462948	0.0287297777267251	0.0288236397993736	0.0312013441188357
2.4	0.0265445203184116	0.0268006435604394	0.0204845505795942	0.0208294736931888	0.0220850835511976	0.0219401098791821	0.0224413827427022	0.0248382016571297	0.028145087975275	0.030689949536268	0.0316369703202934	0.0318122643243661	0.0344444762708344
2.5	0.0285296751675002	0.0289505179620345	0.0223902300552365	0.0228272361570347	0.0242075905717629	0.0241457155528123	0.0247891405967958	0.0274116755788387	0.0309671915966999	0.0337047424236263	0.0347558437337966	0.0350167790841551	0.0379146719526934
2.6	0.0306291559028401	0.0312364927270119	0.024428726782273	0.0249622867821838	0.0264753964711135	0.0265048043508282	0.0273010630869623	0.0301633214460544	0.0339818039538448	0.0369228505037719	0.0380839430639516	0.0384344322618953	0.0416092297260187
2.7	0.0328438862567132	0.0336589408023102	0.0265988924321429	0.0272332297814415	0.0288870211425389	0.0290153724128718	0.0299746599575471	0.0330905822113908	0.03718655723493	0.0403420473782906	0.0416189719167224	0.042062728011721	0.0455257257395837
