# Supplementary material for: Maternal preconceptional and prenatal exposure to El Niño Southern Oscillation levels and child mortality: a multi-country study
Source: Nat Commun. 2024 Jul 17;15:6034. doi: 10.1038/s41467-024-50467-x (PMC11254917; doi:10.1038/s41467-024-50467-x)
Supplement: Supplementary file 4 — Source data [file 41467_2024_50467_MOESM4_ESM.zip › Source Data/Supplemental Figure S14-15/S15/abNino34 0_cumest.csv]

	lag0	lag1	lag2	lag3	lag4	lag5	lag6	lag7	lag8	lag9	lag10	lag11	lag12
-2	0.00295513079524414	0.0145857736311355	0.0325995871323134	0.0540357341745309	0.0759448422160214	0.0954983260266285	0.110199540375492	0.117908503636162	0.116841897786595	0.105573068409157	0.083032024690623	0.0485054394221753	0.00163664899940571
-1.9	0.000627526678357692	0.0111708749031069	0.0281086084857957	0.0475547997532916	0.0665776432646969	0.0829881634100916	0.0949146107571007	0.100752628649403	0.0991652532067297	0.0890829133248675	0.0697034306756554	0.0404920197069862	0.00118128764280636
-1.8	-0.0014695231380594	0.00804034870076527	0.0239212295387771	0.0414755586274973	0.057802684324931	0.0713003314661238	0.0806685567061123	0.0847931228920708	0.0827454990633111	0.0737828604512827	0.0573480884795727	0.0330697707639059	0.000762201112144603
-1.7	-0.00333601865400712	0.00519419502411049	0.0200374502912575	0.035798010797148	0.0496199653967235	0.0604348301947249	0.0674613782225273	0.0700299863641666	0.0675826353563394	0.0596729097884029	0.045965998102375	0.0262386925929344	0.000379389407420381
-1.6	-0.00497195986948548	0.00263241387314261	0.0164572707432371	0.0305221562622437	0.0420294864800747	0.0503916595958951	0.0552930753063458	0.0564632190656902	0.0536766620858146	0.046753061336228	0.0355571595440622	0.0199987851940717	3.28525286337185e-05
-1.5	-0.00637734678449448	0.000355005247861634	0.0131806908947158	0.0256479950227843	0.0350312475749844	0.0411708196696343	0.0441636479575677	0.0440928209966415	0.0410275792517368	0.0350233150947582	0.0261215728046345	0.0143500485673179	-0.000277409524215363
-1.4	-0.00755217939903411	-0.00163803085173245	0.0102077107456935	0.02117552707877	0.0286252486814526	0.0327723104159426	0.0340730961761929	0.0329187921570204	0.0296353868541057	0.0244836710639933	0.0176592378840916	0.00929248271267282	-0.000551396751126873
-1.3	-0.00849645771310438	-0.00334669442563963	0.00753833029617034	0.0171047524302007	0.0228114897994793	0.0251961318348198	0.0250214199622216	0.0229411325468271	0.0195000848929216	0.0151341292439334	0.0101701547824337	0.00482608763013661	-0.00078910915210085
-1.2	-0.00921018172670529	-0.00477098547385991	0.00517254954614629	0.0134356710770765	0.0175899709290647	0.0184422839262661	0.0170086193156537	0.0141598421660615	0.0106216733681845	0.00697468963457859	0.00365432349966084	0.000950863319709249	-0.000990546727137218
-1.1	-0.00969335143983683	-0.00591090399639329	0.00311036849562131	0.0101682830193972	0.0129606920702085	0.0125107666902814	0.0100346942364892	0.00657492101472359	0.00300015227989417	5.35223592867236e-06	-0.00188825596422712	-0.00233319021860934	-0.00115570947623604
-1	-0.009945966852499	-0.00676644999323977	0.00135178714459545	0.00730258825716287	0.00892365322291096	0.00740158012686571	0.00409964472472813	0.00018636909281338	-0.00336447837194922	-0.00577388295201625	-0.00645758360923011	-0.00502607298481908	-0.00128459739939731
-0.9	-0.00996802796469181	-0.00733762346439934	-0.000103194506931326	0.0048385867903736	0.00547885438717195	0.00311472423601906	-0.000796529219629543	-0.0050058135996691	-0.0084722185873457	-0.0103630159292562	-0.0100536594353481	-0.00712778497891998	-0.00137721049662098
-0.8	-0.00975953477641525	-0.00762442440987202	-0.00125457645895901	0.00277627861902931	0.00262629556299146	-0.000349800982258594	-0.00465382759658382	-0.00900162706272392	-0.0123230683662953	-0.0137620466957911	-0.0126764834425812	-0.0086383262009121	-0.00143354876790713
-0.7	-0.00932048728766934	-0.0076268528296578	-0.00210235871148759	0.00111566374313005	0.000365976750369532	-0.00299199552796721	-0.00747225040613468	-0.011801071296351	-0.014917027708798	-0.0159709752516211	-0.0143260556309293	-0.00955769665079537	-0.00145361221325567
-0.6	-0.00865088549845405	-0.00734490872375668	-0.00264654126451707	-0.000143257837324209	-0.00130210205069383	-0.00481185940110679	-0.00925179764828211	-0.0134041463005504	-0.0162540966148538	-0.016989801596746	-0.0150023760003924	-0.00988589632856982	-0.00143740083266666
-0.5	-0.00775072940876941	-0.00677859209216865	-0.00288712411804747	-0.00100048612233347	-0.00237794084019866	-0.00580939260167737	-0.00999246932302615	-0.0138108520753221	-0.0163342750844627	-0.016818525731166	-0.0147054445509706	-0.00962292523423545	-0.00138491462614008
-0.4	-0.0066200190186154	-0.00592790293489374	-0.00282410727207877	-0.00145602111189773	-0.00286153961814494	-0.00598459512967892	-0.00969426543036679	-0.0130211886206661	-0.0151575631176247	-0.015457147654881	-0.0134352612826638	-0.00876878336779226	-0.00129615359367594
-0.3	-0.00525875432799202	-0.00479284125193191	-0.00245749072661097	-0.00150986280601698	-0.00275289838453268	-0.00533746698511146	-0.00835718597030402	-0.0110351559365823	-0.0127239607143398	-0.012905667367891	-0.0111918261954721	-0.00732347072924025	-0.00117111773527423
-0.2	-0.00366693533689928	-0.00337340704328319	-0.00178727448164408	-0.00116201120469123	-0.00205201713936185	-0.00386800816797497	-0.00598123094283782	-0.00785275402307091	-0.00903346787460799	-0.00916408487019606	-0.00797513928939537	-0.00528698731857942	-0.00100980705093496
-0.1	-0.00188572067593343	-0.00173252949071999	-0.000905104394536501	-0.00055839657116702	-0.000981407585854146	-0.00188000171763376	-0.00293920153350732	-0.00388902637661893	-0.00450449236625535	-0.00460561239784597	-0.00405739614296286	-0.00276985004932072	-0.000697977340776885
0	0	0	0	0	0	0	0	0	0	0	0	0	0
0.1	0.00198765427878867	0.00182024835853248	0.000922310841001662	0.000504057875511444	0.000878298649183091	0.00175301056194131	0.00281307360441992	0.00378838491144788	0.00445385876204936	0.00462942657944368	0.00418003693104532	0.00301565552846395	0.00109126522750438
0.2	0.00407724216043257	0.00372821558487741	0.00186182812846846	0.000953777055367285	0.00165348836169509	0.00337902996819012	0.00550001927975236	0.00747612835772463	0.00885708391989266	0.00928266734048499	0.00848271465017303	0.00627711653607108	0.00257581834173627
0.3	0.00626876364493172	0.00572390167903482	0.00281855186240041	0.00134915753956752	0.00232556913753598	0.00487805821874642	0.00806083702599732	0.0110632303388303	0.0132096754735299	0.0139597222831239	0.0129080331573832	0.00978438302282142	0.00445365934269565
0.4	0.0085622187322861	0.00780730664100471	0.0037924820427975	0.00169019932811217	0.00289454097670581	0.00625009531361025	0.0104955268431549	0.0145496908547648	0.0175116334229611	0.0186605914073606	0.0174559924526757	0.013537454988715	0.00672478823038253
0.5	0.0109576074224957	0.00997843047078707	0.00478361866965974	0.00197690242100122	0.00336040387920455	0.00749514125278159	0.012804088731225	0.0179355099055283	0.0217629577681863	0.0233852747131949	0.0221265925360507	0.0175363324337517	0.00938920500479692
0.6	0.0134549297155606	0.0122372731683819	0.00579196174298712	0.00220926681823466	0.0037231578450322	0.00861319603626044	0.0149865226902076	0.0212206874911207	0.0259636485092055	0.0281337722006268	0.0269198334075081	0.0217810153579317	0.0124469096659388
0.7	0.0160541856114807	0.0145838347337892	0.00681751126277966	0.00238729251981252	0.00398280287418877	0.0096042596640468	0.0170428287201028	0.0244052236115419	0.0301137056460186	0.0329060838696564	0.0318357150670479	0.0262715037612549	0.0158979022138082
0.8	0.018755375110256	0.017018115167009	0.00786026722903733	0.00251097952573478	0.00413933896667425	0.0104683321361407	0.0189730068209105	0.0274891182667921	0.0342131291786257	0.0377022097202837	0.0368742375146701	0.0310077976437213	0.0197421826484051
0.9	0.0215584982118866	0.0195401144680412	0.00892022964176015	0.00258032783600144	0.00419276612248864	0.0112054134525421	0.0207770569926308	0.0304723714568711	0.0382619191070268	0.0425221497525086	0.0420354007503748	0.0359898970053308	0.0239797509697294
1	0.0244635549163724	0.0221498326368859	0.00999739850094812	0.00259533745061249	0.00414308434163194	0.0118155036132509	0.0224549792352636	0.033354983181779	0.0422600754312217	0.0473659039663311	0.0473192047741619	0.0412178018460836	0.0286106071777813
1.1	0.0274705452237134	0.0248472696735431	0.0110917738066012	0.00255600836956797	0.00399029362410418	0.0122986026182673	0.0240067735488089	0.0361369534415159	0.0462075981512108	0.0522334723617514	0.0527256495860314	0.0466915121659797	0.0336347512725607
1.2	0.0305794691339097	0.0276324255780128	0.0122033555587195	0.00246234059286784	0.00373439396990531	0.0126547104675913	0.0254324399332669	0.0388182822360817	0.0501044872669937	0.0571248549387693	0.0582547351859833	0.0524110279650189	0.0390521832540676
1.3	0.0337903266469612	0.0305053003502949	0.0133321437573029	0.00231433412051211	0.00337538537903539	0.0128838271612227	0.0267319783886373	0.0413989695654763	0.0539507427785706	0.0620400516973848	0.0639064615740176	0.0583763492432013	0.044862903122302
1.4	0.037103117762868	0.0334658939903895	0.0144781384023515	0.0021119889525008	0.00291326785149432	0.0129859526991616	0.0279053889149203	0.0438790154296998	0.0577463646859414	0.066979062637598	0.0696808287501344	0.0645874760005269	0.0510669108772639
1.5	0.0405178424816299	0.0365142064982965	0.0156413394938652	0.00185530508883387	0.00234804138728219	0.012961087081408	0.0289526715121158	0.0462584198287523	0.0614913529891062	0.0719418877594089	0.0755778367143335	0.0710444082369957	0.0576642065189532
1.6	0.0440345008032472	0.0396502378740161	0.016821747031844	0.00154428252951135	0.00167970598639901	0.012809230307962	0.0298738261802239	0.0485371827626336	0.065185707688065	0.0769285270628174	0.0815974854666151	0.0777471459526077	0.0646547900473701
1.7	0.0476530927277196	0.0428739881175481	0.018019361016288	0.00117892127453324	0.000908261648844726	0.0125303823788235	0.0306688529192446	0.0507153042313439	0.0688294287828178	0.0819389805478236	0.0877397750069791	0.084695689147363	0.0720386614625145
1.8	0.0513736182550473	0.0461854572288926	0.0192341814471972	0.000759221323899522	3.37083746193567e-05	0.0121245432939925	0.0313377517291778	0.052792784234883	0.0724225162733645	0.0869732482144274	0.0940047053354256	0.0918900378212615	0.0798158207643864
1.9	0.0551960773852303	0.0495846452080496	0.0204662083245714	0.000285182677610234	-0.000943953836277152	0.011591713053469	0.0318805226100235	0.0547696227732511	0.0759649701597052	0.0920313300626289	0.100392276451954	0.0993301919743031	0.0879862679529858
2	0.0591204701182684	0.053071552055019	0.0217154416484108	-0.000243194664334693	-0.0020247249838447	0.0109318916572529	0.0322971655617818	0.056645819846448	0.0794567904418399	0.097113226092428	0.106902488356566	0.107016151606488	0.0965500030283126
2.1	0.0631467964541619	0.0566461777698009	0.0229818814187154	-0.000825910701935187	-0.00320860506808331	0.0101450791053444	0.0325876805844526	0.0584213754544738	0.0828979771197685	0.102218936303825	0.113535341049259	0.114947916717816	0.105507025990367
2.2	0.0672750563929105	0.0603085223523952	0.0242655276354852	-0.00146296543519129	-0.00449559408899301	0.00923127539774349	0.032752067678036	0.0600962895973286	0.086288530193491	0.107348460696819	0.120290834530035	0.123125487308287	0.114857336839149
2.3	0.0715052499345144	0.0640585858028021	0.02556638029872	-0.00215435886410296	-0.00588569204657378	0.00819048053445006	0.032790326842532	0.0616705622750123	0.0896284496630076	0.112501799271412	0.127168968798894	0.131548863377902	0.124600935574658
2.4	0.0758373770789735	0.0678963681210214	0.0268844394084201	-0.00290009098867027	-0.00737889894082566	0.00702269451546408	0.0327024580779405	0.0631441934875248	0.0929177355283181	0.117678952027601	0.134169743855835	0.140218044926659	0.134737822196895
2.5	0.0802714378262879	0.0718218693070532	0.0282197049645852	-0.00370016180889318	-0.00897521477174872	0.00572791734078558	0.0324884613842614	0.0645171832348661	0.0961563877894224	0.122879918965389	0.141293159700858	0.14913303195456	0.145267996705859
2.6	0.0848074321764575	0.0758350893608974	0.0295721769672155	-0.00455457132477166	-0.0106746395393427	0.00430614901041465	0.032148336761495	0.0657895315170366	0.0993444064463209	0.128104700084774	0.148539216333964	0.158293824461605	0.156191459101551
2.7	0.0894453601294823	0.0799360282825542	0.030941855416311	-0.00546331953630569	-0.0124771732436078	0.00275738952435133	0.0316820842096412	0.0669612383340358	0.102481791499013	0.133353295385756	0.155907913755152	0.167700422447792	0.167508209383971
