# Supplementary material for: Maternal preconceptional and prenatal exposure to El Niño Southern Oscillation levels and child mortality: a multi-country study
Source: Nat Commun. 2024 Jul 17;15:6034. doi: 10.1038/s41467-024-50467-x (PMC11254917; doi:10.1038/s41467-024-50467-x)
Supplement: Supplementary file 4 — Source data [file 41467_2024_50467_MOESM4_ESM.zip › Source Data/Supplemental Figure S14-15/S15/MEI 0_59_cumse.csv]

	lag0	lag1	lag2	lag3	lag4	lag5	lag6	lag7	lag8	lag9	lag10	lag11	lag12
-2.4	0.0268751533692478	0.029782175220564	0.0267439752290983	0.0275370037156694	0.0282669608264389	0.0276556088539701	0.0272355079322303	0.0281126160667927	0.0298456042142763	0.0311950676919103	0.0314227779362859	0.0312787354664175	0.0337470610877824
-2.3	0.0243874388120536	0.0269306898116712	0.0240465027335131	0.0247177317278877	0.0253556036727273	0.0247542623798375	0.0243146372526234	0.0250677998540001	0.0266203445679318	0.0278317145985759	0.0280149489446763	0.027845468569714	0.0300566523829205
-2.2	0.022107684084269	0.0243143438692684	0.0215715420249374	0.0221352482268591	0.0226888888497703	0.022093452017044	0.021632872267757	0.0222725538194715	0.0236619913961624	0.0247476395789886	0.0248868243659505	0.0246863799842593	0.0266561221992397
-2.1	0.0200380381350133	0.0219367062761544	0.0193240974665961	0.0197954834900245	0.0202731543408967	0.0196799237486731	0.0191975018441956	0.0197348218257466	0.0209790804639954	0.0219517305225089	0.0220473750764124	0.0218102865156785	0.0235543934827416
-2	0.0181795177520308	0.0198005009174575	0.0173089589980129	0.0177042287911968	0.0181146784755175	0.017520723339275	0.0170165283398557	0.0174634548379638	0.0185810201208197	0.0194537220166507	0.0195066069462029	0.019227391601431	0.0207618524799934
-1.9	0.0165311696724782	0.0179066811716995	0.0155298382095949	0.0158661376787555	0.0162186519400447	0.0156222961068471	0.0150979140066033	0.0154674535841803	0.0164771996152971	0.0172632262428647	0.0172747074288943	0.0169487232654814	0.018289859084716
-1.8	0.0150889898171551	0.0162531250635728	0.0139879717672626	0.0142830777769535	0.0145874504889741	0.0139888383468578	0.0134480188832016	0.0137543192987303	0.0146751211378894	0.0153877432301777	0.0153601805034161	0.014984643435603	0.0161493704225788
-1.7	0.0138447048412398	0.014833015141762	0.0126801557339328	0.0129517897394997	0.0132181449765126	0.0126197355973932	0.0120689324540999	0.012327146182992	0.0131772026240901	0.0138293061483426	0.013766553370645	0.0133418790414701	0.0143481059674237
-1.6	0.012784657793778	0.0136331637135849	0.0115964386193588	0.0118611554671908	0.0120995569552736	0.0115062884281593	0.0109547478719895	0.011180464805351	0.0119763469368196	0.0125799006393012	0.012487667920374	0.0120187834278374	0.0128858599840268
-1.5	0.0118891548112869	0.0126327672830913	0.0107181004859159	0.0109898895004551	0.0112097353475	0.0106286006842573	0.0100876418302136	0.0102957895689408	0.0110513943386321	0.0116168511631097	0.011502648179395	0.0109995584875555	0.0117484863399205
-1.4	0.0111326225676317	0.0118031673126858	0.0100168409182123	0.0103058047469946	0.0105151189141107	0.00995411664918513	0.00943556213678358	0.0096389540559556	0.0103646813600815	0.0109004592082681	0.0107729189699802	0.0102498182029942	0.0109027679857786
-1.3	0.0104847273181662	0.0111089879168344	0.00945590942983965	0.00976746941453556	0.00997229547728938	0.00943908712470948	0.00895335443295842	0.0091613817139713	0.0098638037866433	0.0103759744235903	0.010243703028604	0.00971665604615449	0.0102955209692664
-1.2	0.00991227427165712	0.01051052533632	0.00899312417098909	0.00932800641518242	0.0095320909203285	0.00903290267441967	0.00858756382648293	0.00880554466201281	0.00948758853804554	0.00997981133155329	0.00985024466711706	0.009334458837796	0.00985879214871289
-1.1	0.0093814259802794	0.00996675883492969	0.00858482374019234	0.00893972586028801	0.00914454587124091	0.00868367950064877	0.00828299143935065	0.00851232440846828	0.00917376306069754	0.00964741279067287	0.0095261318676827	0.00903404749841589	0.00951922378769463
-1	0.00885971783268517	0.0094381736289493	0.00818947918235335	0.00855807553857049	0.00876312337909632	0.00834306656755141	0.00798837409699341	0.00822723657753175	0.00886525524496553	0.00931966491964473	0.0092102800518855	0.00875096115948388	0.00920722455969069
-0.9	0.00831751339384416	0.00888880840709909	0.00777011387894009	0.00814405639279055	0.0083472377679192	0.00796911656551574	0.00765968088691819	0.00790388947656395	0.00851359633265039	0.00894634911156567	0.00885077025062173	0.00843026877274918	0.00886273779284208
-0.8	0.00772879547691782	0.00828734426908752	0.00729537206380782	0.00766509154103621	0.00786312028585685	0.00752722428840728	0.00726106840541337	0.00750484020799604	0.00807968673501764	0.00848691225911275	0.00840576106831162	0.00802788163459529	0.00843716890139989
-0.7	0.00707138755263784	0.0076073763657291	0.00673955137349147	0.00709481338780357	0.00728354271885641	0.00698976530176151	0.00676433165460963	0.00700085307707767	0.00753297165194253	0.00790961963681238	0.00784262200645154	0.00750968473451134	0.0078927434687318
-0.6	0.00632678891500162	0.00682714793375131	0.00608204548338199	0.00641229762576346	0.00658697292655531	0.00633511793524415	0.00614770089527989	0.00636951336112939	0.00684998782770463	0.00719006563237985	0.00713636068227655	0.00684979653753263	0.00720074437212014
-0.5	0.00547981028048328	0.00592902101121935	0.00530656343257264	0.0056011339684973	0.00575657556075785	0.00554654189443849	0.00539453541103635	0.005593782897939	0.00601286640886113	0.00630963786776626	0.00626799804084792	0.00602875721952833	0.00633957189467253
-0.4	0.00451817158076612	0.00489890325368028	0.00440036746242623	0.00464856786502583	0.00477929996556183	0.00461117376935757	0.00449218935607924	0.00466077302156668	0.00500806677091588	0.00525421774192428	0.00522319796937614	0.00503200794982368	0.00529307891263862
-0.3	0.00343226087895454	0.00372586261262374	0.00335372583431215	0.00354489073958684	0.00364523390628075	0.00351931114600683	0.00343120485306275	0.00356088005829214	0.00382549343089761	0.00401328093362475	0.00399132159419925	0.00384884001376298	0.00404940991760352
-0.2	0.00222632083286854	0.00241471234870451	0.00217171305589334	0.00229592695452018	0.00236051589590562	0.00227717295572562	0.00221808431727254	0.00230116374422279	0.00247279458523564	0.00259485154277967	0.00258044641240853	0.00248721371330765	0.00261669546499194
-0.0999999999999996	0.00106435819882094	0.00115227538627457	0.00103392368017641	0.00109305414554134	0.00112340009336969	0.0010820617108839	0.00105205365117017	0.00109079424687917	0.0011727567106079	0.00123121332150365	0.00122401970461972	0.0011785162651096	0.00123973587980132
0	0	0	0	0	0	0	0	0	0	0	0	0	0
0.100000000000001	0.000971745281284212	0.00104736515474277	0.00093433154239037	0.000987496951373686	0.00101394865807194	0.00097294653138329	0.000941736045049006	0.000975027070854757	0.00104974263883777	0.00110344004985309	0.00109636496369601	0.0010530863339345	0.00110795077480744
0.200000000000001	0.00185686525662755	0.00199617567849802	0.00177430426774714	0.00187465823327612	0.00192368089510862	0.00184164489640273	0.00177772247197439	0.00183905415274394	0.00198179804846917	0.00208489907037245	0.00207099948283298	0.00198669423223587	0.00209092661237705
0.3	0.00266253010560423	0.00285411841403906	0.0025263354046252	0.00266789409896518	0.00273563860275415	0.00261213687091747	0.00251368887597414	0.00259807950748808	0.00280284551768942	0.00295161727631266	0.0029313163347029	0.00280830744663518	0.00295748054870096
0.4	0.00339729220055003	0.00363046311811888	0.00319828845249175	0.00337507471848775	0.00345775325090963	0.00329193605542987	0.00315684520094657	0.00325967695438076	0.00352128304900542	0.00371266307008644	0.00368660741943516	0.00352735349865364	0.00371836109622071
0.5	0.00407128323766792	0.00433632305115319	0.00379976559145582	0.00400583840350323	0.00409977127753777	0.0038903803311423	0.0037162721163338	0.00383342024634133	0.00414767146793709	0.00437938711693144	0.00434850832988229	0.00415569392092935	0.00438703779747529
0.600000000000001	0.0046963820825432	0.00498489415969894	0.00434240780231918	0.00457191809037624	0.00467360501089042	0.00441902719261462	0.00420337655694784	0.00433138126163678	0.00469524461142312	0.00496593310603175	0.00493151672511027	0.00470816959025418	0.00498026175523097
0.700000000000001	0.00528631346376782	0.00559162365777912	0.00484015858342973	0.0050874457642918	0.00519366965751937	0.00489205540941172	0.00463237979443277	0.00476866682915498	0.00518044162045881	0.00548975363680379	0.00545350743443276	0.0052031348484723	0.00551857227241008
0.800000000000001	0.00585662621571096	0.00617423950928734	0.00530941911110684	0.00556916484476689	0.00567713490276751	0.00532659859851448	0.00502075951248985	0.0051639070522283	0.00562336329995606	0.00597202505131547	0.00593612968744152	0.00566284815159203	0.00602658937328399
0.900000000000001	0.00642449669019314	0.00675256162904764	0.00576899617361254	0.00603644881750817	0.00614398334051209	0.00574288799646632	0.00538950174108176	0.00553953276040865	0.00604798157066789	0.00643778624589024	0.00640490186081467	0.00611350923891007	0.00653286121683517
1	0.00700831695582218	0.00734802746179523	0.00623973664117323	0.00651100692563322	0.00661674391628064	0.00616404089587076	0.00576295201323763	0.00592160294762071	0.00648186547168592	0.00691557300471277	0.00688877017987032	0.00658468634155403	0.00706902028515125
1.1	0.00762706472556743	0.00798291185397228	0.00674377796017953	0.00701618103730174	0.00711978620929917	0.00661533615264753	0.00616803954801618	0.00633892599315692	0.00695519102921711	0.00743634192495193	0.00741893467237034	0.00710793995855366	0.00766812131088524
1.2	0.00829950903456357	0.00867930329170282	0.0073034388822249	0.00757582551357637	0.00767815027656392	0.0071229157500842	0.00663275980120478	0.00682135134592272	0.00749895482664566	0.00803164383496365	0.00802693315826497	0.00771468914210864	0.00836232285986811
1.3	0.00904336416085012	0.00945799016728643	0.00793990971759406	0.00821290660311541	0.00831604512279517	0.00771205299374405	0.00718407504894752	0.00739743051160057	0.00814262883037665	0.00873131293222037	0.00874229404966301	0.00843373307237548	0.00918042769590106
1.4	0.00987453608108494	0.0103374658920508	0.00867201236224719	0.00894809891072045	0.00905531354556056	0.00840535572709341	0.00784572583521837	0.00809202646739793	0.00891183427071397	0.00956123709374969	0.00959035341380238	0.00928911248514889	0.0101459700558975
1.5	0.010806590011982	0.011333242291294	0.00951531036559089	0.00979870264021954	0.00991422667767885	0.00922137390213964	0.00863659705556322	0.00892460024800217	0.00982671416597614	0.0105418352001678	0.0105908496353946	0.0102989245062902	0.0112763503318011
1.6	0.0118505075410437	0.0124575690661974	0.0104817355212581	0.0107781079044165	0.0109068731156165	0.0101739508799282	0.00957008081153403	0.00990863855462583	0.0109014110691053	0.0116875926639485	0.0117575957799945	0.0114752919497583	0.0125830717016011
1.7	0.0130147251097944	0.0137195391017233	0.0115797217648422	0.0118958402266009	0.0120431928062534	0.0112723638597399	0.010654441165302	0.011052174490574	0.012144583414942	0.0130075724190105	0.0130990934160738	0.0128252265202122	0.0140727382960488
1.8	0.0143053855854163	0.015125471113901	0.0128146975455402	0.0131580459072532	0.0133295029482606	0.012522031511459	0.0118938247521549	0.0123589658581664	0.0135605481290464	0.0145065131570631	0.0146196760769763	0.0143519051955438	0.0157483446789809
1.9	0.0157267097985141	0.0166794309778343	0.0141897407103222	0.0145681989439335	0.0147692713591596	0.0139254652619483	0.0132894698351571	0.0138298300854965	0.0151505818740368	0.0161860819265016	0.0163207580586705	0.016055939552519	0.0176104919855498
2	0.0172814026508146	0.0183837727853153	0.015706233490918	0.0161278346897431	0.0163639178813367	0.01548319753926	0.0148407921149969	0.015463800936115	0.0169140639127384	0.0180459851836994	0.0182019152479142	0.0179364076510548	0.0196583513968949
2.1	0.0189710338428938	0.020239623441708	0.0173644224986887	0.0178371890074399	0.0181135082776586	0.0171945420379985	0.0165462081569128	0.0172589796630882	0.0188493333115283	0.0200848148061428	0.0202616944067476	0.0199915888378046	0.0218903425617329
2.2	0.020796361373049	0.0222472765885969	0.0191638499093221	0.0196956949496337	0.0200172885248675	0.0190581470195509	0.018403689337179	0.01921309133448	0.0209542630685017	0.022300625958751	0.0224981589398032	0.0222194373866172	0.0243045702112238
2.3	0.0227575879262245	0.0244064912132624	0.0211036608286481	0.0217023378560432	0.0220740623562458	0.0210723634149545	0.0204110997528521	0.0213238137550284	0.0232266104118025	0.0246912986416662	0.0249092266750479	0.0246178623911584	0.0268990837717913
2.4	0.0248545537353973	0.0267167061943485	0.0231828092469933	0.0238558928787403	0.0242824401832299	0.023235471434842	0.0225663832420282	0.0235889523372416	0.0256642115105909	0.0272547456672968	0.027492862044734	0.027184878262748	0.029672019003438
2.5	0.0270868757990521	0.0291771878108894	0.0254001885737665	0.0261550746484404	0.0266409931096312	0.0255458092418912	0.0248676543497119	0.0260065196029757	0.0282650771115819	0.029989020567733	0.0302471743457351	0.029918675097766	0.0326216661882913
