# Supplementary material for: Maternal preconceptional and prenatal exposure to El Niño Southern Oscillation levels and child mortality: a multi-country study
Source: Nat Commun. 2024 Jul 17;15:6034. doi: 10.1038/s41467-024-50467-x (PMC11254917; doi:10.1038/s41467-024-50467-x)
Supplement: Supplementary file 4 — Source data [file 41467_2024_50467_MOESM4_ESM.zip › Source Data/Supplemental Figure S14-15/S15/abNino1_2 0_59_cumse.csv]

	lag0	lag1	lag2	lag3	lag4	lag5	lag6	lag7	lag8	lag9	lag10	lag11	lag12
-1.9	0.0166298166238205	0.0208224812031276	0.0221839162602937	0.0248261683657978	0.0274152974222982	0.0297280557525708	0.0322420588107422	0.0350714718328521	0.0379221755631018	0.040435575423844	0.0425384064797732	0.0446868978139548	0.0479498692533975
-1.8	0.0145042792213868	0.0180870359280209	0.0192082549309662	0.0214777432142511	0.0236795261721715	0.0256166344885421	0.0277291461993305	0.0301357094049937	0.0325843034009157	0.0347573402805503	0.0365853021458956	0.0384644501101945	0.0413293848661639
-1.7	0.0125941826391695	0.0156109135264712	0.0164908835763958	0.0184100337805581	0.0202540412869534	0.0218442718738288	0.0235869606558572	0.0256056391324751	0.0276858875604113	0.029545895285817	0.0311185176013145	0.0327459032400029	0.035243022480692
-1.6	0.0109058315252755	0.013402101463941	0.014038764227087	0.0156298207446387	0.0171462199377359	0.0184189799472675	0.0198242364119504	0.0214909136091498	0.0232374813938321	0.0248123247866273	0.026149148306422	0.0275421141118571	0.0297019305569686
-1.5	0.00944530040706953	0.0114697204390555	0.0118608986738513	0.0131461920669139	0.0143661728486406	0.0153520353667052	0.0164535100458988	0.0178054889754172	0.0192543311431167	0.0205726041478715	0.0216931731715564	0.0228686953182341	0.0247219897631583
-1.4	0.00821653650218277	0.009822768943092	0.00996839209705636	0.0109710377840403	0.0119275583691469	0.0126592396980241	0.0134928207736255	0.0145696360402698	0.0157585495036329	0.0168498403353413	0.0177737159053014	0.0187482437886437	0.0203259226414131
-1.3	0.00721795741368279	0.00846699938292112	0.00837346365423314	0.00911890296902876	0.00984792460772593	0.0103619962682734	0.010967525292837	0.0118121961201772	0.0127815150892028	0.0136767268645947	0.0144236083905132	0.015212971273784	0.0165456807438994
-1.2	0.00643773664185158	0.00739907886437231	0.00708589919223308	0.00760472064311953	0.00814694603891193	0.00848642075391585	0.00891032129918422	0.00957095792427535	0.0103641282964502	0.0110957708738032	0.0116860001133486	0.012305779501265	0.0134231688570475
-1.1	0.00584949197517038	0.00659869992462114	0.00610504917246928	0.00643670214557318	0.0068390197449899	0.00705580537859652	0.00735360641042935	0.00788425830834104	0.00854736943395162	0.00914956428412645	0.00960557754308942	0.0100729573335049	0.0110029041549562
-1	0.00541143998564061	0.00602261130831602	0.0054077815601381	0.00560230676657832	0.00591637791363127	0.00606971856479106	0.00630415901015953	0.00676158466781986	0.00734010919409055	0.00784769661666615	0.00819654073727577	0.00853458876639295	0.00930384394131122
-0.9	0.00507092758541463	0.00560632725345028	0.00493946351438105	0.00505245824237067	0.00532743636493837	0.00547342766563466	0.00570247713391651	0.00613568331115654	0.0066677258893136	0.00711340906772524	0.00738740614057891	0.00762873477335237	0.0082661090282811
-0.8	0.00477251644869528	0.00527472292634112	0.00461863570405884	0.00469948045568736	0.00497116645684452	0.00514736762865656	0.00540738145788358	0.00584549965698317	0.00635510869435043	0.00676439118873971	0.00699533644445356	0.00717732964483923	0.00771484999082488
-0.7	0.00446542259074888	0.00495530940470275	0.0043553226204112	0.00443697582055539	0.00472162557301798	0.00494015055240086	0.00523992502215664	0.00568938456046826	0.0061847321032982	0.00657160371089129	0.00678201773388638	0.00693514799892481	0.00740175999490229
-0.6	0.00410756260828788	0.00458705739583664	0.00406943908391471	0.00416627873679432	0.00446252350748371	0.00471514355323911	0.00504303545689705	0.00549356996012421	0.00596973076968878	0.00633629990003314	0.00653604754485246	0.00667721239253617	0.00709105601426617
-0.5	0.00366628505869147	0.00412297282358117	0.0036991730198168	0.00381079826645519	0.0041053252827975	0.00437211450912557	0.00470551023175767	0.00513714209545799	0.00558012015043708	0.00591920684653336	0.00610767504496389	0.00624138538409756	0.00660777499029526
-0.4	0.00311725108048144	0.0035287217913487	0.00320058320158962	0.00331684004096346	0.0035894145583083	0.00384492611373745	0.00415627034688898	0.00454381785964618	0.00493381167927331	0.00523196763674401	0.0054015786809515	0.00552384575928503	0.00583756922197841
-0.3	0.00244283332858229	0.00278002506441839	0.00254378036600812	0.00264866655688855	0.0028753162978063	0.00309179149856042	0.00335148024125726	0.00366696148630466	0.00398055080289034	0.00422035609399353	0.00435928905062214	0.004460915834188	0.00470941377754045
-0.2	0.00163213154772416	0.00186196292324924	0.00171077388253729	0.00178512469074592	0.00194009250609549	0.00208903328439173	0.0022668043499538	0.00248088806887158	0.00269263835910446	0.00285441007247078	0.00294847138722003	0.00301731899938443	0.0031834998663624
-0.0999999999999999	0.000792773859080577	0.000904603857711293	0.000831694756570885	0.000868139073217773	0.000943359788172131	0.00101559101767811	0.00110193121595488	0.00120598856939027	0.00130885433270441	0.00138724164675518	0.00143244509277062	0.00146512665388186	0.00154506773698299
0	0	0	0	0	0	0	0	0	0	0	0	0	0
0.1	0.000748617330020643	0.000853865816293913	0.000785480811008035	0.000820526041314945	0.000891230337469212	0.000958700685017392	0.0010397011238705	0.0011377761652423	0.00123477706280503	0.00130830221357355	0.00134983416247192	0.00137889691246245	0.00145258793421488
0.2	0.00145579995548915	0.00165925750573795	0.0015260598834929	0.00159481987501383	0.0017317244376893	0.00186158942020289	0.00201797178851034	0.00220812476817253	0.00239643468044571	0.00253877514290216	0.00261815012943188	0.00267250792521059	0.00281369695546915
0.3	0.00212459170543603	0.00241871334804477	0.00222320921913514	0.0023244279367641	0.00252304438698642	0.00270987828137771	0.00293571224131941	0.00321192970033896	0.0034860514843653	0.00369266966299951	0.00380618137267525	0.00388190152941219	0.00408446270145971
0.4	0.00275838429696254	0.00313507464955962	0.00287858049963864	0.00301108238410427	0.00326694236967997	0.0035049315193048	0.00379393820474169	0.00415018873460742	0.00450484479136978	0.00477139813313797	0.004915323367961	0.00500829056475655	0.00526617732364251
0.5	0.00336093976003113	0.00381151455903795	0.00349402680324275	0.00365672294578526	0.00396538398591992	0.00424828653142709	0.00459379811550477	0.0050240308092526	0.00545419134771459	0.00577655841969639	0.00594715833929772	0.00605305540134587	0.00636031520155314
0.6	0.00393640706207664	0.00445156575445918	0.00407162598537735	0.00426352030843132	0.00462057355442582	0.00494167753607854	0.00533659310658733	0.00583473617015171	0.00633565137670774	0.00670996165287269	0.00690348402106587	0.00701777123684402	0.00736856334652653
0.7	0.00448933016383435	0.00505914525855878	0.00461370538103382	0.00483390065951189	0.00523498112738419	0.00558706211188217	0.00602380012950892	0.00658375982809464	0.00715099640775859	0.00757366421414467	0.00778634702712089	0.0079042402383845	0.00829285735602606
0.8	0.00502464446380412	0.00563857414416865	0.00512286724913276	0.00537057076690207	0.00581137071647517	0.00618665067384311	0.00665709863721399	0.00727275883528382	0.00790224139101871	0.00837000445579246	0.00859808144605648	0.00871452935621089	0.0091354239031201
0.9	0.00554765859617052	0.00619458941147157	0.00560201407204478	0.00587654267133189	0.00635282892633596	0.00674293880854993	0.0072384012495399	0.00790362391974075	0.0085916816020253	0.00910164461831365	0.00934135327652844	0.0094510147227326	0.00989883085928759
1	0.0060640189725794	0.00673234494549067	0.00605437244494846	0.0063551566996721	0.00686279280836772	0.00725874216363212	0.00776988878897864	0.00847851602568318	0.00922193479661178	0.00977161831211925	0.010019211250842	0.0101164336074173	0.0105860462300678
1.1	0.00657965541176314	0.00725739831353969	0.00648351385046308	0.00681010108738344	0.00734507528719598	0.00773723325834487	0.00825404998239971	0.00899990827225212	0.00979598896113034	0.0103833837330489	0.0106351444325623	0.0107139448933684	0.0112005070943059
1.2	0.00710070771600012	0.00777568038013554	0.0068933701438334	0.007245426059411	0.00780388599497068	0.00818197913031936	0.00869372594429458	0.00947063373313082	0.0103172557796768	0.0109408824425062	0.011193146664278	0.0112471989266536	0.011746199618745
1.3	0.00763343503622194	0.00829344543617929	0.00728824112971114	0.00766554981748878	0.00824384482146621	0.00859697814155387	0.00909215924865099	0.00989393921430841	0.010789629559402	0.0114486030066252	0.011697787418314	0.0117204172913678	0.0122277508789706
1.4	0.00818411206891487	0.00881720084489411	0.0076727912827879	0.00807525360486903	0.00866998503096887	0.00898669353364935	0.00945304690946411	0.0102735448106474	0.0112175507560481	0.011911647990766	0.0121542877844182	0.0121384824778894	0.0126505325226989
1.5	0.00875891816112595	0.00935361707927229	0.00805203257279515	0.00847966298092859	0.0090877425285195	0.00935608047703954	0.00978059586695447	0.0106137083831131	0.0116060723556307	0.0123358016826213	0.0125685991245531	0.0125070363992431	0.0130207750817242
1.6	0.00936382682028897	0.00990942129371507	0.00843129064095883	0.00888421276611466	0.00950292792865962	0.00971060247871022	0.0100795785629108	0.0109192931356702	0.0119609261295667	0.012727594426392	0.0129474802570202	0.0128325850995488	0.013345689749873
1.7	0.010004503557965	0.0104912799017445	0.00881615237142296	0.0092945939263934	0.00992167864993328	0.0100562322419392	0.0103553848508025	0.0111958351043854	0.012288584152221	0.0130943576034644	0.0132985668695823	0.0131226046081911	0.0136335914557395
1.8	0.0106862192662089	0.0111056775697758	0.00921239428214828	0.00971668201279415	0.0103503894559882	0.0103994316325384	0.0106140648457267	0.0114496055525152	0.0125963089835666	0.0134442612092709	0.0136304242836914	0.0133856395893714	0.0138940128911263
1.9	0.0114137845348422	0.0117588011219639	0.009625893086513	0.010156448606257	0.0107956217243217	0.0107471055898736	0.0108623555010945	0.01168766102732	0.0128921837366126	0.0137863239393188	0.0139525719764077	0.0136313822421367	0.0141377938426064
2	0.0121915078291779	0.0124564367554584	0.0100625220506856	0.010619859346892	0.0112639941259972	0.0111065259390326	0.0111076819919108	0.0119178713678236	0.0131851112319782	0.0141303842262519	0.0142754659826343	0.0138707141786607	0.0143771242097303
2.1	0.0130231777702345	0.0132038876201485	0.0105280390273806	0.0111127642102171	0.0117620600307489	0.011485223347935	0.0113581238901133	0.0121489136981966	0.0134847702113559	0.0144870205213477	0.0146104243660129	0.0141156896681005	0.0146255137525942
2.2	0.0139120673941183	0.0140059164575837	0.0110279738085493	0.0116407873000439	0.0122961793275614	0.0118908491504709	0.0116223363470934	0.0123902191615093	0.013801517006242	0.0148674111883975	0.0149694825611081	0.0143794363485573	0.0148976591941472
2.3	0.014860956570715	0.0148667150981869	0.0115675232457067	0.0122092241466548	0.0128723939160806	0.0123310130930581	0.0119094188571871	0.0126518599086971	0.014146224102218	0.0152831294519137	0.0153651707367517	0.0146759516478895	0.0152091830158718
2.4	0.0158721678800684	0.015789899757518	0.0121514621428913	0.0128229540722554	0.0134963164170744	0.012813107516161	0.0122287292809438	0.0129443678136878	0.0145300534082335	0.0157458771264954	0.0158102150072152	0.0150197822086664	0.0155762313381972
2.5	0.0169476111253694	0.0167785287507303	0.0127840762310675	0.013486373615626	0.014173040472417	0.0133441320047052	0.0125896486583668	0.0132784843035028	0.0149641716576293	0.0162671715081186	0.0163171776020295	0.015425590915248	0.0160149419592249
2.6	0.0180888321199141	0.0178351377616987	0.0134691209014905	0.0142033545794548	0.0149070785220515	0.0139305340656898	0.0130013118983056	0.0136648522575084	0.0154594268755561	0.0168580106877078	0.016898065446993	0.0159076400975174	0.0165408248912105
2.7	0.0192970621875604	0.0189617872256599	0.0142098063569079	0.0149772274666021	0.0157023296578906	0.0145780802373692	0.0134723284856558	0.0141136741565785	0.0160260155059603	0.0175285505402166	0.0175639478858236	0.0164792444705118	0.0171681279485839
2.8	0.0205732657453131	0.0201601165821895	0.0150088070385768	0.0158107884498035	0.0165620767450447	0.015291768238829	0.0140105230148937	0.0146343719184611	0.0166731761188227	0.0182878287096059	0.0183246281280268	0.0171522644718175	0.017909276913275
2.9	0.0219181842310063	0.0214314008891181	0.0158682910859687	0.016706326014235	0.0174890091195895	0.0160757851521385	0.0146227251697987	0.0152352889226959	0.0174089447621444	0.0191435654915382	0.0191884069009169	0.0179367114115499	0.0187744735991068
3	0.0233323754019868	0.0227766062953415	0.0167899644290259	0.0176656622587483	0.0184852652566398	0.0169335105291846	0.0153146319465663	0.0159234707144231	0.0182399982602151	0.0201020595232104	0.0201619616027865	0.0188405171666597	0.0197715046769974
3.1	0.0248162476219743	0.0241964419297861	0.0177751238903314	0.0186902035484962	0.0195524889954095	0.0178675581054863	0.0160907530227123	0.01670454797631	0.0191715971837599	0.0211681808700324	0.0212503443239294	0.0198694881643476	0.0209057693969308
3.2	0.0263700891724111	0.0256914067235021	0.0188247141887623	0.0197809956150499	0.0206918930861062	0.0188798464368392	0.0169544366048373	0.0175827272080412	0.0202076240171897	0.0223454497102821	0.0224570833333389	0.021027427490519	0.0221804915900361
3.3	0.0279940928938779	0.0272618304619091	0.0199393847029509	0.0209387790500658	0.0219043246995844	0.0199716875567738	0.0179079616187727	0.0185608767040287	0.0213506986980703	0.0236361788647068	0.0237843599057062	0.0223163819086051	0.0235970543069619
3.4	0.0296883766141872	0.0289079089414211	0.0211195429943692	0.0221640421820217	0.0231903287806608	0.0211438833972772	0.0189526753335636	0.0196406828014677	0.0226023461417079	0.0250416544360392	0.0252332277385404	0.0237369589168448	0.0251553891206093
3.5	0.0314529998847658	0.0306297334927726	0.0223654031924988	0.0234570693609141	0.0245502064395853	0.0223968215891894	0.0200891540749389	0.0208228463273055	0.0239631891542415	0.0265623302651714	0.026803844760283	0.0252886621715045	0.0268543625496908
3.6	0.0332879775540422	0.0324273153648996	0.0236770282785126	0.0248179835743185	0.0259840667623343	0.0237305646630477	0.0213173675094628	0.0221072910987901	0.0254331438589032	0.0281980169064588	0.028495694140358	0.0269702062728081	0.02869212086122
3.7	0.0351932906779846	0.0343006055764104	0.0250543660150161	0.0262467830199816	0.0274918713731681	0.0251449290411374	0.0226368321566015	0.02349336272158	0.0270116010883429	0.0299480522104027	0.0303077797873885	0.0287797875836405	0.0306663738239747
3.8	0.0371688952199836	0.0362495108723553	0.0264972787577273	0.027743371756893	0.0290734717729297	0.0266395521997879	0.0240467454638699	0.0249800038783188	0.0286975839587513	0.0318114466730216	0.0322387893340969	0.0307153016500705	0.0327746131149087
3.9	0.0392147289361287	0.0382739064018935	0.0280055676816281	0.0293075848716696	0.0307286399241292	0.0282139478465243	0.025546096699116	0.0265658995979473	0.0304898776017015	0.033787001510426	0.0342872234233054	0.032774507687457	0.0350142706085506
4	0.0413307167847261	0.0403736456801252	0.0295789921025678	0.0309392087672881	0.032457092804005	0.0298675499058868	0.0271337545025018	0.0282495914987725	0.0323871311696353	0.0358734006587631	0.0364514938068811	0.0349551462914654	0.0373828263834891
4.1	0.0435167751448759	0.0425485683307284	0.0312172846191481	0.0326379972462295	0.0342585117510934	0.0315997466271389	0.0288085331551013	0.0300295634708809	0.0343879347416074	0.0380692797310681	0.0387299946628995	0.0372550189086735	0.0398778774495076
4.2	0.0457728150802535	0.0447985060356142	0.0329201627763318	0.0344036840550453	0.0361325574369034	0.033409906330491	0.0305692407068571	0.0319043030080405	0.0364908749504434	0.0403732757237986	0.0411211521386053	0.0396720378161724	0.0424971774009621
4.3	0.0480987448417812	0.0471232870499451	0.0346873378904041	0.0362359925101684	0.0380788812405627	0.0352973963040728	0.0324147124020051	0.0338723429160528	0.0386945734379057	0.0427840613227704	0.0436234569355781	0.0422042544163413	0.0452386555307927
4.4	0.0504944717666978	0.0495227395790471	0.0365185215951286	0.0381346427559105	0.0400971337192452	0.0372615962391441	0.0343438326577269	0.0359322878975435	0.04099771198884	0.0453003673166356	0.046235484156483	0.0448498722522234	0.0481004220731772
