# Supplementary material for: Maternal preconceptional and prenatal exposure to El Niño Southern Oscillation levels and child mortality: a multi-country study
Source: Nat Commun. 2024 Jul 17;15:6034. doi: 10.1038/s41467-024-50467-x (PMC11254917; doi:10.1038/s41467-024-50467-x)
Supplement: Supplementary file 4 — Source data [file 41467_2024_50467_MOESM4_ESM.zip › Source Data/Supplemental Figure S14-15/S15/abNino1_2 0_cumse.csv]

	lag0	lag1	lag2	lag3	lag4	lag5	lag6	lag7	lag8	lag9	lag10	lag11	lag12
-1.9	0.0250850474422873	0.0313661210788054	0.0333683959504135	0.0373480237605901	0.0412677651112957	0.0447538189638627	0.0485171257244319	0.0527445180034537	0.0570172061134529	0.0608159694640016	0.0640422142191378	0.0673804220595911	0.0724143214672541
-1.8	0.0218814846997459	0.0272504998692777	0.028905917497847	0.0323320280460403	0.0356664393011127	0.0385825695233433	0.0417392660008613	0.0453302957709555	0.0489976534586937	0.0522806028301659	0.0550840141611964	0.05800243497144	0.0624218671460448
-1.7	0.0190037578682264	0.0235250622352765	0.0248290568806298	0.0277338713569812	0.0305270209079764	0.0329162506476051	0.0355136167533658	0.0385204992021001	0.041633026774572	0.0444411471067861	0.046851199541802	0.0493767146133396	0.0532279728332631
-1.6	0.0164613823104434	0.0202017541903587	0.0211479537335282	0.0235632718438048	0.0258600401998091	0.0277662547820992	0.0298525569236777	0.0323288149927415	0.0349383207792459	0.0373133446037431	0.0393594570453437	0.0415185214713355	0.0448483447717672
-1.5	0.0142634418207244	0.0172941770726802	0.0178756994715186	0.0198332297505672	0.0216799171767223	0.0231486323394212	0.0247739004785647	0.0267751025430187	0.0289352863579931	0.0309199853238189	0.032631489095232	0.0344499179620773	0.0373054735632162
-1.4	0.0124156618896321	0.0148156824705593	0.0150284350144376	0.0165607399373095	0.0180061456989506	0.0190859470128093	0.020303417986917	0.0218883984428233	0.0236557001413092	0.025294290838797	0.0267004292177431	0.0282031276675407	0.0306318279598617
-1.3	0.0109152168030013	0.0127746753408492	0.0126239529702236	0.0137666353246038	0.0148638818267989	0.0156090040941157	0.0164777262120456	0.0177105330016826	0.0191452558305967	0.0204839285188142	0.0216140349995266	0.0228248233171063	0.024873784775
-1.2	0.00974362297603851	0.0111658845231154	0.0106766567381917	0.0114725285791479	0.0122817255798825	0.0127561019015868	0.0133451165524021	0.0142976801823477	0.0154650639369861	0.0165525587228464	0.0174368790324892	0.0183790367290191	0.0200939674877773
-1.1	0.00886037308536964	0.00995862064859971	0.00918610301208423	0.00969102261857008	0.0102817581664662	0.0105633012344963	0.0109561999608229	0.0117102545981522	0.0126801645186047	0.0135680669034245	0.0142402360416113	0.014939439426378	0.0163632832335943
-1	0.00820190340213589	0.00908793046838067	0.00811946268639347	0.00840591604547777	0.00885591025890893	0.00903535876570484	0.00932883038175589	0.009971945851631	0.0108143004524149	0.0115560900663701	0.0120577227032604	0.0125492920920986	0.0137228103611788
-0.9	0.00768861124243629	0.00845716958248255	0.00739772891874749	0.00754876912770794	0.00793375213592749	0.00809968499262113	0.00838600262164642	0.00899564167495472	0.00976984237426076	0.0104167272741125	0.0107994462024715	0.0111354694616891	0.0121022961545337
-0.8	0.00723703298921094	0.00795377150329612	0.00690139849405787	0.00699358371517412	0.00737070053885377	0.00758492350306662	0.00792416524840885	0.00854728721864145	0.00929105416360197	0.00988375335847414	0.0101999708682758	0.0104423267666304	0.0112521341457304
-0.7	0.00677090325441257	0.00746902839837476	0.00649675871766909	0.00658372790588778	0.00698078763561205	0.00726532202039573	0.00767351845785776	0.00832077448651949	0.00904690673145103	0.00960822617542873	0.00989578452900321	0.0100958506093326	0.0107951133677051
-0.6	0.00622709659705696	0.00691129600820123	0.00606353081651914	0.00617115741917506	0.00658845685276684	0.00693236160836576	0.00739214546669624	0.00804751428418228	0.00874843033637511	0.00928238488198931	0.00955824363905343	0.00974469631396639	0.0103635068404365
-0.5	0.00555664660023454	0.00620990459973747	0.00550817680684878	0.00563942973459795	0.00605823030640806	0.00643140850401465	0.00690768000520606	0.00754006608339194	0.00819431641882053	0.00869029514587012	0.00895416860451198	0.0091349192859129	0.00968295076031093
-0.4	0.00472303992334753	0.0053131548472021	0.00476388756072248	0.00490627970669128	0.00529673353510259	0.00566015166576168	0.00611015466615094	0.0066807167937258	0.00725812448869455	0.00769576928365598	0.00793611910894602	0.00810508625326204	0.00857511638847101
-0.3	0.00369981466607857	0.00418444750846697	0.00378510207596491	0.00391674761715559	0.00424302599899922	0.00455404763705606	0.00493210228552131	0.00539800509746296	0.00586302427818784	0.00621588669032777	0.00641447127229069	0.00655719951261436	0.00693027064091173
-0.2	0.00247061542579061	0.00280127772106282	0.00254433235122909	0.0026381962918702	0.00286162539662538	0.00307655842263568	0.00333621246154009	0.00365278501377128	0.00396691622057364	0.00420511829189034	0.00434002118121631	0.00443742614334493	0.00468739136931192
-0.0999999999999999	0.00119922376566314	0.00136014579971796	0.00123605902686886	0.00128181541669671	0.00139019155337109	0.00149457152267748	0.00162084324818772	0.00177476574573846	0.00192731748286821	0.00204268092027252	0.00210751313208529	0.00215384326931548	0.0022743088565291
0	0	0	0	0	0	0	0	0	0	0	0	0	0
0.1	0.00113087295881147	0.00128237960976879	0.0011657603380963	0.00120926323493097	0.0013109708716539	0.0014087228308635	0.00152748388551023	0.00167265660315451	0.00181642714584489	0.00192453359116481	0.00198410344495668	0.00202547333133259	0.00213696854401306
0.2	0.00219768711441649	0.00249061514630531	0.00226337559793024	0.00234823639044972	0.00254499439698725	0.00273336048670333	0.0029629220494162	0.00324449250815442	0.00352352997322174	0.00373273270682498	0.00384658587326763	0.00392412561916054	0.00413822040433038
0.3	0.00320525492841824	0.00362877641741541	0.00329526802426405	0.00341946207401621	0.00370462862855672	0.00397590104948454	0.00430779694997402	0.00471696175012959	0.00512307549246937	0.00542664399111927	0.00558947005028801	0.00569771303674793	0.00600559980083039
0.4	0.00415895219759322	0.00470142793201117	0.00426416221106948	0.00442579816529079	0.00479275290297336	0.00513858876075036	0.00556378514520379	0.00609170903599613	0.00661706175180289	0.00700858268147044	0.00721504849712834	0.00734823199717367	0.00774120727318465
0.5	0.0050647550416285	0.00571367577622957	0.00517312173043149	0.00537045545933018	0.00581260792286196	0.00622395984397054	0.00673278662179321	0.00737059896946298	0.00800775267859659	0.00848117284577609	0.00872592493960841	0.00887795790708569	0.00934744183786944
0.6	0.00592926692652266	0.00667121201018529	0.00602558825036212	0.00625703770205036	0.00676783905046916	0.00723488285955291	0.00781695876546938	0.00855575008444355	0.00929771841726407	0.00984739379092763	0.010125062400208	0.0102894907303282	0.0108270507415016
0.7	0.00675973089727273	0.00758035342404814	0.00682542236038436	0.00708958316010709	0.00766254216358917	0.00817460377379807	0.00881875560603986	0.00964957442158473	0.0104898819084948	0.011110633394529	0.0114158388368071	0.0115858085138619	0.0121831881464559
0.8	0.00756402172934476	0.00844807062978469	0.00757694485118849	0.00787260637617848	0.00850131095145079	0.0090467957126689	0.00974097297927891	0.0106548234361928	0.0115875724629838	0.0122747490724954	0.0126021112334011	0.0127703301496804	0.0134194842422666
0.9	0.00835061277137641	0.00928200266986088	0.00828497659715651	0.00861113814637361	0.00928928391068932	0.00985561304119286	0.0105868002061105	0.0115746410447902	0.0125945870305254	0.0133441369682255	0.0136882889673655	0.0138469887282352	0.0145401263955274
1	0.00912851309385804	0.0100904517710889	0.00895487447691692	0.0093107610319557	0.0100321885359998	0.0106057489216482	0.0113598787656402	0.0124126245743065	0.0135152597151499	0.0143238096871853	0.0146794170650966	0.0148203168398048	0.0155499539851955
1.1	0.00990717237344617	0.0108823527909209	0.00959255997565957	0.00997763692657669	0.01073637930948	0.0113024948190224	0.0120643681884034	0.0131728942316914	0.0143545397867679	0.0152194824408929	0.0155812695430353	0.0156955450357982	0.0164545684450577
1.2	0.0106963537669054	0.0116672125514616	0.0102045363256708	0.010618522431263	0.0114088651426471	0.0119517995080995	0.0127050189606803	0.0138601714045244	0.0151180779199742	0.0160376667264229	0.0164004523214148	0.0164787142760366	0.017260459637488
1.3	0.0115059786478251	0.0124550158546783	0.0107978893964326	0.0112407671867518	0.0120573210411762	0.0125603239821781	0.0132872515354226	0.0144798655561845	0.0158123195638743	0.016785769558127	0.0171445140784684	0.017176802423707	0.01797514884811
1.4	0.0123459509823529	0.0132560976155203	0.0113802672404303	0.0118522900779675	0.012690078142129	0.0131354873027657	0.0138172395044369	0.01503816859174	0.0164446031127247	0.0174721946919757	0.0178220617547482	0.0177978635231691	0.0186073471941961
1.5	0.0132259725554687	0.0140809841056057	0.0119598334781759	0.0124615285991525	0.0133160861830558	0.0136854969719699	0.0143019935154045	0.0155421542255304	0.017023258807787	0.0181064401685058	0.0184428751028609	0.0183511764801874	0.019167125795472
1.6	0.0141553624096571	0.0149402103416782	0.0125451908094392	0.0130773578831723	0.0139448432045987	0.0142193560731688	0.0147494405598538	0.0159998779617859	0.0175577019923686	0.0186991838471734	0.019018011649586	0.0188473966156223	0.0196660903482897
1.7	0.0151428940970978	0.0158441244752219	0.0131452730340343	0.0137089781005082	0.0145862891300384	0.0147468385624323	0.015168490834279	0.0164204707280684	0.0180585114915231	0.0192623455548192	0.0195598897807542	0.0192986991901645	0.020117547507919
1.8	0.0161966624779081	0.0168026927960434	0.0137692070432787	0.0143657720821284	0.0152506629261134	0.0152784241794187	0.0155690816543197	0.0168142160089388	0.0185374806973069	0.019809111401228	0.0200823337232542	0.019718898395263	0.0205366436760086
1.9	0.0173239881584216	0.0178253199058048	0.0144261500199392	0.0150571388044561	0.0159483271745917	0.0158251860132695	0.0159621852869374	0.0171925967592426	0.0190076258906571	0.0203539034285431	0.0206005607311437	0.020123518879886	0.0209404488782357
2	0.0185313630363887	0.0189206973633889	0.0151251109739662	0.0157923121908568	0.0166895685552656	0.0163986272372665	0.016359765779231	0.0175682950225831	0.0194831342712905	0.0209122771210135	0.0211310890244563	0.0205297907421692	0.0213479507685006
2.1	0.0198244357751423	0.0200966908033633	0.0158747689322241	0.016580177727061	0.017484387094237	0.0170104690133496	0.0167746699484865	0.0179551250853686	0.0199792343199038	0.0215007317176043	0.0216915466500462	0.0209565351321816	0.0217799190431289
2.2	0.0212080322236703	0.0213602708526489	0.0166833017602465	0.0174291008579992	0.0183422900296042	0.0176723985837648	0.0172204408663292	0.0183678816515478	0.020511974892313	0.0221364249513762	0.0223003681698434	0.0214239092247293	0.0222586026079731
2.3	0.02268620335569	0.02271748810232	0.0175582391475287	0.0183467805063849	0.019272106890408	0.0183957939289807	0.0177110493970965	0.0188220895993198	0.0210979079710918	0.022836795280647	0.0229763789797469	0.0219529897151443	0.0228072350922782
2.4	0.0242622923336729	0.0241734879160918	0.018506350656288	0.0193401383005075	0.020281840452727	0.0191914473376776	0.0182605507476948	0.0193336525883526	0.0217536833865953	0.0236191099312379	0.0237382854551561	0.0225651953782411	0.0234493515172257
2.5	0.02593901259572	0.0257325576814452	0.0195335754126341	0.0204152497445184	0.0213785638982772	0.020069312988484	0.018882687145563	0.0199184139098566	0.0224955804030121	0.0244999732963299	0.0246041098122312	0.0232815804196908	0.0242079582437752
2.6	0.0277185300136447	0.0273981975208961	0.020644994938793	0.0215773185357167	0.0225683686745082	0.021038301982628	0.0195904715176929	0.0205916619825555	0.0233390171421466	0.0254948430338386	0.0255906259885283	0.0241220649269951	0.0251046408986275
2.7	0.0296025437478787	0.0291732053686047	0.0218448458463917	0.0228306905600081	0.0238563615136026	0.0221061421946087	0.0203957961120848	0.021367629844878	0.024298089393307	0.0266176059593557	0.0267128606631893	0.0251046955211722	0.0261587259436153
2.8	0.0315923620711409	0.0310597683068382	0.0231365654957728	0.0241789005987182	0.0252467040190678	0.0232793111693497	0.0213091105737926	0.0222590468258037	0.0253851910024504	0.0278802597910502	0.0279837174978463	0.0262450364099521	0.0273866159183904
2.9	0.0336889709099699	0.0330595536783207	0.0245228617214798	0.0256247428687646	0.0267426849648009	0.0245630403289806	0.0223392046423256	0.0232767967536963	0.0266107571042145	0.0292927306604749	0.0294137631020405	0.0275557721789491	0.0288013897022779
3	0.035893094040893	0.035173795316268	0.0260057973241647	0.0271703561711132	0.0283468141994103	0.0259613802670933	0.0234931134306244	0.0244297201820588	0.0279831513504349	0.0308628343249128	0.0310111854733149	0.0290465629210912	0.0304127050476754
3.1	0.0382052447465867	0.0374033719522816	0.0275868808925732	0.0288173152983975	0.0300609275400434	0.0274773114896071	0.0247761430880992	0.0257245727454903	0.0295086947111577	0.0325963673407123	0.0327819079447	0.0307241432060946	0.0322269801262433
3.2	0.040625769313968	0.0397488762948156	0.0292671571511426	0.0305667219688527	0.0318862937181685	0.029112883091867	0.0261919971995292	0.0271661256218694	0.0311918129702933	0.0344972985287215	0.0347298214207134	0.0325926151704271	0.0342477843170643
3.3	0.043154883095043	0.0422106743517365	0.031047291947601	0.0324192904440531	0.0338237166863953	0.0308693630297848	0.0277429735809001	0.0287573745133571	0.0330352674463612	0.0365680236647134	0.0368570886684411	0.034653863714019	0.036476347724053
3.4	0.0457927000133584	0.0447889553104288	0.0329276488348995	0.0343754247989028	0.035873628895319	0.0327473867724591	0.0294301983768638	0.0304998145420625	0.0350404301377893	0.0388096471349136	0.0391644761089593	0.0369080203383105	0.0389121034887523
3.5	0.048539256439626	0.0474837727404546	0.0349083557452052	0.0364352863335351	0.038036173164638	0.0347470950523061	0.0312538681039396	0.0323937397192995	0.0372075687748842	0.0412222608254713	0.0416516774505643	0.0393539159249634	0.0415531978438313
3.6	0.051394530324546	0.0502950781142771	0.0369893614145031	0.0385988507645433	0.040311272342082	0.0368682552388835	0.0332134777342434	0.0344385339328396	0.0395361159256873	0.0438051996091016	0.0443176053436058	0.0419894832169069	0.0443969289909344
3.7	0.0543584563985915	0.0532227477164553	0.0391704820008902	0.0408659556127414	0.0426986870401012	0.0391103640088545	0.0353080213010303	0.0366329315643373	0.0420249061104628	0.0465572618155746	0.0471606385849469	0.0448120896952324	0.0474400990938698
3.8	0.0574309381507785	0.0562666039861723	0.0414514388052854	0.0432363386714873	0.0451980624181725	0.0414727312629686	0.037536158888817	0.0389752365479839	0.0446723735489365	0.0494768904396767	0.0501788213284203	0.0478187968917429	0.0506792801457881
3.9	0.0606118571962471	0.0594264322542201	0.0438318882261954	0.0457096686671286	0.0478089653280894	0.0439545466834847	0.0398963493308916	0.0414634970354331	0.0474767096057939	0.0525623159793422	0.0533700167015504	0.0510065518606183	0.0541110038813877
4	0.0639010805447764	0.0627019937236061	0.0463114451348267	0.0482855692837168	0.0505309132556497	0.0465549310865866	0.0423869513621911	0.0440956383113228	0.0504359830639812	0.0558116648291371	0.0567320204947021	0.0543723213120643	0.0577318897714715
4.1	0.067298466193857	0.0660930354225237	0.0488897008056811	0.0509636376788649	0.053363396457596	0.0492729749945728	0.0450062977046159	0.0468695595297262	0.0535482284273041	0.0592230385377915	0.0602626418571709	0.0579131802399492	0.0615387254256115
4.2	0.0708038673926496	0.0695992977415959	0.05156623642813	0.0537434585129987	0.0563058945718903	0.0521077668075516	0.0477527470881189	0.0497832008908373	0.0568115081057967	0.0627945695043093	0.0639597579212548	0.0616263661754048	0.0655285121246175
4.3	0.0744171358573397	0.0732205200606219	0.0543406330892397	0.056624614382919	0.059357888818111	0.0550584127324638	0.0506247189998672	0.0528345877465331	0.060223954113634	0.0665244582968424	0.067821348564257	0.0655093085456136	0.0696984858726033
4.4	0.0781381241634005	0.0769564448764751	0.0572124789784743	0.0596066934136511	0.062518870732811	0.0581240503261297	0.0536207153649869	0.0560218573724035	0.0637837942327402	0.070410997072377	0.0718455165173246	0.0695596406993162	0.0740461219796075
