# Supplementary material for: Maternal preconceptional and prenatal exposure to El Niño Southern Oscillation levels and child mortality: a multi-country study
Source: Nat Commun. 2024 Jul 17;15:6034. doi: 10.1038/s41467-024-50467-x (PMC11254917; doi:10.1038/s41467-024-50467-x)
Supplement: Supplementary file 4 — Source data [file 41467_2024_50467_MOESM4_ESM.zip › Source Data/Supplemental Figure S14-15/S15/abNino34 0_59_cumest.csv]

	lag0	lag1	lag2	lag3	lag4	lag5	lag6	lag7	lag8	lag9	lag10	lag11	lag12
-2	-0.0427684684424551	-0.0378576746463369	-0.00899654771515179	0.0220960552608515	0.0464445627847858	0.0638361139374101	0.074896315204179	0.0801614007154823	0.0800782322466447	0.0750042992179261	0.0652077186945212	0.0508672353865601	0.0320722216491077
-1.9	-0.0416815626414524	-0.0384741107831223	-0.0127691814019199	0.0149686318607517	0.036342433969178	0.0512495367832759	0.0603696890023687	0.0642855323687334	0.0634826016676006	0.0583493247271552	0.0491770224185355	0.036159908655834	0.0193950903960968
-1.8	-0.0404838691278032	-0.0388249458650302	-0.0160938730429637	0.00848071773333805	0.027066641140675	0.0396608146594929	0.0469880761155968	0.0496697150739626	0.0482234728387366	0.0430635424532362	0.0345005686999492	0.0227416481005343	0.00789032891582066
-1.7	-0.0391753879015075	-0.0389101798920607	-0.0189706226382832	0.00263231287861035	0.0186171842992769	0.029069947566061	0.0347514765438633	0.0363139488311699	0.0343008457600526	0.029146952396169	0.0211783575387621	0.0106124537206608	-0.00244206279172072
-1.6	-0.0377561189625652	-0.0387298128642138	-0.0213994301878783	-0.00257658270343132	0.0109940634449837	0.0194769355029804	0.0236598902871682	0.0242182336403553	0.0217147204315486	0.0165995545559536	0.00921038893497436	-0.000227674483786379	-0.0116020847265273
-1.5	-0.0362260623109764	-0.0382838447814895	-0.023380295691749	-0.00714596901278695	0.00419727857779541	0.0108817784702508	0.0137133173455114	0.0133825695015188	0.0104650968532247	0.00542134893259005	-0.0014033371114141	-0.00977873651280721	-0.019589736888599
-1.4	-0.0345852179467411	-0.0375722756438877	-0.0249132191498954	-0.0110758460494566	-0.00177317030228806	0.00328447646787242	0.00491175771889297	0.00380695641466048	0.000551975025080732	-0.00438766447392166	-0.0106628206004033	-0.0180407323664018	-0.026405019277936
-1.3	-0.0328335858698593	-0.0365951054514085	-0.0259982005623175	-0.0143662138134402	-0.00691728319526665	-0.00331497050415479	-0.00274478859268702	-0.00450860562021973	-0.00802464505288317	-0.0128274856635816	-0.0185680615319932	-0.02501366204457	-0.0320479318945382
-1.2	-0.030971166080331	-0.035352334204052	-0.0266352399290152	-0.0170170723047378	-0.0112350601011404	-0.00891656244583084	-0.00925632158922863	-0.0115641166031218	-0.015264763380667	-0.0198981146363896	-0.0251190599061837	-0.0306975255473119	-0.0365184747384056
-1.1	-0.0289979585781561	-0.033843961901818	-0.0268243372499886	-0.0190284215233494	-0.0147265010199092	-0.0135202993571558	-0.0146228412707319	-0.0173595765340458	-0.0211683799582708	-0.0255995513923459	-0.030315815722975	-0.0350923228746276	-0.0398166478095382
-1	-0.0269139633633348	-0.0320699885447065	-0.0265654925252376	-0.0204002614692749	-0.0173916059515732	-0.0171261812381295	-0.0188443476371968	-0.0218949854129916	-0.0257354947856946	-0.0299317959314503	-0.0341583289823669	-0.0381980540265168	-0.0419424511079361
-0.9	-0.0247191804358669	-0.0300304141327177	-0.0258587057547622	-0.0211325921425144	-0.0192303748961323	-0.0197342080887521	-0.0219208406886232	-0.0251703432399593	-0.0289661078629383	-0.0328948482537028	-0.0366465996843596	-0.0400147190029798	-0.0428958846335991
-0.8	-0.0224136097957524	-0.0277252386658514	-0.0247039769385626	-0.0212254135430679	-0.0202428078535865	-0.0213443799090236	-0.0238523204250114	-0.0271856500149489	-0.0308602191900021	-0.0344887083591036	-0.0377806278289529	-0.0405423178040165	-0.0426769483865274
-0.7	-0.0199972514429915	-0.0251544621441078	-0.0231013060766385	-0.0206787256709354	-0.0204289048239359	-0.0219566966989439	-0.0246387868463611	-0.0279409057379604	-0.0314178287668858	-0.0347133762476525	-0.037560413416147	-0.0397808504296268	-0.0412856423667209
-0.6	-0.017470105377584	-0.0223180845674867	-0.0210506931689902	-0.0194925285261169	-0.0197886658071804	-0.021571158458513	-0.0242802399526724	-0.0274361104089937	-0.0306389365935894	-0.0335688519193495	-0.0359859564459417	-0.0377303168798108	-0.0387219665741795
-0.5	-0.01483217159953	-0.0192161059359882	-0.0185521382156174	-0.0176668221086124	-0.01832209080332	-0.020187765187731	-0.0227766797439454	-0.0256712640280489	-0.028523542670113	-0.0310551353741948	-0.0330572569183371	-0.0343907171545686	-0.0349859210089034
-0.4	-0.0120834501088295	-0.0158485262496122	-0.0156056412165204	-0.0152016064184218	-0.0160291798123547	-0.0178065168865978	-0.02012810622018	-0.022646366595126	-0.0250716469964566	-0.0271722266121882	-0.0287743148333332	-0.0297620512539	-0.0300775056708926
-0.3	-0.00922394090548248	-0.0122153455083589	-0.012211202171699	-0.0120968814555452	-0.0129099328342846	-0.0144274135551135	-0.0163345193813762	-0.018361418110225	-0.0202832495726201	-0.0219201256333298	-0.0231371301909301	-0.0238443191778051	-0.0239967205601469
-0.2	-0.00625364398948893	-0.00831656371222811	-0.00836882108115318	-0.00835264721998259	-0.00896434986910957	-0.010050455193278	-0.011395919227534	-0.0128164185733458	-0.0141583503986036	-0.0152988324376195	-0.0161457029911276	-0.0166375209262839	-0.0167435656766664
-0.1	-0.00317637427094392	-0.00420705554216075	-0.00420882235034546	-0.00417717021522844	-0.00447012457850102	-0.00501085696949248	-0.00569083834445785	-0.00641704380875856	-0.00711195261686249	-0.00771354817234392	-0.00817531802788357	-0.0084662538852686	-0.00857085159539257
0	0	0	0	0	0	0	0	0	0	0	0	0	0
0.1	0.00327524039167506	0.00430117324976169	0.00424950070182425	0.00416584678087216	0.00442866802805641	0.00496116478590606	0.005652937540379	0.00640935813658195	0.00715156977877054	0.00781648703034927	0.00835679581387152	0.00874095341103952	0.00895318846270441
0.2	0.00664934690408126	0.0086964642071243	0.00853967975512727	0.00832037012738799	0.00881587950566815	0.00987263738822565	0.0112679742766791	0.0128110306009872	0.014342756719449	0.0157359129187038	0.0168950694137309	0.0177566063478499	0.0182887137927206
0.3	0.0101223195372186	0.0131858728720879	0.0128705371599091	0.0124635700395475	0.0131616344328353	0.0147344178069588	0.0168451102089002	0.0192050173932158	0.0215735608220356	0.0237582776650637	0.0256148207995782	0.0270469588104311	0.0280065759900486
0.4	0.0136941582910871	0.0177693992446524	0.0172420729161697	0.0165954465173508	0.0174659328095578	0.0195465060421055	0.0223843453370425	0.0255913185132677	0.0288439820865301	0.0318835812694288	0.0345160499714134	0.0366120107987833	0.0381067750546883
0.5	0.0173648631656868	0.0224470433248179	0.0216542870239091	0.0207159995607977	0.0217287746358356	0.0243089020936657	0.0278856796611059	0.031969933961143	0.0361540205129327	0.0401118237317994	0.0435987569292365	0.0464517623129063	0.0485893109866399
0.6	0.0211344341610176	0.0272188051125843	0.0261071794831273	0.0248252291698884	0.0259501599116688	0.0290216059616395	0.0333491131810904	0.0383408637368417	0.0435036761012432	0.0484430050521751	0.0528629416730475	0.0565662133528002	0.0594541837859033
0.7	0.0250028712770796	0.0320846846079516	0.0306007502938243	0.0289231353446227	0.0301300886370574	0.0336846176460269	0.0387746458969961	0.0447041078403636	0.0508929488514618	0.0568771252305563	0.0623086042028464	0.066955363918465	0.0707013934524785
0.8	0.0289701745138726	0.0370446818109199	0.035134999456	0.0330097180850007	0.0342685608120014	0.0382979371468277	0.0441622778088227	0.0510596662717089	0.0583218387635883	0.0654141842669426	0.0719357445186331	0.0776192140099006	0.0823309399863655
0.9	0.0330363438713969	0.0420987967214892	0.0397099269696545	0.0370849773910225	0.0383655764365007	0.0428615644640422	0.0495120089165706	0.0574075390308776	0.0657903458376229	0.0740541821613344	0.0817443626204078	0.0885577636271071	0.0943428233875642
1	0.0372013793496523	0.0472470293396594	0.0443255328347879	0.0411489132626879	0.0424211355105553	0.0473754995976701	0.0548238392202395	0.0637477261178696	0.0732984700735655	0.0827971189137314	0.0917344585081704	0.0997710127700845	0.106737043656075
1.1	0.0414652809486389	0.0524893796654305	0.0489818170514	0.045201525699997	0.0464352380341654	0.0518397425477117	0.0600977687198295	0.0700802275326849	0.0808462114714161	0.0916429945241338	0.101906032181921	0.111258961438833	0.119513600791897
1.2	0.0458280486683566	0.0578258476988026	0.0536787796194909	0.0492428147029499	0.0504078840073308	0.0562542933141668	0.0653337974153407	0.0764050432753236	0.0884335700311747	0.100591808992541	0.112259083641659	0.123021609633352	0.132672494795031
1.3	0.0502896825088054	0.0632564334397756	0.0584164205390606	0.0532727802715464	0.0543390734300516	0.0606191518970354	0.0705319253067729	0.0827221733457856	0.0960605457528413	0.109643562318954	0.122793612887386	0.135058957353642	0.146213725665477
1.4	0.0548501824699854	0.0687811368883496	0.0631947398101091	0.0572914224057866	0.0582288063023277	0.0649343182963176	0.0756921523941262	0.0890316177440709	0.103727138636416	0.118798254503373	0.1335096199191	0.147371004599703	0.160137293403235
1.5	0.0595095485518965	0.0743999580445245	0.0680137374326363	0.0612987411056705	0.0620770826241592	0.0691997925120132	0.0808144786774007	0.0953333764701796	0.111433348681898	0.128055885545796	0.144407104736802	0.159957751371535	0.174443198008305
1.6	0.0642677807545388	0.0801128969083004	0.0728734134066424	0.0652947363711981	0.065883902395546	0.0734155745441225	0.0858989041565962	0.101627449524112	0.119179175889289	0.137416455446225	0.155486067340492	0.172819197669137	0.189131439480686
1.7	0.0691248790779122	0.0859199534796772	0.0777737677321272	0.0692794082023695	0.0696492656164883	0.0775816643926454	0.0909454288317129	0.107913836905867	0.126964620258588	0.146879964204659	0.16674650773017	0.185955343492511	0.204202017820379
1.8	0.0740808435220169	0.0918211277586549	0.0827148004090908	0.0732527565991845	0.0733731722869859	0.0816980620575817	0.0959540527027506	0.114192538615446	0.134789681789794	0.156446411821099	0.178188425905836	0.199366188841655	0.219654933027384
1.9	0.0791356740868526	0.0978164197452336	0.0876965114375333	0.0772147815616432	0.0770556224070388	0.0857647675389317	0.10092477576971	0.120463554652848	0.142654360482909	0.166115798295544	0.189811821867489	0.213051733716571	0.235490185101701
2	0.0842893707724195	0.103905829439413	0.0927189008174544	0.0811654830897456	0.0806966159766471	0.0897817808366951	0.105857598032589	0.126726885018073	0.150558656337932	0.175888123627994	0.201616695615131	0.227011978117257	0.251707774043329
2.1	0.0895419335787175	0.110089356841194	0.0977819685488544	0.0851048611834917	0.0842961529958108	0.0937491019508721	0.110752519491391	0.132982529711122	0.158502569354862	0.185763387818449	0.21360304714876	0.241246922043714	0.26830769985227
2.2	0.0948933625057467	0.116367001950575	0.102885714631733	0.0890329158428815	0.0878542334645299	0.0976667308814627	0.115609540146113	0.139230488731994	0.166486099533701	0.19574159086691	0.225770876468378	0.255756565495942	0.285289962528522
2.3	0.100343657553507	0.122738764767558	0.108030139066091	0.0929496470679151	0.0913708573828043	0.101534667628467	0.120428659996756	0.145470762080689	0.174509246874448	0.205822732773376	0.238120183573983	0.270540908473941	0.302654562072086
2.4	0.105892818721998	0.129204645292141	0.113215241851927	0.0968550548585923	0.0948460247506341	0.105352912191885	0.12520987904332	0.151703349757208	0.182572011377102	0.216006813537847	0.250650968465576	0.285599950977711	0.320401498482962
2.5	0.111540846011221	0.135764643524326	0.118441022989242	0.100749139214913	0.0982797355680191	0.109121464571716	0.129953197285806	0.15792825176155	0.190674393041665	0.226293833160324	0.263363231143157	0.300933693007251	0.338530771761149
2.6	0.117287739421175	0.142418759464111	0.123707482478036	0.104631900136878	0.10167198983496	0.11284032476796	0.134658614724213	0.164145468093716	0.198816391868136	0.236683791640806	0.276256971606726	0.316542134562563	0.357042381906649
2.7	0.12313349895186	0.149166993111497	0.129014620318309	0.108503337624486	0.105022787551456	0.116509492780619	0.13932613135854	0.170354998753704	0.206998007856515	0.247176688979293	0.289332189856283	0.332425275643645	0.37593632891946
