# Supplementary material for: Maternal preconceptional and prenatal exposure to El Niño Southern Oscillation levels and child mortality: a multi-country study
Source: Nat Commun. 2024 Jul 17;15:6034. doi: 10.1038/s41467-024-50467-x (PMC11254917; doi:10.1038/s41467-024-50467-x)
Supplement: Supplementary file 4 — Source data [file 41467_2024_50467_MOESM4_ESM.zip › Source Data/Supplemental Figure S14-15/S15/ONI 0_11_cumest.csv]

	lag0	lag1	lag2	lag3	lag4	lag5	lag6	lag7	lag8	lag9	lag10	lag11	lag12
-1.8	-0.0929147112679253	-0.0887279334792965	-0.0401852347438061	0.00572334302355097	0.0321541554023486	0.0428247344051046	0.0429418875225885	0.0369685926040319	0.0286239978571275	0.0208834218480293	0.0159783535013532	0.0153964521001761	0.0198815472860366
-1.7	-0.0858289419415269	-0.0824667177809926	-0.0385477440188701	0.00264325431470206	0.0256787106555909	0.0341256131711195	0.0329117060840321	0.0262607701566809	0.017692622691026	0.0100231175286356	0.00536414505068566	0.00512363217796041	0.0100055423708518
-1.6	-0.078972377361491	-0.0763647314142263	-0.0368406235709372	-0.00010956770460953	0.0197597915702598	0.0261771270760736	0.023789798346714	0.0165812564112229	0.00787104379380182	0.000314794513812074	-0.00409576591422534	-0.0040328204806299	0.00116753931943875
-1.5	-0.0723450175278177	-0.0704219743789974	-0.0350638734000076	-0.00253512303438378	0.0143973981463552	0.0189792761199665	0.0155761643106339	0.00793005136765766	-0.000840738834545251	-0.00824154719644119	-0.0124013793933801	-0.0120729058755951	-0.00663246186820291
-1.4	-0.0659468624405069	-0.0646384466753061	-0.0332174935060812	-0.0046334116746207	0.00959153038387711	0.0125320603027984	0.00827080397579198	0.000307155025985366	-0.00844272519401505	-0.0156459076021242	-0.0195526953867784	-0.0189966240069351	-0.0133944611920729
-1.3	-0.0597779120995586	-0.0590141483031523	-0.031301483889158	-0.00640443362532032	0.00534218828282555	0.00683547962456919	0.00187371734218816	-0.00628743261379404	-0.0149349152846077	-0.0218982867032371	-0.0255497138944204	-0.0248039748746499	-0.0191184586521716
-1.2	-0.0538381665049729	-0.0535490792625359	-0.029315844549238	-0.00784818888648255	0.00164937184320053	0.00188953408527897	-0.00361509559017747	-0.0118537115516805	-0.020317309106323	-0.0269986844997796	-0.030392434916306	-0.0294949584787394	-0.0238044542484985
-1.1	-0.0481276256567497	-0.0482432395534571	-0.0272605754863212	-0.00896467745810749	-0.00148691893499795	-0.00230577631507231	-0.00819563482130497	-0.016391681787674	-0.0245899066591612	-0.0309471009917519	-0.0340808584524352	-0.0330695748192038	-0.027452447981054
-1	-0.042646289554889	-0.0430966291759158	-0.0251356767004076	-0.00975389934019507	-0.00406668405176995	-0.00575045157648468	-0.0118679003511943	-0.0199013433217747	-0.0277527079431222	-0.0337435361791541	-0.0366149845028081	-0.035527823896043	-0.030062439849838
-0.9	-0.0373941581993909	-0.038109248129912	-0.0229411481914972	-0.0102158545327453	-0.00608992350711533	-0.00844449169895804	-0.0146318921798455	-0.0223826961539824	-0.0298057129582059	-0.0353879900619859	-0.0379948130674246	-0.036869705709257	-0.0316344298548505
-0.8	-0.0323712315902553	-0.0332810964154458	-0.02067698995959	-0.0103505430357582	-0.00755663730103423	-0.0103878966824925	-0.0164876103072585	-0.0238357402842972	-0.0307489217044124	-0.0358804626402475	-0.0382203441462848	-0.0370952202588458	-0.0321684179960914
-0.7	-0.0275775097274822	-0.028612174032517	-0.0183432020046861	-0.0101579648492338	-0.00846682543352666	-0.011580666527088	-0.0174350547334335	-0.0242604757127191	-0.0305823341817418	-0.0352209539139389	-0.0372915777393885	-0.0362043675448094	-0.0316644042735608
-0.6	-0.0230129926110717	-0.0241024809811257	-0.0159397843267854	-0.00963811997317208	-0.00882048790459246	-0.0120228012327445	-0.0174742254583702	-0.0236569024392481	-0.0293059503901939	-0.03340946388306	-0.0352085138467359	-0.0341971475671477	-0.0301223886872586
-0.5	-0.0186776802410238	-0.019752017261272	-0.0134667369258878	-0.00879100840757302	-0.00861762471423177	-0.0117143007994622	-0.0166051224820688	-0.0220250204638842	-0.0269197703297688	-0.030445992547611	-0.031971152468327	-0.031073560325861	-0.027542371237185
-0.4	-0.0145715726173383	-0.0155607828729557	-0.0109240598019935	-0.0076166301524366	-0.00785823586244454	-0.0106551652272408	-0.0148277458045292	-0.0193648297866273	-0.0234237940004665	-0.0263305399075916	-0.0275794936041616	-0.0268336058209489	-0.0239243519233398
-0.3	-0.0106946697400154	-0.011528777816177	-0.0083117529551024	-0.00611498520776286	-0.0065423213492308	-0.00884539451608055	-0.0121420954257516	-0.0156763304074776	-0.018818021402287	-0.0210631059630021	-0.0220335372542399	-0.0214772840524117	-0.0192683307457231
-0.2	-0.00704697160905501	-0.00765600209093577	-0.00562981638521449	-0.00428607357355177	-0.00466988117459051	-0.00628498866598132	-0.00854817134573572	-0.010959522326435	-0.0131024525352302	-0.0146436907138423	-0.0153332834185618	-0.0150045950202493	-0.0135743077043348
-0.0999999999999996	-0.00355401355189104	-0.0038766467225269	-0.00286857656350633	-0.00218983967517107	-0.00236715835889035	-0.00315837222954673	-0.00427732442950542	-0.00547873765222231	-0.00655821414224397	-0.00735223569520767	-0.00773816365784134	-0.00763423892796362	-0.00699958195448383
0	0	0	0	0	0	0	0	0	0	0	0	0	0
0.100000000000001	0.00362874622904594	0.0039860254372874	0.00297769007560217	0.00227243525325876	0.00240840641249266	0.00315625413101064	0.00424130893399238	0.00542813984302045	0.00652055437608036	0.0073615985475605	0.00783355686825214	0.0078579523453495	0.00739554648244966
0.2	0.00733222513524673	0.00808142958933527	0.00606449366330015	0.00462746608460516	0.00485806087858759	0.00631039016348513	0.00844660237247164	0.010805681876839	0.013003448985997	0.0147325599474737	0.015762506946915	0.0159396181080847	0.015187057492865
0.3	0.0111104367186024	0.0122862124561436	0.00926041076309395	0.00706509249403924	0.00734896339828482	0.00946240809742352	0.0126158803154378	0.0161326261014556	0.0194486838297501	0.0221128841997397	0.0237868502359885	0.0242449972882058	0.0233745330312462
0.4	0.014963380979113	0.0166003740377125	0.0125654413749836	0.00958531448156099	0.00988111397158434	0.0126123079328258	0.0167491427628909	0.0214089725168703	0.0258562589073394	0.0295025713043585	0.0319065867354729	0.0327740898857127	0.0319579730975931
0.5	0.0188910579167785	0.0210239143340419	0.015979585498969	0.0121881320471704	0.0124545125984861	0.0157600896696919	0.020846389714831	0.0266347211230832	0.0322261742187651	0.0369016212613301	0.040121716445368	0.0415268959006054	0.0409373776919058
0.600000000000001	0.0228934675315988	0.0255568333451317	0.0195028431350503	0.0148735451908675	0.0150691592789902	0.0189057533080219	0.0249076211712579	0.0318098719200941	0.0385584297640272	0.0443100340706544	0.0484322393656738	0.050503415332884	0.0503127468141843
0.700000000000001	0.026970609823574	0.030199131070982	0.0231352142832274	0.0176415539126522	0.0177250540130966	0.0220492988478158	0.0289328371321718	0.0369344249079031	0.0448530255431256	0.0517278097323315	0.0568381554963903	0.0597036481825483	0.0600840804644285
0.800000000000001	0.0311224847927042	0.0349508075115929	0.0268766989435003	0.0204921582125246	0.0204221968008052	0.0251907262890736	0.0329220375975725	0.0420083800865103	0.0511099615560603	0.0591549482463613	0.0653394648375176	0.0691275944495984	0.0702513786426385
0.9	0.0353490924389891	0.0398118626669641	0.030727297115869	0.0234253580904847	0.0231605876421162	0.0283300356317952	0.0368752225674602	0.0470317374559154	0.0573292378028313	0.066591449612744	0.0739361673890556	0.0787752541340343	0.0808146413488142
1	0.039650432762429	0.044782296537096	0.0346870088003336	0.0264411535465324	0.0259402265370294	0.0314672268759807	0.0407923920418348	0.0520044970161188	0.0635108542834387	0.0740373138314794	0.0826282631510044	0.0886466272358561	0.0917738685829557
1.1	0.0440265057630238	0.0498621091219883	0.038755833996894	0.0295395445806678	0.0287611134855449	0.0346023000216301	0.0446735460206963	0.0569266587671202	0.0696548109978825	0.0814925409025676	0.0914157521233639	0.0987417137550637	0.103129060345063
1.2	0.0484773114407735	0.0550513004216411	0.0429337727055502	0.0327205311928909	0.0316232484876627	0.0377352550687434	0.0485186845040447	0.0617982227089197	0.0757611079461625	0.0889571308260085	0.100298634306134	0.109060513691657	0.114880216635136
1.3	0.053002849795678	0.0603498704360543	0.0472208249263022	0.0359841133832016	0.0345266315433828	0.0408660920173205	0.05232780749188	0.0666191888415173	0.0818297451282789	0.0964310836018022	0.109276909699315	0.119603027045636	0.127027337453175
1.4	0.0576031208277375	0.0657578191652281	0.0516169906591501	0.0393302911516	0.0374712626527052	0.0439948108673616	0.0561009149842023	0.071389557164913	0.0878607225442317	0.103914399229949	0.118350578302907	0.130369253817001	0.139570422799179
1.5	0.0622781245369518	0.0712751466091624	0.0561222699040937	0.0427590644980861	0.0404571418156298	0.0471214116188664	0.0598380069810115	0.0761093276791069	0.0938540401940209	0.111407077710448	0.127519640116909	0.141359194005752	0.15250947267315
1.6	0.067027860923321	0.0769018527678571	0.0607366626611333	0.0462704334226599	0.0434842690321568	0.0502458942718352	0.0635390834823076	0.0807785003840988	0.0998096980776463	0.1189091190433	0.136784095141323	0.152572847611889	0.165844487075086
1.7	0.0718523299868451	0.0826379376413124	0.0654601689302686	0.0498643979253212	0.0465526443022859	0.0533682588262678	0.0672041444880905	0.0853970752798888	0.105727696195108	0.126420523228505	0.146143943376146	0.164010214635411	0.179575466004988
1.8	0.076751531727524	0.0884834012295281	0.0702927887114997	0.0535409580060702	0.0496622676260175	0.0564885052821643	0.0708331899983605	0.0899650523664769	0.111608034546406	0.133941290266062	0.155599184821381	0.175671295076319	0.193702409462855
1.9	0.0817254661453579	0.0944382435325043	0.0752345220048266	0.0573001136649069	0.0528131390033513	0.0596066336395247	0.0744262200131173	0.0944824316438631	0.117450713131541	0.141471420155973	0.165149819477026	0.187556088934613	0.208225317448689
2	0.0867741332403466	0.100502464550241	0.0802853688102494	0.0611418649018313	0.0560052584342874	0.0627226438983491	0.0779832345323611	0.0989492131120475	0.123255731950511	0.149010912898236	0.174795847343083	0.199664596210293	0.223144189962488
2.1	0.0918975330124903	0.106676064282738	0.085445329127768	0.0650662117168434	0.0592386259188257	0.0658365360586372	0.0815042335560917	0.10336539677103	0.129023091003319	0.156559768492852	0.18453726841955	0.211996816903359	0.238459027004253
2.2	0.0970956654617887	0.112959042729996	0.0907144029573825	0.0690731541099431	0.0625132414569664	0.0689483101203892	0.0849892170843093	0.10773098262081	0.134752790289962	0.16411798693982	0.194374082706427	0.22455275101381	0.254169828573983
2.3	0.102368530588242	0.119351399892014	0.0960925902990927	0.0731626920811305	0.0658291050487093	0.0720579660836051	0.0884381851170138	0.112045970661389	0.140444829810442	0.171685568239142	0.204306290203715	0.237332398541647	0.27027659467168
2.4	0.10771612839185	0.125853135768793	0.101579891152899	0.0773348256304055	0.0691862166940546	0.0751655039482848	0.091851137654205	0.116310360892766	0.146099209564758	0.179262512390816	0.214333890911415	0.250335759486871	0.286779325297342
2.5	0.113138458872614	0.132464250360332	0.107176305518801	0.0815895547577682	0.0725845763930019	0.0782709237144284	0.0952280746958835	0.12052415331494	0.151715929552911	0.186848819394843	0.224456884829525	0.263562833849479	0.30367802045097
2.6	0.118635522030532	0.139184743666632	0.112881833396798	0.0859268794632187	0.0760241841455519	0.0813742253820361	0.0985689962420489	0.124687347927914	0.1572949897749	0.194444489251223	0.234675271958045	0.277013621629475	0.320972680132564
