# Supplementary material for: Maternal preconceptional and prenatal exposure to El Niño Southern Oscillation levels and child mortality: a multi-country study
Source: Nat Commun. 2024 Jul 17;15:6034. doi: 10.1038/s41467-024-50467-x (PMC11254917; doi:10.1038/s41467-024-50467-x)
Supplement: Supplementary file 4 — Source data [file 41467_2024_50467_MOESM4_ESM.zip › Source Data/Supplemental Figure S14-15/S15/ESPI 0_cumse.csv]

	lag0	lag1	lag2	lag3	lag4	lag5	lag6	lag7	lag8	lag9	lag10	lag11	lag12
-2	0.0341269171282753	0.0467347448096104	0.0561679644791073	0.0666146307675261	0.0751036724033424	0.0822901711595043	0.0895893012752882	0.0973902273245528	0.105166842024539	0.112210421132522	0.118342388287585	0.124403500579151	0.132438436578687
-1.9	0.0299680462652269	0.0407818000492621	0.0487894975770331	0.0577838465415536	0.0650642889138016	0.0711856449760432	0.07741585208186	0.0841172539582731	0.0908304915779011	0.0969265150833169	0.102245126913609	0.107532356162741	0.114602505586123
-1.8	0.0261711173322308	0.0353120173188257	0.0419761974323558	0.0496175863026457	0.0557705436047883	0.0608941684731366	0.0661249167183666	0.0718027224195922	0.0775280562059079	0.0827419420010758	0.0872990710260146	0.0918595230643421	0.0980309613702445
-1.7	0.0227446579434921	0.0303366865173864	0.0357388444395948	0.0421271730170908	0.0472338332414987	0.051426368591732	0.0557264889378868	0.0604567652782123	0.0652702457818385	0.0696676710656953	0.0735147352084964	0.0773948378768178	0.0827342941323545
-1.6	0.0196981478314434	0.0258703103688505	0.0300924622224452	0.0353287373416994	0.0394706839590561	0.0427979552369098	0.0462355443193124	0.0500946516578505	0.0540732144814612	0.0577202528156043	0.0609080030952064	0.0641531563192833	0.0687282289496512
-1.5	0.0170408861965166	0.0219309204490232	0.0250580878700215	0.0292455890397957	0.0325055829517437	0.035032849634414	0.0376753280592592	0.0407402715274883	0.0439622727828888	0.0469256395711001	0.0495038410149739	0.0521578436260637	0.0560372638433806
-1.4	0.0147793865384039	0.0185392729381411	0.02066483367003	0.0239115286543879	0.0263753624061221	0.0281684963876371	0.0300832665909635	0.0324325412457553	0.0349787427843232	0.0373262750303306	0.0393432695772742	0.0414473839343119	0.0447012500523372
-1.3	0.0129125383294901	0.0157151486350381	0.0169510484518823	0.0193744519956232	0.0211352057583187	0.0222644998731994	0.0235215549976341	0.0252372992118407	0.0271927889711098	0.0289944892199198	0.0304968244474305	0.03208837239188	0.0347880179877738
-1.2	0.0114244437362607	0.0134679451187822	0.0139605865864781	0.015696496526982	0.0168634801782932	0.0174140731857843	0.0180943549280084	0.0192680078523011	0.02072609556623	0.0220566748858675	0.0230899921284384	0.0242010739921459	0.0264173987837508
-1.1	0.0102768571558241	0.0117797187157374	0.0117252037599737	0.0129389115242576	0.0136522266216473	0.0137467912942907	0.0139640979195	0.0147102256451804	0.0157799657071961	0.0167253669489191	0.0173417918292811	0.018002889806121	0.0198001302781086
-1	0.00940567644492203	0.0105855770019633	0.0102241717762998	0.0111116826624436	0.0115512016099258	0.0113767772716266	0.0113125835442054	0.0117909375209269	0.0126064717128725	0.0132772772008873	0.0135624606247004	0.0138292909237158	0.0152533380994012
-0.9	0.00872565181802207	0.00976652892777327	0.0093375222266207	0.0100949208902427	0.0104529011731879	0.0102389677933616	0.0101318512141699	0.0105379453818988	0.0112483967246317	0.0117842821509976	0.0118917186116258	0.0119034981615542	0.0129934748709841
-0.8	0.00814245092640336	0.00916716586889531	0.00884657606674097	0.00961591968255637	0.0100328535056993	0.00995352376687726	0.00998609212559984	0.0104655344814733	0.0111833186499644	0.0117072838933403	0.0118049368124876	0.0117565986785992	0.0126004645822229
-0.7	0.00756597531673561	0.00862872311682796	0.00849995141655061	0.0093409336188362	0.00987027909336522	0.00998437597007974	0.0102096562441722	0.010803640190022	0.0115686875089518	0.0121358036604934	0.0123091571425292	0.0123215270024173	0.0130326912533867
-0.6	0.00691916787918308	0.00801532632684146	0.00808281902278457	0.00898600813624621	0.00961217874177133	0.009894242970757	0.0102777639812445	0.0109572677290994	0.0117542526075685	0.01236059056885	0.0126165440821721	0.0127166938466262	0.0133628427004806
-0.5	0.00614096228580997	0.00722336203008696	0.00744138688906063	0.00835480511512244	0.00902451359513634	0.00941157224917475	0.00988505016441984	0.0105915546532736	0.0113764717709506	0.011987001859662	0.0122952527125938	0.0124631579132125	0.0130593593283365
-0.4	0.00518531934551339	0.00617893980044961	0.00647480364638248	0.00732384462560319	0.00796654981268154	0.0083832536086558	0.00886914848148968	0.00953339580142948	0.010248641943698	0.010814028189749	0.0111300562423351	0.0113275762944706	0.0118558400714511
-0.3	0.00401894782775124	0.00483157047986395	0.00511944276324261	0.00581807052327547	0.00635586559813014	0.00672398994517722	0.00714337201637953	0.00769215469670241	0.00827349473628605	0.00873771872084051	0.00901165901738538	0.00919387675901234	0.00961811883209296
-0.2	0.0026404159507494	0.00317781080170018	0.00337227806042939	0.00383569715201231	0.004193506179182	0.00444014453309814	0.00472001131734471	0.00508405828656064	0.0054690698998512	0.0057773280439257	0.00596088888299239	0.00608355543489185	0.00636207863290662
-0.1	0.00127871820494551	0.00153626131296062	0.00162712412804726	0.00184981048982355	0.00202156322793937	0.00213909787738679	0.00227271151290662	0.00244752216271855	0.00263297813082084	0.00278150570399935	0.00286952807120262	0.00292759420242594	0.00306051261076786
0	0	0	0	0	0	0	0	0	0	0	0	0	0
0.1	0.00119878263766679	0.0014340163398569	0.00151143586706695	0.0017160163433996	0.00187339682257367	0.00197913416190281	0.00209996432804434	0.00226043030694382	0.00243200558559065	0.00256951508497221	0.00265008979648441	0.00270169729177743	0.00282241518618519
0.2	0.00232109304222607	0.00276928037974111	0.00290989740958616	0.0033008905741302	0.00360120483130544	0.00380062388154392	0.00402933832051187	0.00433602261820197	0.00466554865124832	0.00492976567914552	0.00508354924235713	0.00518039865917266	0.00541020931864975
0.3	0.00337086955907736	0.00400980396793091	0.00419853850113376	0.00475771483008511	0.00518643705146908	0.00546719068318458	0.00579066088167062	0.00622943287775442	0.00670358603919862	0.00708396216517522	0.00730368706348537	0.00743952797123763	0.00776749038324972
0.4	0.0043525851153357	0.00516019656034988	0.00538103290409822	0.00609010557828428	0.00663262832570374	0.00698204203503743	0.00738693533426298	0.00794380670076677	0.00854961825310721	0.00903590366126911	0.00931442135924975	0.00948314662296265	0.00989913621616017
0.5	0.00527130914791682	0.00622575200246502	0.00646166832650782	0.00730230450603593	0.00794394006410909	0.00834897442610243	0.00882173201893894	0.0094828888163945	0.0102078102377476	0.0107901081067642	0.0111204149393154	0.0113160967834481	0.0118109665943015
0.6	0.00613276935032636	0.00721254233497067	0.00744545605203563	0.00839929873089972	0.00912528689958636	0.00957250031586665	0.0100993163571831	0.0108511601572485	0.0116831423188536	0.0123519745025948	0.012727244327881	0.0129441807234221	0.013509957544772
0.7	0.0069434094682594	0.00812751589581116	0.00833825700327762	0.00938696281938722	0.0101824890100249	0.0106580042060871	0.0112248088031393	0.0120540097890737	0.0129815989672076	0.0137279853084007	0.0141416108895608	0.0143743854024906	0.0150045077977856
0.8	0.0077104379356018	0.00897859504387221	0.00914692388861458	0.0102722244316285	0.0111224537029627	0.0116119336917009	0.0122043843734053	0.0130979504089973	0.0141104045730592	0.0149259584833381	0.0153716041323441	0.0156151632615853	0.0163047686059661
0.9	0.00844186063136571	0.0097747663061837	0.00987945697533089	0.0110632538754369	0.0119533889451374	0.0124420314999489	0.0130455205486846	0.013990887591327	0.0150783167519926	0.0159553598605602	0.0164270285642516	0.0166767816215658	0.0174230485540097
1	0.00914648971244599	0.010526152752937	0.0105451676786525	0.0117696749655365	0.0126850493006257	0.0131576136770734	0.0137573028121262	0.014742453841334	0.0158959882770459	0.0168276868168239	0.0173198058381386	0.0175717534642955	0.0183743032999349
1.1	0.00983391973618777	0.0112440552673253	0.0111548392359853	0.0124027897222258	0.0133290104136821	0.0137698963153441	0.014350796017875	0.0153644178651911	0.0165764074411603	0.0175569323249686	0.0180644620258823	0.0183153602061093	0.0191767143736795
1.2	0.010514462646004	0.0119409467683336	0.0117208671266558	0.0129758019695316	0.0138989607075871	0.0142923671145631	0.0148394855688253	0.0158711755199855	0.0171354215483464	0.0181601323635685	0.0186787034819378	0.0189262698147659	0.0198523479771425
1.3	0.0111990351840591	0.0126304024130338	0.0122573539923122	0.0135040144394429	0.0144109873108586	0.0147411866861823	0.0152397824432877	0.0162803187363866	0.0175923361590277	0.0186579860106573	0.0191840703460282	0.0194272372258657	0.0204278596927844
1.4	0.0118989962738319	0.0133269506763717	0.0127801259593455	0.0140049610373029	0.0148838168295566	0.01513558561911	0.0155715667692744	0.0166132579455596	0.0179705591836449	0.0190755118446626	0.0196066294014882	0.0198458429182525	0.0209351692113332
1.5	0.0126259378106538	0.0140458362245581	0.0133066321896223	0.0144984226840608	0.0153389515473282	0.0154981954875778	0.0158587117215576	0.0168958368745028	0.01829821884678	0.0194426617481048	0.0199776225445516	0.0202151739246692	0.0214119682939239
1.6	0.013391439392032	0.0148026961840266	0.0138556913247838	0.0150062664911291	0.0158006223386466	0.0158552168556181	0.0161294806684785	0.0171588221851248	0.0186086252010841	0.0197947521577867	0.0203339216005481	0.0205742778472828	0.0219018520096194
1.7	0.0142068044147614	0.0156131658085301	0.0144470618204307	0.0155520516386051	0.0162954702991419	0.0162362935261948	0.0164166306638354	0.0174380782845195	0.0189403726846333	0.0201725017134798	0.0207180637703617	0.0209681364443816	0.0224538038245851
1.8	0.0150827998696254	0.0164924448033437	0.0151008406007058	0.0161603697908518	0.0168518836446637	0.0166739491548532	0.0167570054233832	0.0177741722931278	0.0193368224570152	0.0206214120958402	0.0211775861070646	0.0214468493950902	0.0231207716295207
1.9	0.0160294234762164	0.0174548673318086	0.0158367332827937	0.0168559375070845	0.0174989680441168	0.0172024788321295	0.0171904043271088	0.0182111468579713	0.0198447119061086	0.0211902508973037	0.0217634023782982	0.0220637615075284	0.0239572105035733
2	0.0170557187848143	0.018513522659193	0.0166732791944889	0.0176625258797579	0.0182652187269418	0.0178562990574301	0.0177576272310136	0.0187943208100628	0.0205117832906247	0.0219285563114033	0.0225271416373972	0.0228724843681088	0.0250157692068687
2.1	0.0181696520660228	0.0196799671737173	0.0176271398455232	0.0186018765387402	0.0191770690746838	0.0186679369193402	0.0184978446730217	0.019567270869625	0.0213836323971147	0.0228834008171049	0.0235177122585159	0.0239231615004984	0.0263436822001477
2.2	0.0193780558951914	0.0209640533195941	0.0187125566505909	0.0196927827640822	0.0202575666490265	0.019666018633998	0.01944576192467	0.0205685383259209	0.0225003609967891	0.0240960228650357	0.0247777536600363	0.0252587527182875	0.0279796912562416
2.3	0.0206866355180587	0.0223738811699868	0.0199410497000916	0.0209504884772625	0.0215254261399216	0.020873694142922	0.0206292555258448	0.0218288742238344	0.023893852078457	0.0255991415949012	0.0263408489779813	0.0269122887171025	0.0299522485073204
2.4	0.022100027266119	0.0239158596765884	0.0213213758611315	0.0223864812297216	0.0229946162606477	0.0223078356818028	0.0220680833211044	0.0233697528854875	0.0255863645845923	0.0274156201096612	0.0282301946521119	0.0289057772587238	0.0322793282760821
2.5	0.0236218945108689	0.0255948516618441	0.0228597117017679	0.0240086595098122	0.0246744922720727	0.0239791066001768	0.023773899076066	0.0252034320634676	0.0275906800016185	0.0295586742306305	0.0304589088285588	0.0312508416500842	0.0349696331261574
2.6	0.0252550459347365	0.0274143712925885	0.0245599922203631	0.0258217787721654	0.0265703542567102	0.0258927390330439	0.025751352986227	0.027334285857918	0.0299114989467161	0.0320333076459923	0.0330316119901276	0.0339506035523878	0.0380246203093681
2.7	0.0270015625404569	0.0293768042878642	0.0264243267700884	0.027828047982438	0.0286842441341537	0.028049709817657	0.0279997836432113	0.0297608057314661	0.0325474815075851	0.034838371042493	0.0359466276034591	0.0370020827481429	0.0414407269205257
2.8	0.0288629227997046	0.0314836270358699	0.0284534243735591	0.0300277580873315	0.031015799666406	0.0304480005009814	0.0305149973476131	0.0324776666852946	0.0354933402686316	0.0379686665578228	0.0391981940695	0.0403984944089782	0.0452113500400194
2.9	0.0308401187068584	0.0337356084098732	0.0306469817796145	0.0324198582318389	0.0335630349503463	0.033083720716048	0.033290797470814	0.0354774693771715	0.0387416071239888	0.0414167277077023	0.0427783110064021	0.0441310970972733	0.0493283763261157
3	0.032933758585453	0.0361329853044416	0.0330040097180965	0.0350024351030496	0.0363229795535975	0.0359519905670516	0.0363201261672438	0.0387520126271712	0.042283931701292	0.0451741349201194	0.0466780870860509	0.0481904982637458	0.0537832390255434
3.1	0.0351441549442442	0.0386756086323149	0.035523090276347	0.0377730827693206	0.0392921591991117	0.0390475676570171	0.039595823682951	0.0422931177243256	0.0461119313861141	0.0492323847160413	0.0508886189429369	0.0525674771378899	0.0585675774320573
3.2	0.0374713974055556	0.0413630604118193	0.0382025694623917	0.0407291705235875	0.0424669318850249	0.0423652540981824	0.0431110791848421	0.0460931007084149	0.0502176865302499	0.0535834032370872	0.0554015019614373	0.0572534428603283	0.0636736030527365
3.3	0.0399154117992038	0.0441947448219953	0.0410406945863872	0.0438680257937201	0.0458437069118512	0.0459001359962978	0.0468596621952323	0.0501450006380337	0.0545939871464612	0.0582198084158583	0.0602090841514697	0.0622406458427839	0.0690942688242747
3.4	0.0424760070713858	0.0471699571084979	0.0440357077612125	0.0471870515166372	0.0494190764981643	0.0496477061041241	0.0508360120777862	0.0544426542735003	0.0592344210891287	0.0631350100071635	0.0653045563314874	0.0675222365144986	0.0748233161374749
3.5	0.045152911852198	0.0502879344097968	0.0471859062398591	0.0506837957618814	0.0531898861038707	0.0536039106441257	0.0550352431930334	0.0589806825107534	0.0641333695292613	0.0683232134018387	0.0706819465275377	0.0730922377796353	0.0808552519715599
3.6	0.0479458024909109	0.0535478922888522	0.0504896786932047	0.0543559881743339	0.0571532640317965	0.0577651502066777	0.0594531046127029	0.0637544314999348	0.0692859535376908	0.0737793716020875	0.0763360637685467	0.0789454741203174	0.0871852901590696
3.7	0.0508543242062341	0.0569490502489121	0.0539455246440328	0.0582015543469869	0.0613066253838592	0.0621282550454412	0.0640859188140041	0.0687598946804709	0.0746879589473437	0.0794991132219797	0.0822624193266567	0.0850774833195394	0.0938092776262469
