# Supplementary material for: Maternal preconceptional and prenatal exposure to El Niño Southern Oscillation levels and child mortality: a multi-country study
Source: Nat Commun. 2024 Jul 17;15:6034. doi: 10.1038/s41467-024-50467-x (PMC11254917; doi:10.1038/s41467-024-50467-x)
Supplement: Supplementary file 4 — Source data [file 41467_2024_50467_MOESM4_ESM.zip › Source Data/Supplemental Figure S14-15/S15/ESPI 0_59_cumest.csv]

	lag0	lag1	lag2	lag3	lag4	lag5	lag6	lag7	lag8	lag9	lag10	lag11	lag12
-2	-0.0365886462578142	-0.0925915735775059	-0.162417086626877	-0.239933188810912	-0.320577330404511	-0.400998870466122	-0.478339700219778	-0.550150012143223	-0.61438829996791	-0.669421358679001	-0.714024284515368	-0.747380474969592	-0.769081628787963
-1.9	-0.0335573294898053	-0.0828575367348054	-0.143457571230722	-0.210446357434035	-0.28010514203028	-0.349645563321966	-0.416681876725403	-0.479169158311714	-0.535403304806833	-0.58402103359151	-0.623999882701305	-0.654658210826593	-0.675655197312561
-1.8	-0.0306553944520746	-0.073671445020149	-0.125660499691293	-0.182834370786864	-0.242252210517711	-0.301645807924203	-0.359066639063721	-0.412844540556878	-0.461587709587516	-0.504182703902712	-0.539794441812771	-0.567866202191232	-0.588119624474862
-1.7	-0.027882841144622	-0.0650332984335367	-0.109025872008591	-0.157097228869398	-0.207018535866805	-0.256999604272833	-0.305493987234732	-0.351176158878715	-0.392941514309959	-0.429906369612608	-0.461407961849767	-0.487004449063508	-0.506474910274866
-1.6	-0.0252396695674476	-0.0569430969749684	-0.0935536881826146	-0.133234931681637	-0.174404118077561	-0.215706952367856	-0.255963921238436	-0.294164013277225	-0.329464718974162	-0.361192030721196	-0.388840442812291	-0.412072951443421	-0.430721054712574
-1.5	-0.0227258797205513	-0.0494008406444443	-0.0792439482133648	-0.111247479223582	-0.144408957149979	-0.177767852209271	-0.210476441074832	-0.241808103752408	-0.271157323580125	-0.298039687228479	-0.322091884700345	-0.343071709330972	-0.360858057787986
-1.4	-0.0203414716039332	-0.0424065294419643	-0.0660966521008412	-0.0911348714952325	-0.117033053084059	-0.143182303797079	-0.169031546743921	-0.194108430304265	-0.218019328127847	-0.240449339134454	-0.261162287513928	-0.280000722726161	-0.296885919501101
-1.3	-0.0180864452175933	-0.0359601633675284	-0.0541117998450441	-0.0728971084965881	-0.092276405879802	-0.11195030713128	-0.131629238245702	-0.151064992932795	-0.17005073261733	-0.188420986439124	-0.20605165125304	-0.222859991628987	-0.23880463985192
-1.2	-0.0159608005615315	-0.0300617424211366	-0.0432893914459732	-0.0565341902276492	-0.0701390155372069	-0.0840718622118732	-0.0982695155801764	-0.112677791637998	-0.127251537048572	-0.141954629142486	-0.156759975917681	-0.171649516039451	-0.186614218840442
-1.1	-0.0139645376357479	-0.0247112666027889	-0.0336294269036286	-0.0420461166884156	-0.0506208820562741	-0.0595469690388593	-0.0689523787473433	-0.0789468264198739	-0.0896217414215739	-0.101050267244542	-0.113287261507851	-0.126369295957552	-0.140314656466668
-1	-0.0120976564402425	-0.0199087359124854	-0.0251319062180102	-0.0294328878788874	-0.0337220054370036	-0.038375627612238	-0.0436778277472029	-0.0498720972784231	-0.0571613457363358	-0.0657079007452909	-0.0756335080235509	-0.0870193313832905	-0.0999059527305974
-0.9	-0.0103601569750152	-0.0156541503502259	-0.0177968293891182	-0.0186945037990646	-0.0194423856793953	-0.0205578379320094	-0.0224458625797551	-0.0254536042136453	-0.0298703499928574	-0.0359275296447332	-0.0437987154647792	-0.0535996223166663	-0.06538810763223
-0.8	-0.00875203924006614	-0.0119475099160105	-0.0116241964169525	-0.00983096444894727	-0.00778202278344947	-0.00609359999817367	-0.00525648324500025	-0.00569134722554111	-0.00774875419113928	-0.0117091539428693	-0.0177828838315372	-0.0261101687576801	-0.0367611211715667
-0.7	-0.00727330323539522	-0.00878881460983925	-0.00661400730151304	-0.0028422698285353	0.00125908325083416	0.00501708618926943	0.00789031025706197	0.00941467368589014	0.0092034416688192	0.00694722636030144	0.00241398687617596	-0.00455097070633107	-0.0140249933486066
-0.6	-0.00592394896100246	-0.00617806443171211	-0.00276626204279993	0.00227158006217123	0.00768093242345547	0.0127742206303198	0.0169945179264315	0.0198644585206481	0.0209862375870177	0.0200416112647787	0.0167918966583598	0.0110779718373803	0.00282027583664987
-0.5	-0.00470397641688787	-0.00411525938162906	-8.0960640813067e-05	0.00551058522317241	0.0114835247344146	0.0171778033249776	0.0220561397631084	0.0256580072787331	0.0275996335634565	0.0275740007705627	0.0253508455150147	0.0207766588734544	0.0137746863842029
-0.4	-0.00361338560305144	-0.00260039945959012	0.00144189690444746	0.00687474565446816	0.0126668601837113	0.0182278342732426	0.0230751757670926	0.0267953199601448	0.0290436295981353	0.0295443948776533	0.0280908334461404	0.024545090401891	0.0188382382940524
-0.3	-0.00265217651949318	-0.00163348466559528	0.00180231059298172	0.00636406135605852	0.0112309387713458	0.0159243134751149	0.0200516259383841	0.0232763965648833	0.0253182256910544	0.0259527935860506	0.0250118604517369	0.0223832664226901	0.0180109315661983
-0.2	-0.00180832227237296	-0.00116991606266818	0.00109058839601639	0.00412018372633797	0.00736984486697928	0.0105124313046405	0.0132785149599354	0.0154371574791046	0.0167959102340149	0.01720081432216	0.0165364005666601	0.0147256895162621	0.0117301914453393
-0.1	-0.000938212444080646	-0.00067714783729392	0.000385077360910373	0.00183454005725039	0.00340109600665799	0.00491995053072825	0.00625478425821183	0.00728875201375215	0.00792448281788539	0.00808407988704052	0.00770912063353923	0.00676065666559602	0.0052192137873181
0	0	0	0	0	0	0	0	0	0	0	0	0	0
0.1	0.00100631505986897	0.000861527449213569	-6.46436867147446e-05	-0.00138343644541324	-0.00283344315299473	-0.00424742028754429	-0.00548583781470008	-0.00642909856215192	-0.00697753821964136	-0.00705142533896163	-0.00659096133395764	-0.00555628048052602	-0.00392744991661506
0.2	0.00208073273552627	0.00190743451034679	0.000191146300766151	-0.00231576927898931	-0.00509923345232618	-0.00782231033190461	-0.0102027291858884	-0.0119985436727036	-0.0130081318410387	-0.0130701961298443	-0.0120637633683337	-0.009908184775982	-0.00656313596252703
0.3	0.00322325302697188	0.00313772118339966	0.000767369962442659	-0.00279699850072824	-0.0067973708979944	-0.010724670133081	-0.014150674113565	-0.0167083353316551	-0.018091780864192	-0.0180563123726482	-0.0164184061031281	-0.0130557128863681	-0.00790705813773607
0.4	0.00443387593420582	0.00455238746837219	0.00166402729831483	-0.00282712411062996	-0.00792785548999927	-0.0129544996910733	-0.0173296725977297	-0.0205584735390062	-0.0222284852891012	-0.022009774067373	-0.0196548895383409	-0.0149988648116839	-0.00795921644224186
0.5	0.00571260145722809	0.00615143336526435	0.0028811183083826	-0.00240614610869461	-0.00849068722834099	-0.0145117990058819	-0.0197397246383828	-0.0235489582947573	-0.0254182451157665	-0.0249305812140192	-0.0217732136739722	-0.01573764055193	-0.00671961087604483
0.6	0.00705942959603868	0.00793485887407618	0.00441864299264601	-0.00153406449492204	-0.0084858661130194	-0.0153965680775064	-0.0213808302355241	-0.0256797895989081	-0.0276610603441876	-0.0268187338125863	-0.0227733785100219	-0.015272040107106	-0.0041882414391446
0.7	0.0084743603506376	0.00990266399480766	0.00627660135110505	-0.000210879269312308	-0.00791339214403449	-0.0156088069059469	-0.0222529893891537	-0.0269509674514586	-0.0289569309743648	-0.0276742318630746	-0.02265538404649	-0.013602063477212	-0.0003651081315414
0.8	0.00995739372102484	0.0120548487274588	0.00845499338375974	0.00156340956813456	-0.00677326532138637	-0.0151485154912034	-0.0223562020992714	-0.0273624918524089	-0.0293058570062979	-0.0274970753654839	-0.0214192302833764	-0.010727710662248	0.00474978904676489
0.9	0.0115085297072004	0.0143914130720296	0.01095381909061	0.0037888020174186	-0.00506548564507497	-0.014015693833276	-0.0216904683658775	-0.026914362801759	-0.0287078384399869	-0.0262872643198144	-0.0190649172206812	-0.00664898166221386	0.0111564500957743
1	0.0131277683091643	0.01691235702852	0.013773078471656	0.0064652980785398	-0.00279005311510028	-0.0122103419321647	-0.0202557881889718	-0.0256065802995089	-0.027162875275432	-0.024044798726066	-0.0155924448584045	-0.00136587647710991	0.0188548750154866
1.1	0.0148151095269165	0.0196176805969301	0.0169127715268976	0.00959289775149815	5.30322685376181e-05	-0.00973245978786934	-0.0180521615685543	-0.0234391443456585	-0.024670967512633	-0.0207696785842387	-0.0110018131965462	0.00512160489306419	0.0278450638059021
1.2	0.0165705533604571	0.0225073837772598	0.0203728982563348	0.0131716010362937	0.00346377050583884	-0.00658204740039008	-0.0150795885046251	-0.0204120549402079	-0.0212321151515901	-0.0164619038943325	-0.00529302223510622	0.0128134624483082	0.0381270164670205
1.3	0.0183940998097859	0.0255814665695092	0.0241534586599676	0.0172014079329263	0.00744216159680324	-0.00275910476972688	-0.0113380689971842	-0.0165253120831572	-0.016846318192303	-0.0111214746563474	0.00153392802591517	0.0217096961886221	0.0497007329988419
1.4	0.0202857488749031	0.0288399289736782	0.028254452737796	0.0216823184413961	0.011988205541431	0.0017363681041203	-0.00682760304623143	-0.0117789157745062	-0.0115135766347719	-0.00474839087028349	0.0094790375865183	0.0318103061140061	0.0625662134013665
1.5	0.0222455005558086	0.0322827709897669	0.0326758804898201	0.0266143325617031	0.017101902339722	0.0069043712211515	-0.00154819065176695	-0.00617286601425481	-0.00523389047899683	0.00265734746385949	0.0185423064467031	0.0431152922244602	0.0767234576745942
1.6	0.0242733548525024	0.0359099926177752	0.0374177419160399	0.0319974502938473	0.0227832519916763	0.0127449045813666	0.00450016818620927	0.00029283719759666	0.00199274027502229	0.0110957403460811	0.0287237346064693	0.0556246545199843	0.0921724658185248
1.7	0.0263693117649846	0.0397215938577032	0.0424800370164553	0.0378316716378287	0.0290322544972939	0.0192579681847657	0.0113174734676973	0.00761819386104854	0.0101663156272857	0.020566787776382	0.0400233220658174	0.0693383930005785	0.108913237833159
1.8	0.0285333712932551	0.0437175747095508	0.0478627657910662	0.0441169965936471	0.0358489098565746	0.0264435620313486	0.018903725192697	0.0158032039761004	0.0192868355777927	0.0310704897547613	0.0524410688247468	0.0842565076662425	0.126945773718495
1.9	0.0307655334373139	0.0478979351733181	0.0535659282398728	0.0508534251613027	0.0432332180695187	0.0343016861211157	0.0272589233612085	0.0248478675427526	0.0293543001265441	0.0426068462812199	0.0659769748832579	0.100378998516977	0.146270073474535
2	0.0330657981971611	0.0522626752490051	0.0595895243628751	0.0580409573407955	0.0511851791361261	0.0428323404540667	0.0363830679732318	0.034752184561005	0.0403687092735393	0.0551758573557573	0.0806310402413508	0.117705865552781	0.166886137101278
2.1	0.0354341655727965	0.0568117949366117	0.065933554160073	0.0656795931321254	0.0597047930563966	0.0520355250302016	0.0462761590287668	0.0455161550308577	0.0523300630187787	0.0687775229783736	0.096403264899025	0.136237108773655	0.188793964598724
2.2	0.0378706355642203	0.0615452942361379	0.0725980176314664	0.0737693325352925	0.0687920598303304	0.0619112398495204	0.0569381965278134	0.0571397789523104	0.0652383613622619	0.0834118431490686	0.113293648856281	0.155972728179599	0.211993555966873
2.3	0.0403752081714324	0.0664631731475838	0.0795829147770556	0.0823101755502967	0.0784469794579276	0.0724594849120233	0.0683691804703721	0.0696230563253636	0.0790936043039894	0.0990788178678427	0.131302192113118	0.176912723770613	0.236484911205725
2.4	0.0429478833944329	0.0715654316709494	0.0868882455968404	0.0913021221771382	0.088669551939188	0.0836802602177101	0.0805691108564423	0.082965987150017	0.0938957918439609	0.115778447134696	0.150428894669537	0.199057095546697	0.26226803031528
2.5	0.0455886612332216	0.0768520698062345	0.0945140100908208	0.100745172415817	0.0994597772741116	0.0955735657665808	0.0935379876860243	0.0971685714262705	0.109644923982176	0.133510730949628	0.170673756525538	0.222405843507851	0.289342913295538
2.6	0.0482975416877987	0.0823230875534394	0.102460208258997	0.110639326266332	0.110817655462699	0.108139401558636	0.107275810959118	0.112230809154124	0.126341000718636	0.152275669312638	0.19203677768112	0.246958967654075	0.317709560146499
2.7	0.0510745247581641	0.0879784849125639	0.110726840101369	0.120984583728685	0.122743186504949	0.121377767593874	0.121782580675724	0.128152700333578	0.14398402205334	0.172073262223728	0.214517958136284	0.27271646798537	0.347367970868163
2.8	0.0539196104443178	0.093818261883608	0.119313905617936	0.131780944802875	0.135236370400862	0.135288663872297	0.137058296835841	0.144934244964633	0.162573987986287	0.192903509682896	0.23811729789103	0.299678344501733	0.378318145460531
2.9	0.0568327987462599	0.0998424184665718	0.128221404808699	0.143028409488903	0.148297207150439	0.149872090393904	0.15310295943947	0.162575443047287	0.182110898517478	0.214766411690144	0.262834796945357	0.327844597203168	0.410560083923601
3	0.0598140896639903	0.106050954661455	0.137449337673657	0.154726977786767	0.161925696753679	0.165128047158694	0.169916568486611	0.181076294581542	0.202594753646914	0.23766196824547	0.288670455299266	0.357215226089672	0.444093786257374
3.1	0.062863483197509	0.112443870468258	0.146997704212812	0.166876649696469	0.176121839210582	0.181056534166669	0.187499123977263	0.200436799567397	0.224025553374594	0.261590179348875	0.315624272952756	0.387790231161246	0.47891925246185
3.2	0.065980979346816	0.119021165886981	0.156866504426161	0.179477425218007	0.190885634521149	0.197657551417827	0.205850625911428	0.220656958004852	0.246403297700518	0.286551045000359	0.343696249905828	0.41956961241789	0.51503648253703
3.3	0.0691665781119114	0.125782840917624	0.167055738313707	0.192529304351383	0.206217082685378	0.214931098912169	0.224971074289103	0.241736769893907	0.269727986624685	0.312544565199922	0.372886386158481	0.452553369859604	0.552445476482912
3.4	0.072420279492795	0.132728895560186	0.177565405875448	0.206032287096596	0.222116183703271	0.232877176649696	0.244860469110291	0.263676235234563	0.293999620147097	0.339570739947564	0.403194681710716	0.486741503486388	0.591146234299498
3.5	0.0757420834894671	0.139859329814667	0.188395507111385	0.219986373453646	0.238582937574828	0.251495784630406	0.265518810374991	0.286475354026819	0.319218198267753	0.367629569243285	0.434621136562533	0.522134013298242	0.631138755986786
3.6	0.0791319901019274	0.147174143681069	0.199546042021517	0.234391563422534	0.255617344300047	0.270786922854301	0.286946098083202	0.310134126270674	0.345383720986653	0.396721053087085	0.467165750713931	0.558730899295167	0.672423041544778
3.7	0.082589999330176	0.15467333715939	0.211017010605845	0.249247857003258	0.27321940387893	0.290750591321379	0.309142332234925	0.334652551966131	0.372496188303797	0.426845191478963	0.500828524164911	0.596532161477161	0.714999090973473
