# Supplementary material for: Maternal preconceptional and prenatal exposure to El Niño Southern Oscillation levels and child mortality: a multi-country study
Source: Nat Commun. 2024 Jul 17;15:6034. doi: 10.1038/s41467-024-50467-x (PMC11254917; doi:10.1038/s41467-024-50467-x)
Supplement: Supplementary file 4 — Source data [file 41467_2024_50467_MOESM4_ESM.zip › Source Data/Supplemental Figure S14-15/S15/ONI 0_cumest.csv]

	lag0	lag1	lag2	lag3	lag4	lag5	lag6	lag7	lag8	lag9	lag10	lag11	lag12
-1.8	-0.0201135010699424	-0.015397527234736	0.00258633188915107	0.0228490495659669	0.0400354539496633	0.0527176432372337	0.0599945835884797	0.0610939602832309	0.0553721777213455	0.0423143594227099	0.0215343480272393	-0.0072252947051233	-0.0440932878944062
-1.7	-0.0191279423918178	-0.0148124510890839	0.00163753526316117	0.0196055624675603	0.0341731434505283	0.0443746510656711	0.0497212898943837	0.0497940924350045	0.0442439191028157	0.0327914582300427	0.015227226065855	-0.00858843322363483	-0.0387253475553702
-1.6	-0.0181277382126535	-0.014196226051995	0.000784004169116508	0.0165968377917321	0.0287437159243354	0.0366757605491724	0.0402733774447688	0.0394340572784321	0.0340723756062521	0.0241199928731005	0.00952565441263107	-0.0097448095527202	-0.0337084839117354
-1.5	-0.0171128885324495	-0.0135488521234692	2.57386070170949e-05	0.0138228755384823	0.0237471713710846	0.0296209716877376	0.0316508462396348	0.0300138548135135	0.0248575472316546	0.0162999633518831	0.00442963306756762	-0.0106944236923794	-0.0290426969635018
-1.4	-0.0160833933512057	-0.0128703293035066	-0.000637261423137076	0.0112836757078108	0.0191835097907759	0.0232102844813667	0.0238536962789819	0.0215334850402487	0.0165994339790233	0.00933136966639076	-6.08379693353177e-05	-0.0114372756426125	-0.0247279867106695
-1.3	-0.0150392526689223	-0.0121606575921073	-0.00120499592134601	0.00897923829971768	0.0150527311834094	0.0174436989300598	0.0168819275628099	0.0139929479586377	0.00929803584835822	0.00321421181662336	-0.00394575869807784	-0.0119733654034194	-0.0207643531532384
-1.2	-0.0139804664855992	-0.0114198369892711	-0.00167746488760969	0.00690956331420293	0.0113548355489849	0.0123212150338167	0.0107355400911189	0.00739224356868061	0.00295335283965928	-0.00205151019741905	-0.00722512911865987	-0.0123026929748002	-0.0171517962912084
-1.1	-0.0129070348012363	-0.0106478674949981	-0.00205466832192814	0.00507465075126653	0.00808982288750251	0.00784283279263753	0.00541453386390896	0.00173137187037734	-0.00243461504707351	-0.00646579637573653	-0.00989894923108146	-0.0124252583567548	-0.0138903161245797
-1	-0.0118189576158338	-0.00984474910928822	-0.00233660622430134	0.0034745006109085	0.00525769319896223	0.00400855220652227	0.000918908881179973	-0.00298966713627209	-0.00686586781184012	-0.010028646718329	-0.0119672190353426	-0.0123410615492832	-0.0109799126533522
-0.9	-0.0107162349293915	-0.00901048183214156	-0.00252327859472929	0.00210911289312883	0.00285844648336407	0.000818373275470939	-0.00275133485706799	-0.00677087345126767	-0.0103404054546405	-0.0127400612251966	-0.0134299385314433	-0.0120501025523856	-0.00842058587752598
-0.8	-0.00959886674190958	-0.00814506566355809	-0.002614685433212	0.000978487597927527	0.000892082740708015	-0.00172770400051648	-0.00559619735083495	-0.00961224707460939	-0.0128582279754748	-0.0146000398963392	-0.0142871077193835	-0.0115523813660617	-0.00621233579710095
-0.7	-0.00846685305338791	-0.00724850060353779	-0.00261082673974948	8.26247253045684e-05	-0.000641398029005965	-0.00362967962144004	-0.00761567860012098	-0.0115137880062973	-0.0144193353743429	-0.0156085827317568	-0.0145387265991632	-0.0108478979903118	-0.00435516241207711
-0.6	-0.00732019386382654	-0.00632078665208068	-0.0025117025143417	-0.000578475724740006	-0.0017419958257778	-0.00488755358729963	-0.00880977860492594	-0.0124754962463314	-0.0150237276512448	-0.0157656897314494	-0.0141847951707825	-0.0099366524251356	-0.00284906572245452
-0.5	-0.00615888917322547	-0.00536192380918676	-0.00231731275698869	-0.00100481375220623	-0.00240971064960756	-0.00550132589809534	-0.00917849736524992	-0.0124973717947116	-0.0146714048061806	-0.0150713608954171	-0.0132253134342413	-0.00881864467053333	-0.00169404572823313
-0.4	-0.00498293898158469	-0.004371912074856	-0.00202765746769043	-0.00119638935709409	-0.00264454250049521	-0.00547099655382715	-0.00872183488109292	-0.011579414651438	-0.0133623668391502	-0.0135255962236599	-0.0116602813895397	-0.00749387472650489	-0.000890102429412967
-0.3	-0.0037923432889042	-0.00335075144908844	-0.00164273664644693	-0.00115320253940359	-0.00244649137844076	-0.00479656555449505	-0.00743979115245493	-0.00972162481651054	-0.0110966137501536	-0.0111283957161776	-0.00948969903667763	-0.0059623425930503	-0.000437235825994011
-0.2	-0.002587102095184	-0.00229844193188405	-0.00116255029325819	-0.00087525329913473	-0.00181555728344421	-0.00347803290009904	-0.00533236617933594	-0.00692400228992924	-0.00787414553919089	-0.00787975937297045	-0.00671356637565508	-0.00422404827016956	-0.000335445917976273
-0.0999999999999996	-0.00134471893944837	-0.00119796471672766	-0.000601276025985556	-0.000427807001597578	-0.000878048286579598	-0.00170043503675481	-0.00262991549639891	-0.00343930244631967	-0.00393927320385686	-0.00397836962288233	-0.00344299809379994	-0.00225742954354562	-0.000383799435587329
0	0	0	0	0	0	0	0	0	0	0	0	0	0
0.100000000000001	0.00145118672549379	0.00129857812100407	0.00063867373288171	0.000396180191622119	0.00079538813861961	0.00158928592993201	0.00251507011682203	0.00334748060037199	0.00389880063148383	0.0040188568108791	0.00359501908909896	0.00255220076650418	0.000852858493275156
0.2	0.003008841237033	0.00269776964628455	0.00131474517265956	0.000760733573268768	0.00150811612927921	0.00306742275304119	0.00491529485406712	0.00660313935479624	0.00775712869059456	0.0080782008097549	0.00734205917349687	0.00539917275596688	0.00217477604423814
0.3	0.00467296353461762	0.00419757457584143	0.00202821431933357	0.00109366014493996	0.00213818397197883	0.00443441046932757	0.00720067421173532	0.00976697626327279	0.0115749841773322	0.0121780319966274	0.0112411202531938	0.00854091596838813	0.00396575265288894
0.4	0.00644355361824766	0.00579799290967473	0.00277908117290372	0.00139495990663568	0.00268559166671843	0.00569024907879111	0.0093712081898266	0.0128389913258016	0.0153523670916968	0.0163183503714967	0.0152922023281897	0.0119774304037679	0.00622578831922759
0.5	0.00832061148792313	0.00749902464778444	0.00356734573337001	0.00166463285835593	0.00315033921349803	0.00683493858143184	0.011426896788341	0.0158191845423828	0.0190892774336884	0.0204991559343627	0.0194953053984845	0.0157087160621062	0.00895488304325405
0.600000000000001	0.010304137143644	0.00930066979017056	0.00439300800073246	0.00190267900010072	0.00353242661231764	0.00786847897724975	0.0133677400072784	0.0187075559130162	0.0227857152033068	0.0247204486852255	0.0238504294640784	0.0197347729434031	0.0121530368249684
0.700000000000001	0.0123941305854103	0.0112029283368331	0.00525606797499105	0.00210909833187004	0.00383185386317724	0.00879087026624486	0.0151937378466389	0.0215041054377019	0.0264416804005522	0.028982228624085	0.0283575745249713	0.0240556010476585	0.0158202496643705
0.800000000000001	0.014590591813222	0.013205800287772	0.00615652565614579	0.0022838908536639	0.00404862096607685	0.00960211244841712	0.0169048903064225	0.0242088331164398	0.0300571730254246	0.0332844957509412	0.0330167405811631	0.0286712003748725	0.0199565215614605
0.9	0.0168935208270791	0.0153092856429874	0.00709438104419668	0.0024270565654823	0.00418272792101646	0.0103022055237666	0.0185011973866293	0.0268217389492301	0.0336321930779238	0.0376272500657941	0.0378279276326539	0.0335815709250449	0.0245618525162382
1	0.0193029176269817	0.0175133844024791	0.00806963413914372	0.00253859546732523	0.00423417472799606	0.0108911494922932	0.0199826590872591	0.0293428229360727	0.03716674055805	0.0420104915686438	0.0427911356794437	0.038786712698176	0.0296362425287038
1.1	0.0218187822129297	0.0198180965662473	0.0090822849409869	0.00261850755919269	0.00420296138701566	0.0113689443539971	0.0213492754083119	0.0317720850769675	0.0406608154658031	0.0464342202594902	0.0479063647215325	0.0442866256942655	0.0351796915988573
1.2	0.0244411145849231	0.0222234221342919	0.0101323334497262	0.00266679284108469	0.00408908789807528	0.0117355901088781	0.0226010463497879	0.0341095253719146	0.0441144178011832	0.0508984361383334	0.0531736147589202	0.0500813099133136	0.0411921997266986
1.3	0.0271699147429619	0.0247293611066128	0.0112197796653617	0.0026834513130012	0.00389255426117486	0.0119910867569362	0.0237379719116869	0.036355143820914	0.0475275475641901	0.0554031392051732	0.0585928857916069	0.0561707653553202	0.0476737669122276
1.4	0.0300051826870461	0.0273359134832102	0.0123446235878933	0.00266848297494227	0.00361336047631447	0.0121354342981716	0.024760052094009	0.0385089404239657	0.050900204754824	0.0599483294600098	0.0641641778195926	0.0625549920202854	0.0546243931554446
1.5	0.0329469184171758	0.0300430792640841	0.0135068652173211	0.00262188782690789	0.00325150654349408	0.0121686327325842	0.0256672868967543	0.0405709151810697	0.0542323893730849	0.0645340069028432	0.0698874908428774	0.0692339899082092	0.0620440784563494
1.6	0.0359951219333508	0.0328508584492343	0.0147065045536451	0.00254366586889804	0.0028069924627137	0.0120906820601739	0.0264596763199226	0.042541068092226	0.0575241014189726	0.0691601715336733	0.0757628248614611	0.0762077590190914	0.069932822814942
1.7	0.0391497932355713	0.0357592510386609	0.0159435415968651	0.00243381710091268	0.00227981823397327	0.0119015822809408	0.027137220363514	0.0444193991574345	0.0607753408924873	0.0738268233525001	0.0817901798753437	0.0834762993529321	0.0782906262312223
1.8	0.0424109323238372	0.0387682570323639	0.0172179763469813	0.0022923415229519	0.00166998385727289	0.0116013333948849	0.0276999190275285	0.0462059083766954	0.063986107793629	0.0785339623593237	0.0879695558845254	0.0910396109097315	0.0871174887051906
1.9	0.0457785391981485	0.0418778764303433	0.0185298088039937	0.00211923913501563	0.000977489332612474	0.0111899354020062	0.028147772311966	0.0479005957500085	0.0671564021223975	0.0832815885541439	0.094300952889006	0.0988976936894893	0.0964134102368466
2	0.0492526138585052	0.0450881092325992	0.0198790389679022	0.00191450993710392	0.00020233465999209	0.0106673883023047	0.0284807802168267	0.049503461277374	0.070286223878793	0.0880697019369609	0.100784370888786	0.107050547692206	0.106178390826191
2.1	0.0528331563049074	0.0483989554391315	0.0212656668387069	0.00167815392921671	-0.000655480160588321	0.0100336920957803	0.0286989427421104	0.0510145049587917	0.0733755730628154	0.0928983025077747	0.107419809883864	0.115498172917881	0.116412430473222
2.2	0.056520166537355	0.0518104150499402	0.0226896924164077	0.00141017111135403	-0.00159595512912871	0.00928884678243309	0.0288022598878173	0.0524337267942617	0.0764244496744647	0.0977673902665851	0.114207269874242	0.124240569366514	0.127115529177942
2.3	0.060313644555848	0.0553224880650252	0.0241511157010046	0.00111056148351596	-0.00261909024562915	0.00843285236226313	0.0287907316539471	0.0537611267837839	0.079432853713741	0.102676965213392	0.121146750859918	0.133277737038106	0.138287686940349
2.4	0.0642135903603864	0.0589351744843867	0.0256499366924977	0.000779325045702281	-0.00372488551008951	0.00746570883527032	0.0286643580405001	0.0549967049273585	0.0824007851806442	0.107627027348196	0.128238252840894	0.142609675932657	0.149928903760444
2.5	0.0682200039509702	0.0626484743080246	0.027186155390887	0.000416461797913276	-0.00491334092250995	0.00638741620145467	0.0284231390474763	0.0561404612249854	0.0853282440751744	0.112617576670997	0.135481775817169	0.152236386050166	0.162039179638228
2.6	0.0723328853275995	0.066462387535939	0.0287597717961724	2.19717401487513e-05	-0.00618445648289028	0.00519797446081626	0.0280670746748755	0.0571923956766646	0.0882152303973316	0.117648613181794	0.142877319788742	0.162157867390634	0.174618514573699
