# Supplementary material for: Maternal preconceptional and prenatal exposure to El Niño Southern Oscillation levels and child mortality: a multi-country study
Source: Nat Commun. 2024 Jul 17;15:6034. doi: 10.1038/s41467-024-50467-x (PMC11254917; doi:10.1038/s41467-024-50467-x)
Supplement: Supplementary file 4 — Source data [file 41467_2024_50467_MOESM4_ESM.zip › Source Data/Supplemental Figure S14-15/S15/abNino34 0_11_cumse.csv]

	lag0	lag1	lag2	lag3	lag4	lag5	lag6	lag7	lag8	lag9	lag10	lag11	lag12
-2	0.0330814908241183	0.0357017731148515	0.0295242898221443	0.0291025048402021	0.030571407483839	0.0310879099442373	0.0317586960379079	0.0335350044885159	0.0359762607798522	0.0379756891173084	0.0389627810540736	0.0398233094170963	0.0434181588327992
-1.9	0.0297890274036643	0.0319434278076709	0.0260897035024826	0.0255813056039309	0.0268217661264103	0.0271396271843657	0.0275776001204787	0.0290621600313028	0.0312008148081232	0.0329463542188832	0.0337344346465141	0.0343478802872594	0.0374319399085129
-1.8	0.026759812662969	0.0284990910551531	0.0229581924852943	0.0223754846532839	0.0234084375973492	0.0235470060805081	0.0237759300982616	0.0250003006800018	0.0268698837784963	0.0283878392158863	0.0289921123904569	0.0293685445758662	0.031970088340153
-1.7	0.0239930603138594	0.025370219391111	0.0201355723748754	0.0194929585213753	0.0203405109384353	0.0203213951042562	0.0203677672343954	0.0213658104436863	0.0230013733785719	0.0243191680379244	0.024756084385966	0.0249063363541902	0.027053002857815
-1.6	0.0214863964402352	0.0225567463988153	0.0176274333934812	0.0169421867301478	0.0176280139136822	0.0174761902449953	0.0173706799943224	0.0181793505675473	0.01961745575415	0.0207636975417392	0.021051918098786	0.0209893126239317	0.0227086474704157
-1.5	0.0192350391766348	0.0200559052075757	0.0154378061508935	0.0147308206660153	0.0152805527606964	0.0150256919071153	0.0148049433824647	0.0154650093649518	0.0167431997321398	0.017747455402961	0.017909295028453	0.0176529315718893	0.0189740635620858
-1.4	0.0172307590627659	0.0178605859998222	0.0135667822225259	0.0128629088349059	0.0133042833220476	0.0129818222298278	0.012689984141102	0.0132460272195226	0.0144012961235217	0.0152932674893643	0.0153563668739421	0.0149363065964417	0.0158938906537142
-1.3	0.0154606968029559	0.015957300415222	0.0120068988556724	0.0113341699922623	0.0116965215691687	0.0113473620013864	0.0110356412610974	0.0115340653722712	0.0125999899964802	0.0134078156616437	0.0134058979665407	0.0128686535702939	0.0135098612016937
-1.2	0.0139062307592766	0.0143240772317514	0.0107387207850233	0.0101257375523761	0.0104383176907487	0.0101056015331331	0.00982734580507771	0.0103111597923273	0.0113142891008212	0.0120621427575776	0.012032721465747	0.0114415023232315	0.0118332853363091
-1.1	0.0125422072804757	0.0129289225956398	0.00972714409285797	0.00919865487132136	0.00948768523912347	0.00921015151543464	0.00901086028722977	0.00951220405411632	0.0104695938058176	0.011175500238091	0.0111534737053726	0.0105769209312249	0.0108043761101564
-1	0.0113368945082029	0.0117296355371736	0.00892073879889006	0.00849292061461942	0.00877825615595581	0.00858264238915201	0.00848954659221058	0.0090242416014483	0.00994364922561048	0.0106185393419287	0.0106287277335228	0.0101221882165586	0.0102716153321065
-0.9	0.0102529078706168	0.0106755135377545	0.00825562243362083	0.00793340877793959	0.00822634952358654	0.00812319225715147	0.0081413781730038	0.00870910456966435	0.00959097617929203	0.0102390496885545	0.0102927581359652	0.00988649042432119	0.0100242409452691
-0.8	0.00924907231896476	0.00971078456155085	0.00766283389624271	0.00744049645248989	0.00774365990634632	0.00772847853483262	0.00784499590227144	0.00843374113797704	0.00927310758880953	0.00989282831519809	0.00998958186243427	0.009690276215883	0.00985366881268357
-0.7	0.00828285598528698	0.00877885416934777	0.00707611257717136	0.00694020881185416	0.00724903514331428	0.00730688779927685	0.00749814252868665	0.00808913932991754	0.00887677564397339	0.00946197192609752	0.00959349092876095	0.00939249556819506	0.00959346765105036
-0.6	0.00731282467997113	0.00782618795340681	0.00643731769358141	0.00637017379315352	0.00667498280405258	0.00678527121239779	0.00702318174362388	0.00759429702369561	0.00831747084137931	0.00885834888393094	0.00901206375492133	0.00889297743288949	0.00912597490256256
-0.5	0.00630063147292983	0.00680500224195928	0.00569867602974765	0.00568113441360504	0.00596893694488402	0.00610882368359804	0.00636441755728066	0.00689197400684319	0.00753508000960826	0.00801908993072959	0.00818038779523172	0.0081237472428255	0.00837244369827344
-0.4	0.00521231191647421	0.00567457569357486	0.00482263711952698	0.00483573372293545	0.00509152970771275	0.00523784526026798	0.00548287196685927	0.00594250462308593	0.00648764999225427	0.00690018641404545	0.00705362419544008	0.00703924905817727	0.0072809728112264
-0.3	0.00401898972289347	0.00440154567939771	0.0037805855619664	0.00380635760141165	0.00401397083281598	0.00414406021250669	0.0043514811770833	0.00471850991271573	0.00514603845267339	0.00547099328172692	0.00560088945271874	0.00560887762642448	0.00581726318940673
-0.2	0.00269771860415337	0.00296018159327265	0.00255166744989898	0.00257340132693741	0.00271600394795429	0.0028078988006018	0.00295176776147827	0.00320133766046145	0.00349032690753224	0.00371057045642225	0.00380127844192589	0.00381230844146099	0.00395888507843794
-0.1	0.00130912522377801	0.00143005837870596	0.00122412125194871	0.00123268489323722	0.0013008634892038	0.00134261083265157	0.00140917481660201	0.0015282526917246	0.00166768926594686	0.00177401909863012	0.00181679967916716	0.00181976059233501	0.00188810868207004
0	0	0	0	0	0	0	0	0	0	0	0	0	0
0.1	0.00123057359914717	0.00132945059933285	0.00111800977204825	0.0011215870021492	0.00118327896969054	0.00121570595770521	0.00127062044382577	0.00137802242996826	0.00150755515493882	0.00160645494635641	0.00164384371203578	0.00164109204455177	0.00169936828853315
0.2	0.00238884600036444	0.0025644731745139	0.00213416806447696	0.00213640400671753	0.00225359154680753	0.0023087943474734	0.00240680634295459	0.00261053800792026	0.00286074019580209	0.00305191233165726	0.00312152516862933	0.00311021048363635	0.00321748214020197
0.3	0.00348185768560613	0.00371220106501971	0.0030535934856986	0.00304969430542435	0.00321653578398721	0.00328451853649999	0.00341365610531154	0.00370338983893777	0.00406664031569591	0.00434440901199811	0.00444137375146385	0.00441562516286602	0.00456362407300816
0.4	0.00451749214279476	0.00478083811008331	0.00388244303868034	0.00386782135877767	0.0040789092498596	0.00414933853737696	0.00429751196487162	0.00466384059038195	0.00513399313858319	0.00549380362094144	0.00561362563654847	0.00556758430289026	0.00574933825492469
0.5	0.00550451106756075	0.00577976901359144	0.00462811970527279	0.00459850959920102	0.00484896709043411	0.00491121571853035	0.00506629564388918	0.00550094901734971	0.00607359243903702	0.00651219592916966	0.00665086753518036	0.00657880658564705	0.00678899516682199
0.6	0.00645256325859324	0.00671965117826094	0.0052995029500827	0.00525111727204082	0.00553671399408213	0.00557996421486515	0.00572992490155395	0.00622603206604742	0.00689876473621711	0.00741440803936135	0.00756854677193888	0.0074650601728522	0.00770044907425095
0.7	0.00737215811029967	0.00761247203989506	0.0059071892182523	0.0058369275835482	0.00615421482543369	0.00616765182950245	0.00630081336037788	0.00685321043325298	0.00762590295800706	0.00821850214387959	0.00838552054082159	0.00824580420964115	0.00850575085419048
0.8	0.00827459530886877	0.00847155259050016	0.00646371724459585	0.00636942873494693	0.00671589157246749	0.00668902443748458	0.00679443664436295	0.00740001116818172	0.0082750116401973	0.00894627735085545	0.0091245820661124	0.00894482717100512	0.00923182512290234
0.9	0.00917184476822329	0.00931147648032857	0.00698373664912588	0.00686453139936967	0.00723875036594681	0.00716189683299771	0.0072299102106728	0.00788795635707959	0.0088701712386911	0.00962364183508886	0.00981285087656438	0.0095907530108155	0.0099109420596042
1	0.0100763752461453	0.0101479265826698	0.00748406044603354	0.00734064685400123	0.00774245516162299	0.00760740951425403	0.00763046262139759	0.00834299830052265	0.00943976813809961	0.0102807034926978	0.010481856610212	0.0102172077980243	0.0105807260209659
1.1	0.0110009362250304	0.010997418756319	0.00798352950477356	0.00781852968715622	0.00824914470957369	0.00805000432079384	0.00802360704716456	0.00879557901835061	0.010016281055529	0.0109513854528451	0.0111671067012383	0.010862378287121	0.0112833935294854
1.2	0.0119583046550915	0.0118769362111569	0.00850262114776144	0.00832079292436741	0.00878289551098336	0.00851694807880321	0.00844074469735937	0.00928003591713469	0.0106354074506294	0.0116723939547029	0.011906954648654	0.0115677142511017	0.012063986222694
1.3	0.0129610145869439	0.0128034857421204	0.00906276771583071	0.00887105054985432	0.00936878690105992	0.00903727498229061	0.00891594717148312	0.00983312385229361	0.0113344144096079	0.0124814895119455	0.0127407256653741	0.0123757025205621	0.0129676322571837
1.4	0.0140210918830751	0.0137936150348741	0.00968541877529007	0.00949274013311749	0.0100316317728224	0.00964016151649246	0.00948384744753623	0.0104916544071321	0.0121498362444264	0.0134152409542385	0.0137063100599488	0.013326980991035	0.01403629040173
1.5	0.0151498167627028	0.0148629425828703	0.0103909674895174	0.0102078014472392	0.0107945683310453	0.0103529733279296	0.0101769343337726	0.0112896434657343	0.0131149461202858	0.0145066915212261	0.0148377026576865	0.0144574250051456	0.0153057808971336
1.6	0.0163575334851562	0.0160257535165942	0.0111977299693487	0.011035475077265	0.0116777980648312	0.0111994232324031	0.0110229257709689	0.0122557027553295	0.0142576217894963	0.015783483151485	0.0161630776168898	0.0157959738982517	0.0168039036282737
1.7	0.0176535197538849	0.0172947041599357	0.0121211744564801	0.0119914763474286	0.0126977382829898	0.0121983066896272	0.0120429964596135	0.0134114249592843	0.0155991386731014	0.0172668610377932	0.0177038317848669	0.0173637193924326	0.0185500245617499
1.8	0.0190459200857674	0.0186806582557021	0.0131735308268932	0.0130876846191943	0.0138667282908698	0.0133630819483969	0.0132513063269849	0.0147711156131723	0.0171540755899836	0.0189716674706188	0.0194746792939068	0.0191742827961752	0.0205559436315678
1.9	0.020541739400925	0.0201926547760022	0.0143637998060218	0.0143323256543048	0.0151932543458677	0.0147022505984851	0.0146557253439316	0.0163426788640967	0.0189311258594797	0.0209071167650249	0.0214845452476857	0.0212350827577377	0.022827495611109
2	0.0221468870341786	0.0218379877506197	0.0156980796579238	0.0157304995401052	0.0166825296473527	0.0162202584962755	0.0162592558256212	0.0181291255037723	0.0209343910293917	0.0230779827733092	0.0237378540536549	0.0235489529143524	0.0253663113021749
2.1	0.0238662580375843	0.0236223669536418	0.0171800764251286	0.0172848651842295	0.0183372275997844	0.0179185781714562	0.0180616005404911	0.0201301676724048	0.0231647493323487	0.0254858526681015	0.0262358503785379	0.0261156803990977	0.0281713594529059
2.2	0.0257038379784976	0.0255501254238886	0.0188116673116634	0.0189963236579176	0.0201582040892781	0.0197967163558984	0.0200605107319647	0.0223435650463472	0.0256210387010539	0.0281302241998347	0.028977731304603	0.0289332425523915	0.0312401160914659
2.3	0.0276628187978246	0.0276244436916223	0.0205934240733759	0.0208646057094468	0.0221451127748693	0.021853018286494	0.0222527752406627	0.0247661058547443	0.0283009533377116	0.0310093551012984	0.0319615076112812	0.0319986914049807	0.0345693630660107
2.4	0.0297457158127949	0.0298475680992685	0.0225250479411226	0.0228887277063292	0.0242968792011582	0.0240852431477621	0.0246348644702786	0.0273942458598013	0.0312016595979	0.0341208636008062	0.0351846030004503	0.0353087306794637	0.0381556879717157
2.5	0.0319544788352971	0.0322210088728501	0.0246057029693867	0.0250673190574007	0.0266120392438235	0.0264909410393004	0.0272033070799269	0.0302244845744554	0.0343201853274504	0.0374621224632809	0.0386442409538831	0.0388600618944589	0.0419957713480227
2.6	0.0342905930690436	0.0347457107690021	0.026834255849537	0.027398842666156	0.0290889657439965	0.0290676804109955	0.0299548848236234	0.0332535625818721	0.0376536462667275	0.0410304999379799	0.0423376769160989	0.0426495731080502	0.0460865345183147
2.7	0.0367551676442	0.0374221943984584	0.0292094393651972	0.0298817346480489	0.0317260113366356	0.0318131727920502	0.032886714629081	0.0364785472466798	0.0411993642964334	0.0448234955626333	0.0462623258696198	0.0466744278537131	0.0504252019707832
