# Supplementary material for: Maternal preconceptional and prenatal exposure to El Niño Southern Oscillation levels and child mortality: a multi-country study
Source: Nat Commun. 2024 Jul 17;15:6034. doi: 10.1038/s41467-024-50467-x (PMC11254917; doi:10.1038/s41467-024-50467-x)
Supplement: Supplementary file 4 — Source data [file 41467_2024_50467_MOESM4_ESM.zip › Source Data/Supplemental Figure S14-15/S15/ONI 0_11_cumse.csv]

	lag0	lag1	lag2	lag3	lag4	lag5	lag6	lag7	lag8	lag9	lag10	lag11	lag12
-1.8	0.0324960831921178	0.0342978969001989	0.0266880150082792	0.0253270654265665	0.0266079643923875	0.0270103824506991	0.0275096000507718	0.0291198308426222	0.0314302907547625	0.0333011101625267	0.0341025245758474	0.0346478215153855	0.0377764814871549
-1.7	0.029162406018138	0.0305416897318081	0.0233756950442352	0.0220264796250053	0.023102781452327	0.0232887637246338	0.0235296994070073	0.0248410405150112	0.0268622776704162	0.028497088056339	0.0291080737745261	0.0293995586389071	0.0320122558741804
-1.6	0.0261250111060192	0.0271390947326067	0.0204017076772597	0.0190733945739022	0.0199675636701493	0.0199612287402006	0.0199738972045355	0.0210257816162361	0.0227995302681938	0.0242307273521706	0.0246696526147205	0.0247164731641211	0.0268385926936147
-1.5	0.0233787871206669	0.0240876934235047	0.0177712290865128	0.0164764580376415	0.0172123086737908	0.0170418265760119	0.0168613511783809	0.0176969454486691	0.0192666278656983	0.0205277280607778	0.0208154533458994	0.0206295388872688	0.0222854419085494
-1.4	0.0209152704373182	0.0213812733131734	0.0154871749939386	0.0142429291753085	0.0148458849418428	0.0145453164721976	0.014214657060617	0.0148819159560777	0.0162915581923458	0.0174163928563576	0.0175778818587324	0.017178360603746	0.0183935283013984
-1.3	0.0187214760873132	0.0190079141484835	0.0135472663874107	0.0123751156878623	0.0128721794527947	0.0124830819561235	0.0120557355874368	0.0126075903797837	0.0138990654987661	0.0149198789210185	0.0149859488416476	0.0144063656008314	0.0152131754343157
-1.2	0.0167786987108901	0.0169477950851708	0.0119397156767269	0.0108645166935734	0.0112835383327031	0.0108547752187719	0.0103949310418924	0.0108867379786751	0.0120950393919649	0.0130394023945277	0.0130470742003071	0.0123429609742987	0.012791721858744
-1.1	0.0150615446438813	0.0151711853192603	0.0106382535851157	0.00968452787772343	0.0100523576565375	0.00963592623287913	0.00921199525238708	0.00969434340132997	0.0108426098931805	0.0117302879952893	0.0117192011522445	0.0109674578780366	0.0111381308497073
-1	0.0135375403885257	0.0136373557638623	0.00959854128453795	0.00878501941399736	0.00912464844353597	0.00876698176253907	0.00843734326318817	0.00894589007252946	0.0100439032541585	0.0108857669954319	0.0108902248825716	0.0101720210966041	0.0101708841873062
-0.9	0.0121676306483117	0.0122951677840839	0.00875866093583587	0.0080933829935237	0.00842108989256267	0.00815353350573485	0.00795197004781172	0.00850101116837114	0.00954843487221816	0.0103479468481312	0.0103893360036897	0.00976549143272314	0.00969817859284271
-0.8	0.0109076792027013	0.0110856520258033	0.00804484473518565	0.00752357998983913	0.00784744828580589	0.00768167979198723	0.00761300819804666	0.00819728116255128	0.00918798900663446	0.00994334282726255	0.010028271349968	0.00952760450165364	0.00947016594719068
-0.7	0.00971077055903349	0.0099461076000596	0.00738043236007102	0.00698897556691851	0.00730927701061165	0.00723950283591851	0.00728622775028595	0.00788760224919292	0.00881184328298691	0.00951720844142284	0.00964084292225487	0.00926559034556811	0.00925638917998567
-0.6	0.00852983894939842	0.00881461767839084	0.00669421543208604	0.0064126493145405	0.00672343693774562	0.00673218217397153	0.00686454384125725	0.00745819136988963	0.00830299956945581	0.00894906126688512	0.00909970934863082	0.00883666466737983	0.00888445191542045
-0.5	0.00732008140010635	0.00763383170954171	0.00592548217605913	0.00573214137531872	0.00602308869348997	0.00608677594053049	0.00627034479291176	0.00682843902219661	0.00757770141315951	0.00815208511009538	0.008314612217232	0.00814370564766832	0.00823856773990911
-0.4	0.00604077723845244	0.00635337668161158	0.00502551670186599	0.00489957907708337	0.00515749751866204	0.0052501941035011	0.00544995453546031	0.00594344204230496	0.00657818318756712	0.00706595491570984	0.00722374370320927	0.0071227462178516	0.00724410055471007
-0.3	0.00465646835552705	0.004930959098955	0.00395683214615456	0.00387956170177971	0.00408946992238557	0.00418488270153984	0.00436688964100722	0.00476623321944376	0.00526508627148863	0.00564928646020791	0.00578521127747863	0.00573184101128466	0.00585321948740849
-0.2	0.00313812215548121	0.00333306669605998	0.00269183816573416	0.00264690658102147	0.00279275811977048	0.00286500708195262	0.00299668543629703	0.00327212987193842	0.00361190899680288	0.00387410428183894	0.00397097986169718	0.00394363272199242	0.00403537592875294
-0.0999999999999996	0.00152900699393366	0.00161680211199612	0.00129581136388001	0.00127275055599036	0.00134348020813764	0.00137550317612623	0.00143583488585959	0.00156801471626149	0.00173330326282615	0.00186109961933564	0.00190737358963914	0.00189148524829298	0.0019328737536837
0	0	0	0	0	0	0	0	0	0	0	0	0	0
0.100000000000001	0.0014437181312993	0.00150896489881685	0.00118443109395536	0.00115965592201071	0.00122535412350248	0.0012471041919431	0.00129399959002054	0.00141363352356712	0.00156915869209812	0.00168991732409048	0.00173101536263745	0.00170923372227625	0.0017402702023691
0.2	0.00280896042067649	0.00291683966785693	0.0022620492369806	0.00221104046264111	0.00233782101287723	0.00237053091675633	0.00245045515490467	0.00267778402703613	0.00298030373367832	0.00321571590446444	0.00329293616134264	0.00324320408533259	0.00329562775224703
0.3	0.00410333306770176	0.00423134941956625	0.0032383322067879	0.00315997595936389	0.00334370911335802	0.00337604625949784	0.00347468262637435	0.00379851272510526	0.00424094572647022	0.00458598712688201	0.00469460733875196	0.00461050401319038	0.00467560153785106
0.4	0.00533527953223864	0.00546130504554081	0.00411985523488356	0.004013496430389	0.00425061744229784	0.00427071084264952	0.00437330119215849	0.00478335543310083	0.00536031062862546	0.00581119602776263	0.00594681600235453	0.00582172865266114	0.00589203111076179
0.5	0.00651410715499324	0.00661670205224185	0.00491450540648727	0.00478009177037832	0.00506768626681637	0.0050631804224315	0.00515458562966204	0.00564171348339711	0.00634974425256242	0.00690408589583703	0.00706271455440527	0.00688995484556914	0.00695963911211716
0.600000000000001	0.0076499891977296	0.00770879939853101	0.00563171763025212	0.00546997564497239	0.0058058675252711	0.00576405561449515	0.00582890281635411	0.00638533285268201	0.00722318308199086	0.00788013156648072	0.00805829577202124	0.00783129827014479	0.00789669570963762
0.700000000000001	0.00875393497538425	0.00875016413861507	0.00628271791006384	0.00609535807206353	0.00647819326188596	0.00638626744235026	0.00640923372539401	0.00702886851388787	0.007997671903404	0.00875801226441828	0.00895288941475069	0.00866552172422987	0.00872573605052258
0.800000000000001	0.00983772151510175	0.00975466529334743	0.00688074709764258	0.00667068721945917	0.00710000358460896	0.00694546475736275	0.00691176078949273	0.00759050523651591	0.00869387900884779	0.00956004504181391	0.00976961825640414	0.00941662945406446	0.00947423765850288
0.9	0.0109137822187439	0.0107373998075323	0.00744122198349007	0.00721280404066569	0.00768907539826479	0.00746033829310687	0.00735645942443222	0.00809255913315989	0.00933651489516519	0.0103124799058523	0.0105357087719028	0.0101133251425931	0.0101750861852271
1	0.0119950514561753	0.0117145359712982	0.0079817733775778	0.00774093280319885	0.00826557489009323	0.00795277681616068	0.00776756631598277	0.00856191262796921	0.00995450507918387	0.0110455158230301	0.0112825068017165	0.0107891430045491	0.0108665707303555
1.1	0.0130947686900461	0.0127030663464331	0.00852208971885217	0.00827642104110029	0.00885175144028382	0.00844771601208895	0.00817371244620994	0.0090300507294074	0.0105807216034344	0.0117928737930842	0.0120450238909954	0.0114820111934711	0.0115916028025763
1.2	0.0142262510366438	0.0137204732635389	0.00908350101422044	0.0088421598622317	0.00947131318236751	0.0089725370475826	0.008607441812687	0.00953241204958708	0.0112510814227095	0.012590792446554	0.0128608717870283	0.0122330293584327	0.0123959285907795
1.3	0.0154026481395479	0.0147843240947386	0.00968827341217183	0.00946167356347016	0.0101484857256947	0.0095559343591605	0.00910386439305724	0.0101068252817473	0.0120029231192072	0.0134764238316936	0.0137685638981457	0.0130843982190105	0.0133253724906872
1.4	0.0166366967446155	0.0159118278166871	0.0103586527553406	0.0101579630892348	0.0109068489219127	0.0102263193231397	0.00969840209924223	0.0107910484839616	0.0128727943838007	0.0144857971115115	0.014805367063391	0.0140767337465825	0.0144225670674612
1.5	0.0179404934585885	0.0171193948118819	0.0111157799799333	0.0109522887609393	0.0117681386050065	0.0110100209088733	0.0104239773510719	0.0116198333017363	0.0138940525805479	0.0156517155444936	0.0160050972979499	0.0152463166602567	0.0157239696633147
1.6	0.0193253024123875	0.0184222447072449	0.011978665645371	0.0118631303041137	0.0127512414647888	0.0119296834960725	0.0113083711260091	0.0126222798054221	0.015094842525916	0.0170020413751688	0.0173963433474609	0.0166229612573817	0.0172579619092133
1.7	0.020801410216656	0.0198341006748554	0.012963416169463	0.012905526381183	0.013871569018317	0.0130032388319055	0.0123725341935255	0.0138202404019186	0.0164969315913382	0.0185587256375836	0.0190014898626002	0.01822900000032	0.0190444144114463
1.8	0.0223780346306705	0.021366994435695	0.0140828385022627	0.0140908813348776	0.015140885178222	0.0142436325617445	0.0136302533089106	0.015228108514571	0.01811557366197	0.0203376936154393	0.0208366442581833	0.020079462750661	0.0210955368844424
1.9	0.0240632870536789	0.0230311882379243	0.0153464420667238	0.0154271918035977	0.0165675363529672	0.0156592282558406	0.015089004674319	0.0168537701846119	0.0199602250671898	0.0223494376847168	0.0229122972364274	0.0221831398983874	0.0234174721738932
2	0.0258641835116901	0.0248352032478762	0.0167607582435789	0.0169195539120899	0.0181569498069644	0.0172546365458667	0.0167514565800968	0.0187001656158332	0.0220357367617855	0.0246000228849983	0.0252343988242094	0.0245440545184523	0.026012063145188
2.1	0.02778669507141	0.0267859319347286	0.0183298467796009	0.0185707895939306	0.0199122471594487	0.0190316854015374	0.0186170665112038	0.020766918136993	0.0243436486193655	0.027092207770944	0.0278055370364148	0.0271629339904107	0.028878409365988
2.2	0.0298358268414909	0.0288888067326873	0.020055860596668	0.020382062739731	0.0218348502849664	0.0209903214804036	0.0206834244873782	0.0230516983845697	0.0268833358777391	0.0298264712569177	0.0306260045225719	0.0300384431943387	0.0320140549613244
2.3	0.0320157147150978	0.0311479978918131	0.0219395756674933	0.022353409004469	0.0239250063389062	0.023129337021054	0.022947223324515	0.0255512129913441	0.0296529002009972	0.0328018434857456	0.033694652797311	0.0331681019304548	0.0354158051199978
2.4	0.0343297302720159	0.0335666180141759	0.023980835866663	0.0244841508079588	0.0261822033192012	0.0254468997485009	0.0254048821171876	0.0282618458480136	0.0326497988521953	0.036016520626932	0.0370095183551368	0.0365489082922033	0.039080241089148
2.5	0.0367805862172509	0.0361469170822827	0.0261788976932518	0.0267732002543743	0.0286054772961348	0.0279409094060603	0.0280529062537565	0.0311800342213185	0.0358712552807046	0.0394682888220076	0.0405682503671361	0.0401777304340575	0.0430040188487242
2.6	0.0393704368851699	0.038890458055597	0.0285326812589677	0.0292192678066474	0.0311936273217789	0.030609220904663	0.0308880704874408	0.0343024651151654	0.0393145077294462	0.0431547989952873	0.0443683851021766	0.0440515338280111	0.0471840251038476
