# Supplementary material for: Maternal preconceptional and prenatal exposure to El Niño Southern Oscillation levels and child mortality: a multi-country study
Source: Nat Commun. 2024 Jul 17;15:6034. doi: 10.1038/s41467-024-50467-x (PMC11254917; doi:10.1038/s41467-024-50467-x)
Supplement: Supplementary file 4 — Source data [file 41467_2024_50467_MOESM4_ESM.zip › Source Data/Supplemental Figure S14-15/S15/abNino34 0_cumse.csv]

	lag0	lag1	lag2	lag3	lag4	lag5	lag6	lag7	lag8	lag9	lag10	lag11	lag12
-2	0.0443976468733886	0.04786448278489	0.0394511178307682	0.0388030044617431	0.0407771801947438	0.0414940352672488	0.0424045984278598	0.0447701516733152	0.0480004442269205	0.0506189681100364	0.0518690148138366	0.0529540611646105	0.057745566463416
-1.9	0.039970381906257	0.0428225968653309	0.0348653397292741	0.0341121801715962	0.0357819729652579	0.0362343109015897	0.0368366297826812	0.0388167619814403	0.0416490266394075	0.0439374120133659	0.0449331228963746	0.0456982603076751	0.0498076200484052
-1.8	0.0358927918655485	0.0381966765998805	0.0306800242828358	0.0298381778364386	0.0312313589551234	0.0314445766888765	0.0317697496177196	0.0334058206030948	0.0358840131089914	0.0378767247834541	0.0386381441411287	0.0390972478899926	0.0425632627101897
-1.7	0.0321640046668984	0.0339887080892282	0.026902703621621	0.0259912787615616	0.0271371226893022	0.0271394766751489	0.0272220543931178	0.0285583523722235	0.0307283877991007	0.0324613456760083	0.0330101719112288	0.0331782410609617	0.0360390731357211
-1.6	0.028781188152797	0.0301988303087595	0.0235407164169238	0.0225825482881689	0.0235123379109157	0.0233363630975084	0.0232161794837122	0.0243009236276112	0.0262106590569487	0.0277213050277458	0.0280820965467886	0.0279774689561837	0.0302713988077476
-1.5	0.0257385114872757	0.0268238647086693	0.0205995643508521	0.0196221624770451	0.0203696880605242	0.0200539231250403	0.0197784201114117	0.0206646914447891	0.0223632418864704	0.0236902088385144	0.0238921555031737	0.0235406582486277	0.0253082733742451
-1.4	0.023025807377221	0.0238552327809118	0.018079934983091	0.0171158902537899	0.0177176627960484	0.0173081180417448	0.0169344148413832	0.0176802186933776	0.0192159844833881	0.0203979619924768	0.0204768924464613	0.0199183105015068	0.0212074969096373
-1.3	0.0206270146353622	0.0212763180941164	0.0159730899943226	0.0150590425761752	0.0155536793468677	0.0151036512807338	0.0146982540163113	0.0153641215427542	0.016781067211115	0.0178545038675577	0.0178537131907949	0.0171485755502515	0.0180232028760311
-1.2	0.0185186280456564	0.0190596417719141	0.0142550643420967	0.0134282747677003	0.0138543903178944	0.0134205892842968	0.0130534904434249	0.0136959699536243	0.0150288702011624	0.0160247669665692	0.0159920540903233	0.0152218601486165	0.0157706636917618
-1.1	0.0166685504200231	0.017164634535445	0.0128815301670571	0.012174044549007	0.0125664660234122	0.0122005919590877	0.0119325978732996	0.0125946224285414	0.0138657432787128	0.0148068231211954	0.0147864173926921	0.0140394246868792	0.0143737287737168
-1	0.0150358336310688	0.0155370566103047	0.011786362857092	0.0112187151013249	0.0116040837615336	0.0113427490254001	0.0112115527803608	0.0119150222814354	0.0131343536158152	0.0140340052205161	0.0140571325858456	0.0134044963533023	0.0136366988653863
-0.9	0.0135716882636894	0.014110877746032	0.010886146043458	0.0104637350312622	0.0108574995363545	0.0107162047021913	0.0107304630198891	0.0114759987586763	0.0126439799507347	0.0135069714671924	0.0135874640981133	0.013067872707689	0.0132843531844173
-0.8	0.0122217929196632	0.012812566071113	0.0100896425028474	0.00980350053369816	0.0102095959989069	0.0101837763824057	0.0103278532639507	0.0111003867039624	0.0122105111178386	0.0130344160551618	0.0131709390476256	0.0127923503521785	0.0130415529102351
-0.7	0.0109294801600492	0.0115666923065082	0.00930827204936808	0.00913909462716235	0.00955184167711539	0.00962266207193708	0.00986624088454118	0.0106415239439721	0.0116818587591528	0.0124584651645205	0.012639669047878	0.0123899632836018	0.0126869663315538
-0.6	0.0096390763354094	0.0103012672575644	0.00846372338968844	0.00838665916687391	0.00879347047120476	0.00893421578896533	0.00924060036068251	0.00998977071053204	0.010943866083152	0.0116604044843106	0.0118694935461716	0.0117264436070742	0.0120632186750843
-0.5	0.00829870474042831	0.00895159728681656	0.00749133579473885	0.00747975905419752	0.0078635617907483	0.00804428733557804	0.00837535947103583	0.00906742212209016	0.00991507443556786	0.0105552617956774	0.0107729047255293	0.0107103598890119	0.0110646038538609
-0.4	0.00686218281640434	0.00746228732183791	0.00634014634923565	0.00636793538023032	0.00670892159958137	0.00689909166055538	0.00721757884733712	0.00782058005097668	0.00853856063647979	0.00908345979102008	0.00928934608762078	0.00928031837771824	0.00962130548008779
-0.3	0.00529010648907715	0.00578781361068607	0.004971271269494	0.00501387469444831	0.00529063204111612	0.00546031442516321	0.00573050754629457	0.00621204768847273	0.00677477586051564	0.00720348881591631	0.00737707455890196	0.00739503413273552	0.00768713133273281
-0.2	0.00355108159988848	0.00389299196397771	0.00335635415768767	0.00339108138746781	0.00358130588378351	0.00370144088240013	0.00388906624637252	0.00421649571193494	0.0045966915102268	0.0048869769975074	0.00500781874294463	0.00502707057286412	0.00523184712448211
-0.1	0.00172368682026001	0.00188125839165871	0.00161077980870626	0.00162518279804175	0.0017162975650702	0.00177096441577986	0.00185778758288188	0.00201398910904906	0.00219736142139006	0.00233738975175006	0.00239422768482178	0.00240018722825987	0.00249565275728995
0	0	0	0	0	0	0	0	0	0	0	0	0	0
0.1	0.001621250101311	0.00175009175809421	0.00147239746705336	0.00148036130809794	0.00156316188558198	0.00160581725700976	0.00167746874206429	0.00181830015054716	0.00198849644204511	0.00211848339376207	0.00216779884472788	0.00216557540638341	0.00224689409285374
0.2	0.00314832006014143	0.00337713133037556	0.00281193277649403	0.0028214945715669	0.00297915712181356	0.00305201865488972	0.00317993226925489	0.00344701869504981	0.00377559702675542	0.00402656717522216	0.0041179401213451	0.00410513583590771	0.00425465315378832
0.3	0.00459049778689971	0.00489047182107183	0.00402522707381876	0.00403016057250818	0.00425520193230134	0.00434536177691324	0.00451394668563686	0.00489369040945644	0.00537046211222438	0.00573464365419478	0.00586116291503148	0.00582929107580328	0.00603520452413459
0.4	0.00595816857860817	0.00630085372716466	0.00512023048170596	0.00511454496308006	0.00540003462914902	0.0054941306641184	0.00568764182614484	0.00616765407460295	0.00678436184369745	0.00725543704991367	0.00741064704811036	0.00735117929707139	0.00760337734038254
0.5	0.00726285737820465	0.00762054437333341	0.00610648498411377	0.00608456051462152	0.00642423779878016	0.00650850231872445	0.00671113897727599	0.00728052383668946	0.00803118507612842	0.00860453532957309	0.00878257880504067	0.00868709726738054	0.0089776315188234
0.6	0.0085172362636268	0.00886345266779117	0.00699541614269945	0.00695218925262976	0.00734060220017253	0.00740098264128955	0.00759706775272689	0.0082467662205726	0.00912803916069263	0.00980100033412337	0.00999680250874101	0.00985724526612804	0.0101809120852246
0.7	0.00973508564653388	0.0100451988672102	0.0078006377466232	0.00773184794671048	0.00816451407288666	0.00818690335276362	0.00836118530668908	0.00908438048099646	0.0100959214538273	0.0108680254524412	0.0110775255045205	0.0108865591639268	0.0112415858569175
0.8	0.0109311987384612	0.0111831150000243	0.00853823851000499	0.00844074162711562	0.00891432723638855	0.00888494943707696	0.00902307846358896	0.00981565117144973	0.0109604075314697	0.0118335707617228	0.0120540009770414	0.0118055515868447	0.0121943507267151
0.9	0.012121222128151	0.0122961501944301	0.00922699992973828	0.00909914338335322	0.00961165303446079	0.00951765031817398	0.00960688552802897	0.0104678891583519	0.0117522445704402	0.0127308488957006	0.012961050345754	0.0126510047747414	0.0130809074554608
1	0.0133214310680188	0.0134046585325894	0.00988847239635945	0.00973050798990346	0.0102814686671282	0.0101117169721796	0.0101419026639516	0.0110739959838212	0.0125076644026	0.0135984690733314	0.0138392137163432	0.013466256658881	0.0139500660165881
1.1	0.0145484459356026	0.0145300570769564	0.0105468205593231	0.0103613025149361	0.010951919485672	0.0106980512875149	0.0106628439975084	0.011672587100043	0.0132681611791085	0.0144799986444086	0.0147342634769716	0.0143007355997408	0.0148568810727125
1.2	0.0158189051692094	0.0156943588702327	0.011228352427514	0.0110204387986595	0.0116536948123628	0.0113112216536341	0.0112094381903923	0.0123073368762125	0.0140794639617456	0.0154227209256309	0.0156958393327756	0.0152084074322929	0.0158604810867461
1.3	0.0171491179309695	0.0169196079144642	0.011960685337768	0.0117382444851074	0.0124189149697767	0.0119882381042458	0.0118250452530475	0.0130252512490446	0.0149895455442057	0.0164755102093718	0.016775125388748	0.0162449998289243	0.0170205775006039
1.4	0.0185547247438142	0.0182272653116966	0.0127715825770372	0.0125450222986624	0.0132795898216543	0.0127666162979371	0.0125541687584712	0.0138738280558007	0.0160457858255459	0.0176860196519962	0.0180218001919421	0.0174642920748512	0.0183931854731511
1.5	0.0200503947843718	0.0196376109666291	0.0136876009316744	0.0134693962860107	0.014265867044745	0.0136819807192975	0.0134391531811335	0.0148975223596825	0.0172917805767147	0.0190976923734191	0.0194808380608954	0.0189142468832794	0.0200265859187711
1.6	0.0216495839530619	0.0211692274697714	0.0147327781264198	0.0145367605043629	0.0154044075240001	0.0147657108982809	0.0145168292243314	0.0161343763052546	0.0187645484895283	0.0207472765013755	0.0211899129937047	0.0206339925615293	0.0219586246733811
1.7	0.0233643692724579	0.0228386199550092	0.0159276083790254	0.0157681535001286	0.0167172260379754	0.0160432077743358	0.0158160624652653	0.0176137590799218	0.0204928280108121	0.0226634048630706	0.0231779978159811	0.0226524045016131	0.0242159418285351
1.8	0.0252053646750156	0.0246600012897102	0.0172884819733049	0.0171797581101862	0.0182211982488021	0.0175331615380403	0.0173568477454081	0.0193557466168453	0.0224967601268021	0.0248664291484438	0.0254653239434625	0.024988408130786	0.0268149650862227
1.9	0.0271817132588158	0.0266452434512794	0.0188276311938547	0.0187830311218491	0.0199282279407248	0.0192478389355464	0.0191509469375545	0.0213720091814905	0.0247887625257649	0.0273692918528359	0.0280644248354222	0.0276525355015882	0.0297639699292807
2	0.0293011435565364	0.0288039715567169	0.0205534946385123	0.0205853019874964	0.0218458979862255	0.0211940945761729	0.0212035306043129	0.0236676018900946	0.0273750954337383	0.0301789883764253	0.0309817573256849	0.0306490289615845	0.0330654282637004
2.1	0.031570073227757	0.0311437621671917	0.0224713382537818	0.0225906103841135	0.0239783610972713	0.0233746949220883	0.0235151370858265	0.0262429791885391	0.0302575976753732	0.0332981711224206	0.0342194207410807	0.0339778986164151	0.0367181045518867
2.2	0.0339937427648702	0.0336704033895897	0.0245839668018222	0.0248005768258405	0.0263272562789752	0.0257896132085893	0.0260834422501091	0.0290957665160313	0.0334352356028024	0.0367265898024516	0.0377766632705952	0.0376366062613703	0.0407186650330617
2.3	0.0365763635008606	0.0363881786840566	0.0268924010650313	0.0272151732765183	0.0288925148847116	0.0284371026011651	0.0289046103231691	0.0322220951519784	0.0369053072971752	0.0404622293233806	0.0416510476153388	0.041621285611469	0.0450627859433875
2.4	0.0393212673528444	0.0393001453709825	0.0293964513901821	0.0298333356703674	0.0316729984983108	0.0313144891932862	0.0319742057499554	0.0356174990078793	0.0406642890472765	0.0445021287614138	0.0458392738122299	0.0459275467788499	0.0497458516624783
2.5	0.0422310493479761	0.0424083890693524	0.0320951645214449	0.0326534133073623	0.0346669654252352	0.0344187078429303	0.0352877476295893	0.0392774605261277	0.0447083830432779	0.048842928120852	0.0503377177663265	0.0505509635831769	0.0547633579679261
2.6	0.0453076973600873	0.0457142443309606	0.0349871499227233	0.0356734778044256	0.0378723905884227	0.0377466365716196	0.0388410116227296	0.0431977099148712	0.0490338446332477	0.0534812090346475	0.0551427593106595	0.0554873423785921	0.0601111209733155
2.7	0.0485527062564159	0.0492184784982749	0.0380708055318427	0.0388915233418287	0.0412871724215659	0.0412952882136312	0.0426301700094837	0.0473743660710521	0.0536371600447615	0.0584136915222292	0.0602509660474665	0.0607328511735546	0.0657853664392058
