# Supplementary material for: Maternal preconceptional and prenatal exposure to El Niño Southern Oscillation levels and child mortality: a multi-country study
Source: Nat Commun. 2024 Jul 17;15:6034. doi: 10.1038/s41467-024-50467-x (PMC11254917; doi:10.1038/s41467-024-50467-x)
Supplement: Supplementary file 4 — Source data [file 41467_2024_50467_MOESM4_ESM.zip › Source Data/Supplemental Figure S14-15/S15/abNino1_2 0_11_cumest.csv]

	lag0	lag1	lag2	lag3	lag4	lag5	lag6	lag7	lag8	lag9	lag10	lag11	lag12
-1.9	0.00803395824647531	-0.0150048169621121	-0.0486191984339274	-0.0754230888809999	-0.0909815848707858	-0.099585540233317	-0.105850194891939	-0.113731468780947	-0.126525961845587	-0.146870954042057	-0.176744405337505	-0.217464955710029	-0.269691925148679
-1.8	0.0072231901837848	-0.0118889231865227	-0.0399414538110475	-0.0621946437220624	-0.0749209047143352	-0.0818103414674895	-0.0868239993476833	-0.0933570600973379	-0.104238841835137	-0.121732799056029	-0.147536522631224	-0.182781739808196	-0.228034314210681
-1.7	0.0064532666198654	-0.00903917539251746	-0.0319574328402521	-0.0500137088925462	-0.0601346470352231	-0.0654518957364354	-0.0693186669062537	-0.0746091421818815	-0.0837184729276548	-0.0985627802350426	-0.120579154922647	-0.150725657536201	-0.189481318348574
-1.6	0.00572418755471712	-0.00645557358009653	-0.0246671355215415	-0.0388802843924513	-0.0466228118334496	-0.0505102030401549	-0.05333419756765	-0.0574877150345775	-0.0649648551231393	-0.077360897579097	-0.0958723022117719	-0.121296708894045	-0.154032937562356
-1.5	0.00503595298833994	-0.00413811774925985	-0.0180705618549154	-0.0287943702217777	-0.0343853991090146	-0.0369852633786479	-0.0388705913318721	-0.0419927786554258	-0.0479779884215906	-0.0581271510881923	-0.0734159644986	-0.0944948938817263	-0.121689171852028
-1.4	0.00438856292073388	-0.00208680790000744	-0.0121677118403741	-0.0197559663805254	-0.0234224088619182	-0.0248770767519144	-0.0259278481989201	-0.0281243330444264	-0.032757872823009	-0.0408615407623287	-0.053210141783131	-0.0703202124992462	-0.0924500212175895
-1.3	0.00378201735189892	-0.000301644032339283	-0.00695858547791736	-0.0117650728686943	-0.0137338410921604	-0.0141856431599545	-0.0145059681687939	-0.0158823782015793	-0.0193045083273943	-0.0255640666015061	-0.0352548340653649	-0.0487726647466042	-0.0663154856590409
-1.2	0.00321631628183508	0.00121737385374461	-0.00244318276754531	-0.00482168968628453	-0.00531969579974113	-0.00491096260276815	-0.00460495124149366	-0.00526691412688459	-0.00761789493474671	-0.0122347286057246	-0.0195500413453018	-0.0298522506238005	-0.043285565176382
-1.1	0.00269145971054235	0.00247024575824424	0.00137849629074208	0.00107418316670396	0.00182002701533959	0.00294696491964468	0.00377520258298079	0.0037220591796578	0.00230196735493394	-0.000873526774984172	-0.00609576362294161	-0.0135589701308351	-0.0233602597696129
-1	0.00220744763802073	0.00345697168115961	0.00450645169694482	0.00592254569027117	0.00768532735308175	0.00938813940728398	0.0106344933046294	0.0110845417180479	0.0104550785416476	0.00851953889071524	0.00510799910171568	0.000107176732292204	-0.00653956943873352
-0.9	0.00176428006427022	0.00417755162249073	0.00694068345106292	0.00972339788441712	0.0122762052134854	0.0144125608601498	0.0159729209234522	0.0168205334882856	0.0168414386253943	0.0159444683913736	0.0140612468286701	0.0111461899655813	0.00717650581625618
-0.8	0.00136195698929083	0.00463198558223758	0.00868119155309635	0.0124767397491418	0.0155926605965504	0.018020229278242	0.0197904854394491	0.020930034490371	0.021461047606174	0.021401261726991	0.0207639795579215	0.0195580695690321	0.0177879659953561
-0.7	0.00100047841308254	0.00482027356040017	0.00972797600304513	0.0141825712844451	0.0176346935022769	0.0202111446615607	0.0220871868526201	0.0234130447243041	0.0243139054839868	0.0248899188975672	0.02521619728947	0.0253428155426448	0.0252948110985662
-0.6	0.000679844335645364	0.0047424155569785	0.0100810368009092	0.0148408924903272	0.0184023039306648	0.0209853070101058	0.0228630251629653	0.0242695641900849	0.0254000122588325	0.0264104399031024	0.0274179000233156	0.0285004278864191	0.0296970411258866
-0.5	0.000400054756979298	0.00439841157197257	0.00974037394668872	0.014451703366788	0.0178954918817142	0.0203427163238774	0.0221180003704847	0.0234995928877133	0.0247193679307112	0.0259628247435966	0.0273690877594583	0.0290309066003553	0.0309946560773173
-0.4	0.000161109677084343	0.00378826160538239	0.00870598744038354	0.0130150039138275	0.016114257355425	0.0182833726028755	0.0198521124751782	0.0211031308171894	0.022271972499623	0.0235470734190498	0.0250697604978981	0.0269342516844533	0.0291876559528583
-0.3	-3.69909040394985e-05	0.00291196565720793	0.00697787728199369	0.0105307941314458	0.0130586003517973	0.0148072758471	0.0160653614770458	0.0170801779785132	0.0180578259655677	0.0191631859294619	0.0205199182386349	0.0222104631387131	0.0242760407525094
-0.2	-0.000193371192350411	0.00177250285768976	0.00456141488228427	0.00700634588628052	0.00873703538519329	0.00992377192385641	0.0107677701983422	0.0114414999481412	0.0120886859561622	0.0128243080487322	0.0137346010955965	0.0148770550099186	0.0162804147482803
-0.0999999999999999	-0.000204687364586028	0.000721411004929877	0.00209042748632314	0.00329974049050951	0.00415427637852559	0.00473567452325411	0.00514203311083146	0.00545743630080312	0.00575195422612368	0.00608164299315677	0.00648854468167515	0.00700068734486065	0.00763208500930416
0	0	0	0	0	0	0	0	0	0	0	0	0	0
0.1	0.000420690901407679	-0.000391730157099896	-0.00170986757668521	-0.00289287558524812	-0.00372579375038359	-0.00428325164590603	-0.00465832913415231	-0.00493080895426834	-0.00516717672220904	-0.00542062093073834	-0.0057310329494292	-0.00612500702466359	-0.00661584027963249
0.2	0.00105738533963701	-0.000453779466369811	-0.0030391752437325	-0.00537888626523483	-0.00702310487262519	-0.00811408041446398	-0.00883295429162547	-0.00933499056200189	-0.00974957594050343	-0.0101802197990583	-0.0107045541666125	-0.0113743337291301	-0.0122154358295933
0.3	0.00191008331468799	-0.000186147927809736	-0.00398792300114182	-0.00745803203996011	-0.00989193336672474	-0.0114924863056738	-0.0125238754724194	-0.0132125448232006	-0.0137471976548831	-0.0142787966049596	-0.0149205636515497	-0.0157479801133995	-0.0167987866498824
0.4	0.00297878482656062	0.000411164458580339	-0.00455611084891317	-0.00913031290942392	-0.0123322792326822	-0.0144184693195354	-0.0157310926765341	-0.0165634717378644	-0.017160041865348	-0.0177163513484425	-0.0183790614042408	-0.0192459461774717	-0.0203658927404995
0.5	0.0042634898752549	0.00133815769280039	-0.0047437387870466	-0.0103957288736263	-0.0143441424704977	-0.016892029456049	-0.0184546059039697	-0.0193877713059934	-0.0199881085718983	-0.0204928840295068	-0.0210800474246859	-0.0218682319213467	-0.0229167541014449
0.6	0.00576419846077082	0.00259483177485043	-0.00455080681554208	-0.0112542799325673	-0.0159275230801711	-0.0189131667152145	-0.020694415154726	-0.0216854435275876	-0.0222313977745339	-0.0226083946481527	-0.0230235217128851	-0.0236148373450247	-0.0244513707327187
0.7	0.0074809105831084	0.00418118670473046	-0.0039773149343996	-0.0117059660862468	-0.0170824210617025	-0.0204818810970318	-0.0224505204288032	-0.0234564884026469	-0.0238899094732548	-0.0240628832043801	-0.0242094842688381	-0.0244857624485055	-0.0249697426343206
0.8	0.00941362624226763	0.00609722248244048	-0.00302326314361918	-0.011750787334665	-0.0178088364150919	-0.021598172601501	-0.0237229217262012	-0.0247009059311714	-0.024963643668061	-0.024856349698189	-0.0246379350925452	-0.0244810072317892	-0.0244718698062508
0.9	0.0115623454382485	0.00834293910798049	-0.00168865144320081	-0.0113887436778217	-0.0181067691403392	-0.0222620412286221	-0.02451161904692	-0.0254186961131611	-0.0254526003589525	-0.0249887941295795	-0.0243088741840063	-0.0236005716948758	-0.0229577522485092
1	0.013927068171051	0.0109183365813505	2.65201668555161e-05	-0.0106198351157169	-0.0179762192374445	-0.0224734869783951	-0.0248166123909596	-0.025609858948616	-0.0253567795459293	-0.0244602164985514	-0.0232223015432214	-0.0218444558377652	-0.0204273899610958
1.1	0.0165077944406752	0.0138234149025505	0.00212225168654976	-0.00944406164835077	-0.0174171867064078	-0.0222325098508199	-0.02463790175832	-0.025274394437536	-0.0246761812289914	-0.0232706168051049	-0.0213782171701905	-0.0192126596604576	-0.0168807829440108
1.2	0.019304524247121	0.0170581740715804	0.00459854311588199	-0.00786142327572316	-0.016429671547229	-0.0215391098458967	-0.0239754871490012	-0.0244123025799212	-0.0234108054081388	-0.0214199950492398	-0.0187766210649135	-0.0157051831629527	-0.0123179311972539
1.3	0.0223172575903885	0.0206226140884404	0.00745539445485214	-0.00587191999783412	-0.0150136737599082	-0.0203932869636253	-0.0228293685630032	-0.0230235833757716	-0.0215606520833716	-0.0189083512309563	-0.0154175132273905	-0.0113220263452508	-0.00673883472082534
1.4	0.0255459944704776	0.0245167349531303	0.0106928057034603	-0.00347555181468367	-0.0131691933444454	-0.0187950412040058	-0.0211995460003261	-0.0211082368250871	-0.0191257212546896	-0.0157356853502542	-0.0113008936576215	-0.0060631892073517	-0.000143493514724936
1.5	0.0289907348873884	0.0287405366656502	0.0143107768617063	-0.000672318726271824	-0.0108962303008405	-0.0167443725670382	-0.0190860194609697	-0.0186662629278678	-0.0161060129220929	-0.0119019974071337	-0.00642676235560646	7.13282507444884e-05	0.0074680924210472
1.6	0.0326514788411208	0.0332940192260002	0.0183093079295903	0.0025377792674015	-0.00819478462909365	-0.0142412810527225	-0.0164887889449341	-0.0156976616841136	-0.0125015270855815	-0.00740728740159468	-0.000795119321345395	0.00708152602903793	0.0160959230864911
1.7	0.0365282263316749	0.0381771826341801	0.0226883989071123	0.00615474216633625	-0.00506485632920469	-0.0112857666610586	-0.0134078544522194	-0.0122024330938246	-0.00831226374515549	-0.00225155533363714	0.00559403544516167	0.0149674041275284	0.0257399984816069
1.8	0.0406209773590506	0.04339002689019	0.0274480497942722	0.0101785699705324	-0.00150644540117374	-0.0078778293920467	-0.0098432159828255	-0.00818057715700082	-0.00353822290081477	0.00356519879673881	0.0127407019439147	0.023728962546216	0.0364003186063942
1.9	0.044929731923248	0.0489325519940298	0.03258826059107	0.01460926267999	0.00248044815499928	-0.00401746924568659	-0.00579487353675238	-0.00363209387364218	0.00182059544744063	0.0100429749895333	0.0206448801749138	0.0333662012851007	0.0480768834608534
2	0.049454490024267	0.0548047579456997	0.0381090312975058	0.019446820294709	0.00689582433931429	0.000295313778021593	-0.00126282711400008	0.0014430167562513	0.00776419129961077	0.0171817732447463	0.0293065701381588	0.0438791203441825	0.0607696930449843
2.1	0.0541952516621077	0.0610066447451996	0.0440103619135796	0.0246912428146895	0.0117396831517714	0.00506051967907789	0.00375292328543144	0.00704475473267961	0.0142925646556956	0.0249815935623778	0.03872577183365	0.0552677197234616	0.074478747358787
2.2	0.05915201683677	0.0675382123925294	0.0502922524392912	0.0303425302399314	0.0170120245923704	0.0102781484574823	0.0092523776615421	0.0131731200556428	0.0214057155156951	0.0334424359424277	0.0489024852613872	0.0675319994229377	0.0892040464022615
2.3	0.064324785548254	0.0743994608876892	0.0569547028746408	0.0364006825704346	0.0227128486611115	0.0159482001132348	0.0152355360143319	0.0198281127251407	0.0291036438796092	0.0425643003848961	0.0598367104213702	0.0806719594426108	0.104945590175407
2.4	0.0697135577965596	0.0815903902306791	0.0639977132196285	0.0428656998061994	0.0288421553579947	0.0220706746463355	0.0217023983438011	0.0270097327411736	0.0373863497474382	0.0523471868897832	0.0715284473135995	0.0946875997824813	0.121703378678226
2.5	0.0753183335816869	0.0891110004214988	0.071421283474254	0.0497375819472256	0.0353999446830199	0.0286455720567843	0.0286529646499494	0.0347179801037412	0.0462538331191817	0.0627910954570885	0.0839776959380746	0.109578920442549	0.139477411910715
2.6	0.0811391129036358	0.0969612914601487	0.0792254136385175	0.0570163289935132	0.0423862166361872	0.0356728923445812	0.0360872349327768	0.0429528548128437	0.05570609399484	0.0738960260868125	0.0971844562947959	0.125345921422814	0.158267689872877
2.7	0.0871758957624064	0.105141263346628	0.0874101037124189	0.0647019409450622	0.0498009712174964	0.0431526355097262	0.0440052091922834	0.0517143568684809	0.065743132374413	0.085661978778955	0.111148728383763	0.141988602723275	0.17807421256471
2.8	0.0934286821579986	0.113650916080938	0.0959753536959583	0.0727944178018727	0.0576442084269477	0.0510848015522193	0.0524068874284692	0.0610024862706531	0.0763649482579006	0.0980889535335158	0.125870512204976	0.159506964343934	0.198896979986215
2.9	0.0998974720904125	0.122490249663078	0.104921163589136	0.0812937595639445	0.065915928264541	0.0594693904720605	0.0612922696413342	0.07081724301936	0.0875715416453029	0.111176950350495	0.141349807758435	0.17790100628479	0.220735992137392
3	0.106582265559648	0.131659264093048	0.114247533391951	0.0901999662312778	0.0746161307302763	0.0683064022692499	0.0706613558308785	0.0811586271146018	0.09936291253662	0.124925969229893	0.157586615044141	0.197170728545843	0.24359124901824
3.1	0.113483062565705	0.141157959370847	0.123954463104404	0.0995130378038726	0.0837448158241538	0.0775958369437875	0.0805141459971019	0.0920266385563785	0.111739060931852	0.139336010171709	0.174580934062092	0.217316131127094	0.267462750628761
3.2	0.120599863108584	0.150986335496477	0.134041952726495	0.109232974281729	0.0933019835461732	0.087337694495673	0.0908506401400044	0.10342127734469	0.124699986830998	0.154407073175944	0.192332764812289	0.238337214028541	0.292350496968953
3.3	0.127932667188284	0.161144392469937	0.144510002258224	0.119359775664846	0.103287633896335	0.0975319749249067	0.101670838259586	0.115342543479536	0.138245690234059	0.170139158242598	0.210842107294733	0.260233977250185	0.318254488038817
3.4	0.135481474804807	0.171632130291227	0.155358611699591	0.129893441953225	0.113701766874638	0.108178678231489	0.112974740355847	0.127790436960917	0.152376171141035	0.18653226537167	0.230108961509422	0.283006420792027	0.345174723838352
3.5	0.14324628595815	0.182449548960346	0.166587781050596	0.140833973146866	0.124544382481084	0.119277804415418	0.124762346428787	0.140764957788833	0.167091429551926	0.20358639456316	0.250133327456357	0.306654544654066	0.37311120436756
3.6	0.151227100648316	0.193596648477296	0.178197510311239	0.152181369245768	0.135815480715671	0.130829353476697	0.137033656478407	0.154266105963284	0.182391465466731	0.221301545817069	0.270915205135539	0.331178348836302	0.402063929626439
3.7	0.159423918875303	0.205073428842076	0.19018779948152	0.163935630249931	0.147515061578401	0.142833325415323	0.149788670504705	0.16829388148427	0.198276278885451	0.239677719133396	0.292454594546966	0.356577833338735	0.432032899614989
3.8	0.167836740639112	0.216879890054685	0.202558648561439	0.176096756159356	0.159643125069273	0.155289720231297	0.163027388507683	0.18284828435179	0.214745869808085	0.258714914512142	0.31475149569064	0.382852998161365	0.463018114333212
3.9	0.176465565939742	0.229016032115125	0.215310057550996	0.188664746974042	0.172199671188286	0.168198537924619	0.17674981048734	0.197929314565845	0.231800238234635	0.278413131953306	0.337805908566559	0.410003843304192	0.495019573781106
4	0.185310394777194	0.241481855023394	0.228442026450191	0.201639602693989	0.185184699935442	0.18155977849529	0.190955936443676	0.213536972126436	0.249439384165098	0.298772371456889	0.361617833174724	0.438030368767217	0.528037277958673
4.1	0.194371227151468	0.254277358779494	0.241954555259023	0.215021323319198	0.19859821131074	0.195373441943309	0.205645766376691	0.229671257033561	0.267663307599477	0.31979263302289	0.386187269515136	0.466932574550439	0.56207122686591
4.2	0.203648063062563	0.267402543383424	0.255847643977494	0.228809908849669	0.212440205314179	0.209639528268675	0.220819300286386	0.24633216928722	0.286472008537771	0.34147391665131	0.411514217587793	0.496710460653857	0.59712142050282
4.3	0.21314090251048	0.280857408835183	0.270121292605603	0.243005359285401	0.226710681945761	0.22435803747139	0.23647653817276	0.263519708887415	0.305865486979979	0.363816222342148	0.437598677392697	0.527364027077473	0.633187858869402
4.4	0.222849745495218	0.294641955134773	0.284775501143349	0.257607674626394	0.241409641205485	0.239528969551453	0.252617480035812	0.281233875834144	0.325843742926101	0.386819550095405	0.464440648929846	0.558893273821286	0.670270541965655
