# Supplementary material for: Maternal preconceptional and prenatal exposure to El Niño Southern Oscillation levels and child mortality: a multi-country study
Source: Nat Commun. 2024 Jul 17;15:6034. doi: 10.1038/s41467-024-50467-x (PMC11254917; doi:10.1038/s41467-024-50467-x)
Supplement: Supplementary file 4 — Source data [file 41467_2024_50467_MOESM4_ESM.zip › Source Data/Supplemental Figure S14-15/S15/ONI 0_cumse.csv]

	lag0	lag1	lag2	lag3	lag4	lag5	lag6	lag7	lag8	lag9	lag10	lag11	lag12
-1.8	0.043385619366195	0.0457575443649439	0.0355236922129136	0.0336575351989112	0.0353626247247746	0.0358988828296839	0.0365558326573319	0.038684114296693	0.0417328707029121	0.0441770440841894	0.0451733998732002	0.0458162193474492	0.0499376524175687
-1.7	0.0389295618602146	0.0407442849170149	0.0311168802418013	0.0292744336178309	0.0307099630022632	0.030962142757301	0.0312812245246384	0.0330185728926885	0.0356904122968794	0.0378309324745678	0.0385871550826574	0.0389050293742002	0.0423436756852199
-1.6	0.0348656061559664	0.0361981005344022	0.0271562585726549	0.0253499394372397	0.0265455868471954	0.026545094556078	0.0265652822115116	0.0279630383640211	0.030312330192566	0.0321913627845591	0.0327315345199601	0.0327372339581277	0.0355281350725172
-1.5	0.0311872437106547	0.0321159717289347	0.0236485954081418	0.0218953484343583	0.0228825107347246	0.0226659431157265	0.0224327317327468	0.0235469676345145	0.0256301733625315	0.0272912617073087	0.027642718988944	0.0273528995856144	0.0295301403261679
-1.4	0.0278836939313141	0.0284900825417865	0.0205978619147724	0.018920251034728	0.0197323524834453	0.0193438714774276	0.0189127758055101	0.0198056064150145	0.0216798231093633	0.0231667651121142	0.0233620605006855	0.0228029210438326	0.024402534368057
-1.3	0.0249383879686498	0.0253053657858165	0.0180015070117475	0.0164279736311347	0.0171003975816394	0.0165938501600995	0.0160339316966485	0.0167737427120898	0.01849308651533	0.0198473604502486	0.0199262919963387	0.0191426006017434	0.0202100255987482
-1.2	0.0223273851136595	0.0225366456739804	0.0158449078352538	0.0144080096772863	0.0149771338873508	0.0144159464048737	0.0138102275280846	0.0144684898704835	0.0160779517079833	0.017334602523268	0.0173443870884351	0.016408648315603	0.0170125152866913
-1.1	0.0200180468366782	0.0201459407782583	0.0140948283059334	0.0128264392714627	0.0133272563434543	0.0127792690753166	0.0122167960638073	0.0128590472141409	0.0143880469923935	0.0155715806011867	0.0155621394748109	0.0145732669496365	0.0148194572787318
-1	0.0179684143535632	0.0180808646448243	0.0126944443048773	0.0116185307394578	0.0120809773112907	0.0116073370340623	0.0111650505024596	0.011837963850136	0.0132984508494775	0.0144215557724465	0.0144355455934088	0.0134970295079503	0.0135235691725397
-0.9	0.016127716991862	0.0162751384302791	0.0115634949897363	0.0106896014225056	0.0111348816614606	0.0107775386640979	0.0105010859984088	0.0112239833376096	0.0126148249851091	0.0136806431955032	0.0137441250910315	0.0129330099525226	0.0128758009200878
-0.8	0.0144382024156615	0.014651717864173	0.0106053525488292	0.00992649860673358	0.0103651501005947	0.010140486105004	0.0100377593574064	0.0108045606161681	0.0121174111451448	0.0131226521736912	0.0132429321710272	0.0125951273396221	0.0125515699491379
-0.7	0.0128380748296598	0.0131280343038406	0.00971867744003794	0.00921448173271428	0.00964684643342535	0.00954816977971574	0.00959741498556404	0.0103850967708008	0.0116072895225529	0.0125439451311377	0.0127138948144494	0.0122311056813798	0.012249913691408
-0.6	0.0112649508497945	0.0116219605603835	0.00880864329906091	0.00845113421405709	0.00886941138316094	0.00887439551758912	0.00903726489407719	0.00981387017996624	0.0109288305422799	0.0117847590940657	0.0119886666988422	0.0116527228640315	0.0117442341983159
-0.5	0.00965911292052694	0.0100569560455119	0.00779396774347686	0.00755299417934239	0.00794363022292971	0.00802166920221383	0.0082533318085417	0.00898284863192743	0.00997001810839679	0.0107293252535821	0.0109472398989352	0.0107312016675662	0.0108814561723976
-0.4	0.00796602782354891	0.00836546159706536	0.00660919912082928	0.00645595476871565	0.00680162410253053	0.00691884634694731	0.00717351717524289	0.00781823953572396	0.00865333351352628	0.00929689331703375	0.00950709947773417	0.00938136394705177	0.00956245972398352
-0.3	0.00613802990638132	0.006490545067607	0.00520386853202777	0.00511255814281182	0.00539356374478373	0.00551553186250671	0.00574875573036582	0.00627028597871357	0.00692585492494068	0.00743193074701063	0.00761216304545448	0.00754718877798727	0.00772351251363232
-0.2	0.00413597195445266	0.00438696893245026	0.00354078345879342	0.00348902147821272	0.00368425174245412	0.00377702871734888	0.00394612792461349	0.00430574357441714	0.00475190688167105	0.00509683711309783	0.0052248268563846	0.00519205979758252	0.00532381003170536
-0.0999999999999996	0.00201558011572562	0.00212851064256478	0.00170500670841766	0.00167842338102904	0.00177325869712378	0.00181439528205937	0.00189179896905056	0.00206432130194051	0.00228127780509656	0.0024492646547677	0.00251020070757652	0.00249058119727282	0.00255013676592435
0	0	0	0	0	0	0	0	0	0	0	0	0	0
0.100000000000001	0.00190404745310984	0.00198761565041718	0.00155952673005602	0.00153081929993495	0.00161925720494901	0.00164718877888458	0.00170714612855097	0.001863203768036	0.00206719306444204	0.00222565492299265	0.00227932925604973	0.00225124107132359	0.00229624635760473
0.2	0.00370551550416566	0.00384316791173204	0.00297949748824425	0.00292028510756315	0.00309129857217427	0.00313327996946178	0.00323519974254372	0.00353166028632719	0.00392829398335667	0.00423690716576325	0.00433722776432387	0.00427217702987167	0.00434854886341906
0.3	0.00541439007201229	0.00557675736652015	0.00426700716314197	0.00417592704339116	0.00442427511245733	0.00446571329148682	0.00459102951272963	0.00501323294083135	0.00559307411071455	0.00604493746722947	0.00618517885108986	0.00607391216977584	0.00616923041013899
0.4	0.00704174537904167	0.0071998913145172	0.00543056000061944	0.00530682245798703	0.00562798081864156	0.00565357243792792	0.00578316250625805	0.00631767236130973	0.00707351072125883	0.00766334243735205	0.00783717209654014	0.00767013284092747	0.00777360392382678
0.5	0.00859977670610529	0.0087256096384542	0.00648034281611181	0.00632390454822062	0.0067141668814726	0.00670796048294546	0.00682222523974521	0.00745710919244233	0.00838430020381782	0.00910865088063055	0.00931024680999602	0.0090777272742367	0.00918071820666585
0.600000000000001	0.010101801156551	0.0101685846429156	0.00742852572055323	0.00724030017113284	0.00769688027077105	0.00764243561638301	0.00772148828090744	0.00844665605272027	0.00954345374839807	0.0104009013653509	0.0106251026473348	0.0103175083378824	0.0104142284441341
0.700000000000001	0.0115622171233893	0.0115451768264948	0.0082895727028293	0.00807167412915433	0.00859280029146728	0.00847349118205837	0.00849751595003263	0.0093051147073053	0.0105729509116071	0.0115642443741734	0.0118067394732518	0.0114150074978383	0.0115033447365094
0.800000000000001	0.012996414192437	0.0128734256133072	0.00908052888549115	0.00883653674094301	0.00942152663519627	0.00922103950817688	0.00917089718726386	0.0100557532351294	0.0114993898918448	0.0126274953448679	0.0128850488543366	0.0124012597170117	0.0124837430965851
0.9	0.0144206278745679	0.0141729534355149	0.00982123102793873	0.00955644609696601	0.0102057481233709	0.0099088220059344	0.00976698510661515	0.0107270615604817	0.012354518545616	0.0136245153701305	0.0138952258283334	0.0133134259144653	0.0133982212296082
1	0.0158517379904041	0.0154647647937221	0.0105343662924257	0.010256011049516	0.0109711990366165	0.0105646212816659	0.0103164946683467	0.0113533078729496	0.0131754626516276	0.0145942441657816	0.0148778122900835	0.0141950105643879	0.0142967640114534
1.1	0.017307015479069	0.0167709303215862	0.0112452897552424	0.0109625881647069	0.011746302267646	0.0112201084163341	0.0108557071322987	0.0119746161615659	0.0140044110508313	0.015580180341491	0.015878149942533	0.0150953619342966	0.015235611418246
1.2	0.0188038291118757	0.0181141597019307	0.0119815173080294	0.0117055843632925	0.0125614229106951	0.0119101501388392	0.011425946185923	0.0126362160402172	0.0148875189354886	0.0166291375270616	0.016945056149157	0.0160681607391004	0.0162750028338425
1.3	0.0203593298504037	0.0195172849768273	0.0127718522685202	0.0125153438535255	0.0134477258834884	0.0126714672804984	0.0120720108130768	0.0133865745432	0.0158729108145084	0.0177892397468348	0.0181286830404508	0.017168790647963	0.0174756066113838
1.4	0.0219901349869313	0.0210026937376493	0.0136451863893905	0.0134217117929593	0.0144357412229276	0.0135407023477313	0.0128394790861723	0.0142744003535577	0.0170079282971104	0.019107352115483	0.0194777752586379	0.0184508582572972	0.0188941932551471
1.5	0.0237120355554071	0.02259176488145	0.014629121269894	0.0144524924740011	0.0155538544355443	0.0145521851174435	0.0137712491545885	0.0153449908434633	0.0183360988154889	0.020626391612796	0.0210368131343777	0.019962554688222	0.0205795963670787
1.6	0.0255397482660828	0.0243043634745244	0.0157486408934112	0.0156320935763771	0.0168269990220438	0.0157358679263782	0.0149041565068551	0.0166368295820294	0.0198945157046297	0.022383086446667	0.0228436585929663	0.0217437570688216	0.0225700482713094
1.7	0.0274867277532445	0.0261584436591771	0.0170250809051124	0.0169806178259623	0.0182757910177844	0.0171159061075711	0.0162666415113134	0.0181793886914828	0.021712244446841	0.0244066485704872	0.0249281987978527	0.0238245586069396	0.0248924587218341
1.8	0.0295650474040768	0.0281697910996898	0.0184755661046528	0.0185135327414047	0.0199162198203326	0.0187101500546272	0.0178780502378449	0.0199926279202435	0.0238100107942044	0.0267185276449877	0.0273121524154473	0.0262253821013146	0.0275634489013827
1.9	0.0317853490621776	0.0303519140625303	0.0201129555767389	0.0202418824476757	0.021759855995048	0.0205305068635374	0.0197494723874455	0.0220880034128267	0.026200993458784	0.0293330869834698	0.0300098478613758	0.028958303478513	0.0305914360534007
2	0.0341568549999213	0.0327160709430044	0.0219462073881292	0.0221728818104199	0.0238144247448494	0.0225838930046232	0.0218855123950244	0.0244703442045852	0.0288922737819525	0.0322588429076672	0.0330295764128406	0.0320289665562973	0.0339789942408991
2.1	0.0366874307634988	0.0352714067439607	0.0239810027528171	0.0243106926090838	0.0260845572928801	0.0248734291188593	0.0242862970026528	0.0271399101682075	0.0318864695428983	0.0354998886016856	0.0363751132020389	0.0354385349693714	0.0377249569422113
2.2	0.0393836851738799	0.038025163816536	0.0262204645960501	0.0266572121019727	0.0285725601489558	0.0273995973601675	0.0269492375202976	0.0300941760120301	0.0351832194054084	0.0390572248490128	0.040047116703956	0.0391853477946167	0.0418260314618013
2.3	0.0422510936775691	0.0409829324618658	0.0286658456671553	0.0292127674338153	0.0312790997674115	0.0301612052698152	0.0298703482393278	0.0333291623367939	0.0387803610780075	0.0429298541139304	0.0440442639086713	0.0432661617480393	0.0462779125374525
2.4	0.0452941327750304	0.0441489124172402	0.0313171154716216	0.0319766704439368	0.0342037566881423	0.0331561083181998	0.0330451222886008	0.0368403232698319	0.0426747792646273	0.0471156015853154	0.0483640913953395	0.0476770007338127	0.0510759859454083
2.5	0.0485164156941667	0.0475261640424447	0.0341734212375573	0.0349476298851096	0.0373454434980855	0.0363817091179679	0.0364690563011642	0.0406230832979778	0.0468629697634324	0.0516116890097775	0.0530035756211364	0.052413692709284	0.0562157367632703
2.6	0.0519208221890058	0.051116835932594	0.0372334276392549	0.0381240402822015	0.0407027028458922	0.0398352787809225	0.0401379311084002	0.0446731294220788	0.0513413885385503	0.0564151119238634	0.0579595090531896	0.057472182865465	0.0616929624961046
