# Supplementary material for: Maternal preconceptional and prenatal exposure to El Niño Southern Oscillation levels and child mortality: a multi-country study
Source: Nat Commun. 2024 Jul 17;15:6034. doi: 10.1038/s41467-024-50467-x (PMC11254917; doi:10.1038/s41467-024-50467-x)
Supplement: Supplementary file 4 — Source data [file 41467_2024_50467_MOESM4_ESM.zip › Source Data/Supplemental Figure S14-15/S15/MEI 0_11_cumse.csv]

	lag0	lag1	lag2	lag3	lag4	lag5	lag6	lag7	lag8	lag9	lag10	lag11	lag12
-2.4	0.0306343450533772	0.0338997251130161	0.0303110210434775	0.0311193787875946	0.0319220795438399	0.0312188941179662	0.030737745938444	0.0317330697279207	0.0336957206626879	0.0352024769132036	0.0353912214666051	0.0350823348659992	0.0376694200194323
-2.3	0.0277931397117453	0.0306496103591242	0.0272507214451311	0.0279292399459535	0.0286297997098277	0.0279399028487527	0.0274392452855576	0.0282965636946731	0.0300566950305544	0.0314096022203409	0.0315535347926071	0.0312269755290633	0.0335397889907585
-2.2	0.0251890291981507	0.0276674751867257	0.0244436092959563	0.025008166087321	0.0256153225488186	0.0249338969682939	0.0244119597034471	0.0251430240054831	0.0267201634248122	0.0279330415079073	0.0280322820739038	0.0276811584948237	0.0297367551901682
-2.1	0.0228245321784797	0.0249574391661124	0.0218954326673092	0.0223629762895434	0.0228859326433369	0.0222086179658634	0.0216642330084815	0.0222815148758865	0.0236958353205517	0.0247828929806797	0.0248376759712008	0.0244549760002141	0.0262705928080379
-2	0.0207009073996849	0.0225226767001358	0.0196116903761922	0.0200003214985155	0.0204488385645737	0.0197721398135261	0.0192052037708243	0.0197220991825607	0.0209943651022698	0.0219701669379593	0.0219810660908654	0.0215600849526125	0.0231532483459478
-1.9	0.0188172018458224	0.0203643622630423	0.0175966341839157	0.0179255248680756	0.0183099798395742	0.0176318211965316	0.0170439204039223	0.0174749426413058	0.0186263002100737	0.019505646181039	0.019473931447382	0.0190090340746418	0.0203977486322801
-1.8	0.0171690157494102	0.0184801783254767	0.0158516572634056	0.0161406716870912	0.0164720258865262	0.0157923926649209	0.0151875216007256	0.0155483898775963	0.0165999096807294	0.0173975782517952	0.0173257094583204	0.0168135090014318	0.0180165624034954
-1.7	0.0157471004876958	0.0168624566077535	0.0143730308231491	0.0146419064144597	0.0149315015212481	0.0142529972168661	0.0136381512908766	0.0139456096225861	0.0149175114584551	0.0156478290500379	0.0155400046951839	0.0149808735258065	0.0160182576468549
-1.6	0.0145360633320026	0.015496249535545	0.0131492591390999	0.0134163004740901	0.0136754106827834	0.0130034350261635	0.0123886919907972	0.012659857359791	0.0135704496219379	0.0142466984633046	0.0141092353676267	0.0135087123157385	0.0144020372208801
-1.5	0.0135135897132206	0.0143578878358414	0.0121587842923443	0.0124392457056703	0.0126783858593831	0.0120206445693292	0.0114183449682346	0.0116694917128014	0.0125340383009058	0.0131677980917578	0.0130090150579405	0.0123782897246162	0.0131508543896952
-1.4	0.0126505919526011	0.0134146913125599	0.0113691034527282	0.0116736989965102	0.0119018200731307	0.0112671353699738	0.0106901348841204	0.0109351295976335	0.0117649940430339	0.0123655767952216	0.0121949809925142	0.0115497128079305	0.0122257686980982
-1.3	0.011912469066442	0.0126262645849301	0.0107381252446205	0.0110721837691318	0.0112959925243826	0.0106928004360305	0.0101523767022366	0.0104013028508093	0.0112036401734264	0.0117777549522043	0.0116047311237703	0.0109623481023461	0.0115653699144208
-1.2	0.0112612781674538	0.0119472374340523	0.0102176722320774	0.0105812075459616	0.010804820960198	0.0102399603152493	0.00974426332096942	0.0100027679192593	0.010780756561714	0.0113324400768858	0.0111649974744879	0.010541694106879	0.0110921419466934
-1.1	0.010658288195218	0.0113307238113486	0.00975801021090093	0.0101465592134195	0.0103715493865725	0.00984973919775221	0.00940331483480606	0.00967280815767756	0.0104261881569188	0.0109569453910462	0.0108010078846776	0.0102097746987058	0.0107232586029077
-1	0.0100663097699437	0.0107315650827803	0.00931194740769726	0.00971776284155363	0.00994348819146599	0.00946746793093057	0.009071724333325	0.00935014320762063	0.0100758176000545	0.0105848881375374	0.0104442175800763	0.0098943335556209	0.0103807961218822
-0.9	0.00945138241228881	0.0101086796350125	0.00883755015560511	0.00925075386064596	0.00947481216731896	0.00904585146234839	0.00869997184353938	0.00898270161333081	0.00967527499852373	0.0101599543929561	0.0100364842568088	0.00953403489383113	0.0099979264650476
-0.8	0.00878369430423754	0.00942630867775147	0.0082993165890802	0.00870880100717729	0.00892747376775753	0.00854595346787618	0.00824781424260289	0.00852849978919577	0.00918072525159421	0.00963669246939852	0.00953099823015326	0.00907977083248191	0.00952081161663192
-0.7	0.00803784216478766	0.00865432261519715	0.00766818142714931	0.00806221962184591	0.00827084216025481	0.00793673627872342	0.00768361504586321	0.0079547670192622	0.00855791069578135	0.00897953125199151	0.00889126506887187	0.00849359529494163	0.00890771867956378
-0.6	0.007192643282582	0.00776791109948557	0.00692086278771502	0.00728747808770993	0.00748072036156973	0.00719392875801674	0.00698296654920433	0.00723637447152252	0.00778051263339783	0.00816110228956806	0.00808932811731383	0.00774673814480515	0.00812697314051892
-0.5	0.00623071596710828	0.00674697244401696	0.00603896546210303	0.00636613396065544	0.00653820260969858	0.00629874905651545	0.00612721284101996	0.00635421256557879	0.00682847418531408	0.00716051994593276	0.00710394777601693	0.00681757013225237	0.00715477043004227
-0.4	0.00513801531930388	0.00557545371316896	0.00500811137249217	0.00528385878146802	0.00542863907271177	0.00523676823183499	0.00510217410804945	0.00529381715133387	0.00568658513110649	0.0059619294901596	0.00591907098258642	0.00568990628626677	0.00597332071898914
-0.3	0.0039035520598615	0.00424090474769317	0.00381731583483371	0.00402974685050166	0.00414090403281299	0.00399710238041579	0.00389724111919243	0.0040444033917036	0.00434349656574564	0.00455350384840026	0.00452277735189834	0.00435183808196018	0.00456956461041493
-0.2	0.00253212782964205	0.00274879317538619	0.0024723813015035	0.00261046884056123	0.00268202230030166	0.00258685957225766	0.00251983218135795	0.00261400954764546	0.00280790623227321	0.00294436398324784	0.00292425455945929	0.00281245409669295	0.00295286482463429
-0.0999999999999996	0.00121056976565349	0.00131181856130721	0.00117733667328486	0.00124310742878563	0.00127672390124528	0.00122954498299423	0.00119549464251017	0.00123936844146503	0.00133191833281472	0.00139725108051994	0.00138729230919695	0.00133279051996747	0.00139909309287396
0	0	0	0	0	0	0	0	0	0	0	0	0	0
0.100000000000001	0.0011052280458866	0.00119256135538435	0.00106439043655018	0.00112360441716631	0.0011529017943302	0.00110614777862847	0.00107071513448163	0.00110834127665306	0.00119262859055407	0.00125261024165381	0.00124295483166035	0.00119125689570272	0.00125059492748431
0.200000000000001	0.00211188786464798	0.00227300266378589	0.00202166074633905	0.00213352150721054	0.00218781000961827	0.00209430150414124	0.00202171756032018	0.00209096531053227	0.0022519301692084	0.00236707708993645	0.00234821609475038	0.00224766488106166	0.00236042796830095
0.3	0.00302809131106875	0.00324995444836175	0.00287894979827066	0.00303688465634178	0.00311189037989646	0.00297116189228116	0.002859356133347	0.00295454751875839	0.00318537644049866	0.00335151785454388	0.00332409265446662	0.00317762527174397	0.0033392106104761
0.4	0.00386351535573934	0.0041338241723259	0.00364500063489546	0.003842445419857	0.00393395878147073	0.00374505500561603	0.00359161314478975	0.00370751047113056	0.00400235636392712	0.00421609474592143	0.00418099493991353	0.00399171619084556	0.0041991396475028
0.5	0.00462962665879985	0.00493709129328827	0.00433048674609435	0.00456091609762552	0.00466484241444898	0.00442632222456409	0.00422853572493732	0.0043604949756339	0.00471467196498069	0.00497352316262901	0.00493195482459355	0.00470324104026321	0.00495548761042886
0.600000000000001	0.00533987388520482	0.00567458064679548	0.00494834988164906	0.00520533487289389	0.00531777148215916	0.00502776004656285	0.0047827417315652	0.0049269152996083	0.00533710972766032	0.00563964503691707	0.00559320725643576	0.00532883941506256	0.00562722944346458
0.700000000000001	0.0060098028256419	0.00636365992230933	0.00551410254959511	0.00579141081144653	0.00590875968920188	0.00556507186501622	0.00526996705957356	0.00542356222279768	0.00588804064514966	0.0062340113561797	0.00618477153781682	0.00588908751772917	0.00623760386335093
0.800000000000001	0.00665703623118029	0.00702428499739986	0.0060460174912998	0.00633777369695907	0.00645689714494455	0.00605725315858884	0.00570957228654551	0.00587116156529681	0.006389942790503	0.00678035769035243	0.00673090656571377	0.00640894205751772	0.00681442813907456
0.900000000000001	0.00730105635431667	0.00767880380148328	0.00656509604659821	0.00686601815073833	0.00698443887190281	0.00652677839236911	0.00612485495269569	0.00629471319517861	0.00686965924686357	0.00730677967647952	0.00726023602197866	0.00691779483779212	0.00738990753255793
1	0.00796274344013488	0.00835144064115863	0.00709469572503263	0.00740040969925513	0.00751654322740786	0.00699941028070877	0.00654293772839228	0.00672334784316046	0.00735812877587547	0.00784535339794995	0.00780528247951272	0.00744885164053167	0.00799966743331995
1.1	0.00866366513115968	0.00906743350828467	0.00765973126867897	0.00796714099689431	0.0080805286034204	0.00750345017986232	0.00699397598303533	0.00718941087363951	0.00788932376323085	0.00843096492557233	0.00840118482588992	0.00803761489222856	0.00868087391200239
1.2	0.00942517631485944	0.00985188771291673	0.00828546266942641	0.00859311675900933	0.00870460754858072	0.00806834479859717	0.00750953496085738	0.00772661374728583	0.00849828902611202	0.00909929043626025	0.00908357531401837	0.0087195110320802	0.00946963304377858
1.3	0.0102674558998339	0.0107285134903326	0.00899603237301194	0.00930440260826629	0.00941622788730486	0.00872277883573581	0.00812027659889877	0.00836743940390463	0.00921852245727973	0.00988420659679263	0.00988594715804501	0.00952711133918968	0.0103982491679756
1.4	0.0112086444802157	0.011718482054489	0.00981304518728356	0.0101246346329118	0.0102403375625537	0.00949264115021206	0.0088534730499357	0.00914042018189437	0.0100793271070277	0.0108152536315852	0.01083717076369	0.0104877065711796	0.0114931060136191
1.5	0.0122642305139757	0.0128396189550385	0.0107545108223967	0.0110737525264557	0.0111979786570061	0.0103993881080429	0.00973106838677514	0.0100681103686497	0.0111039041462427	0.0119158609251933	0.0119598555900945	0.0116219315215726	0.0127737187658848
1.6	0.0134467652944952	0.0141060543012273	0.011834355331298	0.0121673270297153	0.012305525261303	0.0114592118782033	0.0107688278432198	0.0111663186168125	0.0123086757077355	0.0132027548120642	0.0132699187350161	0.0129436843628493	0.0142530093908878
1.7	0.0147658995512158	0.0155283157554353	0.0130625134674911	0.0134165444775596	0.0135746487303427	0.0126831048604426	0.0119766377451344	0.0124445993681292	0.0137037987324922	0.0146864820365587	0.0147772306218529	0.0144610654181408	0.0159384237606696
1.8	0.0162286652305596	0.0171137463467811	0.0144454483791999	0.0148287081005067	0.0150128598832258	0.014077599106739	0.013359588822854	0.0139075394397313	0.015294423044162	0.016372624320246	0.016486884171418	0.0161778009649879	0.0178333692992396
1.9	0.0178398965719686	0.0188670902553893	0.0159868794726618	0.0164080158554061	0.0166243595603497	0.0156458216030415	0.0149193366900595	0.0155562686931272	0.0170821620273942	0.018263212724096	0.0184006052540561	0.018094675088257	0.0199385701675572
2	0.0196026926231227	0.0207911089284603	0.0176885285137462	0.0181563900381189	0.0184109446516773	0.0173885531242301	0.0166553548249469	0.0173897949687132	0.0190664032008478	0.0203579969118165	0.0205179860084023	0.0202107023694023	0.0222531418764948
2.1	0.0215188520640802	0.0228871374901228	0.0195507676729245	0.0200742125804628	0.0203728063076011	0.0193051112634475	0.0185659009717846	0.0194059997347338	0.0212453011627955	0.0226554195314855	0.0228374150867237	0.022523967816548	0.0247753493631266
2.2	0.0235892433267085	0.0251555396453469	0.0215731242435842	0.0221609036513811	0.0225091523889093	0.0213940017089228	0.0206486756920356	0.0216022957485119	0.0236164478922968	0.0251532860105636	0.0253567086666487	0.0250321710318669	0.0275030961710894
2.3	0.0258140982704179	0.0275960539674282	0.0237546436400147	0.0244153394510422	0.0248186517653773	0.0236533562660121	0.0229012285880242	0.023976019613952	0.0261772846003	0.0278491859645699	0.0280735030430296	0.0277329494427608	0.0304342163857613
2.4	0.0281932332516229	0.0302080434922093	0.0260941344443786	0.026836134065398	0.0272997298340183	0.0260812052218591	0.0253211858005139	0.0265246427687458	0.0289253323948446	0.0307407370166683	0.0309854792511883	0.030624053218393	0.033566634761532
2.5	0.0307262087690393	0.0329906677547806	0.0285903247906535	0.0294218185167074	0.0299507529445368	0.0286756337184097	0.0279063625636574	0.0292458691331778	0.0318583068340715	0.0338257122846423	0.0340904788135416	0.0337034279356571	0.0368984445326562
