# Supplementary material for: Maternal preconceptional and prenatal exposure to El Niño Southern Oscillation levels and child mortality: a multi-country study
Source: Nat Commun. 2024 Jul 17;15:6034. doi: 10.1038/s41467-024-50467-x (PMC11254917; doi:10.1038/s41467-024-50467-x)
Supplement: Supplementary file 4 — Source data [file 41467_2024_50467_MOESM4_ESM.zip › Source Data/Supplemental Figure S14-15/S15/abNino1_2 0_11_cumse.csv]

	lag0	lag1	lag2	lag3	lag4	lag5	lag6	lag7	lag8	lag9	lag10	lag11	lag12
-1.9	0.0189539535437707	0.0237169725360606	0.0252338926707332	0.0282223884686257	0.0311703111118042	0.0338106994150601	0.0366802450478417	0.0399083074573043	0.0431637125386991	0.0460431370725505	0.048466773048493	0.0509536072271563	0.054712619455628
-1.8	0.0165302819229967	0.0206026251770486	0.021855124752701	0.0244250880322886	0.0269330213483779	0.0291446683221934	0.0315555876073065	0.0343007099546485	0.0370964950780487	0.0395856792196175	0.0416921859399705	0.0438667209535206	0.047166478906258
-1.7	0.0143518645922694	0.0177826855341039	0.01876837498031	0.0209445608757171	0.0230458577713252	0.0248613781823939	0.0268496189475682	0.0291515046012448	0.0315260238578511	0.0336560511446792	0.0354677122184297	0.0373501211845019	0.0402252708917971
-1.6	0.0124258850803282	0.015266155663981	0.0159813599138589	0.017788257224493	0.0195169076708726	0.0209695955396053	0.0225718823854505	0.0244712395803801	0.0264638389312529	0.028266367235531	0.029805449853066	0.0314156114887994	0.0339011267836362
-1.5	0.0107592950078801	0.0130633369921008	0.0135040622076341	0.0149661615685527	0.0163572557749043	0.0174816650676444	0.0187360884581091	0.0202751855463212	0.0219266385172977	0.0234341200429029	0.024722858935889	0.0260802066875266	0.0282113722816095
-1.4	0.00935667518174844	0.011184444227216	0.0113488227199139	0.0124913528629932	0.0135818973748816	0.014414918830936	0.0153620153683767	0.0165855892566779	0.0179387240669781	0.019184707597692	0.0202453132340609	0.0213686459685109	0.0231809168685063
-1.3	0.00821637973760944	0.00963612771799163	0.00952929968439938	0.0103798981511391	0.011210183043009	0.011792952389302	0.0124776255397703	0.0134343080355188	0.0145348235115929	0.0155543395598792	0.0164091355022199	0.0173165019815698	0.0188451024680506
-1.2	0.00732516096674254	0.00841492453812863	0.00805664496497806	0.00864849931926036	0.00926406802524635	0.00964491349286254	0.0101194518818303	0.0108636701416152	0.0117608823276876	0.0125908441601942	0.0132628618754965	0.0139719731668476	0.0152511002535498
-1.1	0.00665320488798254	0.00749831778237899	0.00693074823853512	0.0073069107137502	0.00776032917649886	0.00799776464353968	0.00832496987926694	0.00891817540873436	0.00966469966666886	0.0103440636960837	0.0108587935295349	0.0113891530970771	0.0124510746602147
-1	0.00615307900398953	0.00683781266113935	0.00612677811179359	0.00634260851529621	0.00669224584339268	0.00685376416340779	0.00710544681866493	0.0076129226687403	0.00826122769455557	0.00883020088451835	0.00921875408285529	0.00959677740679876	0.0104724196599814
-0.9	0.00576483093529846	0.00636060294290135	0.00558458900598911	0.00570279274255512	0.00600501154393049	0.00615571608931941	0.00639957202231173	0.00687868665334949	0.00747335925002375	0.00797024951743312	0.00827056736924804	0.00853438739346276	0.00925696099579355
-0.8	0.00542520959350022	0.00598142184089279	0.0052131271798874	0.00529069206990705	0.00558746679467794	0.00577214937023196	0.00605183505140116	0.00653744970506739	0.00710705195846599	0.00756221816269213	0.00781238286972363	0.00800666145411619	0.00861342517789376
-0.7	0.00507620504077358	0.00561767436437575	0.00491064191157407	0.00498671330760376	0.00529794729146285	0.0055320997760299	0.00585915954921991	0.00635955375203283	0.00691411874403434	0.00734455638768734	0.00757195967816904	0.00773361591853512	0.00825879476798577
-0.6	0.00466971979955323	0.00519964532709058	0.00458580795826298	0.00467849369006308	0.00500369352701367	0.00527880527349763	0.00564049199416784	0.00614421099341924	0.00667842076911069	0.00708712187022427	0.00730402044195831	0.00745369751037752	0.00791910243926997
-0.5	0.00416843290367987	0.00467357576013641	0.00416777176104343	0.00427809573979601	0.00460276846704313	0.00489638745676923	0.00526688546410365	0.005751072252768	0.00624903238953369	0.00662803839077652	0.00683411327312236	0.00697749620009236	0.00738984973591874
-0.4	0.00354452965910866	0.00400016535891541	0.00360603108618924	0.00372361544854995	0.00402512005398963	0.0043082220937913	0.00465589990778171	0.00509167939483012	0.00553078025043705	0.00586478861532994	0.00605142650583967	0.00618401019413627	0.00653760902468463
-0.3	0.00277787057179072	0.00315161971519792	0.00286620093976809	0.00297379135983134	0.00322509355242636	0.00346593517346615	0.00375681361961884	0.00411212731696863	0.00446560522649525	0.00473469780779221	0.00488828977340076	0.00499939953481252	0.00527989964267807
-0.2	0.00185599742042679	0.00211084802023281	0.00192755984237771	0.00200416486327788	0.0021761356330531	0.00234212477496431	0.00254151014352279	0.00278279164490325	0.00302158493280652	0.00320323159988368	0.00330740523914456	0.003382922751284	0.00357067656339338
-0.0999999999999999	0.000901471570895236	0.00102547051045145	0.000936970135596553	0.000974473445944458	0.00105793686624462	0.00113846831813709	0.00123534451283867	0.00135264177416101	0.00146864672551316	0.00155666098703131	0.00160672150273887	0.00164257143204738	0.00173293366999964
0	0	0	0	0	0	0	0	0	0	0	0	0	0
0.1	0.000851164818300852	0.00096785941835704	0.000884688938252182	0.000920659444266152	0.000999087337692264	0.00107437039746224	0.0011653305256347	0.00127592650236145	0.0013853239917466	0.00146787443674435	0.0015138639160016	0.00154574427331093	0.00162913301347372
0.2	0.00165510448699689	0.00188068499533964	0.00171859791855881	0.00178907778559857	0.00194090882229527	0.00208586710454709	0.00226155414665061	0.00247602881661868	0.00268841409908312	0.00284822543884978	0.00293611463781418	0.00299573729387567	0.00315560664344257
0.3	0.00241526609180525	0.00274136685741745	0.00250341179686116	0.00260701799119033	0.00282724148731475	0.00303586697406502	0.00328969252879782	0.00360131081722518	0.00391049686152766	0.00414247663503923	0.00426815718423297	0.0043511972925984	0.00458071591370488
0.4	0.00313549187761859	0.00355314072654144	0.00324102194935931	0.00337645634100945	0.00366008019989483	0.00392592068992869	0.00425089890411153	0.00465290609915385	0.00505295692283707	0.00535223587887722	0.00551158150006069	0.00561350733058369	0.00590593442136589
0.5	0.00382004509397803	0.00431962080419261	0.00393355127129748	0.00409960769067658	0.00444166456357579	0.00475777684422728	0.00514647777970979	0.00563209771090706	0.00611736071774458	0.00647932268775958	0.00666819072529198	0.006784241778433	0.00713294365112477
0.6	0.00447362935766648	0.00504483134491983	0.00458338106566216	0.00477895251299375	0.00517450811980799	0.00553340912685807	0.0059779077893994	0.0065403411538711	0.00710548392976105	0.00752579994134352	0.00774003404667386	0.0078651974874158	0.00826366761864532
0.7	0.00510139838539382	0.00573323491724597	0.00519317940867985	0.00541726526497475	0.0058614295245837	0.00625504681230824	0.00674686814308693	0.00737929116906871	0.00801934326232194	0.00849401040069749	0.00872944479721098	0.00885843047844311	0.00930031381344534
0.8	0.00570895262339414	0.00638975478002332	0.00576593029837838	0.00601764334338932	0.00650558510598791	0.00692520861994043	0.00745526915375953	0.00815083288479602	0.00886123309295296	0.00938661861065146	0.00963908449906048	0.00976629908181292	0.0102454215464395
0.9	0.00630231928959853	0.00701978825394804	0.0063049625303191	0.00658353553040713	0.00711050184953701	0.00754673984744779	0.00810528732164023	0.00885711793599505	0.00963376757653458	0.0102066587016218	0.0104719935326932	0.0105915145533043	0.0111019189282285
1	0.00688791280539871	0.00762920754239221	0.00681397680007787	0.00711876839344518	0.00768010940358107	0.00812285240808106	0.00869940541232419	0.009500606173343	0.0103399287075407	0.0109575884854621	0.0112316490307351	0.011337200247511	0.0118731897845868
1.1	0.00747247365684822	0.00822434429162322	0.00729706901911202	0.00762756860634881	0.00821876915166431	0.00865716701398962	0.00924045785467354	0.0100841135337634	0.0109831207111653	0.0116433500037302	0.0119220303961437	0.0120069604103387	0.0125631518109757
1.2	0.00806298543343963	0.00881195444051303	0.00775874728662136	0.00811457864210412	0.00873129778842156	0.00915375621436966	0.00973168156943408	0.0106108665102951	0.0115672308664395	0.0122684362846877	0.0125476924727945	0.0126049595020558	0.0131763471082407
1.3	0.00866657204666746	0.00939916074887917	0.00820393945452671	0.00858486282077911	0.00922298221762553	0.00961718629946172	0.0101767719738323	0.011084563389827	0.0120966964139688	0.0128379634333388	0.0131138457755802	0.0131360125951778	0.0137180458213121
1.4	0.00929037965203073	0.00999337190726592	0.00863798786389121	0.00904390038629331	0.00969958206383748	0.0100525552204638	0.0105799433323015	0.0115094419572822	0.0125765764967002	0.0133577462442467	0.0136264422237325	0.0136056866877478	0.0141943627701551
1.5	0.0099414501480153	0.0106021792928548	0.00906662776385902	0.00949756227016563	0.0101673157966793	0.0104655226883735	0.0109459917730818	0.0118903526126918	0.0130126270461236	0.013834374219867	0.0140922634151349	0.014020411573085	0.0146123855136239
1.6	0.0106265947928992	0.0112332350447839	0.00949594631363253	0.00995206863282495	0.0106328265903325	0.0108623275973732	0.0112803581028373	0.0122328347199864	0.0134113750868338	0.0142752831540858	0.014519006546766	0.0143875970197151	0.0149803099728869
1.7	0.0113522770269125	0.0118941177980143	0.00993232006282704	0.0104139252858099	0.0111031247707326	0.0112497870468178	0.0115891859919735	0.0125431924148268	0.0137801870530141	0.0146888153246956	0.0149153606037594	0.0147157502431345	0.0153075763031782
1.8	0.0121245128007098	0.0125921946152613	0.0103823304807708	0.0108898387494912	0.0115855051847798	0.011635270778628	0.0118793692045446	0.0128285639943106	0.0141273234387432	0.0150842589795565	0.0152910625173059	0.0150145838615745	0.0156049929650676
1.9	0.012948794696475	0.0133344888621199	0.0108526593959314	0.0113866119152586	0.0120874400869306	0.0120266451496329	0.0121585794663344	0.0130969764445571	0.0144619696418234	0.0154718555488298	0.0156569199735553	0.0152950997828377	0.015884830994301
2	0.0138300432917723	0.0141275636121484	0.0113499688570871	0.0119110248065409	0.0126164510130092	0.012432182182589	0.0124352646549121	0.013357373872154	0.01479423064508	0.0158627614819993	0.0160247851233069	0.0155696292289037	0.0161608639294302
2.1	0.0147725861414408	0.0149774285786579	0.0118807724917994	0.012469707346308	0.013179966201031	0.0128604320422134	0.0127186058560341	0.0136196061242814	0.0151350759415671	0.01626895167099	0.0164074626662186	0.0158518044786934	0.0164483232411842
2.2	0.0157801620190025	0.0158894758309067	0.0124513073551621	0.0130690128199667	0.0137851728301835	0.0133200614503748	0.0130184222964031	0.0138943626109796	0.0154962218523975	0.0167030540945947	0.0168185380226034	0.0161564358416379	0.0167637370544416
2.3	0.0168559460840144	0.0168684462215245	0.0130674160109993	0.0137149013953171	0.0144388750231595	0.0138196656476129	0.0133450161522979	0.0141930375126689	0.0158899421855329	0.0171781114327437	0.0172721178421572	0.0164992705346125	0.0171246250176567
2.4	0.0180025906016096	0.017918425189121	0.0137344478663797	0.0144128423552071	0.0151473686735302	0.0143675666072968	0.013708955405598	0.0145275174589009	0.016328805770864	0.0177072750808573	0.0177824864639442	0.0168966211968129	0.0175490377265164
2.5	0.0192222756809481	0.0190428639728108	0.0144571866385132	0.015167741666487	0.0159163425370711	0.0149716140624239	0.0141208021662829	0.0149098921774988	0.016825350560962	0.018303449137458	0.0183636971053509	0.0173648719206665	0.018054956153303
2.6	0.0205167650112939	0.020244620620358	0.0152398076872553	0.0159838985369311	0.0167508119230926	0.0156390072971868	0.0145908048614323	0.0153521020075557	0.0173917170034897	0.018978913976881	0.0190291324308287	0.0179198966757374	0.0186596011337117
2.7	0.0218874624888584	0.0215260145535875	0.0160858654565968	0.0168649913078632	0.0176550873813948	0.0163761538829912	0.0151285827498065	0.0158655510833227	0.0180392750431264	0.019744967395106	0.0197910810072079	0.0185764521115632	0.0193787351674409
2.8	0.0233354666935215	0.0228888887168352	0.0169983081285888	0.0178140900356517	0.0186327768259111	0.0171885767723914	0.0157428370308362	0.0164607271732675	0.0187782854715843	0.02061162272786	0.0206603792509107	0.0193476239786144	0.0202260552776782
2.9	0.024861621204062	0.0243346741973506	0.017979514326879	0.0188336909204544	0.019686816313141	0.0180808744746138	0.0164411217068685	0.0171468738809127	0.0196176343922228	0.0215873963138279	0.0216461603586828	0.0202444049063226	0.0212127663191477
3	0.0264665596205811	0.0258644533699789	0.0190313455505195	0.0199257665765396	0.0208195226670737	0.0190567320296721	0.0172296987373653	0.0179317552119154	0.0205646688249299	0.022679202570885	0.022755733866876	0.0212754585587433	0.0223473888820725
3.1	0.0281507448458019	0.0274790188307303	0.020155207919102	0.0210918259710273	0.0220326604215635	0.0201189747361689	0.0181134879940775	0.0188215370496478	0.0216251446323661	0.0238923576375943	0.0239945970622063	0.0224470878310366	0.0236358065676289
3.2	0.0299145026616033	0.0291789264750259	0.0213521175132204	0.0223329784629798	0.0233275159438139	0.0212696530773435	0.0190961071340542	0.0198207893245655	0.0228032798595414	0.0252306767856014	0.0253665590670465	0.0237633856320728	0.0250815116642728
3.3	0.0317580499488205	0.0309645419583809	0.0226227647643811	0.023649997446264	0.0247049727459982	0.0225101462665328	0.0201799839926432	0.020932592948918	0.0241018921739234	0.0266966403580489	0.0268739451952394	0.0252265184867144	0.0266859804355994
3.4	0.0336815180733887	0.0328360804262688	0.0239675746723622	0.0250433803440501	0.026165583491609	0.0238412728740972	0.021366517174262	0.0221587222428919	0.025522591399596	0.0282915992764874	0.0285178450047299	0.026837082075861	0.0284491038891745
3.5	0.0356849720374773	0.0347936398334239	0.0253867608738671	0.0265134028970689	0.0277096357318302	0.0252633993291081	0.0226562596236005	0.0234998688602533	0.0270659975000052	0.030015993344702	0.0302983710280465	0.0285944726394201	0.0303696122032952
3.6	0.0377684260028595	0.0368372284290537	0.0268803726201402	0.028060166697284	0.0293372097497801	0.026776539907672	0.0240491036724485	0.0249558761254199	0.0287319590018912	0.0318695614715341	0.032214903303642	0.03049723270027	0.0324454517504573
3.7	0.0399318557610867	0.0389667871073354	0.0284483344933782	0.0296836396880142	0.0310482279426009	0.0283804445069949	0.0255444521464039	0.0265259602549119	0.0305197541237085	0.0338515301350679	0.0342663042804393	0.0325433468157089	0.0346740945369949
3.8	0.0421752086699471	0.0411822073530524	0.0300904792108263	0.0313836898817378	0.0328424959139604	0.030074672701067	0.0271413665332257	0.0282089039173936	0.0324282644047937	0.0359607730943086	0.0364510970738554	0.0347304780356808	0.0370527760363391
3.9	0.0444984115110931	0.0434833454839676	0.0318065741715619	0.033160112871127	0.0347197359158183	0.0318586541532135	0.0288386886289091	0.0300032156229503	0.0344561169182294	0.0381959405434913	0.0387676062792069	0.0370561462340234	0.0395786674675612
4	0.0469013766579154	0.045870033829975	0.0335963425454911	0.0350126538734565	0.0366796135253708	0.0337317364536679	0.0306351359350193	0.0319072543686075	0.0366017955884141	0.0405555593475177	0.0412140644350494	0.0395178554079947	0.0422489933735088
4.1	0.0493840068805734	0.0483420894120711	0.0354594797366342	0.0369410250998066	0.0387217585321267	0.0356932219682533	0.0325293733953096	0.0339193226304938	0.0388637247694263	0.0430381078963184	0.0437886891631511	0.0421131794272116	0.0450611065085631
4.2	0.0519461990591058	0.0508993206034531	0.0373956660148755	0.0389449192182914	0.0408457809953582	0.0377423954612272	0.0345200651396165	0.0360377325679816	0.0412403294466783	0.0456420698629938	0.046489736570223	0.0448398158234071	0.0480125311265219
4.3	0.0545878470267258	0.0535415321776346	0.0394045760334307	0.0410240196158199	0.0430512833565267	0.0398785442137919	0.0366059101374115	0.0382608507636235	0.0437300766597759	0.0483659711509195	0.0493155362226425	0.0476956161211095	0.0511009839271575
4.4	0.0573088437238193	0.0562685290781797	0.0414858858553106	0.0431780080777516	0.0453378693856101	0.0421009721959685	0.0387856653993705	0.040587126499484	0.0463315024123264	0.0512084039008934	0.0522645123152857	0.0506785996576176	0.0543243798930107
