# Supplementary material for: Maternal preconceptional and prenatal exposure to El Niño Southern Oscillation levels and child mortality: a multi-country study
Source: Nat Commun. 2024 Jul 17;15:6034. doi: 10.1038/s41467-024-50467-x (PMC11254917; doi:10.1038/s41467-024-50467-x)
Supplement: Supplementary file 4 — Source data [file 41467_2024_50467_MOESM4_ESM.zip › Source Data/Supplemental Figure S14-15/S15/MEI 0_11_cumest.csv]

	lag0	lag1	lag2	lag3	lag4	lag5	lag6	lag7	lag8	lag9	lag10	lag11	lag12
-2.4	-0.0822484588604486	-0.138999111379155	-0.175079663128336	-0.196517284386253	-0.209020380934295	-0.217867662303081	-0.227699386830905	-0.242492918807735	-0.26556272847521	-0.299560392026641	-0.346474591607014	-0.407631115312982	-0.483692857192874
-2.3	-0.0716517383772265	-0.121512111129177	-0.153343553087248	-0.172062333809224	-0.182645963681694	-0.189921343190044	-0.198154085275789	-0.211000429603085	-0.231507242558729	-0.262112017252159	-0.304642873515451	-0.360318557903324	-0.429748443693139
-2.2	-0.0616899589263589	-0.105059658047419	-0.132883635212959	-0.149044120704168	-0.1578315802913	-0.163641466200873	-0.170380615223762	-0.181397744609291	-0.199483452065228	-0.226870215757789	-0.265232394311635	-0.315686226809873	-0.378789832794059
-2.1	-0.052363120507846	-0.0896417521338815	-0.113699909505468	-0.127462645071086	-0.134577230763115	-0.139028031335569	-0.144378976674824	-0.153684863826351	-0.169491356994705	-0.193834987543532	-0.228243153995566	-0.273734122032629	-0.330817024495633
-2	-0.0436712231216875	-0.0752583933885635	-0.0957923759647764	-0.107317906909977	-0.112882915097139	-0.11608103859413	-0.120149169628975	-0.127861787254265	-0.14153095734716	-0.163006332609387	-0.193675152567243	-0.234462243571591	-0.285830018797862
-1.9	-0.0356142667678837	-0.0619095818114656	-0.0791610345908836	-0.0886099062208417	-0.0927486332933701	-0.0948004879765584	-0.0976911940862155	-0.103928514893035	-0.115602253122594	-0.134384250955356	-0.161528390026668	-0.197870591426759	-0.243828815700746
-1.8	-0.0281922514464344	-0.0495953174025876	-0.0638058853837895	-0.07133864300368	-0.0741743853518098	-0.0751863794828527	-0.0770050500465446	-0.081885046742659	-0.0917052443210072	-0.107968742581438	-0.131802866373839	-0.163959165598133	-0.204813415204284
-1.7	-0.0214051771573397	-0.0383156001619296	-0.0497269283434943	-0.0555041172584919	-0.0571601712724577	-0.0572387131130134	-0.0580907375099628	-0.0617313828031378	-0.0698399309423985	-0.0837598074876328	-0.104498581608757	-0.132727966085714	-0.168783817308477
-1.6	-0.0152530439005995	-0.0280704300894915	-0.0369241634699979	-0.0411063289852773	-0.0417059910553139	-0.0409574888670403	-0.0409482564764699	-0.0434675230744713	-0.0500063129867684	-0.0617574456739404	-0.0796155357314213	-0.104176992889501	-0.135740022013324
-1.5	-0.00973585167621389	-0.0188598071852734	-0.0253975907633003	-0.0281452781840363	-0.0278118447003783	-0.0263427067449335	-0.025577606946066	-0.0270934675566595	-0.032204390454117	-0.0419616571403608	-0.0571537287418329	-0.0783062460094943	-0.105682029318826
-1.4	-0.00485360048418283	-0.0106837314492753	-0.0151472102234015	-0.0166209648547689	-0.015477732207651	-0.013394366746693	-0.0119787889187512	-0.0126092162497024	-0.0164341633444441	-0.0243724418868943	-0.0371131606399913	-0.0551157254456941	-0.0786098392249822
-1.3	-0.000606290324506345	-0.00354220288149711	-0.00617302185030165	-0.00653338899747501	-0.00470365357713197	-0.00211246887231876	-0.000151802394525271	-1.47691535999525e-05	-0.00269563165774985	-0.0089897999135406	-0.0194938314258964	-0.0346054311981001	-0.0545234517317931
-1.2	0.00300607880281559	0.00256477851806111	0.00152497435599945	0.00211744938784531	0.00451039119117886	0.0075029868781892	0.00990335262661161	0.0106898737316478	0.00901120460596582	0.00418626877970016	-0.00429574109954835	-0.0167753632667125	-0.0334228668392586
-1.1	0.00598350689778295	0.00763721274939933	0.00794677839550167	0.00933155030119204	0.0121644020972814	0.0154520005048308	0.0181866761446594	0.0195047124060408	0.0186863454467028	0.0151557641928279	0.00848111033905287	-0.00162552165153123	-0.0153080845473788
-1	0.00832599396039574	0.0116750998125176	0.0130923902682051	0.0151089137425652	0.0182583791411757	0.0217345720076062	0.0246981681596183	0.0264297468695791	0.0263297908644613	0.0239186863258428	0.0188367228899072	0.0108440936474436	-0.000179104856153453
-0.9	0.010033539990654	0.0146784397074159	0.0169618099741096	0.0194495397119648	0.0227923223228617	0.0263507013865153	0.0294378286714881	0.0314649771222628	0.0319415408592411	0.0304750351787448	0.0267710965530149	0.0206334826302123	0.0119640722344173
-0.8	0.0111061449885577	0.0166472324340943	0.0195550375132154	0.022353428209391	0.0257662316423396	0.0293003886415581	0.0324056576802691	0.0346104031640918	0.0355215954310424	0.0348248107515339	0.0322842313283758	0.0277426452967746	0.0211214467243336
-0.7	0.0115438089541068	0.0175814779925527	0.0208720728855224	0.0238205792348435	0.0271801070996092	0.0305836337727347	0.033601655185961	0.0358660249950661	0.0370699545798651	0.0369680130442101	0.0353761272159899	0.0321715816471306	0.0272930186135952
-0.6	0.0113465318873014	0.0174811763827911	0.0209129160910305	0.0238509927883224	0.0270339486946705	0.0302004367800449	0.0330258211885638	0.0352318426151857	0.0365866183057092	0.0369046420567732	0.0360467842158571	0.0339202916812802	0.0304787879022022
-0.5	0.0105143137881414	0.0163463276048096	0.0196775671297398	0.0224446688698278	0.0253277564275235	0.0281507976634888	0.0306781556880777	0.0327078560244506	0.0340715866085746	0.0346346977892235	0.0342962023279775	0.0329887753992234	0.0306787545901547
-0.4	0.0090471546566268	0.0141769316586081	0.0171660260016502	0.0196016074793597	0.0220615302981684	0.0244347164230666	0.0265586586845026	0.0282940652228608	0.0295248594884615	0.0301581802415609	0.0301243815523512	0.0293770328009604	0.0278929186774526
-0.3	0.00694505449275767	0.0109729885441866	0.0133782927067618	0.015321808616918	0.0172352703066049	0.0190521930587779	0.0206673301778384	0.0219904702104163	0.0229464369453698	0.0234750894137854	0.023531321888978	0.023085063886491	0.022121280164096
-0.2	0.00426196043573892	0.00681694651263203	0.00841035694997117	0.00970969974674067	0.0109613269820344	0.0121239199778789	0.0131341112188837	0.0139375856918572	0.0144890808858063	0.0147523867919365	0.014700345903652	0.0143148532165556	0.0135868562284486
-0.0999999999999996	0.00184903824294397	0.00300965541649879	0.00377672257842352	0.00441291377390253	0.00501234155600699	0.00555415467659916	0.00600918230926879	0.0063524208885214	0.00656303410977824	0.00662435292937632	0.00652387556456839	0.00625326749352294	0.00580836145532425
0	0	0	0	0	0	0	0	0	0	0	0	0	0
0.100000000000001	-0.00128515429309301	-0.00221201973686436	-0.00291981078529942	-0.00352904157496697	-0.00407569768598658	-0.00453854405191865	-0.00489343570892275	-0.0051196769737071	-0.00520002144352855	-0.00512067199619257	-0.00487128079005326	-0.00444494926401335	-0.00383822813752424
0.200000000000001	-0.00200642463633507	-0.00362640379409431	-0.00498270977747477	-0.0061742109509984	-0.00721475150195276	-0.00806147747915678	-0.00867112481749946	-0.00900661003259991	-0.00903703022080742	-0.0087376630592014	-0.00808996680559141	-0.00708158029851718	-0.00570632295724853
0.3	-0.00216381102972615	-0.00424315217168979	-0.00618869697652596	-0.0079355081280942	-0.00941716144789844	-0.0105688002817143	-0.01133306732573	-0.0116607991766783	-0.0115110263318365	-0.0108509731890264	-0.00965605804661433	-0.00790989310351129	-0.0056042844591727
0.4	-0.00175731347326626	-0.00406226486965082	-0.00653777238245304	-0.00881293310625442	-0.0106829275238237	-0.0120605124595913	-0.0128792632336145	-0.0130822444059424	-0.0126220097766158	-0.0114606023856676	-0.00956955451312208	-0.00692988767899574	-0.00353211264329679
0.5	-0.000786931966955409	-0.00308374188797744	-0.00602993599525601	-0.00880648588547908	-0.0110120497297285	-0.0125366140127878	-0.013309712541153	-0.0132709457203922	-0.0123699805551455	-0.010566550649125	-0.00783045620511474	-0.00414156402497069	0.000510192490379081
0.600000000000001	0.000747333489206399	-0.00130758322666961	-0.00466518781493489	-0.00791616646576814	-0.0104045280656129	-0.0119971049413037	-0.0126244152483453	-0.0122269031200276	-0.0107549386674255	-0.00816881797939864	-0.00443876312259216	0.000455077858564021	0.00652263094185502
0.700000000000001	0.00284548289521919	0.00126621111427269	-0.00244352784148959	-0.00614197484712157	-0.00886036253147682	-0.010441985245139	-0.0108233713551916	-0.0099501166048487	-0.00777688411345558	-0.00426740437648843	0.000605524734445618	0.00686003797160847	0.0145052027111311
0.800000000000001	0.00550751625108295	0.00463764113484939	0.000635043925079754	-0.00348391102953954	-0.00637955312732037	-0.00787125492429391	-0.00790658086169184	-0.00644058617485546	-0.00343581689323607	0.00113769015960549	0.00730240736599846	0.0150733163141625	0.0244579077982071
0.900000000000001	0.00873343355679768	0.00880670683506056	0.00457052748477326	5.80249869781926e-05	-0.00296209985314339	-0.00428491397876818	-0.00387404376784592	-0.00169831183004786	0.00226826299323319	0.00804646562888325	0.0156518847720666	0.0250949128862261	0.0363807462030833
1	0.0125232348123634	0.0137734082149061	0.00936292283759086	0.00448383320243143	0.00139199729105398	0.000317037591438134	0.0012742399263461	0.00427670642957408	0.00933535554595225	0.0164589220313448	0.0256539569526498	0.0369248276877994	0.0502737179257595
1.1	0.01687692001778	0.0195377452743862	0.0150122299835326	0.00979351361682024	0.00668273830527181	0.00593459978632493	0.0075382702208841	0.0114844686040102	0.0177654607649209	0.02637505936699	0.0373086239077481	0.0505630607188821	0.0661368229662356
1.2	0.0217944891730476	0.0260997180135006	0.0215184489225983	0.0159870662301447	0.01291012318951	0.0125677726058923	0.0149180471157682	0.0199249746932608	0.0275585786501393	0.037794877635819	0.0506158856373616	0.0660096119794745	0.0839700613245117
1.3	0.0272759422781662	0.0334593264322495	0.0288815796547883	0.0230644910424046	0.0200741519437687	0.0202165560501401	0.0234135706109983	0.0295982246973257	0.0387147092016075	0.050718376837832	0.0655757421414903	0.0832644814695765	0.103773433000588
1.4	0.0333212793331358	0.0416165705306329	0.0371016221801024	0.0310257880536003	0.0281748245680479	0.0288809501190686	0.0330248407065747	0.0405042186162051	0.0512338524193254	0.0651455569730287	0.0821881934201343	0.102327669189188	0.125546937994464
1.5	0.0399305003379563	0.0505714503086508	0.0461785764985406	0.0398709572637315	0.0372121410623475	0.0385609548126777	0.043751857402497	0.0526429564498986	0.0651160083032931	0.0810764180414092	0.100453239473293	0.12319917513831	0.149290576306141
1.6	0.0471036052926278	0.060323965766303	0.0561124426101028	0.0495999986727982	0.0471861014266674	0.0492565701309672	0.0555946206987654	0.0660144381984065	0.0803611768535103	0.0985109600429733	0.120370880300967	0.145878999316941	0.175004347935617
1.7	0.0548405941971502	0.0708741169035896	0.0669032205147891	0.0602129122808004	0.0580967056610078	0.0609677960739371	0.0685531305953798	0.0806186638617286	0.0969693580699774	0.117449182977721	0.141941115903157	0.170367141725081	0.202688252882893
1.8	0.0631414670515236	0.0822219037205107	0.0785509102125997	0.0717096980877384	0.0699439537653688	0.0736946326415878	0.0826273870923405	0.0964556334398653	0.114940551952694	0.137891086845653	0.165163946279861	0.196663602362732	0.23234229114797
1.9	0.072006223855748	0.0943673262170662	0.0910555117035343	0.0840903560936118	0.0827278457397501	0.087437079833919	0.0978173901896471	0.113525346932816	0.134274758501661	0.159836671646769	0.190039371431081	0.224768381229891	0.263966462730846
2	0.0814348646098234	0.107310384393256	0.104417024987593	0.097354886298421	0.0964483815841519	0.102195137650931	0.1141231398873	0.131827804340581	0.154971977716877	0.183285937381068	0.216567391356816	0.254681478326561	0.297560767631523
2.1	0.0914273893137496	0.121051078249081	0.118635450064776	0.111503288702166	0.111105561298574	0.117968806092623	0.131544636185299	0.151363005663161	0.177032209598343	0.208238884048551	0.244748006057066	0.28640289365274	0.333125205849999
2.2	0.101983797967527	0.13558940778454	0.133710786935083	0.126535563304846	0.126699384883017	0.134758085158996	0.150081879083644	0.172130950900555	0.200455454146059	0.234695511649218	0.274581215531831	0.319932627208428	0.370659777386276
2.3	0.113104090571155	0.150925372999633	0.149643035598514	0.142451710106462	0.14322985233748	0.152562974850049	0.169734868582335	0.194131640052763	0.225241711360024	0.262655820183069	0.306067019781111	0.355270678993627	0.410164482240353
2.4	0.124788267124634	0.167058973894361	0.166432196055069	0.159251729107013	0.160696963661963	0.171383475165783	0.190503604681371	0.217365073119786	0.251390981240239	0.292119809650103	0.339205418804907	0.392417049008334	0.451639320412229
2.5	0.137036327627965	0.183990210468723	0.184078268304748	0.1769356203065	0.179100718856467	0.191219586106198	0.212388087380755	0.241831250101623	0.278903263786704	0.323087480050322	0.373996412603218	0.431371737252552	0.495084291901906
