# Supplementary material for: Maternal preconceptional and prenatal exposure to El Niño Southern Oscillation levels and child mortality: a multi-country study
Source: Nat Commun. 2024 Jul 17;15:6034. doi: 10.1038/s41467-024-50467-x (PMC11254917; doi:10.1038/s41467-024-50467-x)
Supplement: Supplementary file 4 — Source data [file 41467_2024_50467_MOESM4_ESM.zip › Source Data/Supplemental Figure S2-S6/Panel E/0320 death0.xlsx]

## Sheet: 画图
	El Niño conditions (based on 90th percentile of ONI measure)
		Neonatal mortality
	Characteristics	Subgroup	HR ( 95%CI)	Effect modification
	Sex
		Male	1.14(1.03,1.26)	Ref.
		Female	1.14(1.01,1.28)	0.99
	Birth order
		First	1.01(0.87,1.17)	Ref.
		Second	1.23(1.03,1.48)	0.09
		Third or fourth	1.11(0.94,1.30)	0.40
		≥Fifth	1.22(1.06,1.41)	0.07
	Mother age
		[15, 19)	1.12(0.94,1.33)	Ref.
		[20, 24)	1.11(0.96,1.28)	0.93
		[25, 29)	1.06(0.90,1.26)	0.68
		[30, 34)	1.23(1.01,1.51)	0.47
		≥35	1.22(0.99,1.50)	0.55
	Urbanicity
		Urban	1.09(0.93,1.27)	Ref.
		Rural	1.15(1.05,1.26)	0.55
	Child delivery place
		Institution	1.11(0.99,1.24)	Ref.
		Home	1.12(0.99,1.25)	0.99
	Birth quarter	Q1	1.47(0.99,2.17)	Ref.
		Q2	0.96(0.53,1.73)	0.24
		Q3	1.39(0.88,2.20)	0.86
		Q4	1.02(0.74,1.41)	0.15
	Safe water
		Yes	1.17(1.01,1.35)	Ref.
		No	1.12(1.02,1.23)	0.62
	Education
		No education	1.13(1.01,1.26)	Ref.
		Primary	1.10(0.94,1.29)	0.80
		Secondary or higher	1.14(0.98,1.34)	0.90
	Household wealth
		Poorest or poorer	1.07(0.96,1.2)	Ref.
		Middle or richer	1.23(1.08,1.4)	0.11
		Richest	1.13(0.9,1.41)	0.70
	Geographic zone
		South, Southeast and Western Asia	1.1(0.96,1.25)	Ref.
		Northern and Western Africa	1.03(0.9,1.17)	0.46
		Central, Eastern and Southern Africa	1.4(1.19,1.64)	0.02
					HR ( 95%CI)
