# Supplementary material for: Maternal preconceptional and prenatal exposure to El Niño Southern Oscillation levels and child mortality: a multi-country study
Source: Nat Commun. 2024 Jul 17;15:6034. doi: 10.1038/s41467-024-50467-x (PMC11254917; doi:10.1038/s41467-024-50467-x)
Supplement: Supplementary file 4 — Source data [file 41467_2024_50467_MOESM4_ESM.zip › Source Data/Supplemental Figure S7-S8/S8/P90 0_11.csv]

Country	Location	HR	HR.L	HR.H
Burundi	Eastern Africa	1.072669508	0.717220847	1.604275557
Kenya	Eastern Africa	1.791771871	1.324927371	2.423111266
Madagascar	Eastern Africa	25.38099029	7.260502716	88.72590415
Malawi	Eastern Africa	1.680825387	1.440627861	1.96107132
Mozambique	Eastern Africa	1.695107423	0.734584141	3.911586184
Rwanda	Eastern Africa	1.939789494	1.600122589	2.351559378
Uganda	Eastern Africa	1.667714108	1.372670649	2.026174557
Tanzania	Eastern Africa	2.762419014	2.161529326	3.530351737
Benin	Western Africa	1.173290252	0.944761582	1.457097791
Ghana	Western Africa	1.18632461	0.827108701	1.701549117
Guinea	Western Africa	1.35101105	1.090053478	1.67444157
Cote dIvoire	Western Africa	0.940459807	0.613391471	1.441925247
Liberia	Western Africa	0.609174698	0.291418728	1.273404132
Mali	Western Africa	1.416556507	1.216002882	1.650187155
Niger	Western Africa	1.596785478	0.799243875	3.19017004
Nigeria	Western Africa	1.121235317	0.94700333	1.327522931
Senegal	Western Africa	0.764557752	0.597228371	0.978768901
Burkina Faso	Western Africa	1.17711998	0.943914076	1.467942351
Zimbabwe	Southern Africa	1.529156803	1.117243976	2.092936351
Lesotho	Southern Africa	2.744852697	1.319944031	5.707981664
Namibia	Southern Africa	0.610385403	0.385097511	0.967470134
South Africa	Southern Africa	0.778278103	0.289216415	2.094337574
Morocco	Northern Africa	0.694559534	0.293518973	1.643549449
Sudan	Northern Africa	1.099082202	0.220544323	5.477273988
Tunisia	Northern Africa	1.184931856	0.234088339	5.998007021
Egypt	Northern Africa	1.72512016	1.408078531	2.113546582
Angola	Central Africa	0.280695179	0.009218008	8.547376786
Cameroon	Central Africa	1.145764875	0.602567562	2.178638929
Chad	Central Africa	2.677016228	1.713187334	4.183089462
Congo Democratic Republic	Central Africa	1.451124686	0.920888265	2.286664882
Zambia	Central Africa	1.313597801	1.077896799	1.600838953
Bangladesh	South Asia	1.169174536	0.924575724	1.478482572
Sri Lanka	South Asia	5.825864852	0.484300646	70.0818831
India	South Asia	1.111286097	1.015072771	1.216618969
Pakistan	South Asia	0.91430635	0.710902258	1.175908631
Myanmar	Southeast Asia	1.33942888	0.037089403	48.37149086
Jordan	Western Asia	1.44943381	1.043623841	2.013041754
Yemen	Western Asia	0.779336466	0.485786769	1.250271449
