# Supplementary material for: Maternal preconceptional and prenatal exposure to El Niño Southern Oscillation levels and child mortality: a multi-country study
Source: Nat Commun. 2024 Jul 17;15:6034. doi: 10.1038/s41467-024-50467-x (PMC11254917; doi:10.1038/s41467-024-50467-x)
Supplement: Supplementary file 4 — Source data [file 41467_2024_50467_MOESM4_ESM.zip › Source Data/Supplemental Figure S7-S8/S7/P90 0.csv]

Country	Location	HR	HR.L	HR.H
Burundi	Eastern Africa	0.866582233	0.516425401	1.454159235
Kenya	Eastern Africa	1.352267037	0.89434925	2.044644348
Madagascar	Eastern Africa	19.02693968	3.41584194	105.9839536
Malawi	Eastern Africa	1.274275466	1.001798708	1.620862504
Mozambique	Eastern Africa	3.05797143	0.854051872	10.94920527
Rwanda	Eastern Africa	1.746590737	1.308968461	2.330521547
Uganda	Eastern Africa	1.456963567	1.0901141	1.947266654
Tanzania	Eastern Africa	1.937085823	1.327795004	2.825964456
Benin	Western Africa	0.960589746	0.700700302	1.316872072
Ghana	Western Africa	0.927619624	0.571200188	1.506438873
Guinea	Western Africa	1.190068095	0.878195008	1.612696562
Cote dIvoire	Western Africa	0.893758003	0.511888562	1.560502474
Liberia	Western Africa	1.082311195	0.399978314	2.928652582
Mali	Western Africa	1.20434476	0.96795614	1.498462834
Niger	Western Africa	1.59868378	0.65890453	3.878846954
Nigeria	Western Africa	1.069738707	0.848761298	1.34824821
Senegal	Western Africa	0.755248524	0.554926524	1.027884428
Burkina Faso	Western Africa	0.990853002	0.708311931	1.386097887
Zimbabwe	Southern Africa	1.587753184	1.00928469	2.497769159
Lesotho	Southern Africa	2.228554109	0.787702487	6.304986332
Namibia	Southern Africa	0.539312953	0.279956976	1.038939859
South Africa	Southern Africa	0.746046518	0.235339322	2.365033613
Morocco	Northern Africa	0.590377639	0.187457763	1.859329543
Sudan	Northern Africa	1.64716722	0.237229514	11.43685626
Tunisia	Northern Africa	1.559207075	0.191928582	12.66682988
Egypt	Northern Africa	1.658644625	1.261928125	2.180078197
Angola	Central Africa	0.118983749	0.00158444	8.935102256
Cameroon	Central Africa	0.906375195	0.372495773	2.205437092
Chad	Central Africa	3.237687145	1.686636105	6.215103556
Congo Democratic Republic	Central Africa	2.134137621	1.086766444	4.190912786
Zambia	Central Africa	1.204617449	0.891311183	1.62805452
Bangladesh	South Asia	1.095534183	0.813388431	1.475549811
Sri Lanka	South Asia	1.482016879	0.123513117	17.78251645
India	South Asia	1.08920044	0.979357552	1.211363099
Pakistan	South Asia	0.737109622	0.535880714	1.013902125
Myanmar	Southeast Asia	0.593403627	0.006572887	53.57278263
Jordan	Western Asia	1.463864398	0.983601176	2.178625876
Yemen	Western Asia	0.943682503	0.496072419	1.795174723
